# Supplementary material for: Numerical Assessment of the Risk of Abnormal Endothelialization for Diverter Devices: Clinical Data Driven Numerical Study
Source: J Pers Med. 2022 Apr 18;12(4):652. doi: 10.3390/jpm12040652 (PMC9025183; doi:10.3390/jpm12040652)
Supplement: Supplementary file 1 [file jpm-12-00652-s001.zip]

Archive with 4 entries (4 files):
- Patient1.igs
- Patient2.igs
- Patient3.igs
- Patient4.igs
