# Supplementary material for: Numerical Assessment of the Risk of Abnormal Endothelialization for Diverter Devices: Clinical Data Driven Numerical Study
Source: J Pers Med. 2022 Apr 18;12(4):652. doi: 10.3390/jpm12040652 (PMC9025183; doi:10.3390/jpm12040652)
Supplement: Supplementary file 1 [file jpm-12-00652-s001.zip › Patient1.igs]

Geomagic Studio                                                         S      1
,,11HStudio 2014,28HD:\Ansys\Stent\Tyurumina.igs,                       G      1
23HGeomagic -- Studio 2014,4H2014,32,38,6,38,15,13H<unspecified>,1.,2,  G      2
2HMM,,0.016,15H20190206.020723,7.302233760107E-010,315.4773712158203,   G      3
13H<unspecified>,13H<unspecified>,10,0;                                 G      4
     128       1       0       0       0       0       0               0D      1
     128       0       0      53       0                               0D      2
     128      54       0       0       0       0       0               0D      3
     128       0       0      53       0                               0D      4
     128     107       0       0       0       0       0               0D      5
     128       0       0      53       0                               0D      6
     128     160       0       0       0       0       0               0D      7
     128       0       0      53       0                               0D      8
     128     213       0       0       0       0       0               0D      9
     128       0       0      53       0                               0D     10
     128     266       0       0       0       0       0               0D     11
     128       0       0      53       0                               0D     12
     128     319       0       0       0       0       0               0D     13
     128       0       0      53       0                               0D     14
     128     372       0       0       0       0       0               0D     15
     128       0       0      53       0                               0D     16
     128     425       0       0       0       0       0               0D     17
     128       0       0      53       0                               0D     18
     128     478       0       0       0       0       0               0D     19
     128       0       0      53       0                               0D     20
     128     531       0       0       0       0       0               0D     21
     128       0       0      53       0                               0D     22
     128     584       0       0       0       0       0               0D     23
     128       0       0      53       0                               0D     24
     128     637       0       0       0       0       0               0D     25
     128       0       0      53       0                               0D     26
     128     690       0       0       0       0       0               0D     27
     128       0       0      53       0                               0D     28
     128     743       0       0       0       0       0               0D     29
     128       0       0      53       0                               0D     30
     128     796       0       0       0       0       0               0D     31
     128       0       0      53       0                               0D     32
     128     849       0       0       0       0       0               0D     33
     128       0       0      53       0                               0D     34
     128     902       0       0       0       0       0               0D     35
     128       0       0      53       0                               0D     36
     128     955       0       0       0       0       0               0D     37
     128       0       0      53       0                               0D     38
     128    1008       0       0       0       0       0               0D     39
     128       0       0      53       0                               0D     40
     128    1061       0       0       0       0       0               0D     41
     128       0       0      53       0                               0D     42
     128    1114       0       0       0       0       0               0D     43
     128       0       0      53       0                               0D     44
     128    1167       0       0       0       0       0               0D     45
     128       0       0      53       0                               0D     46
     128    1220       0       0       0       0       0               0D     47
     128       0       0      53       0                               0D     48
     128    1273       0       0       0       0       0               0D     49
     128       0       0      53       0                               0D     50
     128    1326       0       0       0       0       0               0D     51
     128       0       0      53       0                               0D     52
     128    1379       0       0       0       0       0               0D     53
     128       0       0      53       0                               0D     54
     128    1432       0       0       0       0       0               0D     55
     128       0       0      53       0                               0D     56
     128    1485       0       0       0       0       0               0D     57
     128       0       0      53       0                               0D     58
     128    1538       0       0       0       0       0               0D     59
     128       0       0      53       0                               0D     60
     128    1591       0       0       0       0       0               0D     61
     128       0       0      53       0                               0D     62
     128    1644       0       0       0       0       0               0D     63
     128       0       0      53       0                               0D     64
     128    1697       0       0       0       0       0               0D     65
     128       0       0      53       0                               0D     66
     128    1750       0       0       0       0       0               0D     67
     128       0       0      53       0                               0D     68
     128    1803       0       0       0       0       0               0D     69
     128       0       0      53       0                               0D     70
     128    1856       0       0       0       0       0               0D     71
     128       0       0      53       0                               0D     72
     128    1909       0       0       0       0       0               0D     73
     128       0       0      53       0                               0D     74
     128    1962       0       0       0       0       0               0D     75
     128       0       0      53       0                               0D     76
     128    2015       0       0       0       0       0               0D     77
     128       0       0      53       0                               0D     78
     128    2068       0       0       0       0       0               0D     79
     128       0       0      53       0                               0D     80
     128    2121       0       0       0       0       0               0D     81
     128       0       0      53       0                               0D     82
     128    2174       0       0       0       0       0               0D     83
     128       0       0      53       0                               0D     84
     128    2227       0       0       0       0       0               0D     85
     128       0       0      53       0                               0D     86
     128    2280       0       0       0       0       0               0D     87
     128       0       0      53       0                               0D     88
     128    2333       0       0       0       0       0               0D     89
     128       0       0      53       0                               0D     90
     128    2386       0       0       0       0       0               0D     91
     128       0       0      53       0                               0D     92
     128    2439       0       0       0       0       0               0D     93
     128       0       0      53       0                               0D     94
     128    2492       0       0       0       0       0               0D     95
     128       0       0      53       0                               0D     96
     128    2545       0       0       0       0       0               0D     97
     128       0       0      53       0                               0D     98
     128    2598       0       0       0       0       0               0D     99
     128       0       0      53       0                               0D    100
     128    2651       0       0       0       0       0               0D    101
     128       0       0      53       0                               0D    102
     128    2704       0       0       0       0       0               0D    103
     128       0       0      53       0                               0D    104
     128    2757       0       0       0       0       0               0D    105
     128       0       0      53       0                               0D    106
     128    2810       0       0       0       0       0               0D    107
     128       0       0      53       0                               0D    108
     128    2863       0       0       0       0       0               0D    109
     128       0       0      53       0                               0D    110
     128    2916       0       0       0       0       0               0D    111
     128       0       0      53       0                               0D    112
     128    2969       0       0       0       0       0               0D    113
     128       0       0      53       0                               0D    114
     128    3022       0       0       0       0       0               0D    115
     128       0       0      53       0                               0D    116
     128    3075       0       0       0       0       0               0D    117
     128       0       0      53       0                               0D    118
     128    3128       0       0       0       0       0               0D    119
     128       0       0      53       0                               0D    120
     128    3181       0       0       0       0       0               0D    121
     128       0       0      53       0                               0D    122
     128    3234       0       0       0       0       0               0D    123
     128       0       0      53       0                               0D    124
     128    3287       0       0       0       0       0               0D    125
     128       0       0      53       0                               0D    126
     128    3340       0       0       0       0       0               0D    127
     128       0       0      53       0                               0D    128
     128    3393       0       0       0       0       0               0D    129
     128       0       0      53       0                               0D    130
     128    3446       0       0       0       0       0               0D    131
     128       0       0      53       0                               0D    132
     128    3499       0       0       0       0       0               0D    133
     128       0       0      53       0                               0D    134
     128    3552       0       0       0       0       0               0D    135
     128       0       0      53       0                               0D    136
     128    3605       0       0       0       0       0               0D    137
     128       0       0      53       0                               0D    138
     128    3658       0       0       0       0       0               0D    139
     128       0       0      53       0                               0D    140
     128    3711       0       0       0       0       0               0D    141
     128       0       0      53       0                               0D    142
     128    3764       0       0       0       0       0               0D    143
     128       0       0      53       0                               0D    144
     128    3817       0       0       0       0       0               0D    145
     128       0       0      53       0                               0D    146
     128    3870       0       0       0       0       0               0D    147
     128       0       0      53       0                               0D    148
     128    3923       0       0       0       0       0               0D    149
     128       0       0      53       0                               0D    150
     128    3976       0       0       0       0       0               0D    151
     128       0       0      53       0                               0D    152
     128    4029       0       0       0       0       0               0D    153
     128       0       0      53       0                               0D    154
     128    4082       0       0       0       0       0               0D    155
     128       0       0      53       0                               0D    156
     128    4135       0       0       0       0       0               0D    157
     128       0       0      53       0                               0D    158
     128    4188       0       0       0       0       0               0D    159
     128       0       0      53       0                               0D    160
     128    4241       0       0       0       0       0               0D    161
     128       0       0      53       0                               0D    162
     128    4294       0       0       0       0       0               0D    163
     128       0       0      53       0                               0D    164
     128    4347       0       0       0       0       0               0D    165
     128       0       0      53       0                               0D    166
     128    4400       0       0       0       0       0               0D    167
     128       0       0      53       0                               0D    168
     128    4453       0       0       0       0       0               0D    169
     128       0       0      53       0                               0D    170
     128    4506       0       0       0       0       0               0D    171
     128       0       0      53       0                               0D    172
     128    4559       0       0       0       0       0               0D    173
     128       0       0      53       0                               0D    174
     128    4612       0       0       0       0       0               0D    175
     128       0       0      53       0                               0D    176
     128    4665       0       0       0       0       0               0D    177
     128       0       0      53       0                               0D    178
     128    4718       0       0       0       0       0               0D    179
     128       0       0      53       0                               0D    180
     128    4771       0       0       0       0       0               0D    181
     128       0       0      53       0                               0D    182
     128    4824       0       0       0       0       0               0D    183
     128       0       0      53       0                               0D    184
     128    4877       0       0       0       0       0               0D    185
     128       0       0      53       0                               0D    186
     128    4930       0       0       0       0       0               0D    187
     128       0       0      53       0                               0D    188
     128    4983       0       0       0       0       0               0D    189
     128       0       0      53       0                               0D    190
     128    5036       0       0       0       0       0               0D    191
     128       0       0      53       0                               0D    192
     128    5089       0       0       0       0       0               0D    193
     128       0       0      53       0                               0D    194
     128    5142       0       0       0       0       0               0D    195
     128       0       0      53       0                               0D    196
     128    5195       0       0       0       0       0               0D    197
     128       0       0      53       0                               0D    198
     128    5248       0       0       0       0       0               0D    199
     128       0       0      53       0                               0D    200
     128    5301       0       0       0       0       0               0D    201
     128       0       0      53       0                               0D    202
     128    5354       0       0       0       0       0               0D    203
     128       0       0      53       0                               0D    204
     128    5407       0       0       0       0       0               0D    205
     128       0       0      53       0                               0D    206
     128    5460       0       0       0       0       0               0D    207
     128       0       0      53       0                               0D    208
     128    5513       0       0       0       0       0               0D    209
     128       0       0      53       0                               0D    210
     128    5566       0       0       0       0       0               0D    211
     128       0       0      53       0                               0D    212
     128    5619       0       0       0       0       0               0D    213
     128       0       0      53       0                               0D    214
     128    5672       0       0       0       0       0               0D    215
     128       0       0      53       0                               0D    216
     128    5725       0       0       0       0       0               0D    217
     128       0       0      53       0                               0D    218
     128    5778       0       0       0       0       0               0D    219
     128       0       0      53       0                               0D    220
     128    5831       0       0       0       0       0               0D    221
     128       0       0      53       0                               0D    222
     128    5884       0       0       0       0       0               0D    223
     128       0       0      53       0                               0D    224
     128    5937       0       0       0       0       0               0D    225
     128       0       0      53       0                               0D    226
     128    5990       0       0       0       0       0               0D    227
     128       0       0      53       0                               0D    228
     128    6043       0       0       0       0       0               0D    229
     128       0       0      53       0                               0D    230
     128    6096       0       0       0       0       0               0D    231
     128       0       0      53       0                               0D    232
     128    6149       0       0       0       0       0               0D    233
     128       0       0      53       0                               0D    234
     128    6202       0       0       0       0       0               0D    235
     128       0       0      53       0                               0D    236
     128    6255       0       0       0       0       0               0D    237
     128       0       0      53       0                               0D    238
     128    6308       0       0       0       0       0               0D    239
     128       0       0      53       0                               0D    240
     128    6361       0       0       0       0       0               0D    241
     128       0       0      53       0                               0D    242
     128    6414       0       0       0       0       0               0D    243
     128       0       0      53       0                               0D    244
     128    6467       0       0       0       0       0               0D    245
     128       0       0      53       0                               0D    246
     128    6520       0       0       0       0       0               0D    247
     128       0       0      53       0                               0D    248
     128    6573       0       0       0       0       0               0D    249
     128       0       0      53       0                               0D    250
     128    6626       0       0       0       0       0               0D    251
     128       0       0      53       0                               0D    252
     128    6679       0       0       0       0       0               0D    253
     128       0       0      53       0                               0D    254
     128    6732       0       0       0       0       0               0D    255
     128       0       0      53       0                               0D    256
     128    6785       0       0       0       0       0               0D    257
     128       0       0      53       0                               0D    258
     128    6838       0       0       0       0       0               0D    259
     128       0       0      53       0                               0D    260
     128    6891       0       0       0       0       0               0D    261
     128       0       0      53       0                               0D    262
     128    6944       0       0       0       0       0               0D    263
     128       0       0      53       0                               0D    264
     128    6997       0       0       0       0       0               0D    265
     128       0       0      53       0                               0D    266
     128    7050       0       0       0       0       0               0D    267
     128       0       0      53       0                               0D    268
     128    7103       0       0       0       0       0               0D    269
     128       0       0      53       0                               0D    270
     128    7156       0       0       0       0       0               0D    271
     128       0       0      53       0                               0D    272
     128    7209       0       0       0       0       0               0D    273
     128       0       0      53       0                               0D    274
     128    7262       0       0       0       0       0               0D    275
     128       0       0      53       0                               0D    276
     128    7315       0       0       0       0       0               0D    277
     128       0       0      53       0                               0D    278
     128    7368       0       0       0       0       0               0D    279
     128       0       0      53       0                               0D    280
     128    7421       0       0       0       0       0               0D    281
     128       0       0      53       0                               0D    282
     128    7474       0       0       0       0       0               0D    283
     128       0       0      53       0                               0D    284
     128    7527       0       0       0       0       0               0D    285
     128       0       0      53       0                               0D    286
     128    7580       0       0       0       0       0               0D    287
     128       0       0      53       0                               0D    288
     128    7633       0       0       0       0       0               0D    289
     128       0       0      53       0                               0D    290
     128    7686       0       0       0       0       0               0D    291
     128       0       0      53       0                               0D    292
     128    7739       0       0       0       0       0               0D    293
     128       0       0      53       0                               0D    294
     128    7792       0       0       0       0       0               0D    295
     128       0       0      53       0                               0D    296
     128    7845       0       0       0       0       0               0D    297
     128       0       0      53       0                               0D    298
     128    7898       0       0       0       0       0               0D    299
     128       0       0      53       0                               0D    300
     128    7951       0       0       0       0       0               0D    301
     128       0       0      53       0                               0D    302
     128    8004       0       0       0       0       0               0D    303
     128       0       0      53       0                               0D    304
     128    8057       0       0       0       0       0               0D    305
     128       0       0      53       0                               0D    306
     128    8110       0       0       0       0       0               0D    307
     128       0       0      53       0                               0D    308
     128    8163       0       0       0       0       0               0D    309
     128       0       0      53       0                               0D    310
     128    8216       0       0       0       0       0               0D    311
     128       0       0      53       0                               0D    312
     128    8269       0       0       0       0       0               0D    313
     128       0       0      53       0                               0D    314
     128    8322       0       0       0       0       0               0D    315
     128       0       0      53       0                               0D    316
     128    8375       0       0       0       0       0               0D    317
     128       0       0      53       0                               0D    318
     128    8428       0       0       0       0       0               0D    319
     128       0       0      53       0                               0D    320
     128    8481       0       0       0       0       0               0D    321
     128       0       0      53       0                               0D    322
     128    8534       0       0       0       0       0               0D    323
     128       0       0      53       0                               0D    324
     128    8587       0       0       0       0       0               0D    325
     128       0       0      53       0                               0D    326
     128    8640       0       0       0       0       0               0D    327
     128       0       0      53       0                               0D    328
     128    8693       0       0       0       0       0               0D    329
     128       0       0      53       0                               0D    330
     128    8746       0       0       0       0       0               0D    331
     128       0       0      53       0                               0D    332
     128    8799       0       0       0       0       0               0D    333
     128       0       0      53       0                               0D    334
     128    8852       0       0       0       0       0               0D    335
     128       0       0      53       0                               0D    336
     128    8905       0       0       0       0       0               0D    337
     128       0       0      53       0                               0D    338
     128    8958       0       0       0       0       0               0D    339
     128       0       0      53       0                               0D    340
     128    9011       0       0       0       0       0               0D    341
     128       0       0      53       0                               0D    342
     128    9064       0       0       0       0       0               0D    343
     128       0       0      53       0                               0D    344
     128    9117       0       0       0       0       0               0D    345
     128       0       0      53       0                               0D    346
     128    9170       0       0       0       0       0               0D    347
     128       0       0      53       0                               0D    348
     128    9223       0       0       0       0       0               0D    349
     128       0       0      53       0                               0D    350
     128    9276       0       0       0       0       0               0D    351
     128       0       0      53       0                               0D    352
     128    9329       0       0       0       0       0               0D    353
     128       0       0      53       0                               0D    354
     128    9382       0       0       0       0       0               0D    355
     128       0       0      53       0                               0D    356
     128    9435       0       0       0       0       0               0D    357
     128       0       0      53       0                               0D    358
     128    9488       0       0       0       0       0               0D    359
     128       0       0      53       0                               0D    360
     128    9541       0       0       0       0       0               0D    361
     128       0       0      53       0                               0D    362
     128    9594       0       0       0       0       0               0D    363
     128       0       0      53       0                               0D    364
     128    9647       0       0       0       0       0               0D    365
     128       0       0      53       0                               0D    366
     128    9700       0       0       0       0       0               0D    367
     128       0       0      53       0                               0D    368
     128    9753       0       0       0       0       0               0D    369
     128       0       0      53       0                               0D    370
     128    9806       0       0       0       0       0               0D    371
     128       0       0      53       0                               0D    372
     128    9859       0       0       0       0       0               0D    373
     128       0       0      53       0                               0D    374
     128    9912       0       0       0       0       0               0D    375
     128       0       0      53       0                               0D    376
     128    9965       0       0       0       0       0               0D    377
     128       0       0      53       0                               0D    378
     128   10018       0       0       0       0       0               0D    379
     128       0       0      53       0                               0D    380
     128   10071       0       0       0       0       0               0D    381
     128       0       0      53       0                               0D    382
     128   10124       0       0       0       0       0               0D    383
     128       0       0      53       0                               0D    384
     128   10177       0       0       0       0       0               0D    385
     128       0       0      53       0                               0D    386
     128   10230       0       0       0       0       0               0D    387
     128       0       0      53       0                               0D    388
     128   10283       0       0       0       0       0               0D    389
     128       0       0      53       0                               0D    390
     128   10336       0       0       0       0       0               0D    391
     128       0       0      53       0                               0D    392
     128   10389       0       0       0       0       0               0D    393
     128       0       0      53       0                               0D    394
     128   10442       0       0       0       0       0               0D    395
     128       0       0      53       0                               0D    396
     128   10495       0       0       0       0       0               0D    397
     128       0       0      53       0                               0D    398
     128   10548       0       0       0       0       0               0D    399
     128       0       0      53       0                               0D    400
     128   10601       0       0       0       0       0               0D    401
     128       0       0      53       0                               0D    402
     128   10654       0       0       0       0       0               0D    403
     128       0       0      53       0                               0D    404
     128   10707       0       0       0       0       0               0D    405
     128       0       0      53       0                               0D    406
     128   10760       0       0       0       0       0               0D    407
     128       0       0      53       0                               0D    408
     128   10813       0       0       0       0       0               0D    409
     128       0       0      53       0                               0D    410
     128   10866       0       0       0       0       0               0D    411
     128       0       0      53       0                               0D    412
     128   10919       0       0       0       0       0               0D    413
     128       0       0      53       0                               0D    414
     128   10972       0       0       0       0       0               0D    415
     128       0       0      53       0                               0D    416
     128   11025       0       0       0       0       0               0D    417
     128       0       0      53       0                               0D    418
     128   11078       0       0       0       0       0               0D    419
     128       0       0      53       0                               0D    420
     128   11131       0       0       0       0       0               0D    421
     128       0       0      53       0                               0D    422
     128   11184       0       0       0       0       0               0D    423
     128       0       0      53       0                               0D    424
     128   11237       0       0       0       0       0               0D    425
     128       0       0      53       0                               0D    426
     128   11290       0       0       0       0       0               0D    427
     128       0       0      53       0                               0D    428
     128   11343       0       0       0       0       0               0D    429
     128       0       0      53       0                               0D    430
     128   11396       0       0       0       0       0               0D    431
     128       0       0      53       0                               0D    432
     128   11449       0       0       0       0       0               0D    433
     128       0       0      53       0                               0D    434
     128   11502       0       0       0       0       0               0D    435
     128       0       0      53       0                               0D    436
     128   11555       0       0       0       0       0               0D    437
     128       0       0      53       0                               0D    438
     128   11608       0       0       0       0       0               0D    439
     128       0       0      53       0                               0D    440
     128   11661       0       0       0       0       0               0D    441
     128       0       0      53       0                               0D    442
     128   11714       0       0       0       0       0               0D    443
     128       0       0      53       0                               0D    444
     128   11767       0       0       0       0       0               0D    445
     128       0       0      53       0                               0D    446
     128   11820       0       0       0       0       0               0D    447
     128       0       0      53       0                               0D    448
     128   11873       0       0       0       0       0               0D    449
     128       0       0      53       0                               0D    450
     128   11926       0       0       0       0       0               0D    451
     128       0       0      53       0                               0D    452
     128   11979       0       0       0       0       0               0D    453
     128       0       0      53       0                               0D    454
     128   12032       0       0       0       0       0               0D    455
     128       0       0      53       0                               0D    456
     128   12085       0       0       0       0       0               0D    457
     128       0       0      53       0                               0D    458
     128   12138       0       0       0       0       0               0D    459
     128       0       0      53       0                               0D    460
     128   12191       0       0       0       0       0               0D    461
     128       0       0      53       0                               0D    462
     128   12244       0       0       0       0       0               0D    463
     128       0       0      53       0                               0D    464
     128   12297       0       0       0       0       0               0D    465
     128       0       0      53       0                               0D    466
     128   12350       0       0       0       0       0               0D    467
     128       0       0      53       0                               0D    468
     128   12403       0       0       0       0       0               0D    469
     128       0       0      53       0                               0D    470
     128   12456       0       0       0       0       0               0D    471
     128       0       0      53       0                               0D    472
     128   12509       0       0       0       0       0               0D    473
     128       0       0      53       0                               0D    474
     128   12562       0       0       0       0       0               0D    475
     128       0       0      53       0                               0D    476
     128   12615       0       0       0       0       0               0D    477
     128       0       0      53       0                               0D    478
     128   12668       0       0       0       0       0               0D    479
     128       0       0      53       0                               0D    480
     128   12721       0       0       0       0       0               0D    481
     128       0       0      53       0                               0D    482
     128   12774       0       0       0       0       0               0D    483
     128       0       0      53       0                               0D    484
     128   12827       0       0       0       0       0               0D    485
     128       0       0      53       0                               0D    486
     128   12880       0       0       0       0       0               0D    487
     128       0       0      53       0                               0D    488
     128   12933       0       0       0       0       0               0D    489
     128       0       0      53       0                               0D    490
     128   12986       0       0       0       0       0               0D    491
     128       0       0      53       0                               0D    492
     128   13039       0       0       0       0       0               0D    493
     128       0       0      53       0                               0D    494
     128   13092       0       0       0       0       0               0D    495
     128       0       0      53       0                               0D    496
     128   13145       0       0       0       0       0               0D    497
     128       0       0      53       0                               0D    498
     128   13198       0       0       0       0       0               0D    499
     128       0       0      53       0                               0D    500
     128   13251       0       0       0       0       0               0D    501
     128       0       0      53       0                               0D    502
     128   13304       0       0       0       0       0               0D    503
     128       0       0      53       0                               0D    504
     128   13357       0       0       0       0       0               0D    505
     128       0       0      53       0                               0D    506
     128   13410       0       0       0       0       0               0D    507
     128       0       0      53       0                               0D    508
     128   13463       0       0       0       0       0               0D    509
     128       0       0      53       0                               0D    510
     128   13516       0       0       0       0       0               0D    511
     128       0       0      53       0                               0D    512
     128   13569       0       0       0       0       0               0D    513
     128       0       0      53       0                               0D    514
     128   13622       0       0       0       0       0               0D    515
     128       0       0      53       0                               0D    516
     128   13675       0       0       0       0       0               0D    517
     128       0       0      53       0                               0D    518
     128   13728       0       0       0       0       0               0D    519
     128       0       0      53       0                               0D    520
     128   13781       0       0       0       0       0               0D    521
     128       0       0      53       0                               0D    522
     128   13834       0       0       0       0       0               0D    523
     128       0       0      53       0                               0D    524
     128   13887       0       0       0       0       0               0D    525
     128       0       0      53       0                               0D    526
     128   13940       0       0       0       0       0               0D    527
     128       0       0      53       0                               0D    528
     128   13993       0       0       0       0       0               0D    529
     128       0       0      53       0                               0D    530
     128   14046       0       0       0       0       0               0D    531
     128       0       0      53       0                               0D    532
     128   14099       0       0       0       0       0               0D    533
     128       0       0      53       0                               0D    534
     128   14152       0       0       0       0       0               0D    535
     128       0       0      53       0                               0D    536
     128   14205       0       0       0       0       0               0D    537
     128       0       0      53       0                               0D    538
     128   14258       0       0       0       0       0               0D    539
     128       0       0      53       0                               0D    540
     128   14311       0       0       0       0       0               0D    541
     128       0       0      53       0                               0D    542
     128   14364       0       0       0       0       0               0D    543
     128       0       0      53       0                               0D    544
     128   14417       0       0       0       0       0               0D    545
     128       0       0      53       0                               0D    546
     128   14470       0       0       0       0       0               0D    547
     128       0       0      53       0                               0D    548
     128   14523       0       0       0       0       0               0D    549
     128       0       0      53       0                               0D    550
     128   14576       0       0       0       0       0               0D    551
     128       0       0      53       0                               0D    552
     128   14629       0       0       0       0       0               0D    553
     128       0       0      53       0                               0D    554
     128   14682       0       0       0       0       0               0D    555
     128       0       0      53       0                               0D    556
     128   14735       0       0       0       0       0               0D    557
     128       0       0      53       0                               0D    558
     128   14788       0       0       0       0       0               0D    559
     128       0       0      53       0                               0D    560
     128   14841       0       0       0       0       0               0D    561
     128       0       0      53       0                               0D    562
     128   14894       0       0       0       0       0               0D    563
     128       0       0      53       0                               0D    564
     128   14947       0       0       0       0       0               0D    565
     128       0       0      53       0                               0D    566
     128   15000       0       0       0       0       0               0D    567
     128       0       0      53       0                               0D    568
     128   15053       0       0       0       0       0               0D    569
     128       0       0      53       0                               0D    570
     128   15106       0       0       0       0       0               0D    571
     128       0       0      53       0                               0D    572
     128   15159       0       0       0       0       0               0D    573
     128       0       0      53       0                               0D    574
     128   15212       0       0       0       0       0               0D    575
     128       0       0      53       0                               0D    576
     128   15265       0       0       0       0       0               0D    577
     128       0       0      53       0                               0D    578
     128   15318       0       0       0       0       0               0D    579
     128       0       0      53       0                               0D    580
     128   15371       0       0       0       0       0               0D    581
     128       0       0      53       0                               0D    582
     128   15424       0       0       0       0       0               0D    583
     128       0       0      53       0                               0D    584
     128   15477       0       0       0       0       0               0D    585
     128       0       0      53       0                               0D    586
     128   15530       0       0       0       0       0               0D    587
     128       0       0      53       0                               0D    588
     128   15583       0       0       0       0       0               0D    589
     128       0       0      53       0                               0D    590
     128   15636       0       0       0       0       0               0D    591
     128       0       0      53       0                               0D    592
     128   15689       0       0       0       0       0               0D    593
     128       0       0      53       0                               0D    594
     128   15742       0       0       0       0       0               0D    595
     128       0       0      53       0                               0D    596
     128   15795       0       0       0       0       0               0D    597
     128       0       0      53       0                               0D    598
     128   15848       0       0       0       0       0               0D    599
     128       0       0      53       0                               0D    600
     128   15901       0       0       0       0       0               0D    601
     128       0       0      53       0                               0D    602
     128   15954       0       0       0       0       0               0D    603
     128       0       0      53       0                               0D    604
     128   16007       0       0       0       0       0               0D    605
     128       0       0      53       0                               0D    606
     128   16060       0       0       0       0       0               0D    607
     128       0       0      53       0                               0D    608
     128   16113       0       0       0       0       0               0D    609
     128       0       0      53       0                               0D    610
     128   16166       0       0       0       0       0               0D    611
     128       0       0      53       0                               0D    612
     128   16219       0       0       0       0       0               0D    613
     128       0       0      53       0                               0D    614
     128   16272       0       0       0       0       0               0D    615
     128       0       0      53       0                               0D    616
     128   16325       0       0       0       0       0               0D    617
     128       0       0      53       0                               0D    618
     128   16378       0       0       0       0       0               0D    619
     128       0       0      53       0                               0D    620
     128   16431       0       0       0       0       0               0D    621
     128       0       0      53       0                               0D    622
     128   16484       0       0       0       0       0               0D    623
     128       0       0      53       0                               0D    624
     128   16537       0       0       0       0       0               0D    625
     128       0       0      53       0                               0D    626
     128   16590       0       0       0       0       0               0D    627
     128       0       0      53       0                               0D    628
     128   16643       0       0       0       0       0               0D    629
     128       0       0      53       0                               0D    630
     128   16696       0       0       0       0       0               0D    631
     128       0       0      53       0                               0D    632
     128   16749       0       0       0       0       0               0D    633
     128       0       0      53       0                               0D    634
     128   16802       0       0       0       0       0               0D    635
     128       0       0      53       0                               0D    636
     128   16855       0       0       0       0       0               0D    637
     128       0       0      53       0                               0D    638
     128   16908       0       0       0       0       0               0D    639
     128       0       0      53       0                               0D    640
     128   16961       0       0       0       0       0               0D    641
     128       0       0      53       0                               0D    642
     128   17014       0       0       0       0       0               0D    643
     128       0       0      53       0                               0D    644
     128   17067       0       0       0       0       0               0D    645
     128       0       0      53       0                               0D    646
     128   17120       0       0       0       0       0               0D    647
     128       0       0      53       0                               0D    648
     128   17173       0       0       0       0       0               0D    649
     128       0       0      53       0                               0D    650
     128   17226       0       0       0       0       0               0D    651
     128       0       0      53       0                               0D    652
     128   17279       0       0       0       0       0               0D    653
     128       0       0      53       0                               0D    654
     128   17332       0       0       0       0       0               0D    655
     128       0       0      53       0                               0D    656
     128   17385       0       0       0       0       0               0D    657
     128       0       0      53       0                               0D    658
     128   17438       0       0       0       0       0               0D    659
     128       0       0      53       0                               0D    660
     128   17491       0       0       0       0       0               0D    661
     128       0       0      53       0                               0D    662
     128   17544       0       0       0       0       0               0D    663
     128       0       0      53       0                               0D    664
     128   17597       0       0       0       0       0               0D    665
     128       0       0      53       0                               0D    666
     128   17650       0       0       0       0       0               0D    667
     128       0       0      53       0                               0D    668
     128   17703       0       0       0       0       0               0D    669
     128       0       0      53       0                               0D    670
     128   17756       0       0       0       0       0               0D    671
     128       0       0      53       0                               0D    672
     128   17809       0       0       0       0       0               0D    673
     128       0       0      53       0                               0D    674
     128   17862       0       0       0       0       0               0D    675
     128       0       0      53       0                               0D    676
     128   17915       0       0       0       0       0               0D    677
     128       0       0      53       0                               0D    678
     128   17968       0       0       0       0       0               0D    679
     128       0       0      53       0                               0D    680
     128   18021       0       0       0       0       0               0D    681
     128       0       0      53       0                               0D    682
     128   18074       0       0       0       0       0               0D    683
     128       0       0      53       0                               0D    684
     128   18127       0       0       0       0       0               0D    685
     128       0       0      53       0                               0D    686
     128   18180       0       0       0       0       0               0D    687
     128       0       0      53       0                               0D    688
     128   18233       0       0       0       0       0               0D    689
     128       0       0      53       0                               0D    690
     128   18286       0       0       0       0       0               0D    691
     128       0       0      53       0                               0D    692
     128   18339       0       0       0       0       0               0D    693
     128       0       0      53       0                               0D    694
     128   18392       0       0       0       0       0               0D    695
     128       0       0      53       0                               0D    696
     128   18445       0       0       0       0       0               0D    697
     128       0       0      53       0                               0D    698
     128   18498       0       0       0       0       0               0D    699
     128       0       0      53       0                               0D    700
     128   18551       0       0       0       0       0               0D    701
     128       0       0      53       0                               0D    702
     128   18604       0       0       0       0       0               0D    703
     128       0       0      53       0                               0D    704
     128   18657       0       0       0       0       0               0D    705
     128       0       0      53       0                               0D    706
     128   18710       0       0       0       0       0               0D    707
     128       0       0      53       0                               0D    708
     128   18763       0       0       0       0       0               0D    709
     128       0       0      53       0                               0D    710
     128   18816       0       0       0       0       0               0D    711
     128       0       0      53       0                               0D    712
     128   18869       0       0       0       0       0               0D    713
     128       0       0      53       0                               0D    714
     128   18922       0       0       0       0       0               0D    715
     128       0       0      53       0                               0D    716
     128   18975       0       0       0       0       0               0D    717
     128       0       0      53       0                               0D    718
     128   19028       0       0       0       0       0               0D    719
     128       0       0      53       0                               0D    720
     128   19081       0       0       0       0       0               0D    721
     128       0       0      53       0                               0D    722
     128   19134       0       0       0       0       0               0D    723
     128       0       0      53       0                               0D    724
     128   19187       0       0       0       0       0               0D    725
     128       0       0      53       0                               0D    726
     128   19240       0       0       0       0       0               0D    727
     128       0       0      53       0                               0D    728
     128   19293       0       0       0       0       0               0D    729
     128       0       0      53       0                               0D    730
     128   19346       0       0       0       0       0               0D    731
     128       0       0      53       0                               0D    732
     128   19399       0       0       0       0       0               0D    733
     128       0       0      53       0                               0D    734
     128   19452       0       0       0       0       0               0D    735
     128       0       0      53       0                               0D    736
     128   19505       0       0       0       0       0               0D    737
     128       0       0      53       0                               0D    738
     128   19558       0       0       0       0       0               0D    739
     128       0       0      53       0                               0D    740
     128   19611       0       0       0       0       0               0D    741
     128       0       0      53       0                               0D    742
     128   19664       0       0       0       0       0               0D    743
     128       0       0      53       0                               0D    744
     128   19717       0       0       0       0       0               0D    745
     128       0       0      53       0                               0D    746
     128   19770       0       0       0       0       0               0D    747
     128       0       0      53       0                               0D    748
     128   19823       0       0       0       0       0               0D    749
     128       0       0      53       0                               0D    750
     128   19876       0       0       0       0       0               0D    751
     128       0       0      53       0                               0D    752
     128   19929       0       0       0       0       0               0D    753
     128       0       0      53       0                               0D    754
     128   19982       0       0       0       0       0               0D    755
     128       0       0      53       0                               0D    756
     128   20035       0       0       0       0       0               0D    757
     128       0       0      53       0                               0D    758
     128   20088       0       0       0       0       0               0D    759
     128       0       0      53       0                               0D    760
     128   20141       0       0       0       0       0               0D    761
     128       0       0      53       0                               0D    762
     128   20194       0       0       0       0       0               0D    763
     128       0       0      53       0                               0D    764
     128   20247       0       0       0       0       0               0D    765
     128       0       0      53       0                               0D    766
     128   20300       0       0       0       0       0               0D    767
     128       0       0      53       0                               0D    768
     128   20353       0       0       0       0       0               0D    769
     128       0       0      53       0                               0D    770
     128   20406       0       0       0       0       0               0D    771
     128       0       0      53       0                               0D    772
     128   20459       0       0       0       0       0               0D    773
     128       0       0      53       0                               0D    774
     128   20512       0       0       0       0       0               0D    775
     128       0       0      53       0                               0D    776
     128   20565       0       0       0       0       0               0D    777
     128       0       0      53       0                               0D    778
     128   20618       0       0       0       0       0               0D    779
     128       0       0      53       0                               0D    780
     128   20671       0       0       0       0       0               0D    781
     128       0       0      53       0                               0D    782
     128   20724       0       0       0       0       0               0D    783
     128       0       0      53       0                               0D    784
     128   20777       0       0       0       0       0               0D    785
     128       0       0      53       0                               0D    786
     128   20830       0       0       0       0       0               0D    787
     128       0       0      53       0                               0D    788
     128   20883       0       0       0       0       0               0D    789
     128       0       0      53       0                               0D    790
     128   20936       0       0       0       0       0               0D    791
     128       0       0      53       0                               0D    792
     128   20989       0       0       0       0       0               0D    793
     128       0       0      53       0                               0D    794
     128   21042       0       0       0       0       0               0D    795
     128       0       0      53       0                               0D    796
     128   21095       0       0       0       0       0               0D    797
     128       0       0      53       0                               0D    798
     128   21148       0       0       0       0       0               0D    799
     128       0       0      53       0                               0D    800
     128   21201       0       0       0       0       0               0D    801
     128       0       0      53       0                               0D    802
     128   21254       0       0       0       0       0               0D    803
     128       0       0      53       0                               0D    804
     128   21307       0       0       0       0       0               0D    805
     128       0       0      53       0                               0D    806
     128   21360       0       0       0       0       0               0D    807
     128       0       0      53       0                               0D    808
     128   21413       0       0       0       0       0               0D    809
     128       0       0      53       0                               0D    810
     128   21466       0       0       0       0       0               0D    811
     128       0       0      53       0                               0D    812
     128   21519       0       0       0       0       0               0D    813
     128       0       0      53       0                               0D    814
     128   21572       0       0       0       0       0               0D    815
     128       0       0      53       0                               0D    816
     128   21625       0       0       0       0       0               0D    817
     128       0       0      53       0                               0D    818
     128   21678       0       0       0       0       0               0D    819
     128       0       0      53       0                               0D    820
     128   21731       0       0       0       0       0               0D    821
     128       0       0      53       0                               0D    822
     128   21784       0       0       0       0       0               0D    823
     128       0       0      53       0                               0D    824
     128   21837       0       0       0       0       0               0D    825
     128       0       0      53       0                               0D    826
     128   21890       0       0       0       0       0               0D    827
     128       0       0      53       0                               0D    828
     128   21943       0       0       0       0       0               0D    829
     128       0       0      53       0                               0D    830
     128   21996       0       0       0       0       0               0D    831
     128       0       0      53       0                               0D    832
     128   22049       0       0       0       0       0               0D    833
     128       0       0      53       0                               0D    834
     128   22102       0       0       0       0       0               0D    835
     128       0       0      53       0                               0D    836
     128   22155       0       0       0       0       0               0D    837
     128       0       0      53       0                               0D    838
     128   22208       0       0       0       0       0               0D    839
     128       0       0      53       0                               0D    840
     128   22261       0       0       0       0       0               0D    841
     128       0       0      53       0                               0D    842
     128   22314       0       0       0       0       0               0D    843
     128       0       0      53       0                               0D    844
     128   22367       0       0       0       0       0               0D    845
     128       0       0      53       0                               0D    846
     128   22420       0       0       0       0       0               0D    847
     128       0       0      53       0                               0D    848
     128   22473       0       0       0       0       0               0D    849
     128       0       0      53       0                               0D    850
     128   22526       0       0       0       0       0               0D    851
     128       0       0      53       0                               0D    852
     128   22579       0       0       0       0       0               0D    853
     128       0       0      53       0                               0D    854
     128   22632       0       0       0       0       0               0D    855
     128       0       0      53       0                               0D    856
     128   22685       0       0       0       0       0               0D    857
     128       0       0      53       0                               0D    858
     128   22738       0       0       0       0       0               0D    859
     128       0       0      53       0                               0D    860
     128   22791       0       0       0       0       0               0D    861
     128       0       0      53       0                               0D    862
     128   22844       0       0       0       0       0               0D    863
     128       0       0      53       0                               0D    864
     128   22897       0       0       0       0       0               0D    865
     128       0       0      53       0                               0D    866
     128   22950       0       0       0       0       0               0D    867
     128       0       0      53       0                               0D    868
     128   23003       0       0       0       0       0               0D    869
     128       0       0      53       0                               0D    870
     128   23056       0       0       0       0       0               0D    871
     128       0       0      53       0                               0D    872
     128   23109       0       0       0       0       0               0D    873
     128       0       0      53       0                               0D    874
     128   23162       0       0       0       0       0               0D    875
     128       0       0      53       0                               0D    876
     128   23215       0       0       0       0       0               0D    877
     128       0       0      53       0                               0D    878
     128   23268       0       0       0       0       0               0D    879
     128       0       0      53       0                               0D    880
     128   23321       0       0       0       0       0               0D    881
     128       0       0      53       0                               0D    882
     128   23374       0       0       0       0       0               0D    883
     128       0       0      53       0                               0D    884
     128   23427       0       0       0       0       0               0D    885
     128       0       0      53       0                               0D    886
     128   23480       0       0       0       0       0               0D    887
     128       0       0      53       0                               0D    888
     128   23533       0       0       0       0       0               0D    889
     128       0       0      53       0                               0D    890
     128   23586       0       0       0       0       0               0D    891
     128       0       0      53       0                               0D    892
     128   23639       0       0       0       0       0               0D    893
     128       0       0      53       0                               0D    894
     128   23692       0       0       0       0       0               0D    895
     128       0       0      53       0                               0D    896
     128   23745       0       0       0       0       0               0D    897
     128       0       0      53       0                               0D    898
     128   23798       0       0       0       0       0               0D    899
     128       0       0      53       0                               0D    900
     128   23851       0       0       0       0       0               0D    901
     128       0       0      53       0                               0D    902
     128   23904       0       0       0       0       0               0D    903
     128       0       0      53       0                               0D    904
     128   23957       0       0       0       0       0               0D    905
     128       0       0      53       0                               0D    906
     128   24010       0       0       0       0       0               0D    907
     128       0       0      53       0                               0D    908
     128   24063       0       0       0       0       0               0D    909
     128       0       0      53       0                               0D    910
     128   24116       0       0       0       0       0               0D    911
     128       0       0      53       0                               0D    912
     128   24169       0       0       0       0       0               0D    913
     128       0       0      53       0                               0D    914
     128   24222       0       0       0       0       0               0D    915
     128       0       0      53       0                               0D    916
     128   24275       0       0       0       0       0               0D    917
     128       0       0      53       0                               0D    918
     128   24328       0       0       0       0       0               0D    919
     128       0       0      53       0                               0D    920
     128   24381       0       0       0       0       0               0D    921
     128       0       0      53       0                               0D    922
     128   24434       0       0       0       0       0               0D    923
     128       0       0      53       0                               0D    924
     128   24487       0       0       0       0       0               0D    925
     128       0       0      53       0                               0D    926
     128   24540       0       0       0       0       0               0D    927
     128       0       0      53       0                               0D    928
     128   24593       0       0       0       0       0               0D    929
     128       0       0      53       0                               0D    930
     128   24646       0       0       0       0       0               0D    931
     128       0       0      53       0                               0D    932
     128   24699       0       0       0       0       0               0D    933
     128       0       0      53       0                               0D    934
     128   24752       0       0       0       0       0               0D    935
     128       0       0      53       0                               0D    936
     128   24805       0       0       0       0       0               0D    937
     128       0       0      53       0                               0D    938
     128   24858       0       0       0       0       0               0D    939
     128       0       0      53       0                               0D    940
     128   24911       0       0       0       0       0               0D    941
     128       0       0      53       0                               0D    942
     128   24964       0       0       0       0       0               0D    943
     128       0       0      53       0                               0D    944
     128   25017       0       0       0       0       0               0D    945
     128       0       0      53       0                               0D    946
     128   25070       0       0       0       0       0               0D    947
     128       0       0      53       0                               0D    948
     128   25123       0       0       0       0       0               0D    949
     128       0       0      53       0                               0D    950
     128   25176       0       0       0       0       0               0D    951
     128       0       0      53       0                               0D    952
     128   25229       0       0       0       0       0               0D    953
     128       0       0      53       0                               0D    954
     128   25282       0       0       0       0       0               0D    955
     128       0       0      53       0                               0D    956
     128   25335       0       0       0       0       0               0D    957
     128       0       0      53       0                               0D    958
     128   25388       0       0       0       0       0               0D    959
     128       0       0      53       0                               0D    960
     128   25441       0       0       0       0       0               0D    961
     128       0       0      53       0                               0D    962
     128   25494       0       0       0       0       0               0D    963
     128       0       0      53       0                               0D    964
     128   25547       0       0       0       0       0               0D    965
     128       0       0      53       0                               0D    966
     128   25600       0       0       0       0       0               0D    967
     128       0       0      53       0                               0D    968
     128   25653       0       0       0       0       0               0D    969
     128       0       0      53       0                               0D    970
     128   25706       0       0       0       0       0               0D    971
     128       0       0      53       0                               0D    972
     128   25759       0       0       0       0       0               0D    973
     128       0       0      53       0                               0D    974
     128   25812       0       0       0       0       0               0D    975
     128       0       0      53       0                               0D    976
     128   25865       0       0       0       0       0               0D    977
     128       0       0      53       0                               0D    978
     128   25918       0       0       0       0       0               0D    979
     128       0       0      53       0                               0D    980
     128   25971       0       0       0       0       0               0D    981
     128       0       0      53       0                               0D    982
     128   26024       0       0       0       0       0               0D    983
     128       0       0      53       0                               0D    984
     128   26077       0       0       0       0       0               0D    985
     128       0       0      53       0                               0D    986
     128   26130       0       0       0       0       0               0D    987
     128       0       0      53       0                               0D    988
     128   26183       0       0       0       0       0               0D    989
     128       0       0      53       0                               0D    990
     128   26236       0       0       0       0       0               0D    991
     128       0       0      53       0                               0D    992
     128   26289       0       0       0       0       0               0D    993
     128       0       0      53       0                               0D    994
     128   26342       0       0       0       0       0               0D    995
     128       0       0      53       0                               0D    996
     128   26395       0       0       0       0       0               0D    997
     128       0       0      53       0                               0D    998
     128   26448       0       0       0       0       0               0D    999
     128       0       0      53       0                               0D   1000
     128   26501       0       0       0       0       0               0D   1001
     128       0       0      53       0                               0D   1002
     128   26554       0       0       0       0       0               0D   1003
     128       0       0      53       0                               0D   1004
     128   26607       0       0       0       0       0               0D   1005
     128       0       0      53       0                               0D   1006
     128   26660       0       0       0       0       0               0D   1007
     128       0       0      53       0                               0D   1008
     128   26713       0       0       0       0       0               0D   1009
     128       0       0      53       0                               0D   1010
     128   26766       0       0       0       0       0               0D   1011
     128       0       0      53       0                               0D   1012
     128   26819       0       0       0       0       0               0D   1013
     128       0       0      53       0                               0D   1014
     128   26872       0       0       0       0       0               0D   1015
     128       0       0      53       0                               0D   1016
     128   26925       0       0       0       0       0               0D   1017
     128       0       0      53       0                               0D   1018
     128   26978       0       0       0       0       0               0D   1019
     128       0       0      53       0                               0D   1020
     128   27031       0       0       0       0       0               0D   1021
     128       0       0      53       0                               0D   1022
     128   27084       0       0       0       0       0               0D   1023
     128       0       0      53       0                               0D   1024
     128   27137       0       0       0       0       0               0D   1025
     128       0       0      53       0                               0D   1026
     128   27190       0       0       0       0       0               0D   1027
     128       0       0      53       0                               0D   1028
     128   27243       0       0       0       0       0               0D   1029
     128       0       0      53       0                               0D   1030
     128   27296       0       0       0       0       0               0D   1031
     128       0       0      53       0                               0D   1032
     128   27349       0       0       0       0       0               0D   1033
     128       0       0      53       0                               0D   1034
     128   27402       0       0       0       0       0               0D   1035
     128       0       0      53       0                               0D   1036
     128   27455       0       0       0       0       0               0D   1037
     128       0       0      53       0                               0D   1038
     128   27508       0       0       0       0       0               0D   1039
     128       0       0      53       0                               0D   1040
     128   27561       0       0       0       0       0               0D   1041
     128       0       0      53       0                               0D   1042
     128   27614       0       0       0       0       0               0D   1043
     128       0       0      53       0                               0D   1044
     128   27667       0       0       0       0       0               0D   1045
     128       0       0      53       0                               0D   1046
     128   27720       0       0       0       0       0               0D   1047
     128       0       0      53       0                               0D   1048
     128   27773       0       0       0       0       0               0D   1049
     128       0       0      53       0                               0D   1050
     128   27826       0       0       0       0       0               0D   1051
     128       0       0      53       0                               0D   1052
     128   27879       0       0       0       0       0               0D   1053
     128       0       0      53       0                               0D   1054
     128   27932       0       0       0       0       0               0D   1055
     128       0       0      53       0                               0D   1056
     128   27985       0       0       0       0       0               0D   1057
     128       0       0      53       0                               0D   1058
     128   28038       0       0       0       0       0               0D   1059
     128       0       0      53       0                               0D   1060
     128   28091       0       0       0       0       0               0D   1061
     128       0       0      53       0                               0D   1062
     128   28144       0       0       0       0       0               0D   1063
     128       0       0      53       0                               0D   1064
     128   28197       0       0       0       0       0               0D   1065
     128       0       0      53       0                               0D   1066
     128   28250       0       0       0       0       0               0D   1067
     128       0       0      53       0                               0D   1068
     128   28303       0       0       0       0       0               0D   1069
     128       0       0      53       0                               0D   1070
     128   28356       0       0       0       0       0               0D   1071
     128       0       0      53       0                               0D   1072
     128   28409       0       0       0       0       0               0D   1073
     128       0       0      53       0                               0D   1074
     128   28462       0       0       0       0       0               0D   1075
     128       0       0      53       0                               0D   1076
     128   28515       0       0       0       0       0               0D   1077
     128       0       0      53       0                               0D   1078
     128   28568       0       0       0       0       0               0D   1079
     128       0       0      53       0                               0D   1080
     128   28621       0       0       0       0       0               0D   1081
     128       0       0      53       0                               0D   1082
     128   28674       0       0       0       0       0               0D   1083
     128       0       0      53       0                               0D   1084
     128   28727       0       0       0       0       0               0D   1085
     128       0       0      53       0                               0D   1086
     128   28780       0       0       0       0       0               0D   1087
     128       0       0      53       0                               0D   1088
     128   28833       0       0       0       0       0               0D   1089
     128       0       0      53       0                               0D   1090
     128   28886       0       0       0       0       0               0D   1091
     128       0       0      53       0                               0D   1092
     128   28939       0       0       0       0       0               0D   1093
     128       0       0      53       0                               0D   1094
     128   28992       0       0       0       0       0               0D   1095
     128       0       0      53       0                               0D   1096
     128   29045       0       0       0       0       0               0D   1097
     128       0       0      53       0                               0D   1098
     128   29098       0       0       0       0       0               0D   1099
     128       0       0      53       0                               0D   1100
     128   29151       0       0       0       0       0               0D   1101
     128       0       0      53       0                               0D   1102
     128   29204       0       0       0       0       0               0D   1103
     128       0       0      53       0                               0D   1104
     128   29257       0       0       0       0       0               0D   1105
     128       0       0      53       0                               0D   1106
     128   29310       0       0       0       0       0               0D   1107
     128       0       0      53       0                               0D   1108
     128   29363       0       0       0       0       0               0D   1109
     128       0       0      53       0                               0D   1110
     128   29416       0       0       0       0       0               0D   1111
     128       0       0      53       0                               0D   1112
     128   29469       0       0       0       0       0               0D   1113
     128       0       0      53       0                               0D   1114
     128   29522       0       0       0       0       0               0D   1115
     128       0       0      53       0                               0D   1116
     128   29575       0       0       0       0       0               0D   1117
     128       0       0      53       0                               0D   1118
     128   29628       0       0       0       0       0               0D   1119
     128       0       0      53       0                               0D   1120
     128   29681       0       0       0       0       0               0D   1121
     128       0       0      53       0                               0D   1122
     128   29734       0       0       0       0       0               0D   1123
     128       0       0      53       0                               0D   1124
     128   29787       0       0       0       0       0               0D   1125
     128       0       0      53       0                               0D   1126
     128   29840       0       0       0       0       0               0D   1127
     128       0       0      53       0                               0D   1128
     128   29893       0       0       0       0       0               0D   1129
     128       0       0      53       0                               0D   1130
     128   29946       0       0       0       0       0               0D   1131
     128       0       0      53       0                               0D   1132
     128   29999       0       0       0       0       0               0D   1133
     128       0       0      53       0                               0D   1134
     128   30052       0       0       0       0       0               0D   1135
     128       0       0      53       0                               0D   1136
     128   30105       0       0       0       0       0               0D   1137
     128       0       0      53       0                               0D   1138
     128   30158       0       0       0       0       0               0D   1139
     128       0       0      53       0                               0D   1140
     128   30211       0       0       0       0       0               0D   1141
     128       0       0      53       0                               0D   1142
     128   30264       0       0       0       0       0               0D   1143
     128       0       0      53       0                               0D   1144
     128   30317       0       0       0       0       0               0D   1145
     128       0       0      53       0                               0D   1146
     128   30370       0       0       0       0       0               0D   1147
     128       0       0      53       0                               0D   1148
     128   30423       0       0       0       0       0               0D   1149
     128       0       0      53       0                               0D   1150
     128   30476       0       0       0       0       0               0D   1151
     128       0       0      53       0                               0D   1152
     128   30529       0       0       0       0       0               0D   1153
     128       0       0      53       0                               0D   1154
     128   30582       0       0       0       0       0               0D   1155
     128       0       0      53       0                               0D   1156
     128   30635       0       0       0       0       0               0D   1157
     128       0       0      53       0                               0D   1158
     128   30688       0       0       0       0       0               0D   1159
     128       0       0      53       0                               0D   1160
     128   30741       0       0       0       0       0               0D   1161
     128       0       0      53       0                               0D   1162
     128   30794       0       0       0       0       0               0D   1163
     128       0       0      53       0                               0D   1164
     128   30847       0       0       0       0       0               0D   1165
     128       0       0      53       0                               0D   1166
     128   30900       0       0       0       0       0               0D   1167
     128       0       0      53       0                               0D   1168
     128   30953       0       0       0       0       0               0D   1169
     128       0       0      53       0                               0D   1170
     128   31006       0       0       0       0       0               0D   1171
     128       0       0      53       0                               0D   1172
     128   31059       0       0       0       0       0               0D   1173
     128       0       0      53       0                               0D   1174
     128   31112       0       0       0       0       0               0D   1175
     128       0       0      53       0                               0D   1176
     128   31165       0       0       0       0       0               0D   1177
     128       0       0      53       0                               0D   1178
     128   31218       0       0       0       0       0               0D   1179
     128       0       0      53       0                               0D   1180
     128   31271       0       0       0       0       0               0D   1181
     128       0       0      53       0                               0D   1182
     128   31324       0       0       0       0       0               0D   1183
     128       0       0      53       0                               0D   1184
     128   31377       0       0       0       0       0               0D   1185
     128       0       0      53       0                               0D   1186
     128   31430       0       0       0       0       0               0D   1187
     128       0       0      53       0                               0D   1188
     128   31483       0       0       0       0       0               0D   1189
     128       0       0      53       0                               0D   1190
     128   31536       0       0       0       0       0               0D   1191
     128       0       0      53       0                               0D   1192
     128   31589       0       0       0       0       0               0D   1193
     128       0       0      53       0                               0D   1194
     128   31642       0       0       0       0       0               0D   1195
     128       0       0      53       0                               0D   1196
     128   31695       0       0       0       0       0               0D   1197
     128       0       0      53       0                               0D   1198
     128   31748       0       0       0       0       0               0D   1199
     128       0       0      53       0                               0D   1200
     128   31801       0       0       0       0       0               0D   1201
     128       0       0      53       0                               0D   1202
     128   31854       0       0       0       0       0               0D   1203
     128       0       0      53       0                               0D   1204
     128   31907       0       0       0       0       0               0D   1205
     128       0       0      53       0                               0D   1206
     128   31960       0       0       0       0       0               0D   1207
     128       0       0      53       0                               0D   1208
     128   32013       0       0       0       0       0               0D   1209
     128       0       0      53       0                               0D   1210
     128   32066       0       0       0       0       0               0D   1211
     128       0       0      53       0                               0D   1212
     128   32119       0       0       0       0       0               0D   1213
     128       0       0      53       0                               0D   1214
     128   32172       0       0       0       0       0               0D   1215
     128       0       0      53       0                               0D   1216
     128   32225       0       0       0       0       0               0D   1217
     128       0       0      53       0                               0D   1218
     128   32278       0       0       0       0       0               0D   1219
     128       0       0      53       0                               0D   1220
     128   32331       0       0       0       0       0               0D   1221
     128       0       0      53       0                               0D   1222
     128   32384       0       0       0       0       0               0D   1223
     128       0       0      53       0                               0D   1224
     128   32437       0       0       0       0       0               0D   1225
     128       0       0      53       0                               0D   1226
     128   32490       0       0       0       0       0               0D   1227
     128       0       0      53       0                               0D   1228
     128   32543       0       0       0       0       0               0D   1229
     128       0       0      53       0                               0D   1230
     128   32596       0       0       0       0       0               0D   1231
     128       0       0      53       0                               0D   1232
     128   32649       0       0       0       0       0               0D   1233
     128       0       0      53       0                               0D   1234
     128   32702       0       0       0       0       0               0D   1235
     128       0       0      53       0                               0D   1236
     128   32755       0       0       0       0       0               0D   1237
     128       0       0      53       0                               0D   1238
     128   32808       0       0       0       0       0               0D   1239
     128       0       0      53       0                               0D   1240
     128   32861       0       0       0       0       0               0D   1241
     128       0       0      53       0                               0D   1242
     128   32914       0       0       0       0       0               0D   1243
     128       0       0      53       0                               0D   1244
     128   32967       0       0       0       0       0               0D   1245
     128       0       0      53       0                               0D   1246
     128   33020       0       0       0       0       0               0D   1247
     128       0       0      53       0                               0D   1248
     128   33073       0       0       0       0       0               0D   1249
     128       0       0      53       0                               0D   1250
     128   33126       0       0       0       0       0               0D   1251
     128       0       0      53       0                               0D   1252
     128   33179       0       0       0       0       0               0D   1253
     128       0       0      53       0                               0D   1254
     128   33232       0       0       0       0       0               0D   1255
     128       0       0      53       0                               0D   1256
     128   33285       0       0       0       0       0               0D   1257
     128       0       0      53       0                               0D   1258
     128   33338       0       0       0       0       0               0D   1259
     128       0       0      53       0                               0D   1260
     128   33391       0       0       0       0       0               0D   1261
     128       0       0      53       0                               0D   1262
     128   33444       0       0       0       0       0               0D   1263
     128       0       0      53       0                               0D   1264
     128   33497       0       0       0       0       0               0D   1265
     128       0       0      53       0                               0D   1266
     128   33550       0       0       0       0       0               0D   1267
     128       0       0      53       0                               0D   1268
     128   33603       0       0       0       0       0               0D   1269
     128       0       0      53       0                               0D   1270
     128   33656       0       0       0       0       0               0D   1271
     128       0       0      53       0                               0D   1272
     128   33709       0       0       0       0       0               0D   1273
     128       0       0      53       0                               0D   1274
     128   33762       0       0       0       0       0               0D   1275
     128       0       0      53       0                               0D   1276
     128   33815       0       0       0       0       0               0D   1277
     128       0       0      53       0                               0D   1278
     128   33868       0       0       0       0       0               0D   1279
     128       0       0      53       0                               0D   1280
     128   33921       0       0       0       0       0               0D   1281
     128       0       0      53       0                               0D   1282
     128   33974       0       0       0       0       0               0D   1283
     128       0       0      53       0                               0D   1284
     128   34027       0       0       0       0       0               0D   1285
     128       0       0      53       0                               0D   1286
     128   34080       0       0       0       0       0               0D   1287
     128       0       0      53       0                               0D   1288
     128   34133       0       0       0       0       0               0D   1289
     128       0       0      53       0                               0D   1290
     128   34186       0       0       0       0       0               0D   1291
     128       0       0      53       0                               0D   1292
     128   34239       0       0       0       0       0               0D   1293
     128       0       0      53       0                               0D   1294
     128   34292       0       0       0       0       0               0D   1295
     128       0       0      53       0                               0D   1296
     128   34345       0       0       0       0       0               0D   1297
     128       0       0      53       0                               0D   1298
     128   34398       0       0       0       0       0               0D   1299
     128       0       0      53       0                               0D   1300
     128   34451       0       0       0       0       0               0D   1301
     128       0       0      53       0                               0D   1302
     128   34504       0       0       0       0       0               0D   1303
     128       0       0      53       0                               0D   1304
     128   34557       0       0       0       0       0               0D   1305
     128       0       0      53       0                               0D   1306
     128   34610       0       0       0       0       0               0D   1307
     128       0       0      53       0                               0D   1308
     128   34663       0       0       0       0       0               0D   1309
     128       0       0      53       0                               0D   1310
     128   34716       0       0       0       0       0               0D   1311
     128       0       0      53       0                               0D   1312
     128   34769       0       0       0       0       0               0D   1313
     128       0       0      53       0                               0D   1314
     128   34822       0       0       0       0       0               0D   1315
     128       0       0      53       0                               0D   1316
     128   34875       0       0       0       0       0               0D   1317
     128       0       0      53       0                               0D   1318
     128   34928       0       0       0       0       0               0D   1319
     128       0       0      53       0                               0D   1320
     128   34981       0       0       0       0       0               0D   1321
     128       0       0      53       0                               0D   1322
     128   35034       0       0       0       0       0               0D   1323
     128       0       0      53       0                               0D   1324
     128   35087       0       0       0       0       0               0D   1325
     128       0       0      53       0                               0D   1326
     128   35140       0       0       0       0       0               0D   1327
     128       0       0      53       0                               0D   1328
     128   35193       0       0       0       0       0               0D   1329
     128       0       0      53       0                               0D   1330
     128   35246       0       0       0       0       0               0D   1331
     128       0       0      53       0                               0D   1332
     128   35299       0       0       0       0       0               0D   1333
     128       0       0      53       0                               0D   1334
     128   35352       0       0       0       0       0               0D   1335
     128       0       0      53       0                               0D   1336
     128   35405       0       0       0       0       0               0D   1337
     128       0       0      53       0                               0D   1338
     128   35458       0       0       0       0       0               0D   1339
     128       0       0      53       0                               0D   1340
     128   35511       0       0       0       0       0               0D   1341
     128       0       0      53       0                               0D   1342
     128   35564       0       0       0       0       0               0D   1343
     128       0       0      53       0                               0D   1344
     128   35617       0       0       0       0       0               0D   1345
     128       0       0      53       0                               0D   1346
     128   35670       0       0       0       0       0               0D   1347
     128       0       0      53       0                               0D   1348
     128   35723       0       0       0       0       0               0D   1349
     128       0       0      53       0                               0D   1350
     128   35776       0       0       0       0       0               0D   1351
     128       0       0      53       0                               0D   1352
     128   35829       0       0       0       0       0               0D   1353
     128       0       0      53       0                               0D   1354
     128   35882       0       0       0       0       0               0D   1355
     128       0       0      53       0                               0D   1356
     128   35935       0       0       0       0       0               0D   1357
     128       0       0      53       0                               0D   1358
     128   35988       0       0       0       0       0               0D   1359
     128       0       0      53       0                               0D   1360
     128   36041       0       0       0       0       0               0D   1361
     128       0       0      53       0                               0D   1362
     128   36094       0       0       0       0       0               0D   1363
     128       0       0      53       0                               0D   1364
     128   36147       0       0       0       0       0               0D   1365
     128       0       0      53       0                               0D   1366
     128   36200       0       0       0       0       0               0D   1367
     128       0       0      53       0                               0D   1368
     128   36253       0       0       0       0       0               0D   1369
     128       0       0      53       0                               0D   1370
     128   36306       0       0       0       0       0               0D   1371
     128       0       0      53       0                               0D   1372
     128   36359       0       0       0       0       0               0D   1373
     128       0       0      53       0                               0D   1374
     128   36412       0       0       0       0       0               0D   1375
     128       0       0      53       0                               0D   1376
     128   36465       0       0       0       0       0               0D   1377
     128       0       0      53       0                               0D   1378
     128   36518       0       0       0       0       0               0D   1379
     128       0       0      53       0                               0D   1380
     128   36571       0       0       0       0       0               0D   1381
     128       0       0      53       0                               0D   1382
     128   36624       0       0       0       0       0               0D   1383
     128       0       0      53       0                               0D   1384
     128   36677       0       0       0       0       0               0D   1385
     128       0       0      53       0                               0D   1386
     128   36730       0       0       0       0       0               0D   1387
     128       0       0      53       0                               0D   1388
     128   36783       0       0       0       0       0               0D   1389
     128       0       0      53       0                               0D   1390
     128   36836       0       0       0       0       0               0D   1391
     128       0       0      53       0                               0D   1392
     128   36889       0       0       0       0       0               0D   1393
     128       0       0      53       0                               0D   1394
     128   36942       0       0       0       0       0               0D   1395
     128       0       0      53       0                               0D   1396
     128   36995       0       0       0       0       0               0D   1397
     128       0       0      53       0                               0D   1398
     128   37048       0       0       0       0       0               0D   1399
     128       0       0      53       0                               0D   1400
     128   37101       0       0       0       0       0               0D   1401
     128       0       0      53       0                               0D   1402
     128   37154       0       0       0       0       0               0D   1403
     128       0       0      53       0                               0D   1404
     128   37207       0       0       0       0       0               0D   1405
     128       0       0      53       0                               0D   1406
     128   37260       0       0       0       0       0               0D   1407
     128       0       0      53       0                               0D   1408
     128   37313       0       0       0       0       0               0D   1409
     128       0       0      53       0                               0D   1410
     128   37366       0       0       0       0       0               0D   1411
     128       0       0      53       0                               0D   1412
     128   37419       0       0       0       0       0               0D   1413
     128       0       0      53       0                               0D   1414
     128   37472       0       0       0       0       0               0D   1415
     128       0       0      53       0                               0D   1416
     128   37525       0       0       0       0       0               0D   1417
     128       0       0      53       0                               0D   1418
     128   37578       0       0       0       0       0               0D   1419
     128       0       0      53       0                               0D   1420
     128   37631       0       0       0       0       0               0D   1421
     128       0       0      53       0                               0D   1422
     128   37684       0       0       0       0       0               0D   1423
     128       0       0      53       0                               0D   1424
     128   37737       0       0       0       0       0               0D   1425
     128       0       0      53       0                               0D   1426
     128   37790       0       0       0       0       0               0D   1427
     128       0       0      53       0                               0D   1428
     128   37843       0       0       0       0       0               0D   1429
     128       0       0      53       0                               0D   1430
     128   37896       0       0       0       0       0               0D   1431
     128       0       0      53       0                               0D   1432
     128   37949       0       0       0       0       0               0D   1433
     128       0       0      53       0                               0D   1434
     128   38002       0       0       0       0       0               0D   1435
     128       0       0      53       0                               0D   1436
     128   38055       0       0       0       0       0               0D   1437
     128       0       0      53       0                               0D   1438
     128   38108       0       0       0       0       0               0D   1439
     128       0       0      53       0                               0D   1440
     128   38161       0       0       0       0       0               0D   1441
     128       0       0      53       0                               0D   1442
     128   38214       0       0       0       0       0               0D   1443
     128       0       0      53       0                               0D   1444
     128   38267       0       0       0       0       0               0D   1445
     128       0       0      53       0                               0D   1446
     128   38320       0       0       0       0       0               0D   1447
     128       0       0      53       0                               0D   1448
     128   38373       0       0       0       0       0               0D   1449
     128       0       0      53       0                               0D   1450
     128   38426       0       0       0       0       0               0D   1451
     128       0       0      53       0                               0D   1452
     128   38479       0       0       0       0       0               0D   1453
     128       0       0      53       0                               0D   1454
     128   38532       0       0       0       0       0               0D   1455
     128       0       0      53       0                               0D   1456
     128   38585       0       0       0       0       0               0D   1457
     128       0       0      53       0                               0D   1458
     128   38638       0       0       0       0       0               0D   1459
     128       0       0      53       0                               0D   1460
     128   38691       0       0       0       0       0               0D   1461
     128       0       0      53       0                               0D   1462
     128   38744       0       0       0       0       0               0D   1463
     128       0       0      53       0                               0D   1464
     128   38797       0       0       0       0       0               0D   1465
     128       0       0      53       0                               0D   1466
     128   38850       0       0       0       0       0               0D   1467
     128       0       0      53       0                               0D   1468
     128   38903       0       0       0       0       0               0D   1469
     128       0       0      53       0                               0D   1470
     128   38956       0       0       0       0       0               0D   1471
     128       0       0      53       0                               0D   1472
     128   39009       0       0       0       0       0               0D   1473
     128       0       0      53       0                               0D   1474
     128   39062       0       0       0       0       0               0D   1475
     128       0       0      53       0                               0D   1476
     128   39115       0       0       0       0       0               0D   1477
     128       0       0      53       0                               0D   1478
     128   39168       0       0       0       0       0               0D   1479
     128       0       0      53       0                               0D   1480
     128   39221       0       0       0       0       0               0D   1481
     128       0       0      53       0                               0D   1482
     128   39274       0       0       0       0       0               0D   1483
     128       0       0      53       0                               0D   1484
     128   39327       0       0       0       0       0               0D   1485
     128       0       0      53       0                               0D   1486
     128   39380       0       0       0       0       0               0D   1487
     128       0       0      53       0                               0D   1488
     128   39433       0       0       0       0       0               0D   1489
     128       0       0      53       0                               0D   1490
     128   39486       0       0       0       0       0               0D   1491
     128       0       0      53       0                               0D   1492
     128   39539       0       0       0       0       0               0D   1493
     128       0       0      53       0                               0D   1494
     128   39592       0       0       0       0       0               0D   1495
     128       0       0      53       0                               0D   1496
     128   39645       0       0       0       0       0               0D   1497
     128       0       0      53       0                               0D   1498
     128   39698       0       0       0       0       0               0D   1499
     128       0       0      53       0                               0D   1500
     128   39751       0       0       0       0       0               0D   1501
     128       0       0      53       0                               0D   1502
     128   39804       0       0       0       0       0               0D   1503
     128       0       0      53       0                               0D   1504
     128   39857       0       0       0       0       0               0D   1505
     128       0       0      53       0                               0D   1506
     128   39910       0       0       0       0       0               0D   1507
     128       0       0      53       0                               0D   1508
     128   39963       0       0       0       0       0               0D   1509
     128       0       0      53       0                               0D   1510
     128   40016       0       0       0       0       0               0D   1511
     128       0       0      53       0                               0D   1512
     128   40069       0       0       0       0       0               0D   1513
     128       0       0      53       0                               0D   1514
     128   40122       0       0       0       0       0               0D   1515
     128       0       0      53       0                               0D   1516
     128   40175       0       0       0       0       0               0D   1517
     128       0       0      53       0                               0D   1518
     128   40228       0       0       0       0       0               0D   1519
     128       0       0      53       0                               0D   1520
     128   40281       0       0       0       0       0               0D   1521
     128       0       0      53       0                               0D   1522
     128   40334       0       0       0       0       0               0D   1523
     128       0       0      53       0                               0D   1524
     128   40387       0       0       0       0       0               0D   1525
     128       0       0      53       0                               0D   1526
     128   40440       0       0       0       0       0               0D   1527
     128       0       0      53       0                               0D   1528
     128   40493       0       0       0       0       0               0D   1529
     128       0       0      53       0                               0D   1530
     128   40546       0       0       0       0       0               0D   1531
     128       0       0      53       0                               0D   1532
     128   40599       0       0       0       0       0               0D   1533
     128       0       0      53       0                               0D   1534
     128   40652       0       0       0       0       0               0D   1535
     128       0       0      53       0                               0D   1536
     128   40705       0       0       0       0       0               0D   1537
     128       0       0      53       0                               0D   1538
     128   40758       0       0       0       0       0               0D   1539
     128       0       0      53       0                               0D   1540
     128   40811       0       0       0       0       0               0D   1541
     128       0       0      53       0                               0D   1542
     128   40864       0       0       0       0       0               0D   1543
     128       0       0      53       0                               0D   1544
     128   40917       0       0       0       0       0               0D   1545
     128       0       0      53       0                               0D   1546
     128   40970       0       0       0       0       0               0D   1547
     128       0       0      53       0                               0D   1548
     128   41023       0       0       0       0       0               0D   1549
     128       0       0      53       0                               0D   1550
     128   41076       0       0       0       0       0               0D   1551
     128       0       0      53       0                               0D   1552
     128   41129       0       0       0       0       0               0D   1553
     128       0       0      53       0                               0D   1554
     128   41182       0       0       0       0       0               0D   1555
     128       0       0      53       0                               0D   1556
     128   41235       0       0       0       0       0               0D   1557
     128       0       0      53       0                               0D   1558
     128   41288       0       0       0       0       0               0D   1559
     128       0       0      53       0                               0D   1560
     128   41341       0       0       0       0       0               0D   1561
     128       0       0      53       0                               0D   1562
     128   41394       0       0       0       0       0               0D   1563
     128       0       0      53       0                               0D   1564
     128   41447       0       0       0       0       0               0D   1565
     128       0       0      53       0                               0D   1566
     128   41500       0       0       0       0       0               0D   1567
     128       0       0      53       0                               0D   1568
     128   41553       0       0       0       0       0               0D   1569
     128       0       0      53       0                               0D   1570
     128   41606       0       0       0       0       0               0D   1571
     128       0       0      53       0                               0D   1572
     128   41659       0       0       0       0       0               0D   1573
     128       0       0      53       0                               0D   1574
     128   41712       0       0       0       0       0               0D   1575
     128       0       0      53       0                               0D   1576
     128   41765       0       0       0       0       0               0D   1577
     128       0       0      53       0                               0D   1578
     128   41818       0       0       0       0       0               0D   1579
     128       0       0      53       0                               0D   1580
     128   41871       0       0       0       0       0               0D   1581
     128       0       0      53       0                               0D   1582
     128   41924       0       0       0       0       0               0D   1583
     128       0       0      53       0                               0D   1584
     128   41977       0       0       0       0       0               0D   1585
     128       0       0      53       0                               0D   1586
     128   42030       0       0       0       0       0               0D   1587
     128       0       0      53       0                               0D   1588
     128   42083       0       0       0       0       0               0D   1589
     128       0       0      53       0                               0D   1590
     128   42136       0       0       0       0       0               0D   1591
     128       0       0      53       0                               0D   1592
     128   42189       0       0       0       0       0               0D   1593
     128       0       0      53       0                               0D   1594
     128   42242       0       0       0       0       0               0D   1595
     128       0       0      53       0                               0D   1596
     128   42295       0       0       0       0       0               0D   1597
     128       0       0      53       0                               0D   1598
     128   42348       0       0       0       0       0               0D   1599
     128       0       0      53       0                               0D   1600
     128   42401       0       0       0       0       0               0D   1601
     128       0       0      53       0                               0D   1602
     128   42454       0       0       0       0       0               0D   1603
     128       0       0      53       0                               0D   1604
     128   42507       0       0       0       0       0               0D   1605
     128       0       0      53       0                               0D   1606
     128   42560       0       0       0       0       0               0D   1607
     128       0       0      53       0                               0D   1608
     128   42613       0       0       0       0       0               0D   1609
     128       0       0      53       0                               0D   1610
     128   42666       0       0       0       0       0               0D   1611
     128       0       0      53       0                               0D   1612
     128   42719       0       0       0       0       0               0D   1613
     128       0       0      53       0                               0D   1614
     128   42772       0       0       0       0       0               0D   1615
     128       0       0      53       0                               0D   1616
     128   42825       0       0       0       0       0               0D   1617
     128       0       0      53       0                               0D   1618
     128   42878       0       0       0       0       0               0D   1619
     128       0       0      53       0                               0D   1620
     128   42931       0       0       0       0       0               0D   1621
     128       0       0      53       0                               0D   1622
     128   42984       0       0       0       0       0               0D   1623
     128       0       0      53       0                               0D   1624
     128   43037       0       0       0       0       0               0D   1625
     128       0       0      53       0                               0D   1626
     128   43090       0       0       0       0       0               0D   1627
     128       0       0      53       0                               0D   1628
     128   43143       0       0       0       0       0               0D   1629
     128       0       0      53       0                               0D   1630
128,7,7,3,3,0,0,0,0,0,0.,0.,0.,0.,0.2,0.4,0.6,0.8,1.,1.,1.,1.,         1P      1
0.,0.,0.,0.,0.2,0.4,0.6,0.8,1.,1.,1.,1.,1.,1.,1.,1.,1.,1.,1.,1.,       1P      2
1.,1.,1.,1.,1.,1.,1.,1.,1.,1.,1.,1.,1.,1.,1.,1.,1.,1.,1.,1.,1.,        1P      3
1.,1.,1.,1.,1.,1.,1.,1.,1.,1.,1.,1.,1.,1.,1.,1.,1.,1.,1.,1.,1.,        1P      4
1.,1.,1.,1.,1.,1.,1.,1.,1.,1.,1.,1.,1.,1.,-284.658646347,              1P      5
-238.208483903,6.25499502103,-284.738316795,-238.113015721,            1P      6
6.14418094719,-284.888328674,-237.840255477,5.95426767616,             1P      7
-285.11554799,-237.425825632,5.67946851864,-285.352179104,             1P      8
-237.001544386,5.43158911645,-285.61098307,-236.563484176,             1P      9
5.23347181903,-285.789293709,-236.253616447,5.15592795141,             1P     10
-285.87055556,-236.093827778,5.13030317131,-284.631222697,             1P     11
-238.002324498,6.34083994596,-284.708860774,-237.908491196,            1P     12
6.23280457892,-284.854454267,-237.649359616,6.04819345858,             1P     13
-285.078463491,-237.254108437,5.78217004828,-285.30724442,             1P     14
-236.848247399,5.53920558383,-285.561097623,-236.428388212,            1P     15
5.34410887135,-285.7340776,-236.131081175,5.26592280832,               1P     16
-285.812332694,-235.97423088,5.24210940634,-284.588881227,             1P     17
-237.58243313,6.5035186991,-284.657465023,-237.499351292,              1P     18
6.40824729977,-284.795105023,-237.263541322,6.23999343763,             1P     19
-285.007987305,-236.902813331,5.9892369387,-285.229065641,             1P     20
-236.535973835,5.76893302136,-285.464244899,-236.155032201,            1P     21
5.57970927141,-285.628453718,-235.882744663,5.49323813239,             1P     22
-285.696681614,-235.737920083,5.4725149523,-284.550187096,             1P     23
-236.957048687,6.7572939078,-284.610917166,-236.883183641,             1P     24
6.67466119705,-284.734257855,-236.680033165,6.52718760246,             1P     25
-284.932782688,-236.374344148,6.31315997427,-285.134468855,            1P     26
-236.06022287,6.11120883958,-285.343933669,-235.735507489,             1P     27
5.9282672379,-285.490395038,-235.504913463,5.83651351639,              1P     28
-285.546051531,-235.375747958,5.82174452705,-284.524138974,            1P     29
-236.335040623,7.01809388655,-284.579713853,-236.268649824,            1P     30
6.94475557117,-284.690475093,-236.097765859,6.81619271523,             1P     31
-284.864637469,-235.841883135,6.62800049772,-285.046529679,            1P     32
-235.580674203,6.44717248465,-285.233163999,-235.313602075,            1P     33
6.2762384763,-285.360825862,-235.126071782,6.18154205157,              1P     34
-285.405070707,-235.011876938,6.17270883509,-284.507489076,            1P     35
-235.717801603,7.28940561875,-284.558528565,-235.657446573,            1P     36
7.22291598325,-284.654828311,-235.518034101,7.10998626723,             1P     37
-284.806070021,-235.310426005,6.94381394212,-284.963371145,            1P     38
-235.100401512,6.78362526341,-285.125469991,-234.891726597,            1P     39
6.62613995587,-285.23485636,-234.747885054,6.52905174004,              1P     40
-285.2663623,-234.6476938,6.52481278649,-284.498153012,                1P     41
-235.309807018,7.47833686051,-284.545231932,-235.254658699,            1P     42
7.41776763173,-284.631007001,-235.137872042,7.31686385179,             1P     43
-284.762581611,-234.964743666,7.16548699623,-284.898736822,            1P     44
-234.7904873,7.01835387641,-285.03958269,-234.622314675,               1P     45
6.86855837286,-285.136737023,-234.511184983,6.77119147441,             1P     46
-285.164353919,-234.421447587,6.76952677777,-284.492693045,            1P     47
-235.106738659,7.57439712181,-284.54036083,-235.051363865,             1P     48
7.5132161505,-284.625107857,-234.945473336,7.40996256705,              1P     49
-284.755386296,-234.786927155,7.2559962527,-284.889506657,             1P     50
-234.627277279,7.1049242741,-285.028495112,-234.475832303,             1P     51
6.95016015658,-285.123403873,-234.36731056,6.85431844379,              1P     52
-285.141142778,-234.352296065,6.83450392325,0.,1.,0.,1.;               1P     53
128,7,7,3,3,0,0,0,0,0,0.,0.,0.,0.,0.2,0.4,0.6,0.8,1.,1.,1.,1.,         3P     54
0.,0.,0.,0.,0.2,0.4,0.6,0.8,1.,1.,1.,1.,1.,1.,1.,1.,1.,1.,1.,1.,       3P     55
1.,1.,1.,1.,1.,1.,1.,1.,1.,1.,1.,1.,1.,1.,1.,1.,1.,1.,1.,1.,1.,        3P     56
1.,1.,1.,1.,1.,1.,1.,1.,1.,1.,1.,1.,1.,1.,1.,1.,1.,1.,1.,1.,1.,        3P     57
1.,1.,1.,1.,1.,1.,1.,1.,1.,1.,1.,1.,1.,1.,-285.87055556,               3P     58
-236.093827778,5.13030317131,-285.789293709,-236.253616447,            3P     59
5.15592795141,-285.61098307,-236.563484176,5.23347181903,              3P     60
-285.352179104,-237.001544386,5.43158911645,-285.11554799,             3P     61
-237.425825632,5.67946851864,-284.888328674,-237.840255477,            3P     62
5.95426767616,-284.738316795,-238.113015721,6.14418094719,             3P     63
-284.658646347,-238.208483903,6.25499502103,-285.940245947,            3P     64
-236.236980369,4.99647568404,-285.855385131,-236.400286153,            3P     65
5.02426860959,-285.668728529,-236.719866028,5.1054026545,              3P     66
-285.402423425,-237.17295547,5.31125631843,-285.155553471,             3P     67
-237.611068235,5.56867764083,-284.923536641,-238.038666485,            3P     68
5.85664424385,-284.767771932,-238.317534101,6.05555997757,             3P     69
-284.686069173,-238.414637114,6.16915267474,-286.083465325,            3P     70
-236.51668264,4.7314160029,-285.990187499,-236.687636841,              3P     71
4.7635569714,-285.789339153,-237.027503979,4.86062125083,              3P     72
-285.504456084,-237.507080439,5.07720853727,-285.242371937,            3P     73
-237.97425738,5.35025916525,-284.999872681,-238.431013132,             3P     74
5.66311610401,-284.834069734,-238.726524088,5.87678775728,             3P     75
-284.746706724,-238.828484013,5.99911066786,-286.328143602,            3P     76
-236.935915694,4.34962548654,-286.223410555,-237.11617153,             3P     77
4.3864609649,-286.007811847,-237.480616354,4.50228980202,              3P     78
-285.712023929,-238.003716128,4.75078614821,-285.421946079,            3P     79
-238.511625869,5.04419125889,-285.148221929,-239.007764453,            3P     80
5.3742022862,-284.969218094,-239.329234429,5.60235582264,              3P     81
-284.872968846,-239.4392457,5.73429747271,-286.599670137,              3P     82
-237.368370963,4.0019021805,-286.485920057,-237.558339605,             3P     83
4.04714840647,-286.254807596,-237.943372885,4.1760503324,              3P     84
-285.932235293,-238.499455426,4.43526020448,-285.621305581,            3P     85
-239.043693921,4.73851649066,-285.308291621,-239.574565945,            3P     86
5.06624342741,-285.121577347,-239.920196665,5.31006506818,             3P     87
-285.021621103,-240.038726945,5.45431011418,-286.883019907,            3P     88
-237.817855101,3.68647072758,-286.758639829,-238.015894322,            3P     89
3.73696685255,-286.507047113,-238.414000262,3.86770076672,             3P     90
-286.159310856,-238.99795141,4.12897099553,-285.821339751,             3P     91
-239.571881574,4.42595553027,-285.503965052,-240.135282895,            3P     92
4.76619601595,-285.326845587,-240.502194738,5.03192914508,             3P     93
-285.218755966,-240.627907019,5.18369588233,-287.072296527,            3P     94
-238.136724137,3.50640798668,-286.938392169,-238.338364639,            3P     95
3.55609211085,-286.677078608,-238.740312133,3.68176419726,             3P     96
-286.319784068,-239.337113611,3.94074990117,-285.985346409,            3P     97
-239.925559592,4.24508015402,-285.680741625,-240.503993775,            3P     98
4.59711296475,-285.489013378,-240.882133907,4.85139816076,             3P     99
-285.371882814,-241.012441635,5.00217321653,-287.159447388,            3P    100
-238.304048991,3.42329737548,-287.024492829,-238.503966492,            3P    101
3.47309277078,-286.760000475,-238.908024254,3.59519796032,             3P    102
-286.399342966,-239.509397362,3.85078006087,-286.070556805,            3P    103
-240.103573129,4.15921509877,-285.76623383,-240.688071393,             3P    104
4.50929053107,-285.570653352,-241.071849424,4.75773356723,             3P    105
-285.450424789,-241.204259046,4.90946337867,0.,1.,0.,1.;               3P    106
128,7,7,3,3,0,0,0,0,0,0.,0.,0.,0.,0.2,0.4,0.6,0.8,1.,1.,1.,1.,         5P    107
0.,0.,0.,0.,0.2,0.4,0.6,0.8,1.,1.,1.,1.,1.,1.,1.,1.,1.,1.,1.,1.,       5P    108
1.,1.,1.,1.,1.,1.,1.,1.,1.,1.,1.,1.,1.,1.,1.,1.,1.,1.,1.,1.,1.,        5P    109
1.,1.,1.,1.,1.,1.,1.,1.,1.,1.,1.,1.,1.,1.,1.,1.,1.,1.,1.,1.,1.,        5P    110
1.,1.,1.,1.,1.,1.,1.,1.,1.,1.,1.,1.,1.,1.,-265.832265436,              5P    111
-206.892478234,27.5199970263,-265.675706045,-206.823721548,            5P    112
27.6570040564,-265.364101196,-206.6797767,27.9283294615,               5P    113
-264.903869633,-206.444539344,28.3331246006,-264.452528871,            5P    114
-206.203437856,28.743797113,-264.011527381,-205.93484007,              5P    115
29.1482439794,-263.709780022,-205.769984975,29.4183936754,             5P    116
-263.557944998,-205.692168756,29.5551153876,-265.694485446,            5P    117
-206.975310404,27.5314448951,-265.540971567,-206.906358273,            5P    118
27.6688967941,-265.238196228,-206.765250335,27.9425053145,             5P    119
-264.790354057,-206.530878808,28.3485553398,-264.348729689,            5P    120
-206.291401594,28.756297855,-263.918822974,-206.028430126,             5P    121
29.1612287806,-263.627395373,-205.869873686,29.4372346299,             5P    122
-263.481271365,-205.795136048,29.577276887,-265.361538116,             5P    123
-207.196200809,27.6103120966,-265.214729827,-207.127315351,            5P    124
27.7455913746,-264.927182637,-206.993268831,28.0154932464,             5P    125
-264.513768538,-206.753187426,28.4276407394,-264.096904369,            5P    126
-206.522368014,28.8309832295,-263.695827968,-206.27827543,             5P    127
29.2369598652,-263.43788532,-206.123395821,29.5297473264,              5P    128
-263.308391441,-206.049407562,29.6767480828,-265.008980635,            5P    129
-207.60298276,27.9200696292,-264.873142392,-207.527620286,             5P    130
28.0555819571,-264.61105951,-207.375336835,28.3285912601,              5P    131
-264.225941553,-207.13555152,28.7333339064,-263.851659881,             5P    132
-206.89374753,29.1476960062,-263.501766112,-206.634052284,             5P    133
29.5699728742,-263.267438595,-206.46710129,29.8580290103,              5P    134
-263.152500978,-206.385184349,30.0049178434,-264.794458332,            5P    135
-207.9628609,28.3629372046,-264.667661287,-207.880575743,              5P    136
28.4954810724,-264.419357078,-207.71584703,28.7583131586,              5P    137
-264.063992903,-207.457107695,29.1568991518,-263.719000971,            5P    138
-207.193964319,29.5631350322,-263.388856931,-206.920250389,            5P    139
29.9712065024,-263.178898927,-206.741803645,30.2546891292,             5P    140
-263.079937151,-206.649542047,30.3996573722,-264.694130344,            5P    141
-208.270567261,28.8849517993,-264.570768485,-208.183910544,            5P    142
29.0102440622,-264.338295518,-208.003110556,29.2643432893,             5P    143
-264.001371185,-207.721784283,29.6478502822,-263.675736528,            5P    144
-207.436886688,30.0386119969,-263.365069854,-207.144659527,            5P    145
30.4331982505,-263.172751266,-206.948691379,30.7067723727,             5P    146
-263.078422329,-206.850030088,30.8444989515,-264.708888444,            5P    147
-208.404972466,29.2680058096,-264.590530145,-208.314210155,            5P    148
29.3882548882,-264.356970934,-208.130334713,29.6304547867,             5P    149
-264.03166001,-207.836671987,30.0018240156,-263.708334501,             5P    150
-207.546574681,30.3778782722,-263.40591065,-207.240368651,             5P    151
30.7582744628,-263.215066826,-207.036427499,31.0196797772,             5P    152
-263.124239033,-206.931290004,31.1510071006,-264.728851905,            5P    153
-208.458967969,29.4619897006,-264.610946514,-208.368014628,            5P    154
29.5803552861,-264.380953132,-208.18040637,29.8188248252,              5P    155
-264.054099405,-207.886982602,30.1841405156,-263.737587591,            5P    156
-207.588367453,30.5537263281,-263.435166059,-207.279761257,            5P    157
30.9274742293,-263.248946911,-207.068797456,31.183946597,              5P    158
-263.158829509,-206.961509722,31.312703867,0.,1.,0.,1.;                5P    159
128,7,7,3,3,0,0,0,0,0,0.,0.,0.,0.,0.2,0.4,0.6,0.8,1.,1.,1.,1.,         7P    160
0.,0.,0.,0.,0.2,0.4,0.6,0.8,1.,1.,1.,1.,1.,1.,1.,1.,1.,1.,1.,1.,       7P    161
1.,1.,1.,1.,1.,1.,1.,1.,1.,1.,1.,1.,1.,1.,1.,1.,1.,1.,1.,1.,1.,        7P    162
1.,1.,1.,1.,1.,1.,1.,1.,1.,1.,1.,1.,1.,1.,1.,1.,1.,1.,1.,1.,1.,        7P    163
1.,1.,1.,1.,1.,1.,1.,1.,1.,1.,1.,1.,1.,1.,-263.557944998,              7P    164
-205.692168756,29.5551153876,-263.709780022,-205.769984975,            7P    165
29.4183936754,-264.011527381,-205.93484007,29.1482439794,              7P    166
-264.452528871,-206.203437856,28.743797113,-264.903869633,             7P    167
-206.444539344,28.3331246006,-265.364101196,-206.6797767,              7P    168
27.9283294615,-265.675706045,-206.823721548,27.6570040564,             7P    169
-265.832265436,-206.892478234,27.5199970263,-263.605866019,            7P    170
-205.627814199,29.5412644505,-263.761270428,-205.707554531,            7P    171
29.4066180789,-264.069467635,-205.876346285,29.1401284787,             7P    172
-264.51740336,-206.14846052,28.7359841493,-264.974816868,              7P    173
-206.390577179,28.3234803885,-265.442791801,-206.626355678,            7P    174
27.9194695533,-265.759915093,-206.772073595,27.6495710953,             7P    175
-265.918377929,-206.840708129,27.5128421083,-263.667115868,            7P    176
-205.548557881,29.530274324,-263.825594698,-205.633125066,             7P    177
29.4003857499,-264.138837869,-205.81059993,29.1413612919,              7P    178
-264.59278632,-206.083343268,28.7385108394,-265.056969789,             7P    179
-206.324172327,28.3268638782,-265.533928328,-206.557620727,            7P    180
27.9261009391,-265.858007705,-206.703660506,27.6601726053,             7P    181
-266.020210414,-206.771671612,27.5253045158,-263.765372881,            7P    182
-205.433564721,29.539851467,-263.926407559,-205.526366137,             7P    183
29.4146168077,-264.245351368,-205.71896157,29.1649334038,              7P    184
-264.707887255,-205.991354356,28.7598063909,-265.18400795,             7P    185
-206.232217246,28.3501639214,-265.675318322,-206.466480244,            7P    186
27.9552671384,-266.011182184,-206.618320838,27.699272696,              7P    187
-266.178761711,-206.68525007,27.5667105059,-263.865713075,             7P    188
-205.324079055,29.5674242736,-264.028074334,-205.425198588,            7P    189
29.4448699674,-264.351438377,-205.63197424,29.2008778008,              7P    190
-264.824223408,-205.905578501,28.7930896961,-265.313833326,            7P    191
-206.149940664,28.3865188895,-265.820880527,-206.388570385,            7P    192
27.9988451665,-266.167193133,-206.544628913,27.7483887802,             7P    193
-266.340470549,-206.610164648,27.618066395,-263.966884314,             7P    194
-205.219680567,29.6086479314,-264.129661372,-205.327973003,            7P    195
29.4873885778,-264.455111151,-205.546606893,29.2459191462,             7P    196
-264.940010723,-205.828523944,28.8432888732,-265.442120334,            7P    197
-206.075427036,28.439220439,-265.963731499,-206.322913061,             7P    198
28.0611916919,-266.319560751,-206.478315518,27.8139158456,             7P    199
-266.498330488,-206.5440542,27.6856518,-264.034129852,                 7P    200
-205.155213541,29.6470735812,-264.196684165,-205.268458626,            7P    201
29.5263013033,-264.522728259,-205.492613033,29.2834766651,             7P    202
-265.01552579,-205.782437886,28.8855434029,-265.526094525,             7P    203
-206.03296341,28.4840877269,-266.056721027,-206.286294696,             7P    204
28.1112373185,-266.419296171,-206.440514143,27.8660969511,             7P    205
-266.601874934,-206.506982294,27.7390604465,-264.066612841,            7P    206
-205.12440426,29.6663775529,-264.229374518,-205.23985141,              7P    207
29.5462857331,-264.556110383,-205.466976152,29.3039365832,             7P    208
-265.052791182,-205.759822775,28.9083818823,-265.567511864,            7P    209
-206.013330418,28.5097561021,-266.102415482,-206.267926232,            7P    210
28.1389480173,-266.467964914,-206.422176066,27.895097419,              7P    211
-266.652134782,-206.488562005,27.7688774254,0.,1.,0.,1.;               7P    212
128,7,7,3,3,0,0,0,0,0,0.,0.,0.,0.,0.2,0.4,0.6,0.8,1.,1.,1.,1.,         9P    213
0.,0.,0.,0.,0.2,0.4,0.6,0.8,1.,1.,1.,1.,1.,1.,1.,1.,1.,1.,1.,1.,       9P    214
1.,1.,1.,1.,1.,1.,1.,1.,1.,1.,1.,1.,1.,1.,1.,1.,1.,1.,1.,1.,1.,        9P    215
1.,1.,1.,1.,1.,1.,1.,1.,1.,1.,1.,1.,1.,1.,1.,1.,1.,1.,1.,1.,1.,        9P    216
1.,1.,1.,1.,1.,1.,1.,1.,1.,1.,1.,1.,1.,1.,-265.727199159,              9P    217
-207.899622935,31.7452429986,-265.643034798,-207.993888033,            9P    218
31.6840928961,-265.461385098,-208.238187127,31.4705051025,             9P    219
-265.199259229,-208.466270146,31.0268323599,-264.975636482,            9P    220
-208.578237004,30.5308289245,-264.803189997,-208.585339227,            9P    221
29.9975171034,-264.747104621,-208.508336391,29.6393503664,             9P    222
-264.728851905,-208.458967969,29.4619897006,-265.627363789,            9P    223
-207.802972849,31.8371691234,-265.542546723,-207.897036355,            9P    224
31.778301791,-265.357626235,-208.138399769,31.569674067,               9P    225
-265.089224922,-208.372302272,31.1360377031,-264.866666134,            9P    226
-208.476823262,30.641172603,-264.687820752,-208.492358586,             9P    227
30.1130432696,-264.629613326,-208.417208388,29.7559938625,             9P    228
-264.610946514,-208.368014628,29.5803552861,-265.426575071,            9P    229
-207.607373803,32.0163468716,-265.34181936,-207.701323465,             9P    230
31.9608560035,-265.152542505,-207.943496959,31.7676340098,             9P    231
-264.875735785,-208.17963879,31.3486679045,-264.650659896,             9P    232
-208.277840319,30.8613992741,-264.466071429,-208.298282355,            9P    233
30.3439482747,-264.402880204,-208.226187194,29.9910527111,             9P    234
-264.380953132,-208.18040637,29.8188248252,-265.137071919,             9P    235
-207.310770747,32.2945865509,-265.049865537,-207.399710165,            9P    236
32.2372419871,-264.852526877,-207.624738512,32.0497814965,             9P    237
-264.564806767,-207.86932404,31.6620162878,-264.320385749,             9P    238
-207.996491956,31.2050434824,-264.139577775,-208.001074194,            9P    239
30.6941276694,-264.074615882,-207.932981907,30.350833614,              9P    240
-264.054099405,-207.886982602,30.1841405156,-264.84701885,             9P    241
-207.005722733,32.5630717859,-264.760693901,-207.094678862,            9P    242
32.5117592878,-264.555880869,-207.314930704,32.343357199,              9P    243
-264.272222238,-207.537599423,31.9666462892,-264.011489476,            9P    244
-207.683916621,31.5402742545,-263.832055899,-207.689089074,            9P    245
31.0478816455,-263.764333872,-207.626578842,30.7145052883,             9P    246
-263.737587591,-207.588367453,30.5537263281,-264.57249376,             9P    247
-206.678040114,32.8214686717,-264.487012545,-206.765272783,            9P    248
32.7751278027,-264.280784169,-206.978586613,32.6276122143,             9P    249
-263.988616053,-207.199834249,32.2777170081,-263.736966214,            9P    250
-207.331049212,31.8666318019,-263.530547455,-207.374386743,            9P    251
31.4053176828,-263.461914459,-207.315778159,31.0821746176,             9P    252
-263.435166059,-207.279761257,30.9274742293,-264.415267238,            9P    253
-206.438915758,32.9931448572,-264.330865765,-206.523158613,            9P    254
32.9494579343,-264.118199522,-206.730785364,32.8141524462,             9P    255
-263.821815351,-206.953003375,32.4874571792,-263.561881407,            9P    256
-207.097512128,32.0980244569,-263.360384563,-207.140448829,            9P    257
31.6479395941,-263.279923681,-207.098393508,31.3341367616,             9P    258
-263.248946911,-207.068797456,31.183946597,-264.336609818,             9P    259
-206.322062826,33.082245592,-264.25285545,-206.404803681,              9P    260
33.0398663408,-264.036568615,-206.61018299,32.9118617963,              9P    261
-263.741720423,-206.823441142,32.5879529181,-263.479254399,            9P    262
-206.973384915,32.2102842623,-263.275627631,-207.023591316,            9P    263
31.7692090661,-263.190455793,-206.989139795,31.4605442159,             9P    264
-263.158829509,-206.961509722,31.312703867,0.,1.,0.,1.;                9P    265
128,7,7,3,3,0,0,0,0,0,0.,0.,0.,0.,0.2,0.4,0.6,0.8,1.,1.,1.,1.,        11P    266
0.,0.,0.,0.,0.2,0.4,0.6,0.8,1.,1.,1.,1.,1.,1.,1.,1.,1.,1.,1.,1.,      11P    267
1.,1.,1.,1.,1.,1.,1.,1.,1.,1.,1.,1.,1.,1.,1.,1.,1.,1.,1.,1.,1.,       11P    268
1.,1.,1.,1.,1.,1.,1.,1.,1.,1.,1.,1.,1.,1.,1.,1.,1.,1.,1.,1.,1.,       11P    269
1.,1.,1.,1.,1.,1.,1.,1.,1.,1.,1.,1.,1.,1.,-264.728851905,             11P    270
-208.458967969,29.4619897006,-264.747104621,-208.508336391,           11P    271
29.6393503664,-264.803189997,-208.585339227,29.9975171034,            11P    272
-264.975636482,-208.578237004,30.5308289245,-265.199259229,           11P    273
-208.466270146,31.0268323599,-265.461385098,-208.238187127,           11P    274
31.4705051025,-265.643034798,-207.993888033,31.6840928961,            11P    275
-265.727199159,-207.899622935,31.7452429986,-264.85633114,            11P    276
-208.557306665,29.3340129037,-264.874136135,-208.60686393,            11P    277
29.5132354915,-264.926055237,-208.684361187,29.8744847479,            11P    278
-265.089918969,-208.684594513,30.4151061582,-265.312872186,           11P    279
-208.563294142,30.9140753258,-265.566834982,-208.33960078,            11P    280
31.369719921,-265.743530125,-208.0907467,31.5898772024,               11P    281
-265.827041733,-207.996279996,31.6533102397,-265.11485986,            11P    282
-208.751970171,29.0808017107,-265.129439112,-208.803988541,           11P    283
29.2623750253,-265.180033435,-208.874279747,29.6266387271,            11P    284
-265.333745732,-208.880244248,30.1785018045,-265.54157069,            11P    285
-208.767866129,30.6907670887,-265.784508031,-208.525681125,           11P    286
31.1526949422,-265.945586592,-208.284336813,31.3988801684,            11P    287
-266.026502935,-208.18884685,31.4675549993,-265.525834445,            11P    288
-209.015594726,28.7041698602,-265.537466586,-209.066911693,           11P    289
28.889026348,-265.575715804,-209.139864282,29.2582531492,             11P    290
-265.700382258,-209.157544245,29.8186181741,-265.890747194,           11P    291
-209.045603106,30.3463020057,-266.108217576,-208.820718862,           11P    292
30.8423183412,-266.250606856,-208.563095928,31.1037806128,            11P    293
-266.327063767,-208.467606037,31.1804983322,-265.943043558,           11P    294
-209.271657746,28.3286511888,-265.951127977,-209.324284473,           11P    295
28.5165106864,-265.983090923,-209.396926567,28.891292472,             11P    296
-266.09488866,-209.424367,29.464919285,-266.255000063,                11P    297
-209.331757253,30.0098376874,-266.440955512,-209.081067273,           11P    298
30.5098302773,-266.556974185,-208.831010145,30.8005193778,            11P    299
-266.628655652,-208.737313542,30.8860765313,-266.370089986,           11P    300
-209.507067308,27.9493907087,-266.373137208,-209.562493566,           11P    301
28.1389338837,-266.393201585,-209.645576843,28.5192786741,            11P    302
-266.501336007,-209.665049941,29.1011508546,-266.643849524,           11P    303
-209.57125594,29.6572172521,-266.792465565,-209.350382955,            11P    304
30.1883807212,-266.866059151,-209.093371361,30.4893822326,            11P    305
-266.926687393,-209.000330062,30.5800172478,-266.664251161,           11P    306
-209.639552261,27.6932585335,-266.662718271,-209.696914269,           11P    307
27.8826276,-266.679285124,-209.782596296,28.2667927795,               11P    308
-266.776449027,-209.810116145,28.856099933,-266.912094637,            11P    309
-209.721156998,29.4241865858,-267.042642374,-209.507554917,           11P    310
29.9702494727,-267.078781313,-209.267350599,30.2863591615,            11P    311
-267.129283245,-209.178811312,30.3822342619,-266.811343585,           11P    312
-209.699044653,27.5621125609,-266.808996683,-209.758491091,           11P    313
27.7501036261,-266.822096816,-209.850253529,28.134340829,             11P    314
-266.917355247,-209.879157009,28.723392676,-267.049347833,            11P    315
-209.79675561,29.2936373174,-267.173093182,-209.594002331,            11P    316
29.8433019495,-267.208458781,-209.359959,30.1662113516,               11P    317
-267.257961038,-209.272730734,30.2661073308,0.,1.,0.,1.;              11P    318
128,7,7,3,3,0,0,0,0,0,0.,0.,0.,0.,0.2,0.4,0.6,0.8,1.,1.,1.,1.,        13P    319
0.,0.,0.,0.,0.2,0.4,0.6,0.8,1.,1.,1.,1.,1.,1.,1.,1.,1.,1.,1.,1.,      13P    320
1.,1.,1.,1.,1.,1.,1.,1.,1.,1.,1.,1.,1.,1.,1.,1.,1.,1.,1.,1.,1.,       13P    321
1.,1.,1.,1.,1.,1.,1.,1.,1.,1.,1.,1.,1.,1.,1.,1.,1.,1.,1.,1.,1.,       13P    322
1.,1.,1.,1.,1.,1.,1.,1.,1.,1.,1.,1.,1.,1.,-293.96255087,              13P    323
-243.460838857,3.74933597783,-293.89307607,-243.194613868,            13P    324
3.64682653882,-293.735061642,-242.659844248,3.45329717568,            13P    325
-293.44093203,-241.850768376,3.24586335139,-293.131514047,            13P    326
-241.037314544,3.08667657728,-292.825337222,-240.212500874,           13P    327
2.98786402287,-292.642187446,-239.651795608,2.97391189583,            13P    328
-292.560089145,-239.368044751,2.97001934909,-293.831091495,           13P    329
-243.473566331,3.68159236158,-293.758897667,-243.210148718,           13P    330
3.58029460252,-293.598350619,-242.679281346,3.38895255295,            13P    331
-293.298786677,-241.876683751,3.1885805351,-292.989117021,            13P    332
-241.06985069,3.02767880546,-292.682665508,-240.251006279,            13P    333
2.92970242292,-292.49839247,-239.694385407,2.91846459396,             13P    334
-292.415668894,-239.411261346,2.91502455722,-293.602610106,           13P    335
-243.518210853,3.57866667423,-293.53149986,-243.253426011,            13P    336
3.48136925479,-293.374022115,-242.72395749,3.29076412113,             13P    337
-293.070181979,-241.925190544,3.10125357676,-292.762224468,           13P    338
-241.122243528,2.93974041224,-292.4579729,-240.307442396,             13P    339
2.84143287322,-292.271065124,-239.754271677,2.83454428454,            13P    340
-292.187284654,-239.476585601,2.83191344997,-293.255341071,           13P    341
-243.578058076,3.42895363444,-293.186816627,-243.313710893,           13P    342
3.3382290228,-293.029973242,-242.786518089,3.15877492867,             13P    343
-292.726001767,-241.996248128,2.97219143627,-292.416991649,           13P    344
-241.200882103,2.82128742559,-292.114612938,-240.393661972,           13P    345
2.72733820446,-291.92603483,-239.847156921,2.72250019548,             13P    346
-291.840228653,-239.574012585,2.71910442549,-292.906592002,           13P    347
-243.634332841,3.28158996846,-292.84045512,-243.371154667,            13P    348
3.19840281976,-292.683956189,-242.848000796,3.03162945282,            13P    349
-292.381669109,-242.068787382,2.84493179688,-292.07177641,            13P    350
-241.283353293,2.70666102169,-291.769934663,-240.486027363,           13P    351
2.62457380169,-291.578965155,-239.948198416,2.62525573457,            13P    352
-291.490390126,-239.680107464,2.6250500547,-292.551805847,            13P    353
-243.68628374,3.14716785408,-292.489484467,-243.425780808,            13P    354
3.06945218573,-292.334820424,-242.909187321,2.91337190917,            13P    355
-292.034340584,-242.14479572,2.72943982041,-291.729370816,            13P    356
-241.372678846,2.59061884524,-291.428315952,-240.589512971,           13P    357
2.5220842536,-291.234125608,-240.062939581,2.53528019122,             13P    358
-291.142484705,-239.80038525,2.54047818348,-292.310995921,            13P    359
-243.720419775,3.07049237711,-292.252029968,-243.461646616,           13P    360
2.99401162286,-292.100450954,-242.952846171,2.84299722339,            13P    361
-291.803025991,-242.202730785,2.65969300845,-291.501210025,           13P    362
-241.443537385,2.52664709539,-291.203099793,-240.674020675,           13P    363
2.46339619882,-291.009080527,-240.157424915,2.48214174455,            13P    364
-290.916639793,-239.900856082,2.48981016756,-292.188021235,           13P    365
-243.736062547,3.03325137739,-292.130678045,-243.480818251,           13P    366
2.95792304819,-291.981260557,-242.977713716,2.80877908407,            13P    367
-291.686657889,-242.235689672,2.6260718258,-291.386801342,            13P    368
-241.483325896,2.49909740804,-291.091039385,-240.720717306,           13P    369
2.43769174792,-290.898890436,-240.208222744,2.4584469007,             13P    370
-290.805476349,-239.954343566,2.46797005661,0.,1.,0.,1.;              13P    371
128,7,7,3,3,0,0,0,0,0,0.,0.,0.,0.,0.2,0.4,0.6,0.8,1.,1.,1.,1.,        15P    372
0.,0.,0.,0.,0.2,0.4,0.6,0.8,1.,1.,1.,1.,1.,1.,1.,1.,1.,1.,1.,1.,      15P    373
1.,1.,1.,1.,1.,1.,1.,1.,1.,1.,1.,1.,1.,1.,1.,1.,1.,1.,1.,1.,1.,       15P    374
1.,1.,1.,1.,1.,1.,1.,1.,1.,1.,1.,1.,1.,1.,1.,1.,1.,1.,1.,1.,1.,       15P    375
1.,1.,1.,1.,1.,1.,1.,1.,1.,1.,1.,1.,1.,1.,-292.560089145,             15P    376
-239.368044751,2.97001934909,-292.642187446,-239.651795608,           15P    377
2.97391189583,-292.825337222,-240.212500874,2.98786402287,            15P    378
-293.131514047,-241.037314544,3.08667657728,-293.44093203,            15P    379
-241.850768376,3.24586335139,-293.735061642,-242.659844248,           15P    380
3.45329717568,-293.89307607,-243.194613868,3.64682653882,             15P    381
-293.96255087,-243.460838857,3.74933597783,-292.791161545,            15P    382
-239.298898199,3.05801101607,-292.872259408,-239.583651931,           15P    383
3.06262757883,-293.053611965,-240.150892225,3.08092258278,            15P    384
-293.359349289,-240.98525671,3.18107301218,-293.668364595,            15P    385
-241.809303776,3.33751585747,-293.953799278,-242.628744892,           15P    386
3.55624857205,-294.107761514,-243.169758109,3.75327763691,            15P    387
-294.172885869,-243.440474898,3.85772576383,-293.306604671,           15P    388
-239.128210957,3.26985075993,-293.389368471,-239.422556019,           15P    389
3.27528971285,-293.569645087,-240.006723311,3.29779848744,            15P    390
-293.86746557,-240.867906638,3.41046500971,-294.170530161,            15P    391
-241.72119929,3.56523893191,-294.431314537,-242.568894906,            15P    392
3.80921433358,-294.572967929,-243.129548239,4.00880967562,            15P    393
-294.624549157,-243.412542519,4.10872335067,-294.070751455,           15P    394
-238.872128049,3.60933287142,-294.156713844,-239.178699043,           15P    395
3.61252116971,-294.331755569,-239.787131751,3.64622536965,            15P    396
-294.624663647,-240.687594466,3.76158879979,-294.894412951,           15P    397
-241.580688359,3.95808124254,-295.129677415,-242.469240776,           15P    398
4.21475541645,-295.250211809,-243.055558638,4.42463928427,            15P    399
-295.27727734,-243.353947719,4.52386236349,-294.820431332,            15P    400
-238.600858565,3.96869382186,-294.909686877,-238.919889375,           15P    401
3.97006633812,-295.090301504,-239.55303888,3.99401951876,             15P    402
-295.365475601,-240.492562388,4.13341712184,-295.625517402,           15P    403
-241.425626594,4.32964367079,-295.830106024,-242.352234889,           15P    404
4.61321561631,-295.922733477,-242.961960353,4.84377507845,            15P    405
-295.923829134,-243.273948835,4.94472167418,-295.557754394,           15P    406
-238.285281971,4.31944987414,-295.649623934,-238.617553685,           15P    407
4.32140690842,-295.832850027,-239.276946152,4.34553680719,            15P    408
-296.106985962,-240.257789886,4.47775150547,-296.342597577,           15P    409
-241.230974201,4.70429688673,-296.525528433,-242.196989835,           15P    410
5.00453529173,-296.592518611,-242.829976856,5.25670686252,            15P    411
-296.569075458,-243.155887436,5.3588429596,-296.016047599,            15P    412
-238.004820287,4.55491507894,-296.112284658,-238.346973317,           15P    413
4.55470018916,-296.304682762,-239.025976881,4.57534728309,            15P    414
-296.57816874,-240.040177131,4.71014187126,-296.814084221,            15P    415
-241.048573233,4.93205854318,-296.983512083,-242.045700305,           15P    416
5.24965360713,-297.036537747,-242.697137569,5.51707877067,            15P    417
-296.996746777,-243.022575882,5.62210765088,-296.235703039,           15P    418
-237.854864551,4.67273639704,-296.33295253,-238.194888771,            15P    419
4.67122590731,-296.524748386,-238.871660514,4.682947267,              15P    420
-296.791355575,-239.883917834,4.81342867046,-297.021214492,           15P    421
-240.891870397,5.02607232596,-297.186522749,-241.89065536,            15P    422
5.3278435345,-297.230597074,-242.54232654,5.59515456538,              15P    423
-297.272047826,-242.968417493,5.80106033306,0.,1.,0.,1.;              15P    424
128,7,7,3,3,0,0,0,0,0,0.,0.,0.,0.,0.2,0.4,0.6,0.8,1.,1.,1.,1.,        17P    425
0.,0.,0.,0.,0.2,0.4,0.6,0.8,1.,1.,1.,1.,1.,1.,1.,1.,1.,1.,1.,1.,      17P    426
1.,1.,1.,1.,1.,1.,1.,1.,1.,1.,1.,1.,1.,1.,1.,1.,1.,1.,1.,1.,1.,       17P    427
1.,1.,1.,1.,1.,1.,1.,1.,1.,1.,1.,1.,1.,1.,1.,1.,1.,1.,1.,1.,1.,       17P    428
1.,1.,1.,1.,1.,1.,1.,1.,1.,1.,1.,1.,1.,1.,-295.119720146,             17P    429
-213.546027983,13.168985815,-295.269198911,-213.560840465,            17P    430
13.0194554546,-295.574173953,-213.585270982,12.7210485723,            17P    431
-296.032366295,-213.61556427,12.2728176669,-296.495181055,            17P    432
-213.648373708,11.828682502,-296.959221179,-213.687403768,            17P    433
11.3857829375,-297.281845059,-213.7108522,11.1048836377,              17P    434
-297.443502717,-213.72128339,10.964908105,-295.180354978,             17P    435
-213.834998593,13.3436677196,-295.328661007,-213.851335006,           17P    436
13.1939671689,-295.634138803,-213.86945336,12.8866334135,             17P    437
-296.086208281,-213.895549866,12.4190414198,-296.549483277,           17P    438
-213.91828339,11.9612832623,-297.013673348,-213.950892075,            17P    439
11.5048044557,-297.336841629,-213.967413166,11.2152069273,            17P    440
-297.49826292,-213.976148005,11.0718984095,-295.179623129,            17P    441
-214.456751028,13.7050572221,-295.329468278,-214.479984023,           17P    442
13.5511344199,-295.632531187,-214.488608329,13.2152436573,            17P    443
-296.087904976,-214.496382277,12.7091833552,-296.573698172,           17P    444
-214.499250841,12.2284749579,-297.042857234,-214.504661099,           17P    445
11.7334629698,-297.372424613,-214.507842584,11.419811706,             17P    446
-297.538798833,-214.509781927,11.2633792096,-294.840766874,           17P    447
-215.471910473,13.9250302707,-294.983494457,-215.503614059,           17P    448
13.7551130707,-295.313870225,-215.498985766,13.3988640072,            17P    449
-295.802975817,-215.464601428,12.8577850942,-296.306332687,           17P    450
-215.41790099,12.3213034268,-296.852786839,-215.400995916,            17P    451
11.8292349917,-297.210084875,-215.372263991,11.4942665356,            17P    452
-297.387722703,-215.357876811,11.3224407721,-294.238159834,           17P    453
-216.361900773,13.9167604403,-294.366530976,-216.391333353,           17P    454
13.7176831445,-294.716917283,-216.359907891,13.3291303876,            17P    455
-295.280625098,-216.317116444,12.7639039988,-295.836892294,           17P    456
-216.237861861,12.2004534302,-296.42304618,-216.178424585,            17P    457
11.6645758348,-296.851179682,-216.153698162,11.3442557031,            17P    458
-297.061140726,-216.133771759,11.1757228766,-293.423441512,           17P    459
-217.046650607,13.7439870224,-293.550623853,-217.077633249,           17P    460
13.5179247885,-293.947393788,-217.056312236,13.0982307841,            17P    461
-294.570655427,-216.989046279,12.4859788372,-295.216854048,           17P    462
-216.908470272,11.9055870143,-295.873441282,-216.830061319,           17P    463
11.3394618768,-296.335642174,-216.770589985,10.9869116579,            17P    464
-296.579073102,-216.752155235,10.8179441325,-292.809010834,           17P    465
-217.367282776,13.586362544,-292.930184863,-217.377747308,            17P    466
13.3235522668,-293.350915971,-217.334741765,12.8602405825,            17P    467
-294.039498174,-217.278561895,12.2183232667,-294.737981049,           17P    468
-217.181141873,11.5935865604,-295.470913771,-217.122900459,           17P    469
11.0048512257,-295.978373723,-217.059393736,10.6395154457,            17P    470
-296.242667309,-217.034761707,10.4642793841,-292.403631197,           17P    471
-217.535111999,13.4703162189,-292.652633316,-217.507498727,           17P    472
13.1712655056,-293.093458486,-217.451939428,12.7043957882,            17P    473
-293.805690943,-217.394271821,12.0525248168,-294.528199918,           17P    474
-217.296306841,11.4173582873,-295.284502553,-217.243012107,           17P    475
10.8168445268,-295.809332979,-217.18334836,10.4467866727,             17P    476
-296.082672308,-217.155337656,10.2691427869,0.,1.,0.,1.;              17P    477
128,7,7,3,3,0,0,0,0,0,0.,0.,0.,0.,0.2,0.4,0.6,0.8,1.,1.,1.,1.,        19P    478
0.,0.,0.,0.,0.2,0.4,0.6,0.8,1.,1.,1.,1.,1.,1.,1.,1.,1.,1.,1.,1.,      19P    479
1.,1.,1.,1.,1.,1.,1.,1.,1.,1.,1.,1.,1.,1.,1.,1.,1.,1.,1.,1.,1.,       19P    480
1.,1.,1.,1.,1.,1.,1.,1.,1.,1.,1.,1.,1.,1.,1.,1.,1.,1.,1.,1.,1.,       19P    481
1.,1.,1.,1.,1.,1.,1.,1.,1.,1.,1.,1.,1.,1.,-297.443502717,             19P    482
-213.72128339,10.964908105,-297.281845059,-213.7108522,               19P    483
11.1048836377,-296.959221179,-213.687403768,11.3857829375,            19P    484
-296.495181055,-213.648373708,11.828682502,-296.032366295,            19P    485
-213.61556427,12.2728176669,-295.574173953,-213.585270982,            19P    486
12.7210485723,-295.269198911,-213.560840465,13.0194554546,            19P    487
-295.119720146,-213.546027983,13.168985815,-297.403776968,            19P    488
-213.536392044,10.8872920677,-297.241947838,-213.524730237,           19P    489
11.0248496888,-296.920812829,-213.501549812,11.3018299898,            19P    490
-296.457969395,-213.463412821,11.7378152379,-295.996551699,           19P    491
-213.429323535,12.1755525942,-295.535491237,-213.401947813,           19P    492
12.6142314715,-295.2320351,-213.379281378,12.9103856332,              19P    493
-295.081823377,-213.365421352,13.0598096246,-297.25973943,            19P    494
-213.187601571,10.7227789563,-297.097580984,-213.176540163,           19P    495
10.8599693971,-296.77745424,-213.153681987,11.1375097664,             19P    496
-296.3042886,-213.124385615,11.5624186534,-295.842900974,             19P    497
-213.090464492,11.999483648,-295.376214434,-213.065455106,            19P    498
12.4316993756,-295.073077718,-213.038973682,12.7274304255,            19P    499
-294.921647648,-213.024655966,12.8761761009,-296.957677229,           19P    500
-212.766620022,10.3789140358,-296.795433376,-212.755843881,           19P    501
10.5170732866,-296.478758255,-212.726445672,10.7999682531,            19P    502
-295.995484188,-212.71106239,11.216503972,-295.525823025,             19P    503
-212.685388434,11.6478076233,-295.056462848,-212.658617666,           19P    504
12.0795940698,-294.752332641,-212.62708115,12.3755241229,             19P    505
-294.59871286,-212.611582234,12.5235721808,-296.60989464,             19P    506
-212.442137528,9.98759316219,-296.446898197,-212.43193562,            19P    507
10.1262181106,-296.124974931,-212.410999262,10.4067013524,            19P    508
-295.64374518,-212.384872134,10.8292820062,-295.163903938,            19P    509
-212.378006825,11.2545428693,-294.694003847,-212.33920204,            19P    510
11.6891772035,-294.379715279,-212.318632118,11.9780248203,            19P    511
-294.222566416,-212.305914903,12.1239821343,-296.225603241,           19P    512
-212.206749663,9.56247431731,-296.060755168,-212.202315364,           19P    513
9.70045703363,-295.73422992,-212.194928002,9.97920297317,             19P    514
-295.250130553,-212.165257043,10.4030444235,-294.767621124,           19P    515
-212.16055399,10.8296395186,-294.287906988,-212.134954561,            19P    516
11.2586504828,-293.971255325,-212.111126274,11.5476344159,            19P    517
-293.811482521,-212.102287299,11.6916566459,-295.95458177,            19P    518
-212.123527095,9.26550781777,-295.790162762,-212.117764082,           19P    519
9.40419804874,-295.462127566,-212.116501924,9.68308111295,            19P    520
-294.976457977,-212.086299651,10.1078120345,-294.491784387,           19P    521
-212.084961489,10.5344139093,-294.007318901,-212.074254529,           19P    522
10.9613103085,-293.686735062,-212.055101193,11.2479869083,            19P    523
-293.526193571,-212.044132277,11.3914643351,-295.816941971,           19P    524
-212.099109982,9.11525210784,-295.652379785,-212.093152931,           19P    525
9.25423936835,-295.324141185,-212.089854257,9.53350892944,            19P    526
-294.837232062,-212.063481979,9.95805350275,-294.351951618,           19P    527
-212.061055163,10.3849758592,-293.865756567,-212.058616236,           19P    528
10.8110949296,-293.544023244,-212.038288317,11.09715349,              19P    529
-293.383220963,-212.026835469,11.2401521695,0.,1.,0.,1.;              19P    530
128,7,7,3,3,0,0,0,0,0,0.,0.,0.,0.,0.2,0.4,0.6,0.8,1.,1.,1.,1.,        21P    531
0.,0.,0.,0.,0.2,0.4,0.6,0.8,1.,1.,1.,1.,1.,1.,1.,1.,1.,1.,1.,1.,      21P    532
1.,1.,1.,1.,1.,1.,1.,1.,1.,1.,1.,1.,1.,1.,1.,1.,1.,1.,1.,1.,1.,       21P    533
1.,1.,1.,1.,1.,1.,1.,1.,1.,1.,1.,1.,1.,1.,1.,1.,1.,1.,1.,1.,1.,       21P    534
1.,1.,1.,1.,1.,1.,1.,1.,1.,1.,1.,1.,1.,1.,-284.067989229,             21P    535
-219.453232473,18.9590049286,-283.96255864,-219.429569945,            21P    536
19.0876074062,-283.757833396,-219.375471969,19.3499896339,            21P    537
-283.47383566,-219.266654958,19.7544100931,-283.208826063,            21P    538
-219.14007882,20.1661298197,-282.961836611,-218.998774407,            21P    539
20.5847551629,-282.811168967,-218.898160253,20.8694075139,            21P    540
-282.78118779,-218.863008789,20.9212377546,-284.090618249,            21P    541
-219.574100824,19.0005248103,-283.984339908,-219.551711829,           21P    542
19.1290502554,-283.777948192,-219.494696438,19.388928616,             21P    543
-283.491325951,-219.382529298,19.7895731559,-283.224637994,           21P    544
-219.253920462,20.1984577944,-282.976476038,-219.111909068,           21P    545
20.6148350474,-282.824920402,-219.011699074,20.8981360636,            21P    546
-282.775394072,-218.894685037,20.9519862844,-284.105401551,           21P    547
-219.781706574,19.0854556033,-283.996930015,-219.756091421,           21P    548
19.2142686599,-283.782761014,-219.677499423,19.4771081683,            21P    549
-283.484183739,-219.53810463,19.8820639805,-283.205802903,            21P    550
-219.386006533,20.2958649105,-282.951104051,-219.222720442,           21P    551
20.721141033,-282.795074985,-219.110155627,21.0105237853,             21P    552
-282.743298653,-218.991859244,21.073784871,-284.092993036,            21P    553
-220.101620329,19.1926921206,-283.984369754,-220.070081199,           21P    554
19.3263692496,-283.768800641,-219.957074698,19.5989715995,            21P    555
-283.455978221,-219.775956331,20.0111648955,-283.170638412,           21P    556
-219.585732159,20.4385410618,-282.909340637,-219.390037677,           21P    557
20.8786680723,-282.746586045,-219.258326379,21.1776795675,            21P    558
-282.689932531,-219.135876588,21.256714361,-284.050049619,            21P    559
-220.425105593,19.2767154784,-283.941727331,-220.388208242,           21P    560
19.4158950141,-283.728250214,-220.242306512,19.7004654539,            21P    561
-283.419101985,-220.016783494,20.1322739233,-283.130757621,           21P    562
-219.787983097,20.5764036513,-282.860216925,-219.559492663,           21P    563
21.0315066843,-282.696239642,-219.406939979,21.3438378135,            21P    564
-282.634446407,-219.279803551,21.4400318185,-283.967872791,           21P    565
-220.743200833,19.3525023968,-283.863834616,-220.700854305,           21P    566
19.5011194116,-283.662984619,-220.522840974,19.8013299694,            21P    567
-283.365548886,-220.254925149,20.2534703881,-283.082172669,           21P    568
-219.98843759,20.715256566,-282.807412475,-219.727546427,             21P    569
21.185330132,-282.64321483,-219.555097188,21.5098186272,              21P    570
-282.57645392,-219.42323737,21.6242981093,-283.903205925,             21P    571
-220.953386576,19.3937924522,-283.800827885,-220.905826268,           21P    572
19.5586038594,-283.607396524,-220.70702534,19.8664689926,             21P    573
-283.321452269,-220.412270406,20.332839525,-283.045112163,            21P    574
-220.121393458,20.8073229539,-282.771933981,-219.838942643,           21P    575
21.2887536015,-282.607094927,-219.653502818,21.6205939743,            21P    576
-282.535816644,-219.516893342,21.7493779086,-283.846197442,           21P    577
-221.105478952,19.4300564326,-283.748813003,-220.977667732,           21P    578
19.6124959656,-283.564832155,-220.775812269,19.9238613838,            21P    579
-283.28759578,-220.476288005,20.3925527849,-283.017885376,            21P    580
-220.180740379,20.8680922586,-282.749793176,-219.892751031,           21P    581
21.349503259,-282.587280252,-219.702459498,21.6795506153,             21P    582
-282.51649242,-219.568072785,21.8104089028,0.,1.,0.,1.;               21P    583
128,7,7,3,3,0,0,0,0,0,0.,0.,0.,0.,0.2,0.4,0.6,0.8,1.,1.,1.,1.,        23P    584
0.,0.,0.,0.,0.2,0.4,0.6,0.8,1.,1.,1.,1.,1.,1.,1.,1.,1.,1.,1.,1.,      23P    585
1.,1.,1.,1.,1.,1.,1.,1.,1.,1.,1.,1.,1.,1.,1.,1.,1.,1.,1.,1.,1.,       23P    586
1.,1.,1.,1.,1.,1.,1.,1.,1.,1.,1.,1.,1.,1.,1.,1.,1.,1.,1.,1.,1.,       23P    587
1.,1.,1.,1.,1.,1.,1.,1.,1.,1.,1.,1.,1.,1.,-282.78118779,              23P    588
-218.863008789,20.9212377546,-282.811168967,-218.898160253,           23P    589
20.8694075139,-282.961836611,-218.998774407,20.5847551629,            23P    590
-283.208826063,-219.14007882,20.1661298197,-283.47383566,             23P    591
-219.266654958,19.7544100931,-283.757833396,-219.375471969,           23P    592
19.3499896339,-283.96255864,-219.429569945,19.0876074062,             23P    593
-284.067989229,-219.453232473,18.9590049286,-282.733723327,           23P    594
-218.715182288,20.9536145373,-282.78916667,-218.716498138,            23P    595
20.8234418345,-282.938413529,-218.817758949,20.5366273478,            23P    596
-283.183526974,-218.957932193,20.1144050601,-283.445851196,           23P    597
-219.081256012,19.6981491926,-283.725649722,-219.184712817,           23P    598
19.2876872625,-283.927708611,-219.234142929,19.0212988475,            23P    599
-284.031782797,-219.259843111,18.892573118,-282.628919155,            23P    600
-218.223387753,20.9242812564,-282.682959225,-218.225766565,           23P    601
20.7844247449,-282.829874034,-218.341810395,20.4839533005,            23P    602
-283.073458022,-218.500683838,20.0431877327,-283.334204447,           23P    603
-218.638049024,19.6038186752,-283.616005691,-218.750077586,           23P    604
19.171146064,-283.818429216,-218.806055893,18.889552295,              23P    605
-283.923006118,-218.841657201,18.7578951965,-282.457350971,           23P    606
-217.48721377,20.8927034393,-282.507757603,-217.491321293,            23P    607
20.7333693235,-282.644763013,-217.631182449,20.4077163337,            23P    608
-282.874418899,-217.820358965,19.9244229865,-283.123745429,           23P    609
-217.985499123,19.4475980182,-283.391145984,-218.121615059,           23P    610
18.9735239214,-283.588943819,-218.192438603,18.6637508898,            23P    611
-283.69382477,-218.244950362,18.5259956213,-282.328037172,            23P    612
-216.742170167,20.902586879,-282.369314838,-216.747921536,            23P    613
20.7244147309,-282.471477425,-216.914752492,20.3654559427,            23P    614
-282.664773746,-217.142359316,19.8369367587,-282.887977666,           23P    615
-217.340208879,19.3105769975,-283.139369411,-217.502051556,           23P    616
18.7872429237,-283.323357684,-217.594434262,18.4426151451,            23P    617
-283.428824082,-217.66448975,18.2968583024,-282.255909382,            23P    618
-215.990453648,20.9519695635,-282.290598556,-215.996541998,           23P    619
20.7571810433,-282.367564672,-216.187143823,20.369039061,             23P    620
-282.510663375,-216.447877773,19.7875940677,-282.677046952,           23P    621
-216.681462399,19.1985791528,-282.878951674,-216.880365931,           23P    622
18.6099563996,-283.050153528,-216.995253818,18.2266254528,            23P    623
-283.14915888,-217.08800079,18.0683694215,-282.258974522,             23P    624
-215.49133405,21.0164365921,-282.283466922,-215.495650798,            23P    625
20.8124009837,-282.335056811,-215.697878897,20.3999447819,            23P    626
-282.454937565,-215.972719803,19.7747019986,-282.60725035,            23P    627
-216.219903352,19.1459893681,-282.783305859,-216.436063556,           23P    628
18.5118196821,-282.94873926,-216.562449392,18.0998352359,             23P    629
-283.033876959,-216.674446691,17.9273588523,-282.268957225,           23P    630
-215.241237545,21.0581956939,-282.287452018,-215.245493646,           23P    631
20.8513382125,-282.32166933,-215.456308104,20.4333113667,             23P    632
-282.422866829,-215.74103726,19.7992084799,-282.562330109,            23P    633
-215.99641766,19.1605930062,-282.730700013,-216.219659748,            23P    634
18.5174166111,-282.881040013,-216.350989146,18.0967220804,            23P    635
-282.980766844,-216.415354784,17.8181171535,0.,1.,0.,1.;              23P    636
128,7,7,3,3,0,0,0,0,0,0.,0.,0.,0.,0.2,0.4,0.6,0.8,1.,1.,1.,1.,        25P    637
0.,0.,0.,0.,0.2,0.4,0.6,0.8,1.,1.,1.,1.,1.,1.,1.,1.,1.,1.,1.,1.,      25P    638
1.,1.,1.,1.,1.,1.,1.,1.,1.,1.,1.,1.,1.,1.,1.,1.,1.,1.,1.,1.,1.,       25P    639
1.,1.,1.,1.,1.,1.,1.,1.,1.,1.,1.,1.,1.,1.,1.,1.,1.,1.,1.,1.,1.,       25P    640
1.,1.,1.,1.,1.,1.,1.,1.,1.,1.,1.,1.,1.,1.,-309.257073183,             25P    641
-228.284598143,58.3997188936,-309.220384701,-228.064645274,           25P    642
58.3248566921,-309.133096934,-227.63073362,58.1557864368,             25P    643
-308.941791608,-227.013115214,57.8606470573,-308.70668526,            25P    644
-226.424499832,57.5401585219,-308.420770341,-225.872732531,           25P    645
57.1960098791,-308.201576448,-225.531824095,56.9514739506,            25P    646
-308.088888982,-225.362634184,56.8301861747,-309.345101174,           25P    647
-228.291119207,58.2261741456,-309.308916122,-228.073359164,           25P    648
58.150255996,-309.2247942,-227.64423128,57.9760060859,                25P    649
-309.043489188,-227.030881987,57.6753337482,-308.81941178,            25P    650
-226.444557346,57.3516184023,-308.543339778,-225.894100448,           25P    651
57.0049984497,-308.327817758,-225.555063354,56.7595686213,            25P    652
-308.218139849,-225.3865751,56.636715283,-309.513384881,              25P    653
-228.314836988,57.8719322762,-309.47470933,-228.097838813,            25P    654
57.7979554558,-309.398058212,-227.680753483,57.6116216232,            25P    655
-309.243668852,-227.076399468,57.3048299756,-309.05139066,            25P    656
-226.492153981,56.9797662102,-308.782273218,-225.958460852,           25P    657
56.6229996315,-308.57818116,-225.624833257,56.3753722347,             25P    658
-308.4744261,-225.460743558,56.2523702391,-309.746773349,             25P    659
-228.351917793,57.3312966379,-309.707750553,-228.139858113,           25P    660
57.2629415768,-309.654877259,-227.739597176,57.0639313635,            25P    661
-309.54561737,-227.150198735,56.7483120526,-309.346121663,            25P    662
-226.604914254,56.3989354217,-309.102092104,-226.090168981,           25P    663
56.0337568732,-308.912642266,-225.767653036,55.7815448732,            25P    664
-308.815860289,-225.610891579,55.6572722356,-309.979244834,           25P    665
-228.390544382,56.7897567013,-309.941177165,-228.18489057,            25P    666
56.7279984105,-309.895754968,-227.810424957,56.5103517751,            25P    667
-309.765826755,-227.271880484,56.1629688571,-309.599988736,           25P    668
-226.749441022,55.8062316358,-309.388816069,-226.252597264,           25P    669
55.4356109472,-309.230115411,-225.933541384,55.1851972377,            25P    670
-309.1468689,-225.779355143,55.0620390153,-310.170131157,             25P    671
-228.443919997,56.2327760696,-310.13149663,-228.248048162,            25P    672
56.1783537562,-310.082093355,-227.909676874,55.9403944955,            25P    673
-309.997308792,-227.400360235,55.5864785376,-309.856875635,           25P    674
-226.91175209,55.2197237788,-309.665074887,-226.448200674,            25P    675
54.8422745427,-309.524675665,-226.14664797,54.5909693836,             25P    676
-309.450514765,-226.000049151,54.4679295708,-310.267149381,           25P    677
-228.474233061,55.8513380241,-310.233666429,-228.302629955,           25P    678
55.8067141529,-310.200724922,-227.988489507,55.5636703676,            25P    679
-310.135783081,-227.511717199,55.2065021183,-310.008245052,           25P    680
-227.058587378,54.8355505038,-309.840058672,-226.62259219,            25P    681
54.4600809671,-309.717054913,-226.334414198,54.2130550127,            25P    682
-309.650285211,-226.193476454,54.0918675696,-310.292331134,           25P    683
-228.481010422,55.7539454062,-310.289222109,-228.39890143,            25P    684
55.6789340064,-310.265528042,-228.094685427,55.4212938911,            25P    685
-310.210447147,-227.62190375,55.0525019655,-310.093480227,            25P    686
-227.171029572,54.6725609887,-309.932979189,-226.736970616,           25P    687
54.2885343613,-309.815361066,-226.447437982,54.0382457091,            25P    688
-309.751883578,-226.306490328,53.9153163559,0.,1.,0.,1.;              25P    689
128,7,7,3,3,0,0,0,0,0,0.,0.,0.,0.,0.2,0.4,0.6,0.8,1.,1.,1.,1.,        27P    690
0.,0.,0.,0.,0.2,0.4,0.6,0.8,1.,1.,1.,1.,1.,1.,1.,1.,1.,1.,1.,1.,      27P    691
1.,1.,1.,1.,1.,1.,1.,1.,1.,1.,1.,1.,1.,1.,1.,1.,1.,1.,1.,1.,1.,       27P    692
1.,1.,1.,1.,1.,1.,1.,1.,1.,1.,1.,1.,1.,1.,1.,1.,1.,1.,1.,1.,1.,       27P    693
1.,1.,1.,1.,1.,1.,1.,1.,1.,1.,1.,1.,1.,1.,-308.088888982,             27P    694
-225.362634184,56.8301861747,-308.201576448,-225.531824095,           27P    695
56.9514739506,-308.420770341,-225.872732531,57.1960098791,            27P    696
-308.70668526,-226.424499832,57.5401585219,-308.941791608,            27P    697
-227.013115214,57.8606470573,-309.133096934,-227.63073362,            27P    698
58.1557864368,-309.220384701,-228.064645274,58.3248566921,            27P    699
-309.257073183,-228.284598143,58.3997188936,-307.987537775,           27P    700
-225.343861074,56.9818950851,-308.102585166,-225.513601185,           27P    701
57.1019552359,-308.327809574,-225.856526387,57.3408793452,            27P    702
-308.624087872,-226.409803217,57.6783063274,-308.869890013,           27P    703
-227.00055386,57.9916661269,-309.070623223,-227.621537611,            27P    704
58.2782715044,-309.16234402,-228.058932499,58.4393238841,             27P    705
-309.199362549,-228.280322972,58.5134938124,-307.789185987,           27P    706
-225.323253048,57.2903030207,-307.907286108,-225.495149097,           27P    707
57.4045792794,-308.141471892,-225.840420517,57.6334312813,            27P    708
-308.458674371,-226.391572564,57.9574360182,-308.723203731,           27P    709
-226.985597826,58.2537392171,-308.939878888,-227.611170273,           27P    710
58.5206167596,-309.041977579,-228.052210226,58.6686866354,            27P    711
-309.082204548,-228.276348521,58.7357571116,-307.478749009,           27P    712
-225.306658022,57.7450239265,-307.606788929,-225.47589629,            27P    713
57.8542341067,-307.859818895,-225.81713053,58.0718378478,             27P    714
-308.192992219,-226.377826095,58.3665858267,-308.48517488,            27P    715
-226.972614608,58.6376302901,-308.723190721,-227.605845321,           27P    716
58.8731704961,-308.839497788,-228.050752889,59.0005276014,            27P    717
-308.889813865,-228.276075741,59.0595984528,-307.162368713,           27P    718
-225.304111259,58.196024388,-307.298002242,-225.4730776,              27P    719
58.2987495558,-307.568366532,-225.811333742,58.5039749049,            27P    720
-307.924323221,-226.373531438,58.7746983551,-308.241337057,           27P    721
-226.97086069,59.0184415397,-308.496369329,-227.612434078,            27P    722
59.2190263869,-308.632318343,-228.057909844,59.3293552957,            27P    723
-308.692210777,-228.283768722,59.3799449011,-306.835577375,           27P    724
-225.331946331,58.6388963009,-306.979916764,-225.497743091,           27P    725
58.736324683,-307.26575869,-225.833079296,58.9288496672,              27P    726
-307.650569664,-226.389428264,59.1801372497,-307.986577328,           27P    727
-226.991793676,59.392506182,-308.271569763,-227.631505344,            27P    728
59.5663175555,-308.424483393,-228.078179042,59.6573874784,            27P    729
-308.493331322,-228.304428015,59.6989723833,-306.62043122,            27P    730
-225.375815397,58.9334226222,-306.770009888,-225.538635661,           27P    731
59.0271366715,-307.067215847,-225.869315492,59.212282147,             27P    732
-307.461551189,-226.429080185,59.4429079183,-307.818170963,           27P    733
-227.025054044,59.6407713961,-308.115857524,-227.666105196,           27P    734
59.7922204063,-308.277883573,-228.11251616,59.8688502261,             27P    735
-308.351385005,-228.339565093,59.9033818058,-306.515441509,           27P    736
-225.403156307,59.0813645061,-306.666863514,-225.5659447,             27P    737
59.1725604852,-306.968095449,-225.896104996,59.3519297685,            27P    738
-307.369382947,-226.454718939,59.5733177645,-307.734361914,           27P    739
-227.048190138,59.7627256576,-308.040243117,-227.687552562,           27P    740
59.9051738834,-308.205351212,-228.134145588,59.9735668335,            27P    741
-308.280998133,-228.360231511,60.004599596,0.,1.,0.,1.;               27P    742
128,7,7,3,3,0,0,0,0,0,0.,0.,0.,0.,0.2,0.4,0.6,0.8,1.,1.,1.,1.,        29P    743
0.,0.,0.,0.,0.2,0.4,0.6,0.8,1.,1.,1.,1.,1.,1.,1.,1.,1.,1.,1.,1.,      29P    744
1.,1.,1.,1.,1.,1.,1.,1.,1.,1.,1.,1.,1.,1.,1.,1.,1.,1.,1.,1.,1.,       29P    745
1.,1.,1.,1.,1.,1.,1.,1.,1.,1.,1.,1.,1.,1.,1.,1.,1.,1.,1.,1.,1.,       29P    746
1.,1.,1.,1.,1.,1.,1.,1.,1.,1.,1.,1.,1.,1.,-290.040068722,             29P    747
-229.52694319,6.73402778179,-289.7816107,-229.602523843,              29P    748
6.71428387615,-289.370144855,-229.672741281,6.73351170212,            29P    749
-288.767133142,-229.646447829,6.9047158893,-288.210471603,            29P    750
-229.544457965,7.17239703306,-287.681675254,-229.446281299,           29P    751
7.48207587261,-287.354771626,-229.376500566,7.73248967942,            29P    752
-287.198254627,-229.334885044,7.86271407712,-289.969898879,           29P    753
-229.921364972,6.46901537981,-289.794267913,-229.881169565,           29P    754
6.51917806878,-289.375264983,-229.941788457,6.54502120368,            29P    755
-288.77435589,-229.89704266,6.72799848119,-288.221143536,             29P    756
-229.775933163,7.00235481695,-287.693052397,-229.662275952,           29P    757
7.31764965144,-287.364153656,-229.581459455,7.57029620841,            29P    758
-287.206692481,-229.536449223,7.70297172661,-289.822651311,           29P    759
-230.618243137,6.03020994898,-289.653976037,-230.572899642,           29P    760
6.07673020782,-289.255022184,-230.576077273,6.12796077889,            29P    761
-288.685162108,-230.472636374,6.34303337216,-288.175018117,           29P    762
-230.30948398,6.62785151252,-287.687009378,-230.159477318,            29P    763
6.95531702973,-287.377623576,-230.064157373,7.21790749136,            29P    764
-287.224224753,-230.009941317,7.35372837918,-289.767061485,           29P    765
-231.710836571,5.40767650705,-289.595075666,-231.647241806,           29P    766
5.44900816596,-289.214938611,-231.550496431,5.52372836753,            29P    767
-288.671554194,-231.330750449,5.72852233411,-288.162527529,           29P    768
-231.113154443,6.04331083565,-287.661157553,-230.900141969,           29P    769
6.38262396045,-287.354566809,-230.773769067,6.66026782446,            29P    770
-287.209747441,-230.711629645,6.81239324699,-289.682485926,           29P    771
-232.794416802,4.77172981431,-289.503312064,-232.718966913,           29P    772
4.81719541399,-289.139369924,-232.548120267,4.94946228401,            29P    773
-288.616593364,-232.267497928,5.2108509034,-288.117820229,            29P    774
-231.975937299,5.53022727745,-287.642140477,-231.714418752,           29P    775
5.91154032102,-287.33560469,-231.541069747,6.18498177941,             29P    776
-287.184985246,-231.454073255,6.33022633455,-289.58004632,            29P    777
-233.929532088,4.23111578314,-289.393407163,-233.839887054,           29P    778
4.2758442667,-289.045589343,-233.572798344,4.41315151887,             29P    779
-288.544054703,-233.211163711,4.71466818102,-288.053511542,           29P    780
-232.86264702,5.06027259903,-287.577879478,-232.537955636,            29P    781
5.45336017553,-287.284309756,-232.330740399,5.74505437013,            29P    782
-287.13278374,-232.230933521,5.89832460154,-289.514605228,            29P    783
-234.683259324,3.86255515946,-289.320865376,-234.58753263,            29P    784
3.91946214117,-288.994820403,-234.270831554,4.09462261093,            29P    785
-288.492508684,-233.842038621,4.400854268,-287.988852265,             29P    786
-233.45127421,4.76242883191,-287.506719632,-233.093305548,            29P    787
5.1821092949,-287.201232254,-232.866448888,5.48742737017,             29P    788
-287.046262446,-232.754380796,5.64542825053,-289.448522999,           29P    789
-235.137815469,3.65408193186,-289.212863057,-234.944356751,           29P    790
3.75932662745,-288.903035573,-234.606492002,3.95132806835,            29P    791
-288.410617899,-234.157949808,4.26924234341,-287.916197574,           29P    792
-233.749831079,4.63789508265,-287.43946965,-233.372232883,            29P    793
5.05819523245,-287.143198541,-233.137322577,5.37444833481,            29P    794
-286.992738191,-233.022082999,5.53398956971,0.,1.,0.,1.;              29P    795
128,7,7,3,3,0,0,0,0,0,0.,0.,0.,0.,0.2,0.4,0.6,0.8,1.,1.,1.,1.,        31P    796
0.,0.,0.,0.,0.2,0.4,0.6,0.8,1.,1.,1.,1.,1.,1.,1.,1.,1.,1.,1.,1.,      31P    797
1.,1.,1.,1.,1.,1.,1.,1.,1.,1.,1.,1.,1.,1.,1.,1.,1.,1.,1.,1.,1.,       31P    798
1.,1.,1.,1.,1.,1.,1.,1.,1.,1.,1.,1.,1.,1.,1.,1.,1.,1.,1.,1.,1.,       31P    799
1.,1.,1.,1.,1.,1.,1.,1.,1.,1.,1.,1.,1.,1.,-287.198254627,             31P    800
-229.334885044,7.86271407712,-287.354771626,-229.376500566,           31P    801
7.73248967942,-287.681675254,-229.446281299,7.48207587261,            31P    802
-288.210471603,-229.544457965,7.17239703306,-288.767133142,           31P    803
-229.646447829,6.9047158893,-289.370144855,-229.672741281,            31P    804
6.73351170212,-289.7816107,-229.602523843,6.71428387615,              31P    805
-290.040068722,-229.52694319,6.73402778179,-287.192980968,            31P    806
-229.208907432,7.96255304618,-287.348907857,-229.24840126,            31P    807
7.83386059881,-287.67456454,-229.311284641,7.58484226083,             31P    808
-288.203801645,-229.399785967,7.27867341813,-288.762618925,           31P    809
-229.48982606,7.01516426937,-289.366944775,-229.504586796,            31P    810
6.85131826365,-289.773699941,-229.428370267,6.83622500576,            31P    811
-289.934923294,-229.333313693,6.88181171647,-287.181795652,           31P    812
-229.017907393,8.11736747814,-287.329484405,-229.055126311,           31P    813
7.99647756385,-287.636421391,-229.111452898,7.76205053131,            31P    814
-288.123176021,-229.188598066,7.46433267684,-288.651192031,           31P    815
-229.261702811,7.21315534137,-289.219310857,-229.272009322,           31P    816
7.05296269224,-289.597472731,-229.209995584,7.02347205578,            31P    817
-289.755036016,-229.118117478,7.06092233986,-287.160426334,           31P    818
-228.731851758,8.34817215194,-287.294860679,-228.765641175,           31P    819
8.23902207125,-287.581988663,-228.815638192,8.03368712007,            31P    820
-288.00984827,-228.884101745,7.75631731953,-288.492999765,            31P    821
-228.924790669,7.51841000297,-289.00504879,-228.917417223,            31P    822
7.35153003075,-289.335772013,-228.886786814,7.30752209439,            31P    823
-289.477516352,-228.807702566,7.33570438116,-287.134877691,           31P    824
-228.444852129,8.57641955287,-287.257339381,-228.475371492,           31P    825
8.47982475963,-287.51905987,-228.516538353,8.29579039024,             31P    826
-287.904411322,-228.580285683,8.05140154008,-288.337851671,           31P    827
-228.60361583,7.83394297976,-288.792127615,-228.58784366,             31P    828
7.66716069088,-289.081227178,-228.567245543,7.59836317576,            31P    829
-289.209472058,-228.49884271,7.61991644379,-287.101932947,            31P    830
-228.157647469,8.8019838447,-287.21277327,-228.184512792,             31P    831
8.7178941387,-287.4454129,-228.2244216,8.55692527132,                 31P    832
-287.796451016,-228.27202417,8.34240347373,-288.178743437,            31P    833
-228.290216656,8.15206602181,-288.575621881,-228.280789056,           31P    834
7.99524640558,-288.836155808,-228.267326809,7.91637664668,            31P    835
-288.950833543,-228.205392969,7.92796640455,-287.07285467,            31P    836
-227.967272127,8.9535977611,-287.175205928,-227.991849525,            31P    837
8.87703643885,-287.38714194,-228.032028873,8.73042608587,             31P    838
-287.719512321,-228.066188854,8.5349312289,-288.070520942,            31P    839
-228.079651518,8.36243541834,-288.43146982,-228.074083699,            31P    840
8.21162505923,-288.673678785,-228.068590849,8.12928658697,            31P    841
-288.779857965,-228.011759302,8.13640202675,-287.065631269,           31P    842
-227.860068682,9.03265223273,-287.165800577,-227.885449772,           31P    843
8.95799666289,-287.372447839,-227.923327053,8.8176461736,             31P    844
-287.696092568,-227.954773507,8.629699271,-288.035142104,             31P    845
-227.966121754,8.4635977799,-288.383059244,-227.962357711,            31P    846
8.31826042585,-288.616313011,-227.95636958,8.23744669605,             31P    847
-288.720148469,-227.901992048,8.24271475846,0.,1.,0.,1.;              31P    848
128,7,7,3,3,0,0,0,0,0,0.,0.,0.,0.,0.2,0.4,0.6,0.8,1.,1.,1.,1.,        33P    849
0.,0.,0.,0.,0.2,0.4,0.6,0.8,1.,1.,1.,1.,1.,1.,1.,1.,1.,1.,1.,1.,      33P    850
1.,1.,1.,1.,1.,1.,1.,1.,1.,1.,1.,1.,1.,1.,1.,1.,1.,1.,1.,1.,1.,       33P    851
1.,1.,1.,1.,1.,1.,1.,1.,1.,1.,1.,1.,1.,1.,1.,1.,1.,1.,1.,1.,1.,       33P    852
1.,1.,1.,1.,1.,1.,1.,1.,1.,1.,1.,1.,1.,1.,-298.460937744,             33P    853
-227.338531493,62.4197257708,-298.853959688,-227.391382744,           33P    854
62.5106229786,-299.476783006,-227.473783825,62.6543721711,            33P    855
-300.389992787,-227.713913489,62.8565898641,-301.271936037,           33P    856
-228.057186677,63.048364085,-302.1217244,-228.482845992,              33P    857
63.2178569256,-302.662713623,-228.83427701,63.2371356414,             33P    858
-302.931762773,-229.013241468,63.2481574196,-298.450907076,           33P    859
-227.51938834,62.5716065291,-298.762676498,-227.509040919,            33P    860
62.5994737983,-299.388177956,-227.597171654,62.7332606924,            33P    861
-300.306642085,-227.843843039,62.9232242398,-301.192095945,           33P    862
-228.189271697,63.1120586214,-302.045460357,-228.620587501,           33P    863
63.2685278312,-302.588786771,-228.97389847,63.282084338,              33P    864
-302.859327839,-229.152463063,63.2912231389,-298.422509399,           33P    865
-227.785339965,62.7720001747,-298.727956364,-227.784718063,           33P    866
62.8014140665,-299.338324014,-227.884415422,62.9171539693,            33P    867
-300.236493971,-228.142723508,63.0743732162,-301.099106446,           33P    868
-228.488828612,63.2417136921,-301.93279595,-228.920894549,            33P    869
63.3588206851,-302.462164978,-229.265935325,63.359819889,             33P    870
-302.724627445,-229.438845687,63.3642390826,-298.414019081,           33P    871
-228.22074406,63.020473803,-298.70607071,-228.236115547,              33P    872
63.050851781,-299.287975413,-228.354418221,63.1385724348,             33P    873
-300.16189223,-228.615903883,63.2665393683,-300.988183206,            33P    874
-228.965236285,63.3986854212,-301.785333764,-229.396768856,           33P    875
63.4524790385,-302.301329817,-229.72528306,63.4473760218,             33P    876
-302.554991428,-229.89062373,63.446100025,-298.4383367,               33P    877
-228.672191769,63.2363901306,-298.718275517,-228.706300734,           33P    878
63.2622540494,-299.274942922,-228.835043955,63.3318948479,            33P    879
-300.112910258,-229.10788719,63.4257135631,-300.904744869,            33P    880
-229.462566826,63.498367431,-301.667743942,-229.880359465,            33P    881
63.5349135103,-302.164986249,-230.19371744,63.5235768574,             33P    882
-302.408322129,-230.352082916,63.513767198,-298.487350489,            33P    883
-229.142429932,63.4042078753,-298.755078631,-229.194160336,           33P    884
63.4252295885,-299.289882735,-229.332941251,63.4771819955,            33P    885
-300.079392046,-229.616496883,63.5374161623,-300.835858712,           33P    886
-229.965972993,63.5869383905,-301.565844126,-230.368701891,           33P    887
63.5997905449,-302.038041138,-230.668143539,63.572263052,             33P    888
-302.270475273,-230.819133401,63.5568640585,-298.532396253,           33P    889
-229.46561914,63.4820990188,-298.791082431,-229.528407534,            33P    890
63.4989252704,-299.306731499,-229.675213456,63.5376453785,            33P    891
-300.063466264,-229.961568642,63.5845592877,-300.792965302,           33P    892
-230.306758635,63.6168197893,-301.498945887,-230.698619273,           33P    893
63.6145474617,-301.955062189,-230.986053668,63.5905730356,            33P    894
-302.178941149,-231.131151244,63.5731852822,-298.491913137,           33P    895
-229.640457282,63.5152068452,-298.748394202,-229.704035129,           33P    896
63.5300745797,-299.258053979,-229.851564375,63.5623909405,            33P    897
-300.005315011,-230.1334979,63.6031029064,-300.727808579,             33P    898
-230.470800706,63.6273676199,-301.428203602,-230.851965552,           33P    899
63.6214801346,-301.880164907,-231.131950113,63.596834059,             33P    900
-302.101622815,-231.274823328,63.5795698648,0.,1.,0.,1.;              33P    901
128,7,7,3,3,0,0,0,0,0,0.,0.,0.,0.,0.2,0.4,0.6,0.8,1.,1.,1.,1.,        35P    902
0.,0.,0.,0.,0.2,0.4,0.6,0.8,1.,1.,1.,1.,1.,1.,1.,1.,1.,1.,1.,1.,      35P    903
1.,1.,1.,1.,1.,1.,1.,1.,1.,1.,1.,1.,1.,1.,1.,1.,1.,1.,1.,1.,1.,       35P    904
1.,1.,1.,1.,1.,1.,1.,1.,1.,1.,1.,1.,1.,1.,1.,1.,1.,1.,1.,1.,1.,       35P    905
1.,1.,1.,1.,1.,1.,1.,1.,1.,1.,1.,1.,1.,1.,-302.931762773,             35P    906
-229.013241468,63.2481574196,-302.662713623,-228.83427701,            35P    907
63.2371356414,-302.1217244,-228.482845992,63.2178569256,              35P    908
-301.271936037,-228.057186677,63.048364085,-300.389992787,            35P    909
-227.713913489,62.8565898641,-299.476783006,-227.473783825,           35P    910
62.6543721711,-298.853959688,-227.391382744,62.5106229786,            35P    911
-298.460937744,-227.338531493,62.4197257708,-303.039385424,           35P    912
-228.806388279,63.1841710718,-302.772552942,-228.626829708,           35P    913
63.1703515963,-302.236778397,-228.275045427,63.1414134276,            35P    914
-301.394208764,-227.854902394,62.9508177958,-300.519545909,           35P    915
-227.511962234,62.7530191531,-299.616527061,-227.279181876,           35P    916
62.5299526067,-299.00001279,-227.203129664,62.3684616671,             35P    917
-298.726639197,-227.107838351,62.2557028233,-303.269626956,           35P    918
-228.404461729,63.0389883641,-303.01653487,-228.227967474,            35P    919
63.0203607161,-302.508182549,-227.891702273,62.9640982108,            35P    920
-301.708342272,-227.484109867,62.7661055756,-300.879124091,           35P    921
-227.154257543,62.5511387822,-300.023781802,-226.923981408,           35P    922
62.3175130448,-299.441173163,-226.845881511,62.1400100833,            35P    923
-299.187463477,-226.761093131,62.0195518409,-303.631375785,           35P    924
-227.850913737,62.7338759968,-303.393869575,-227.680473688,           35P    925
62.7025197753,-302.919106861,-227.355263487,62.6308159008,            35P    926
-302.169532275,-226.957919207,62.4203769737,-301.396216538,           35P    927
-226.663235651,62.1617017901,-300.59866265,-226.413548951,            35P    928
61.9252544009,-300.0568579,-226.296941152,61.7407776084,              35P    929
-299.818552982,-226.211630551,61.6169890801,-303.99722812,            35P    930
-227.333104386,62.3774394664,-303.77516494,-227.166171908,            35P    931
62.3398350104,-303.326278611,-226.856564553,62.2395537664,            35P    932
-302.622405627,-226.473195076,62.0120704848,-301.895098995,           35P    933
-226.158423394,61.7650667082,-301.151494215,-225.910565499,           35P    934
61.4882162959,-300.653148248,-225.764796288,61.2909197615,            35P    935
-300.429000755,-225.673367528,61.170072862,-304.355030116,            35P    936
-226.860351874,61.9537784514,-304.145680924,-226.703689448,           35P    937
61.9012252752,-303.723694338,-226.406640437,61.7832658452,            35P    938
-303.064429955,-226.026420522,61.5535416975,-302.383780207,           35P    939
-225.71701508,61.2860418279,-301.694558749,-225.444979531,            35P    940
60.9990887092,-301.240563441,-225.263510111,60.7969682077,            35P    941
-301.029965396,-225.164697364,60.6790149875,-304.599938948,           35P    942
-226.590066847,61.6341632492,-304.399974996,-226.437541425,           35P    943
61.5771706643,-303.992628105,-226.145681864,61.4493763954,            35P    944
-303.357391242,-225.768918529,61.2105468693,-302.704665365,           35P    945
-225.446850448,60.9436159139,-302.049631025,-225.148553059,           35P    946
60.6549301615,-301.624009203,-224.949652975,60.4393215998,            35P    947
-301.421506593,-224.844848851,60.3227440855,-304.727517495,           35P    948
-226.463829052,61.4717132963,-304.530424843,-226.312150473,           35P    949
61.411065144,-304.130507329,-226.021350485,61.2769514081,             35P    950
-303.507199646,-225.64322996,61.0330780662,-302.868462064,            35P    951
-225.310867918,60.7661659983,-302.228975226,-225.000364399,           35P    952
60.4756819042,-301.81540512,-224.794047681,60.2556534116,             35P    953
-301.615587947,-224.685431874,60.1389989813,0.,1.,0.,1.;              35P    954
128,7,7,3,3,0,0,0,0,0,0.,0.,0.,0.,0.2,0.4,0.6,0.8,1.,1.,1.,1.,        37P    955
0.,0.,0.,0.,0.2,0.4,0.6,0.8,1.,1.,1.,1.,1.,1.,1.,1.,1.,1.,1.,1.,      37P    956
1.,1.,1.,1.,1.,1.,1.,1.,1.,1.,1.,1.,1.,1.,1.,1.,1.,1.,1.,1.,1.,       37P    957
1.,1.,1.,1.,1.,1.,1.,1.,1.,1.,1.,1.,1.,1.,1.,1.,1.,1.,1.,1.,1.,       37P    958
1.,1.,1.,1.,1.,1.,1.,1.,1.,1.,1.,1.,1.,1.,-293.142882297,             37P    959
-233.555039881,63.8052600845,-293.009524096,-233.839931338,           37P    960
63.8221227688,-292.725902566,-234.402872902,63.8512131762,            37P    961
-292.239587865,-235.215848078,63.8940346115,-291.716517701,           37P    962
-236.005418104,63.9142274471,-291.16051792,-236.77403891,             37P    963
63.9303247546,-290.778090695,-237.278332596,63.9035254428,            37P    964
-290.623575631,-237.503695557,63.8788843887,-292.963382158,           37P    965
-233.49591336,63.7972876385,-292.824824851,-233.780547847,            37P    966
63.8153594166,-292.532703867,-234.351161317,63.8480407782,            37P    967
-292.027787342,-235.170002224,63.8975529478,-291.485960633,           37P    968
-235.965412651,63.919626127,-290.913399707,-236.739885193,            37P    969
63.9350315916,-290.522808497,-237.248679325,63.908937547,             37P    970
-290.363519212,-237.472546723,63.8813196602,-292.643949957,           37P    971
-233.284662592,63.7690668819,-292.487505382,-233.568616007,           37P    972
63.7917414712,-292.166164259,-234.148170298,63.8332512475,            37P    973
-291.61519451,-234.976866637,63.8917228147,-291.02834656,             37P    974
-235.780695985,63.920937222,-290.422245613,-236.572399181,            37P    975
63.9442034832,-290.018702363,-237.099085617,63.9081539756,            37P    976
-289.854603537,-237.327149506,63.8734601692,-292.169304542,           37P    977
-232.96694461,63.6965637972,-291.986517474,-233.247008023,            37P    978
63.7232951453,-291.623036003,-233.835554257,63.7841171147,            37P    979
-291.001713889,-234.674042038,63.852134954,-290.351285692,            37P    980
-235.490004649,63.8908617499,-289.696792307,-236.306195256,           37P    981
63.9156534591,-289.271594401,-236.853574067,63.8511047358,            37P    982
-289.099670555,-237.086067672,63.8056957043,-291.699615097,           37P    983
-232.651238252,63.5947069784,-291.490644314,-232.92585385,            37P    984
63.624271997,-291.084005508,-233.515662116,63.7176895422,             37P    985
-290.402089499,-234.363287347,63.7515111083,-289.686381858,           37P    986
-235.176202217,63.8244283198,-288.981783786,-236.007852149,           37P    987
63.8414150334,-288.541548876,-236.574863966,63.7373401791,            37P    988
-288.366658639,-236.81014405,63.6703901336,-291.235519686,            37P    989
-232.34079141,63.4570378939,-291.001275631,-232.607005939,            37P    990
63.488237714,-290.558655095,-233.198361788,63.5769651124,             37P    991
-289.822709462,-234.039246534,63.6035845683,-289.042689283,           37P    992
-234.832608055,63.7106984693,-288.306115504,-235.676467295,           37P    993
63.6399404311,-287.860764585,-236.254235811,63.4885924922,            37P    994
-287.683150968,-236.48991721,63.4075463292,-290.941680699,            37P    995
-232.135850323,63.3263091818,-290.683699737,-232.401380416,           37P    996
63.3597894764,-290.223081687,-232.986408,63.4432630112,               37P    997
-289.458938349,-233.810629088,63.472188006,-288.655705836,            37P    998
-234.594216313,63.5375611663,-287.905452142,-235.431378715,           37P    999
63.4324370031,-287.459093216,-236.007300463,63.258714172,             37P   1000
-287.281118536,-236.238816294,63.1723919336,-290.753707609,           37P   1001
-232.000203134,63.2294670781,-290.508389923,-232.36006855,            37P   1002
63.3008550982,-290.041823103,-232.92735514,63.3808928347,             37P   1003
-289.267972874,-233.729287715,63.4058206703,-288.463382609,           37P   1004
-234.498985474,63.4408551611,-287.712754806,-235.318866198,           37P   1005
63.3172062353,-287.265677663,-235.88230869,63.1337365357,             37P   1006
-287.089740141,-236.112235398,63.0447953741,0.,1.,0.,1.;              37P   1007
128,7,7,3,3,0,0,0,0,0,0.,0.,0.,0.,0.2,0.4,0.6,0.8,1.,1.,1.,1.,        39P   1008
0.,0.,0.,0.,0.2,0.4,0.6,0.8,1.,1.,1.,1.,1.,1.,1.,1.,1.,1.,1.,1.,      39P   1009
1.,1.,1.,1.,1.,1.,1.,1.,1.,1.,1.,1.,1.,1.,1.,1.,1.,1.,1.,1.,1.,       39P   1010
1.,1.,1.,1.,1.,1.,1.,1.,1.,1.,1.,1.,1.,1.,1.,1.,1.,1.,1.,1.,1.,       39P   1011
1.,1.,1.,1.,1.,1.,1.,1.,1.,1.,1.,1.,1.,1.,-290.623575631,             39P   1012
-237.503695557,63.8788843887,-290.778090695,-237.278332596,           39P   1013
63.9035254428,-291.16051792,-236.77403891,63.9303247546,              39P   1014
-291.716517701,-236.005418104,63.9142274471,-292.239587865,           39P   1015
-235.215848078,63.8940346115,-292.725902566,-234.402872902,           39P   1016
63.8512131762,-293.009524096,-233.839931338,63.8221227688,            39P   1017
-293.142882297,-233.555039881,63.8052600845,-290.996981408,           39P   1018
-237.548421061,63.8753876689,-291.144641338,-237.320910675,           39P   1019
63.8957543945,-291.506065936,-236.821796414,63.9237431346,            39P   1020
-292.030249777,-236.059855792,63.9068811572,-292.519842913,           39P   1021
-235.276511442,63.8893791389,-292.974288264,-234.469355847,           39P   1022
63.8552917663,-293.240046306,-233.914047579,63.8305640751,            39P   1023
-293.366915529,-233.628835398,63.8152104546,-291.75735515,            39P   1024
-237.535260972,63.8622914866,-291.885046457,-237.298448341,           39P   1025
63.8776266048,-292.200680834,-236.802798413,63.8927392271,            39P   1026
-292.664704521,-236.058910468,63.8815433114,-293.092411366,           39P   1027
-235.290760234,63.8681847085,-293.49225402,-234.503247587,            39P   1028
63.8500639325,-293.733052172,-233.969795377,63.8293101777,            39P   1029
-293.849849071,-233.693465146,63.8184259406,-292.875060122,           39P   1030
-237.681940254,63.7263918618,-292.974103486,-237.434207597,           39P   1031
63.748973655,-293.219919461,-236.924059203,63.7828834369,             39P   1032
-293.583625091,-236.155342159,63.8063417088,-293.926824798,           39P   1033
-235.379066886,63.8156202158,-294.257597552,-234.599192757,           39P   1034
63.8158892332,-294.468032628,-234.076340019,63.8139349193,            39P   1035
-294.572949142,-233.80451091,63.812186094,-293.982361022,             39P   1036
-237.863870035,63.5730048252,-294.054810478,-237.608833051,           39P   1037
63.6054266466,-294.23400183,-237.085292233,63.6581088056,             39P   1038
-294.499339853,-236.294915893,63.7071960176,-294.75956445,            39P   1039
-235.505710793,63.7451814033,-295.021209533,-234.717429234,           39P   1040
63.7770124617,-295.201338757,-234.192486815,63.7884939225,            39P   1041
-295.294832225,-233.923532381,63.7910476571,-295.091894856,           39P   1042
-238.014053428,63.3857785299,-295.137493128,-237.753439492,           39P   1043
63.42497153,-295.247719891,-237.220730675,63.4983308147,              39P   1044
-295.421145144,-236.419790443,63.5841598516,-295.598014308,           39P   1045
-235.620869161,63.6654234183,-295.786209257,-234.822941223,           39P   1046
63.7231255142,-295.936216258,-234.295165706,63.7444446289,            39P   1047
-296.018351163,-234.030296427,63.7548731842,-295.835862987,           39P   1048
-238.003931156,63.2468494718,-295.865039472,-237.745661625,           39P   1049
63.2963397117,-295.933479277,-237.221905739,63.3901271785,            39P   1050
-296.045151664,-236.433443012,63.5064215835,-296.163624411,           39P   1051
-235.644113726,63.6054948891,-296.30196747,-234.855185921,            39P   1052
63.6825872305,-296.43025485,-234.335118328,63.7163495129,             39P   1053
-296.504071541,-234.078503864,63.7292657088,-296.205557522,           39P   1054
-237.963937727,63.185209593,-296.226490391,-237.708013464,            39P   1055
63.2385969137,-296.276947539,-237.193117365,63.3407947121,            39P   1056
-296.36108126,-236.417303526,63.4702222285,-296.452880147,            39P   1057
-235.639285733,63.5780277302,-296.566075854,-234.860851669,           39P   1058
63.6624494455,-296.679584221,-234.346485066,63.6995835706,            39P   1059
-296.750132262,-234.092824562,63.7139528652,0.,1.,0.,1.;              39P   1060
128,7,7,3,3,0,0,0,0,0,0.,0.,0.,0.,0.2,0.4,0.6,0.8,1.,1.,1.,1.,        41P   1061
0.,0.,0.,0.,0.2,0.4,0.6,0.8,1.,1.,1.,1.,1.,1.,1.,1.,1.,1.,1.,1.,      41P   1062
1.,1.,1.,1.,1.,1.,1.,1.,1.,1.,1.,1.,1.,1.,1.,1.,1.,1.,1.,1.,1.,       41P   1063
1.,1.,1.,1.,1.,1.,1.,1.,1.,1.,1.,1.,1.,1.,1.,1.,1.,1.,1.,1.,1.,       41P   1064
1.,1.,1.,1.,1.,1.,1.,1.,1.,1.,1.,1.,1.,1.,-302.931762773,             41P   1065
-229.013241468,63.2481574196,-303.15402561,-229.161084895,            41P   1066
63.2572625653,-303.598487115,-229.465147741,63.2703460704,            41P   1067
-304.23824762,-229.957859545,63.2128393469,-304.835233762,            41P   1068
-230.487387728,63.087514111,-305.403380595,-231.048663178,            41P   1069
62.9605568396,-305.74532912,-231.435688495,62.8049599886,             41P   1070
-305.909664973,-231.630502116,62.7161677365,-302.859327839,           41P   1071
-229.152463063,63.2912231389,-303.082823157,-229.299976159,           41P   1072
63.2987727477,-303.52888202,-229.604004693,63.3082412862,             41P   1073
-304.171749162,-230.095199261,63.2453149802,-304.773499249,           41P   1074
-230.621789763,63.1203940621,-305.345211433,-231.180384114,           41P   1075
62.985662185,-305.690211509,-231.565138496,62.8257614507,             41P   1076
-305.857100849,-231.75910807,62.7354588026,-302.724627445,            41P   1077
-229.438845687,63.3642390826,-302.950597882,-229.587715088,           41P   1078
63.3680438442,-303.39920411,-229.889951722,63.371979627,              41P   1079
-304.047336076,-230.376553184,63.3022949447,-304.655698432,           41P   1080
-230.895872946,63.1730890628,-305.235322073,-231.444727494,           41P   1081
63.0246370101,-305.583545676,-231.824614581,62.8567763524,            41P   1082
-305.75320361,-232.014329101,62.7669420126,-302.554991428,            41P   1083
-229.89062373,63.446100025,-302.782226768,-230.038739338,             41P   1084
63.4449569605,-303.227204013,-230.340167839,63.4358609158,            41P   1085
-303.882480263,-230.818133142,63.3534032524,-304.49822167,            41P   1086
-231.323882867,63.2288750416,-305.079973642,-231.857504898,           41P   1087
63.0623097766,-305.4419376,-232.226093757,62.8921058057,              41P   1088
-305.614623371,-232.410371466,62.7990601519,-302.408322129,           41P   1089
-230.352082916,63.513767198,-302.634789646,-230.49947029,             41P   1090
63.5046375571,-303.076724872,-230.798596995,63.4740386391,            41P   1091
-303.730397592,-231.268874231,63.385789992,-304.352365469,            41P   1092
-231.759931984,63.2599002796,-304.942897171,-232.275110444,           41P   1093
63.0851672114,-305.308497259,-232.630770723,62.907324749,             41P   1094
-305.480438533,-232.808235022,62.8043836308,-302.270475273,           41P   1095
-230.819133401,63.5568640585,-302.494898935,-230.964919639,           41P   1096
63.5419957667,-302.936124259,-231.260546989,63.5033798897,            41P   1097
-303.58292621,-231.723168413,63.4018961142,-304.209964552,            41P   1098
-232.199458853,63.2685295724,-304.809900824,-232.69344802,            41P   1099
63.0816851969,-305.176489979,-233.035731379,62.8960623598,            41P   1100
-305.349965714,-233.206817958,62.7886450537,-302.178941149,           41P   1101
-231.131151244,63.5731852822,-302.40290843,-231.276306062,            41P   1102
63.5557906693,-302.842674953,-231.57006147,63.5152321475,             41P   1103
-303.487080591,-232.027210597,63.4083523756,-304.116645705,           41P   1104
-232.493409536,63.2698855152,-304.719915632,-232.972430461,           41P   1105
63.0640161507,-305.087254031,-233.304214702,62.8705232683,            41P   1106
-305.259573508,-233.469384802,62.7584208039,-302.101622815,           41P   1107
-231.274823328,63.5795698648,-302.323168088,-231.417752907,           41P   1108
63.5622988599,-302.757632994,-231.710236173,63.5226124663,            41P   1109
-303.393668507,-232.16559453,63.4173872391,-304.016110393,            41P   1110
-232.628940246,63.2782195543,-304.612770444,-233.103455739,           41P   1111
63.069884372,-304.97666875,-233.431150537,62.8776586291,              41P   1112
-305.147083481,-233.595560069,62.7665620276,0.,1.,0.,1.;              41P   1113
128,7,7,3,3,0,0,0,0,0,0.,0.,0.,0.,0.2,0.4,0.6,0.8,1.,1.,1.,1.,        43P   1114
0.,0.,0.,0.,0.2,0.4,0.6,0.8,1.,1.,1.,1.,1.,1.,1.,1.,1.,1.,1.,1.,      43P   1115
1.,1.,1.,1.,1.,1.,1.,1.,1.,1.,1.,1.,1.,1.,1.,1.,1.,1.,1.,1.,1.,       43P   1116
1.,1.,1.,1.,1.,1.,1.,1.,1.,1.,1.,1.,1.,1.,1.,1.,1.,1.,1.,1.,1.,       43P   1117
1.,1.,1.,1.,1.,1.,1.,1.,1.,1.,1.,1.,1.,1.,-305.909664973,             43P   1118
-231.630502116,62.7161677365,-305.74532912,-231.435688495,            43P   1119
62.8049599886,-305.403380595,-231.048663178,62.9605568396,            43P   1120
-304.835233762,-230.487387728,63.087514111,-304.23824762,             43P   1121
-229.957859545,63.2128393469,-303.598487115,-229.465147741,           43P   1122
63.2703460704,-303.15402561,-229.161084895,63.2572625653,             43P   1123
-302.931762773,-229.013241468,63.2481574196,-305.983560585,           43P   1124
-231.449705496,62.6890480005,-305.822814472,-231.253705299,           43P   1125
62.77571691,-305.486086177,-230.861380837,62.924861771,               43P   1126
-304.923995926,-230.294143867,63.0402391671,-304.334922922,           43P   1127
-229.758195389,63.1656263477,-303.700792038,-229.261057081,           43P   1128
63.214648034,-303.259817061,-228.954722505,63.1955874091,             43P   1129
-303.039385424,-228.806388279,63.1841710718,-306.140277697,           43P   1130
-231.094704638,62.6205666832,-305.983347738,-230.893854158,           43P   1131
62.6991111469,-305.659150537,-230.491738866,62.8343480543,            43P   1132
-305.114192183,-229.915028335,62.9374555567,-304.540318209,           43P   1133
-229.368761237,63.0548071553,-303.917617176,-228.864468994,           43P   1134
63.0845521447,-303.484950027,-228.554617689,63.0548362021,            43P   1135
-303.269626956,-228.404461729,63.0389883641,-306.374243808,           43P   1136
-230.576145367,62.461979979,-306.226255079,-230.370450731,            43P   1137
62.5300886731,-305.921706938,-229.959402948,62.6473396103,            43P   1138
-305.417450277,-229.369357109,62.7462135328,-304.857763283,           43P   1139
-228.818739599,62.8146380631,-304.255987344,-228.312019153,           43P   1140
62.8077885194,-303.839296889,-228.000122817,62.7613263113,            43P   1141
-303.631375785,-227.850913737,62.7338759968,-306.602035453,           43P   1142
-230.073291168,62.2560947639,-306.467776895,-229.863419344,           43P   1143
62.3185540326,-306.186599126,-229.446119027,62.4202087089,            43P   1144
-305.713996803,-228.849833847,62.4904543642,-305.177161146,           43P   1145
-228.297712425,62.5205045037,-304.595582754,-227.797038392,           43P   1146
62.4686800337,-304.19710699,-227.48336016,62.4112872035,              43P   1147
-303.99722812,-227.333104386,62.3774394664,-306.829235143,            43P   1148
-229.585583396,62.0120044946,-306.700613787,-229.374836023,           43P   1149
62.0543396934,-306.443246137,-228.954715158,62.1298645544,            43P   1150
-305.989587855,-228.364151001,62.1616113201,-305.481257735,           43P   1151
-227.814343189,62.1534224272,-304.932888216,-227.31041964,            43P   1152
62.0859597964,-304.548628674,-227.005227618,62.0023777271,            43P   1153
-304.355030116,-226.860351874,61.9537784514,-306.98756689,            43P   1154
-229.303507146,61.7906089594,-306.864349354,-229.09334014,            43P   1155
61.8230050943,-306.611258318,-228.678791918,61.8748284696,            43P   1156
-306.181155987,-228.084351554,61.9037173874,-305.694434812,           43P   1157
-227.534686524,61.877338783,-305.1621763,-227.036862488,              43P   1158
61.782585908,-304.789790429,-226.734878834,61.6882736352,             43P   1159
-304.599938948,-226.590066847,61.6341632492,-307.075869249,           43P   1160
-229.178662698,61.6701485307,-306.955142115,-228.96733938,            43P   1161
61.696930793,-306.704761917,-228.554249167,61.7403221127,             43P   1162
-306.28410349,-227.958201052,61.7635367245,-305.807964111,            43P   1163
-227.406228434,61.7309514755,-305.283807845,-226.907150671,           43P   1164
61.6294202969,-304.914642882,-226.607837023,61.5292943825,            43P   1165
-304.727517495,-226.463829052,61.4717132963,0.,1.,0.,1.;              43P   1166
128,7,7,3,3,0,0,0,0,0,0.,0.,0.,0.,0.2,0.4,0.6,0.8,1.,1.,1.,1.,        45P   1167
0.,0.,0.,0.,0.2,0.4,0.6,0.8,1.,1.,1.,1.,1.,1.,1.,1.,1.,1.,1.,1.,      45P   1168
1.,1.,1.,1.,1.,1.,1.,1.,1.,1.,1.,1.,1.,1.,1.,1.,1.,1.,1.,1.,1.,       45P   1169
1.,1.,1.,1.,1.,1.,1.,1.,1.,1.,1.,1.,1.,1.,1.,1.,1.,1.,1.,1.,1.,       45P   1170
1.,1.,1.,1.,1.,1.,1.,1.,1.,1.,1.,1.,1.,1.,-275.555154233,             45P   1171
-223.155484959,51.8224698286,-275.679790646,-223.327634208,           45P   1172
51.5978028848,-275.891483791,-223.634541401,51.0908591431,            45P   1173
-276.204616859,-223.736171892,50.2091620492,-276.604264797,           45P   1174
-223.548960559,49.3837852118,-276.984912637,-223.147372491,           45P   1175
48.6423268031,-277.250624112,-222.834852242,48.1841619875,            45P   1176
-277.349178604,-222.733414884,48.0695862885,-275.521291199,           45P   1177
-223.278472695,51.7825648963,-275.642698782,-223.444050989,           45P   1178
51.5494329262,-275.853260416,-223.730061923,51.0383826368,            45P   1179
-276.162082634,-223.809138015,50.155235507,-276.561264161,            45P   1180
-223.605108135,49.333410868,-276.944052895,-223.188769722,            45P   1181
48.6000316502,-277.216977679,-222.863037052,48.1532587521,            45P   1182
-277.345698473,-222.733887209,48.0398533715,-275.492445577,           45P   1183
-223.522256197,51.6543478812,-275.61298071,-223.656202105,            45P   1184
51.4087701932,-275.825122031,-223.876582923,50.8846096846,            45P   1185
-276.135997117,-223.890811297,50.0163881156,-276.529538723,           45P   1186
-223.656101906,49.2187334942,-276.903676755,-223.223706098,           45P   1187
48.5094477915,-277.176019632,-222.893220048,48.0807219133,            45P   1188
-277.308052954,-222.758703472,47.970726454,-275.42337325,             45P   1189
-223.867922814,51.4496404494,-275.546208097,-223.960748531,           45P   1190
51.1930249635,-275.761869046,-224.083155439,50.6562202663,            45P   1191
-276.083386699,-224.012681491,49.8172607465,-276.466941928,           45P   1192
-223.730248985,49.0529792485,-276.839819956,-223.278996156,           45P   1193
48.3775285825,-277.110562497,-222.936455818,47.9736111333,            45P   1194
-277.24839137,-222.793763572,47.8676662683,-275.336680402,            45P   1195
-224.205484951,51.239661612,-275.45335922,-224.259859296,             45P   1196
50.9759794314,-275.681495545,-224.286005277,50.4367525751,            45P   1197
-276.017551016,-224.132314162,49.6265742825,-276.394996913,           45P   1198
-223.807106064,48.8948191559,-276.770240453,-223.33419485,            45P   1199
48.2489924421,-277.042168888,-222.978613989,47.8681169218,            45P   1200
-277.186289573,-222.827531273,47.7654673375,-275.233829889,           45P   1201
-224.529807553,51.0179627228,-275.346547767,-224.548058404,           45P   1202
50.7518970742,-275.586079885,-224.484736768,50.2217580817,            45P   1203
-275.938496676,-224.257811453,49.4448571387,-276.314469329,           45P   1204
-223.884845615,48.7422892631,-276.694706794,-223.38846471,            45P   1205
48.1235908926,-276.971720526,-223.020038704,47.7637653753,            45P   1206
-277.12103075,-222.859923099,47.6643545408,-275.157753648,            45P   1207
-224.735226896,50.8585070385,-275.259642745,-224.72514354,            45P   1208
50.591610245,-275.517181383,-224.616547349,50.0788930327,             45P   1209
-275.87691059,-224.338765093,49.3256033975,-276.255969003,            45P   1210
-223.936000795,48.6427066029,-276.642272925,-223.424497825,           45P   1211
48.0411230688,-276.923542868,-223.046994059,47.694619834,             45P   1212
-277.07781453,-222.879715127,47.5964265704,-275.091029977,            45P   1213
-224.881261018,50.7654569354,-275.258468367,-224.787591287,           45P   1214
50.4749543822,-275.50918185,-224.655317939,49.9706097984,             45P   1215
-275.863118601,-224.359153105,49.2362955458,-276.237692904,           45P   1216
-223.94669074,48.5730553356,-276.622209673,-223.432440696,            45P   1217
47.9915225874,-276.899220047,-223.055858058,47.655794709,             45P   1218
-277.063156562,-222.871057431,47.5296089468,0.,1.,0.,1.;              45P   1219
128,7,7,3,3,0,0,0,0,0,0.,0.,0.,0.,0.2,0.4,0.6,0.8,1.,1.,1.,1.,        47P   1220
0.,0.,0.,0.,0.2,0.4,0.6,0.8,1.,1.,1.,1.,1.,1.,1.,1.,1.,1.,1.,1.,      47P   1221
1.,1.,1.,1.,1.,1.,1.,1.,1.,1.,1.,1.,1.,1.,1.,1.,1.,1.,1.,1.,1.,       47P   1222
1.,1.,1.,1.,1.,1.,1.,1.,1.,1.,1.,1.,1.,1.,1.,1.,1.,1.,1.,1.,1.,       47P   1223
1.,1.,1.,1.,1.,1.,1.,1.,1.,1.,1.,1.,1.,1.,-277.349178604,             47P   1224
-222.733414884,48.0695862885,-277.250624112,-222.834852242,           47P   1225
48.1841619875,-276.984912637,-223.147372491,48.6423268031,            47P   1226
-276.604264797,-223.548960559,49.3837852118,-276.204616859,           47P   1227
-223.736171892,50.2091620492,-275.891483791,-223.634541401,           47P   1228
51.0908591431,-275.679790646,-223.327634208,51.5978028848,            47P   1229
-275.555154233,-223.155484959,51.8224698286,-277.379344907,           47P   1230
-222.705702398,48.0707566069,-277.304458407,-222.789756544,           47P   1231
48.2336071641,-277.035340214,-223.096281565,48.694525911,             47P   1232
-276.651547097,-223.487222251,49.4391754334,-276.245661589,           47P   1233
-223.665760951,50.2612001518,-275.923224116,-223.555222073,           47P   1234
51.1344351326,-275.705599151,-223.246631454,51.6314586843,            47P   1235
-275.57871612,-223.069910136,51.850235666,-277.515207607,             47P   1236
-222.595063533,48.1534092879,-277.438632856,-222.673065685,           47P   1237
48.3213023849,-277.177708375,-222.944411408,48.7906348903,            47P   1238
-276.802207476,-223.302218202,49.5329177668,-276.389897526,           47P   1239
-223.462126167,50.3299298926,-276.038841344,-223.356472757,           47P   1240
51.1693715467,-275.808165872,-223.067646304,51.6535772874,            47P   1241
-275.668695478,-222.896591959,51.8649708975,-277.717258491,           47P   1242
-222.428264762,48.279969326,-277.638306998,-222.496390098,            47P   1243
48.4527872159,-277.391389829,-222.717008795,48.9355933241,            47P   1244
-277.017669736,-223.018255758,49.6753567011,-276.594359024,           47P   1245
-223.151519584,50.439623504,-276.214461194,-223.060856732,            47P   1246
51.2398473527,-275.947876529,-222.792779612,51.6961603191,            47P   1247
-275.787888298,-222.628400032,51.8900135323,-277.918412938,           47P   1248
-222.261205561,48.4079435405,-277.838176372,-222.319939172,           47P   1249
48.584571561,-277.599160878,-222.483315832,49.0784097001,             47P   1250
-277.234959881,-222.736100993,49.8183890886,-276.795657805,           47P   1251
-222.840947519,50.5541588696,-276.380185325,-222.757052217,           47P   1252
51.3125999433,-276.073973818,-222.508643971,51.7369180862,            47P   1253
-275.894653312,-222.352803195,51.9112497236,-278.116899993,           47P   1254
-222.090588391,48.5347854649,-278.033591864,-222.138245183,           47P   1255
48.7156416358,-277.808840762,-222.251780913,49.2226766965,            47P   1256
-277.437409882,-222.446305409,49.965857164,-276.990067882,            47P   1257
-222.532504012,50.685163222,-276.519197422,-222.441202313,            47P   1258
51.39775596,-276.173535082,-222.216903056,51.7924811165,              47P   1259
-275.973734225,-222.068926752,51.9414456571,-278.247797502,           47P   1260
-221.975278508,48.6194366256,-278.159454691,-222.011599577,           47P   1261
48.8016586701,-277.950285136,-222.098951706,49.319527837,             47P   1262
-277.566749103,-222.249978162,50.065906134,-277.09685913,             47P   1263
-222.312329754,50.769337657,-276.5995618,-222.229838426,              47P   1264
51.4675415979,-276.212953118,-222.014802334,51.8260143033,            47P   1265
-276.004039991,-221.873580679,51.955942314,-278.333555293,            47P   1266
-221.897066411,48.6620477585,-278.186537598,-221.965800553,           47P   1267
48.9229354344,-277.981489524,-222.039927595,49.4338486069,            47P   1268
-277.594005389,-222.162798534,50.1612929114,-277.119940155,           47P   1269
-222.208957607,50.8409341497,-276.6149608,-222.122130905,             47P   1270
51.5096129737,-276.219739745,-221.912187754,51.8429695014,            47P   1271
-276.009346143,-221.774976101,51.9630403795,0.,1.,0.,1.;              47P   1272
128,7,7,3,3,0,0,0,0,0,0.,0.,0.,0.,0.2,0.4,0.6,0.8,1.,1.,1.,1.,        49P   1273
0.,0.,0.,0.,0.2,0.4,0.6,0.8,1.,1.,1.,1.,1.,1.,1.,1.,1.,1.,1.,1.,      49P   1274
1.,1.,1.,1.,1.,1.,1.,1.,1.,1.,1.,1.,1.,1.,1.,1.,1.,1.,1.,1.,1.,       49P   1275
1.,1.,1.,1.,1.,1.,1.,1.,1.,1.,1.,1.,1.,1.,1.,1.,1.,1.,1.,1.,1.,       49P   1276
1.,1.,1.,1.,1.,1.,1.,1.,1.,1.,1.,1.,1.,1.,-278.56431805,              49P   1277
-236.737071057,30.3070191193,-278.533173822,-237.016077136,           49P   1278
30.6914033776,-278.461143958,-237.598239268,31.1491765308,            49P   1279
-278.419040494,-238.444201134,31.8743470459,-278.441602934,           49P   1280
-239.258846733,32.6341509996,-278.531659504,-240.046976185,           49P   1281
33.4182749997,-278.682028989,-240.549638843,33.9461195345,            49P   1282
-278.730674209,-240.720367371,34.1015774791,-278.472312537,           49P   1283
-237.331554158,30.3244531863,-278.465751652,-237.43012132,            49P   1284
30.5990774521,-278.41630492,-237.98363283,31.0780002754,              49P   1285
-278.401676025,-238.793145121,31.8184224991,-278.443524305,           49P   1286
-239.572654977,32.5875467095,-278.555060433,-240.322772139,           49P   1287
33.3793491861,-278.715457731,-240.798394258,33.9135904144,            49P   1288
-278.76077984,-240.878166116,34.1425048128,-278.34606997,             49P   1289
-238.362408986,30.4183161277,-278.348358523,-238.450045519,           49P   1290
30.6820125216,-278.338518626,-238.936232609,31.1847589185,            49P   1291
-278.394924756,-239.649787868,31.9314991942,-278.473378428,           49P   1292
-240.334068509,32.7001492939,-278.665106316,-240.973747369,           49P   1293
33.4931245614,-278.826946138,-241.381196579,34.0303110684,            49P   1294
-278.875306186,-241.438761928,34.2528576469,-278.342861273,           49P   1295
-239.915652793,30.5451983378,-278.358532552,-239.99386003,            49P   1296
30.8021609748,-278.417391133,-240.376327884,31.3154697344,            49P   1297
-278.523841285,-240.925805761,32.0898179774,-278.695010704,           49P   1298
-241.4366021,32.865410173,-278.900384835,-241.928638945,              49P   1299
33.6388270519,-279.074929248,-242.244555807,34.1511176481,            49P   1300
-279.122052399,-242.273182164,34.3662924235,-278.519203724,           49P   1301
-241.456121992,30.6539653525,-278.545740496,-241.525701851,           49P   1302
30.9003399889,-278.626387533,-241.80671128,31.4072633824,             49P   1303
-278.78739364,-242.191922016,32.1704582854,-278.974538841,            49P   1304
-242.54625708,32.9309764808,-279.188648069,-242.88523339,             49P   1305
33.6873530674,-279.360231491,-243.10382381,34.1886317245,             49P   1306
-279.399087413,-243.106111006,34.4023970326,-278.852277022,           49P   1307
-242.97132642,30.7678844936,-278.888632507,-243.033200376,            49P   1308
31.001048572,-278.985209659,-243.209730513,31.489638909,              49P   1309
-279.148264361,-243.438730976,32.2185918066,-279.325046294,           49P   1310
-243.637360177,32.949206963,-279.523295057,-243.825353683,            49P   1311
33.677047446,-279.672317938,-243.95390896,34.1569062834,              49P   1312
-279.705977426,-243.930927851,34.370539978,-279.186875076,            49P   1313
-243.942207225,30.9366672088,-279.227081893,-243.997497468,           49P   1314
31.1583703191,-279.320068032,-244.113814889,31.6215569828,            49P   1315
-279.46685875,-244.250064667,32.3185161444,-279.617847355,            49P   1316
-244.350436774,33.0197520948,-279.790020569,-244.439257642,           49P   1317
33.7175909131,-279.921495101,-244.505445078,34.1773305269,            49P   1318
-279.950020014,-244.464677292,34.3865143126,-279.372820941,           49P   1319
-244.406994091,31.0436937297,-279.416532882,-244.460292403,           49P   1320
31.2664685382,-279.502398291,-244.544915785,31.7210036391,            49P   1321
-279.636816454,-244.632496073,32.4025865601,-279.775842828,           49P   1322
-244.687395334,33.0851833959,-279.93272272,-244.734199114,            49P   1323
33.7641410518,-280.054846017,-244.774048969,34.2125302261,            49P   1324
-280.080195786,-244.724702314,34.4206909886,0.,1.,0.,1.;              49P   1325
128,7,7,3,3,0,0,0,0,0,0.,0.,0.,0.,0.2,0.4,0.6,0.8,1.,1.,1.,1.,        51P   1326
0.,0.,0.,0.,0.2,0.4,0.6,0.8,1.,1.,1.,1.,1.,1.,1.,1.,1.,1.,1.,1.,      51P   1327
1.,1.,1.,1.,1.,1.,1.,1.,1.,1.,1.,1.,1.,1.,1.,1.,1.,1.,1.,1.,1.,       51P   1328
1.,1.,1.,1.,1.,1.,1.,1.,1.,1.,1.,1.,1.,1.,1.,1.,1.,1.,1.,1.,1.,       51P   1329
1.,1.,1.,1.,1.,1.,1.,1.,1.,1.,1.,1.,1.,1.,-278.730674209,             51P   1330
-240.720367371,34.1015774791,-278.682028989,-240.549638843,           51P   1331
33.9461195345,-278.531659504,-240.046976185,33.4182749997,            51P   1332
-278.441602934,-239.258846733,32.6341509996,-278.419040494,           51P   1333
-238.444201134,31.8743470459,-278.461143958,-237.598239268,           51P   1334
31.1491765308,-278.533173822,-237.016077136,30.6914033776,            51P   1335
-278.56431805,-236.737071057,30.3070191193,-278.733794801,            51P   1336
-240.697279491,34.147643374,-278.661136024,-240.394166709,            51P   1337
33.9664502346,-278.517033924,-239.874603713,33.4426036333,            51P   1338
-278.440402077,-239.062716581,32.6632786809,-278.429893287,           51P   1339
-238.226111142,31.9092998876,-278.489168357,-237.357368292,           51P   1340
31.1936616905,-278.575312678,-236.757299521,30.749107081,             51P   1341
-278.614469798,-236.46059771,30.5290522654,-278.73189326,             51P   1342
-240.486405375,34.3690612997,-278.660935368,-240.16888064,            51P   1343
34.1898532366,-278.521970314,-239.631046532,33.687948234,             51P   1344
-278.456445526,-238.797291586,32.9401859257,-278.463927745,           51P   1345
-237.943053556,32.2134931521,-278.536216781,-237.052391957,           51P   1346
31.5366059393,-278.637679664,-236.423196244,31.1406514951,            51P   1347
-278.685833961,-236.121413497,30.9389359077,-278.73211438,            51P   1348
-240.15232354,34.6901867805,-278.664383824,-239.828915398,            51P   1349
34.5230138421,-278.54141196,-239.265286906,34.0551994805,             51P   1350
-278.489517655,-238.394287411,33.350283551,-278.526472106,            51P   1351
-237.519694666,32.6706125851,-278.630920412,-236.597981134,           51P   1352
32.0525029254,-278.748004295,-235.92504754,31.7282587401,             51P   1353
-278.799963106,-235.616003694,31.5556408749,-278.741277545,           51P   1354
-239.81804481,35.0117859892,-278.675703792,-239.489138692,            51P   1355
34.8562956232,-278.563328844,-238.898460159,34.4213638453,            51P   1356
-278.531738619,-237.993767473,33.7628160405,-278.604947093,           51P   1357
-237.093500126,33.1216311785,-278.734421611,-236.1425281,             51P   1358
32.5661834926,-278.858348878,-235.43210606,32.3209097979,             51P   1359
-278.908493166,-235.111947035,32.1755963581,-278.759708327,           51P   1360
-239.484782059,35.3344347577,-278.69896262,-239.150528303,            51P   1361
35.1902533228,-278.593217843,-238.532785129,34.7879814819,            51P   1362
-278.608205927,-237.598346209,34.1757501099,-278.695656215,           51P   1363
-236.667617467,33.5685569255,-278.844372481,-235.688592408,           51P   1364
33.0780168312,-278.963786504,-234.948133815,32.9206832437,            51P   1365
-279.007793792,-234.614411443,32.8027620824,-278.775166752,           51P   1366
-239.264290943,35.5507634147,-278.718151725,-238.927255416,           51P   1367
35.4146040879,-278.623138887,-238.292335709,35.0340862108,            51P   1368
-278.66607054,-237.337375336,34.4503887235,-278.762237592,            51P   1369
-236.388141442,33.8698715638,-278.918490438,-235.381916581,           51P   1370
33.4073514874,-279.032456733,-234.634340145,33.3250975418,            51P   1371
-279.063729525,-234.281164273,33.2248515133,-278.784904418,           51P   1372
-239.157998114,35.6596955773,-278.730130517,-238.822599351,           51P   1373
35.5264669177,-278.641595806,-238.188259966,35.160623362,             51P   1374
-278.693833315,-237.239568879,34.5966403614,-278.789852726,           51P   1375
-236.296049461,34.0359908077,-278.943541521,-235.294424106,           51P   1376
33.5891959472,-279.049021464,-234.557065816,33.5311209617,            51P   1377
-279.093495686,-234.113094576,33.5261299273,0.,1.,0.,1.;              51P   1378
128,7,7,3,3,0,0,0,0,0,0.,0.,0.,0.,0.2,0.4,0.6,0.8,1.,1.,1.,1.,        53P   1379
0.,0.,0.,0.,0.2,0.4,0.6,0.8,1.,1.,1.,1.,1.,1.,1.,1.,1.,1.,1.,1.,      53P   1380
1.,1.,1.,1.,1.,1.,1.,1.,1.,1.,1.,1.,1.,1.,1.,1.,1.,1.,1.,1.,1.,       53P   1381
1.,1.,1.,1.,1.,1.,1.,1.,1.,1.,1.,1.,1.,1.,1.,1.,1.,1.,1.,1.,1.,       53P   1382
1.,1.,1.,1.,1.,1.,1.,1.,1.,1.,1.,1.,1.,1.,-305.420852548,             53P   1383
-235.533993629,10.7723590728,-305.275061379,-235.71673463,            53P   1384
10.6766631489,-304.993815823,-236.090009018,10.4866771962,            53P   1385
-304.604239754,-236.680698313,10.2170545913,-304.222496301,           53P   1386
-237.288705082,9.97650401448,-303.855165942,-237.908617969,           53P   1387
9.7458773774,-303.615366115,-238.323174772,9.58755842674,             53P   1388
-303.491649746,-238.52958132,9.50573258382,-305.557128248,            53P   1389
-235.713815783,10.9834276176,-305.415253043,-235.89899495,            53P   1390
10.8911451166,-305.139445241,-236.278711614,10.7081801638,            53P   1391
-304.754340248,-236.876212796,10.4553816244,-304.384435995,           53P   1392
-237.492268643,10.2264326395,-304.028797989,-238.119994861,           53P   1393
10.0081617684,-303.794878857,-238.539262668,9.86071368787,            53P   1394
-303.670122804,-238.746947767,9.78069932973,-305.935957008,           53P   1395
-236.043917223,11.5522758681,-305.804455789,-236.233339981,           53P   1396
11.473956379,-305.551174855,-236.616413161,11.3237036991,             53P   1397
-305.197551087,-237.210826506,11.1207252339,-304.861437704,           53P   1398
-237.821627976,10.9372844527,-304.539336149,-238.442988133,           53P   1399
10.767418509,-304.319566171,-238.855521667,10.661491733,              53P   1400
-304.197854196,-239.04987348,10.5890583016,-306.432993956,            53P   1401
-236.506261551,12.4659664251,-306.315375773,-236.699892962,           53P   1402
12.4123753302,-306.092946509,-237.083440273,12.3136445732,            53P   1403
-305.783091068,-237.676416672,12.1847798401,-305.489580617,           53P   1404
-238.280253755,12.0732552762,-305.209744934,-238.892601141,           53P   1405
11.979706184,-305.027064946,-239.30280368,11.9226209282,              53P   1406
-304.914818402,-239.485349027,11.8535155799,-306.915990593,           53P   1407
-236.94639288,13.3940031623,-306.81481678,-237.145689056,             53P   1408
13.3640799859,-306.627049539,-237.534463203,13.3132009348,            53P   1409
-306.368411947,-238.131470093,13.2519209422,-306.130027294,           53P   1410
-238.739001735,13.2004064267,-305.911297317,-239.356353168,           53P   1411
13.1666987712,-305.774126059,-239.771475289,13.1509583564,            53P   1412
-305.670922006,-239.943467059,13.0845580289,-307.402371786,           53P   1413
-237.364515625,14.3341807099,-307.319650805,-237.570152297,           53P   1414
14.3274793909,-307.170030444,-237.967867987,14.319972982,             53P   1415
-306.973295898,-238.576495739,14.3174509014,-306.796700214,           53P   1416
-239.192259177,14.3198064345,-306.649053406,-239.817733984,           53P   1417
14.337525188,-306.564337685,-240.238975256,14.3553804531,             53P   1418
-306.475523553,-240.402103439,14.2858977245,-307.75796194,            53P   1419
-237.532026968,14.9813393812,-307.686603283,-237.742211465,           53P   1420
14.9906349649,-307.554159076,-238.156048009,15.0126557673,            53P   1421
-307.384002298,-238.785460848,15.0513158444,-307.235358658,           53P   1422
-239.420385857,15.0915732931,-307.117862542,-240.061192837,           53P   1423
15.149856714,-307.053551241,-240.490133903,15.2002213412,             53P   1424
-306.977005339,-240.652340917,15.1282976765,-307.94389402,            53P   1425
-237.571632727,15.3051488019,-307.877156689,-237.783068511,           53P   1426
15.3228826771,-307.752339069,-238.200373293,15.35881502,              53P   1427
-307.592653465,-238.833772176,15.4171010254,-307.455106914,           53P   1428
-239.472258608,15.477644874,-307.347885409,-240.114698158,            53P   1429
15.557507296,-307.29281415,-240.54426734,15.6338182855,               53P   1430
-307.251131505,-240.819454927,15.6641753218,0.,1.,0.,1.;              53P   1431
128,7,7,3,3,0,0,0,0,0,0.,0.,0.,0.,0.2,0.4,0.6,0.8,1.,1.,1.,1.,        55P   1432
0.,0.,0.,0.,0.2,0.4,0.6,0.8,1.,1.,1.,1.,1.,1.,1.,1.,1.,1.,1.,1.,      55P   1433
1.,1.,1.,1.,1.,1.,1.,1.,1.,1.,1.,1.,1.,1.,1.,1.,1.,1.,1.,1.,1.,       55P   1434
1.,1.,1.,1.,1.,1.,1.,1.,1.,1.,1.,1.,1.,1.,1.,1.,1.,1.,1.,1.,1.,       55P   1435
1.,1.,1.,1.,1.,1.,1.,1.,1.,1.,1.,1.,1.,1.,-303.491649746,             55P   1436
-238.52958132,9.50573258382,-303.615366115,-238.323174772,            55P   1437
9.58755842674,-303.855165942,-237.908617969,9.7458773774,             55P   1438
-304.222496301,-237.288705082,9.97650401448,-304.604239754,           55P   1439
-236.680698313,10.2170545913,-304.993815823,-236.090009018,           55P   1440
10.4866771962,-305.275061379,-235.71673463,10.6766631489,             55P   1441
-305.420852548,-235.533993629,10.7723590728,-303.380104084,           55P   1442
-238.39372729,9.33387836763,-303.503170651,-238.188119837,            55P   1443
9.41683638854,-303.746645913,-237.776507412,9.58194963304,            55P   1444
-304.121283993,-237.161477857,9.82029862382,-304.510426946,           55P   1445
-236.558501761,10.0681001956,-304.902797437,-235.972069895,           55P   1446
10.3482378415,-305.187441589,-235.602821931,10.542611919,             55P   1447
-305.335680236,-235.421604782,10.6404412322,-303.35534836,            55P   1448
-238.007500882,9.22134495138,-303.477005184,-237.811970999,           55P   1449
9.30423221479,-303.722069746,-237.421019769,9.46500093024,            55P   1450
-304.093679519,-236.836511926,9.6991817271,-304.474919896,            55P   1451
-236.262051982,9.95062639387,-304.857731963,-235.70300951,            55P   1452
10.2275766493,-305.135910908,-235.350960212,10.4153202699,            55P   1453
-305.280384396,-235.17919713,10.5089310976,-303.301337529,            55P   1454
-237.42550452,9.06820982805,-303.422565649,-237.245019055,            55P   1455
9.14840716959,-303.662283599,-236.883698968,9.31020777735,            55P   1456
-304.018608829,-236.343047427,9.54714683515,-304.392768714,           55P   1457
-235.812854029,9.79827815662,-304.772739448,-235.29704729,            55P   1458
10.0632531338,-305.043913,-234.971588759,10.2345214263,               55P   1459
-305.183897674,-234.812541032,10.3221683193,-303.223532347,           55P   1460
-236.840047521,8.94135793537,-303.340434597,-236.674175715,           55P   1461
9.02253308502,-303.574151195,-236.342310645,9.18376296506,            55P   1462
-303.926127996,-235.846905101,9.41651122969,-304.293879555,           55P   1463
-235.361667416,9.65870124352,-304.674860213,-234.890145026,           55P   1464
9.90349809131,-304.940051263,-234.589896546,10.064855227,             55P   1465
-305.077171937,-234.443277374,10.1456318885,-303.13170495,            55P   1466
-236.252250232,8.83463655919,-303.247371458,-236.101545479,           55P   1467
8.91245944004,-303.481322805,-235.799870504,9.06455516018,            55P   1468
-303.829854819,-235.349172808,9.29282987737,-304.194474027,           55P   1469
-234.909045359,9.52131160107,-304.569920982,-234.480798861,           55P   1470
9.7529037023,-304.830205745,-234.205422577,9.90492687044,             55P   1471
-304.964366801,-234.070653334,9.97944016038,-303.066640792,           55P   1472
-235.85863883,8.77652311499,-303.181692394,-235.718097821,            55P   1473
8.85130805869,-303.41184263,-235.435575855,9.00036524952,             55P   1474
-303.761707522,-235.014768897,9.21989964704,-304.122869319,           55P   1475
-234.604063826,9.4421719779,-304.497707111,-234.204799887,            55P   1476
9.66174635873,-304.756234865,-233.946291111,9.80542558907,            55P   1477
-304.886783932,-233.819392038,9.87678729286,-303.032853899,           55P   1478
-235.662166399,8.75064473893,-303.147270416,-235.524916032,           55P   1479
8.82415922071,-303.376617865,-235.253324706,8.97035911032,            55P   1480
-303.726259354,-234.847454798,9.185385915,-304.086613339,             55P   1481
-234.451395537,9.40293645975,-304.46049655,-234.066059423,            55P   1482
9.61772158556,-304.717988388,-233.816753857,9.75858145632,            55P   1483
-304.848068283,-233.692639618,9.82824312096,0.,1.,0.,1.;              55P   1484
128,7,7,3,3,0,0,0,0,0,0.,0.,0.,0.,0.2,0.4,0.6,0.8,1.,1.,1.,1.,        57P   1485
0.,0.,0.,0.,0.2,0.4,0.6,0.8,1.,1.,1.,1.,1.,1.,1.,1.,1.,1.,1.,1.,      57P   1486
1.,1.,1.,1.,1.,1.,1.,1.,1.,1.,1.,1.,1.,1.,1.,1.,1.,1.,1.,1.,1.,       57P   1487
1.,1.,1.,1.,1.,1.,1.,1.,1.,1.,1.,1.,1.,1.,1.,1.,1.,1.,1.,1.,1.,       57P   1488
1.,1.,1.,1.,1.,1.,1.,1.,1.,1.,1.,1.,1.,1.,-287.119244307,             57P   1489
-243.899147084,3.67665566274,-287.237666373,-243.777440447,           57P   1490
3.55899790405,-287.41790413,-243.448581756,3.35776197407,             57P   1491
-287.702854238,-242.944855724,3.08581802509,-288.008086504,           57P   1492
-242.434316017,2.85339895169,-288.346782279,-241.923332359,           57P   1493
2.67108452759,-288.604102765,-241.599050047,2.57989163543,            57P   1494
-288.743343092,-241.443675801,2.5387221243,-286.97636298,             57P   1495
-243.72889537,3.72925510735,-287.093769314,-243.609310834,            57P   1496
3.61015799923,-287.275736762,-243.274126318,3.40486092783,            57P   1497
-287.565128998,-242.76165998,3.12553446488,-287.875729238,            57P   1498
-242.242217042,2.88775803052,-288.219239324,-241.72251049,            57P   1499
2.6947025946,-288.481771703,-241.390849308,2.60113745238,             57P   1500
-288.623432952,-241.230837241,2.56118680847,-286.692661697,           57P   1501
-243.390387631,3.84818927989,-286.813021487,-243.267423324,           57P   1502
3.72251157707,-286.997332639,-242.922849853,3.50184476572,            57P   1503
-287.302458752,-242.393894472,3.21391746943,-287.627416112,           57P   1504
-241.857299111,2.96845793653,-287.97978565,-241.320915365,            57P   1505
2.75567051975,-288.250845461,-240.975225559,2.66247733659,            57P   1506
-288.390856407,-240.80980763,2.62084188102,-286.306775545,            57P   1507
-242.864816682,4.0619063693,-286.423402561,-242.74058689,             57P   1508
3.92406118993,-286.615160444,-242.381784003,3.69076459336,            57P   1509
-286.953250648,-241.829256874,3.41054660759,-287.287376313,           57P   1510
-241.271618333,3.14006432531,-287.648435211,-240.712063048,           57P   1511
2.90654650685,-287.924410163,-240.347976147,2.80190643803,            57P   1512
-288.063164401,-240.172349284,2.75460480095,-285.96986164,            57P   1513
-242.324408052,4.31852481573,-286.088782634,-242.196994736,           57P   1514
4.17566046947,-286.299176729,-241.824931342,3.94796997267,            57P   1515
-286.643592024,-241.255793608,3.64510183117,-286.973957372,           57P   1516
-240.679374519,3.34564495793,-287.346161182,-240.099805228,           57P   1517
3.10343399183,-287.625111818,-239.719566141,2.9884281107,             57P   1518
-287.763809065,-239.534668819,2.94029384149,-285.696113161,           57P   1519
-241.771246027,4.61829328134,-285.817315996,-241.640946593,           57P   1520
4.47121617027,-286.030113472,-241.260354708,4.23482947026,            57P   1521
-286.348498063,-240.678402571,3.89140977115,-286.67240227,            57P   1522
-240.08769328,3.57191118257,-287.042236403,-239.491967034,            57P   1523
3.31434499017,-287.324419844,-239.09838175,3.1981838775,              57P   1524
-287.462793504,-238.904439481,3.1473005353,-285.528965218,            57P   1525
-241.396072684,4.81675536502,-285.652291719,-241.261561209,           57P   1526
4.6640708167,-285.854769486,-240.878702019,4.41834169254,             57P   1527
-286.161835714,-240.294264433,4.06723490637,-286.487401685,           57P   1528
-239.700087364,3.75119812784,-286.854735033,-239.099627917,           57P   1529
3.49629987224,-287.125925821,-238.699057812,3.37531336434,            57P   1530
-287.262117596,-238.501170135,3.32538688336,-285.450424789,           57P   1531
-241.204259046,4.90946337867,-285.570653352,-241.071849424,           57P   1532
4.75773356723,-285.76623383,-240.688071393,4.50929053107,             57P   1533
-286.070556805,-240.103573129,4.15921509877,-286.399342966,           57P   1534
-239.509397362,3.85078006087,-286.760000475,-238.908024254,           57P   1535
3.59519796032,-287.024492829,-238.503966492,3.47309277078,            57P   1536
-287.159447388,-238.304048991,3.42329737548,0.,1.,0.,1.;              57P   1537
128,7,7,3,3,0,0,0,0,0,0.,0.,0.,0.,0.2,0.4,0.6,0.8,1.,1.,1.,1.,        59P   1538
0.,0.,0.,0.,0.2,0.4,0.6,0.8,1.,1.,1.,1.,1.,1.,1.,1.,1.,1.,1.,1.,      59P   1539
1.,1.,1.,1.,1.,1.,1.,1.,1.,1.,1.,1.,1.,1.,1.,1.,1.,1.,1.,1.,1.,       59P   1540
1.,1.,1.,1.,1.,1.,1.,1.,1.,1.,1.,1.,1.,1.,1.,1.,1.,1.,1.,1.,1.,       59P   1541
1.,1.,1.,1.,1.,1.,1.,1.,1.,1.,1.,1.,1.,1.,-288.743343092,             59P   1542
-241.443675801,2.5387221243,-288.604102765,-241.599050047,            59P   1543
2.57989163543,-288.346782279,-241.923332359,2.67108452759,            59P   1544
-288.008086504,-242.434316017,2.85339895169,-287.702854238,           59P   1545
-242.944855724,3.08581802509,-287.41790413,-243.448581756,            59P   1546
3.35776197407,-287.237666373,-243.777440447,3.55899790405,            59P   1547
-287.119244307,-243.899147084,3.67665566274,-288.84311632,            59P   1548
-241.620771667,2.52003000996,-288.705890361,-241.772286937,           59P   1549
2.56221369985,-288.457204209,-242.09719644,2.65063688646,             59P   1550
-288.127136402,-242.607101116,2.82249437831,-287.831373204,           59P   1551
-243.115805706,3.04875643976,-287.555358767,-243.617254138,           59P   1552
3.31222431223,-287.381642123,-243.945662003,3.50780983155,            59P   1553
-287.26220377,-244.069491901,3.62402745367,-289.054435036,            59P   1554
-241.97260305,2.49246374497,-288.918629311,-242.120167313,            59P   1555
2.52987616124,-288.690800048,-242.444849403,2.60988457203,            59P   1556
-288.384186877,-242.951025761,2.77888388611,-288.099700149,           59P   1557
-243.456643388,2.97760006883,-287.842101962,-243.950045696,           59P   1558
3.23401340982,-287.67840134,-244.275695572,3.4179788422,              59P   1559
-287.562916693,-244.400525208,3.52632257005,-289.38293046,            59P   1560
-242.495579823,2.48941510082,-289.252620315,-242.633881976,           59P   1561
2.52204371617,-289.059686987,-242.955451408,2.60681206435,            59P   1562
-288.79047033,-243.453223097,2.75179135423,-288.538197209,            59P   1563
-243.947424926,2.93851395576,-288.306919017,-244.43002725,            59P   1564
3.17869326702,-288.166286441,-244.745744639,3.36018565626,            59P   1565
-288.056952968,-244.873396179,3.46184386747,-289.722206616,           59P   1566
-243.0103508,2.52939951833,-289.597991948,-243.138403513,             59P   1567
2.5622998143,-289.435668914,-243.457987786,2.63979582763,             59P   1568
-289.206682929,-243.947628292,2.77009920751,-288.98943683,            59P   1569
-244.428383197,2.94917043816,-288.791134682,-244.893398894,           59P   1570
3.18719117836,-288.67043479,-245.200780662,3.36023960644,             59P   1571
-288.569101958,-245.328346147,3.4592840532,-290.07225516,             59P   1572
-243.515478861,2.59912465047,-289.95441406,-243.632553434,            59P   1573
2.62586746747,-289.823998705,-243.94987175,2.69788034617,             59P   1574
-289.635575009,-244.425505078,2.83982436046,-289.458813607,           59P   1575
-244.88125925,3.04371334063,-289.292418559,-245.331428771,            59P   1576
3.2681299815,-289.194684954,-245.62725726,3.43901923363,              59P   1577
-289.100065101,-245.756602775,3.53031270897,-290.305109761,           59P   1578
-243.845306909,2.68905701469,-290.201240514,-243.946580687,           59P   1579
2.70962621491,-290.091075186,-244.258191374,2.79025025082,            59P   1580
-289.931687847,-244.716096325,2.95510588254,-289.776028212,           59P   1581
-245.163543546,3.14842779454,-289.631570594,-245.601339575,           59P   1582
3.37086320997,-289.550162427,-245.888639927,3.53742704482,            59P   1583
-289.462664487,-246.015586128,3.62491508853,-290.372740537,           59P   1584
-243.953630305,2.7202778744,-290.357029615,-244.038630304,            59P   1585
2.74122845805,-290.256155066,-244.354296013,2.82459094877,            59P   1586
-290.107812671,-244.816919528,2.992606505,-289.959697662,             59P   1587
-245.268586545,3.18726730747,-289.820394985,-245.709856551,           59P   1588
3.41013310527,-289.74128211,-245.996457083,3.57971600366,             59P   1589
-289.656789363,-246.126548052,3.66683701931,0.,1.,0.,1.;              59P   1590
128,7,7,3,3,0,0,0,0,0,0.,0.,0.,0.,0.2,0.4,0.6,0.8,1.,1.,1.,1.,        61P   1591
0.,0.,0.,0.,0.2,0.4,0.6,0.8,1.,1.,1.,1.,1.,1.,1.,1.,1.,1.,1.,1.,      61P   1592
1.,1.,1.,1.,1.,1.,1.,1.,1.,1.,1.,1.,1.,1.,1.,1.,1.,1.,1.,1.,1.,       61P   1593
1.,1.,1.,1.,1.,1.,1.,1.,1.,1.,1.,1.,1.,1.,1.,1.,1.,1.,1.,1.,1.,       61P   1594
1.,1.,1.,1.,1.,1.,1.,1.,1.,1.,1.,1.,1.,1.,-274.514297651,             61P   1595
-220.541005753,45.738460276,-274.650931171,-220.722836967,            61P   1596
45.5839966872,-274.949982402,-221.113904518,45.3429127674,            61P   1597
-275.481877901,-221.764869779,45.3438257408,-275.984011647,           61P   1598
-222.328605011,45.6765270843,-276.392899047,-222.764671682,           61P   1599
46.2527412302,-276.566943932,-222.930886344,46.7429146306,            61P   1600
-276.633606181,-222.973159676,46.9171540722,-274.580563091,           61P   1601
-220.498680781,45.70650231,-274.71787471,-220.679436819,              61P   1602
45.5527999046,-275.021229454,-221.065969096,45.3164510651,            61P   1603
-275.557535264,-221.709537268,45.3168070899,-276.06459335,            61P   1604
-222.264345466,45.6490018683,-276.477603286,-222.688577437,           61P   1605
46.227759564,-276.653265287,-222.846107213,46.7175013545,             61P   1606
-276.719418263,-222.885302167,46.8895722269,-274.722077535,           61P   1607
-220.465659278,45.6245244593,-274.857658883,-220.641589517,           61P   1608
45.4828127997,-275.159650797,-221.009803751,45.2656381573,            61P   1609
-275.683450726,-221.613115988,45.27826504,-276.183097167,             61P   1610
-222.139709763,45.5828620654,-276.598281033,-222.530205997,           61P   1611
46.1360168046,-276.786834282,-222.673540092,46.5982718331,            61P   1612
-276.856065081,-222.707897132,46.765455791,-274.930225277,            61P   1613
-220.405255632,45.5111166185,-275.064041483,-220.575999361,           61P   1614
45.3841637209,-275.362771137,-220.918486039,45.1919659012,            61P   1615
-275.87091397,-221.469776286,45.2125162644,-276.363919618,            61P   1616
-221.956641251,45.4824814001,-276.78449191,-222.300501639,            61P   1617
45.9971448825,-276.996798105,-222.424096851,46.4205053289,            61P   1618
-277.075688257,-222.456801644,46.5766257771,-275.145236811,           61P   1619
-220.347948166,45.3982497815,-275.276442416,-220.515354712,           61P   1620
45.2849271915,-275.569973019,-220.833610998,45.1137595637,            61P   1621
-276.06704311,-221.34269499,45.1361297482,-276.554584858,             61P   1622
-221.785619101,45.3835689586,-276.985790251,-222.086631164,           61P   1623
45.8582462052,-277.222065082,-222.186180221,46.2451388207,            61P   1624
-277.3084705,-222.217241842,46.388349612,-275.345931511,              61P   1625
-220.251904813,45.3024398664,-275.471900016,-220.413189337,           61P   1626
45.1968937684,-275.757339039,-220.722882562,45.0391289257,            61P   1627
-276.251976584,-221.201269182,45.0594394804,-276.74247401,            61P   1628
-221.611007875,45.2846675881,-277.197338968,-221.882833724,           61P   1629
45.7188115027,-277.468270448,-221.975145491,46.0627646373,            61P   1630
-277.562733124,-222.00546835,46.193821123,-275.474965621,             61P   1631
-220.171939441,45.248159186,-275.596784613,-220.328086155,            61P   1632
45.1459070863,-275.876521548,-220.641249853,44.9916389976,            61P   1633
-276.372657369,-221.10722678,45.0020107396,-276.873382146,            61P   1634
-221.503567816,45.2146073802,-277.349813104,-221.76612526,            61P   1635
45.6175845476,-277.643772277,-221.849954147,45.9394219134,            61P   1636
-277.744471357,-221.885654622,46.0596250348,-275.528226678,           61P   1637
-220.118165295,45.2303301696,-275.647158601,-220.270301332,           61P   1638
45.1284934598,-275.914589928,-220.579224372,44.9732822477,            61P   1639
-276.397208681,-221.037007235,44.9728698405,-276.889722472,           61P   1640
-221.435103194,45.1631013914,-277.363814237,-221.705395946,           61P   1641
45.5431702103,-277.662487217,-221.800617018,45.8460218633,            61P   1642
-277.859829885,-221.826587714,45.9906188659,0.,1.,0.,1.;              61P   1643
128,7,7,3,3,0,0,0,0,0,0.,0.,0.,0.,0.2,0.4,0.6,0.8,1.,1.,1.,1.,        63P   1644
0.,0.,0.,0.,0.2,0.4,0.6,0.8,1.,1.,1.,1.,1.,1.,1.,1.,1.,1.,1.,1.,      63P   1645
1.,1.,1.,1.,1.,1.,1.,1.,1.,1.,1.,1.,1.,1.,1.,1.,1.,1.,1.,1.,1.,       63P   1646
1.,1.,1.,1.,1.,1.,1.,1.,1.,1.,1.,1.,1.,1.,1.,1.,1.,1.,1.,1.,1.,       63P   1647
1.,1.,1.,1.,1.,1.,1.,1.,1.,1.,1.,1.,1.,1.,-276.633606181,             63P   1648
-222.973159676,46.9171540722,-276.566943932,-222.930886344,           63P   1649
46.7429146306,-276.392899047,-222.764671682,46.2527412302,            63P   1650
-275.984011647,-222.328605011,45.6765270843,-275.481877901,           63P   1651
-221.764869779,45.3438257408,-274.949982402,-221.113904518,           63P   1652
45.3429127674,-274.650931171,-220.722836967,45.5839966872,            63P   1653
-274.514297651,-220.541005753,45.738460276,-276.501061331,            63P   1654
-223.108863881,46.9597568329,-276.433612461,-223.061835705,           63P   1655
46.7821678316,-276.261126743,-222.883049629,46.2916045942,            63P   1656
-275.857759734,-222.429284075,45.7196523972,-275.36250286,            63P   1657
-221.852175503,45.3864567872,-274.836776617,-221.190070014,           63P   1658
45.3849582651,-274.543821509,-220.792277204,45.6339115393,            63P   1659
-274.408272948,-220.608725708,45.7895930215,-276.200987837,           63P   1660
-223.379148443,46.9655088507,-276.131492045,-223.324671702,           63P   1661
46.7902099802,-275.954980717,-223.122291678,46.3200795397,            63P   1662
-275.563265798,-222.636371192,45.7922710826,-275.097970354,           63P   1663
-222.04639686,45.474144132,-274.606756459,-221.379042407,             63P   1664
45.4778031347,-274.33473573,-220.977396611,45.7278952064,             63P   1665
-274.203091748,-220.791165223,45.8774384522,-275.758162811,           63P   1666
-223.789976331,46.9892503449,-275.67943929,-223.719717944,            63P   1667
46.8125303652,-275.502142708,-223.488912493,46.3652584641,            63P   1668
-275.131755021,-222.96686586,45.8852512824,-274.704120071,            63P   1669
-222.344981055,45.600186879,-274.266430573,-221.663805491,            63P   1670
45.6262197189,-274.016043604,-221.253281524,45.8608250194,            63P   1671
-273.891938988,-221.062814241,46.0063423411,-275.307031739,           63P   1672
-224.19022862,47.027979806,-275.222011043,-224.108308957,             63P   1673
46.8441022356,-275.045843477,-223.847681731,46.4253787552,            63P   1674
-274.697019453,-223.296133627,45.9704980206,-274.312309699,           63P   1675
-222.638750791,45.7476429676,-273.920371653,-221.941719806,           63P   1676
45.7747408098,-273.696381232,-221.523330743,46.0036005619,            63P   1677
-273.582104326,-221.330205357,46.1479677697,-274.859753859,           63P   1678
-224.592781917,47.073682329,-274.764365278,-224.495399632,            63P   1679
46.8842305129,-274.586830817,-224.204355123,46.4843257903,            63P   1680
-274.256716579,-223.608946347,46.0796537707,-273.909520124,           63P   1681
-222.927120173,45.8742808925,-273.573625281,-222.208218672,           63P   1682
45.9456855195,-273.369706445,-221.776464664,46.1612786021,            63P   1683
-273.264596598,-221.579110845,46.3049228613,-274.561461862,           63P   1684
-224.859067151,47.1176238143,-274.448380261,-224.738293618,           63P   1685
46.9291133352,-274.273408483,-224.429557622,46.535114716,             63P   1686
-273.955180622,-223.804626223,46.149165663,-273.633260965,            63P   1687
-223.092687492,45.9779455675,-273.323605893,-222.356306391,           63P   1688
46.0590497416,-273.142474392,-221.913511098,46.2916113015,            63P   1689
-273.046766531,-221.716554246,46.4374854113,-274.330928325,           63P   1690
-225.000365172,47.0930060324,-274.290223694,-224.791343333,           63P   1691
46.8714883818,-274.096590179,-224.466877472,46.5098601913,            63P   1692
-273.785048247,-223.834691558,46.167107463,-273.480491948,            63P   1693
-223.127395943,46.0291214904,-273.195854858,-222.401923332,           63P   1694
46.1331581186,-273.025593177,-221.967473645,46.3648662221,            63P   1695
-272.936153129,-221.773119237,46.5115824161,0.,1.,0.,1.;              63P   1696
128,7,7,3,3,0,0,0,0,0,0.,0.,0.,0.,0.2,0.4,0.6,0.8,1.,1.,1.,1.,        65P   1697
0.,0.,0.,0.,0.2,0.4,0.6,0.8,1.,1.,1.,1.,1.,1.,1.,1.,1.,1.,1.,1.,      65P   1698
1.,1.,1.,1.,1.,1.,1.,1.,1.,1.,1.,1.,1.,1.,1.,1.,1.,1.,1.,1.,1.,       65P   1699
1.,1.,1.,1.,1.,1.,1.,1.,1.,1.,1.,1.,1.,1.,1.,1.,1.,1.,1.,1.,1.,       65P   1700
1.,1.,1.,1.,1.,1.,1.,1.,1.,1.,1.,1.,1.,1.,-292.984194326,             65P   1701
-213.281401543,15.4698103682,-293.117800824,-213.305955937,           65P   1702
15.3078300661,-293.391609646,-213.348919025,14.9953295871,            65P   1703
-293.816015196,-213.409738141,14.5371575665,-294.242970608,           65P   1704
-213.468184988,14.0794923536,-294.679545073,-213.513836721,           65P   1705
13.6264063813,-294.970231955,-213.531214567,13.3185256054,            65P   1706
-295.119720146,-213.546027983,13.168985815,-293.047638468,            65P   1707
-213.435836863,15.548188949,-293.179756258,-213.465391817,            65P   1708
15.3908757163,-293.454305644,-213.525972989,15.0904246773,            65P   1709
-293.87845124,-213.61110128,14.6501099366,-294.306561807,             65P   1710
-213.696004527,14.2141271663,-294.741613941,-213.772166532,           65P   1711
13.7824716092,-295.032039596,-213.818661151,13.493377711,             65P   1712
-295.180354978,-213.834998593,13.3436677196,-293.147746636,           65P   1713
-213.763977163,15.7059377605,-293.279246504,-213.813387107,           65P   1714
15.5590602423,-293.541836344,-213.919669243,15.2918838,               65P   1715
-293.949299442,-214.067638895,14.9027163534,-294.35647363,            65P   1716
-214.216483786,14.5124757884,-294.765285783,-214.353568981,           65P   1717
14.1177542638,-295.038321882,-214.434842737,13.8502036209,            65P   1718
-295.179623129,-214.456751028,13.7050572221,-293.167042359,           65P   1719
-214.300643267,15.8904613377,-293.288632378,-214.380684673,           65P   1720
15.7543525169,-293.507725531,-214.561573332,15.505004202,             65P   1721
-293.855521057,-214.823860455,15.1408768402,-294.181001956,           65P   1722
-215.084882026,14.7597647029,-294.503396829,-215.313608097,           65P   1723
14.3585139596,-294.714324436,-215.443824249,14.0755600042,            65P   1724
-294.840766874,-215.471910473,13.9250302707,-293.062583517,           65P   1725
-214.830797215,16.0541368898,-293.165145255,-214.941697247,           65P   1726
15.9241857299,-293.341831982,-215.192418236,15.683088684,             65P   1727
-293.565705617,-215.550785125,15.2824517623,-293.77468091,            65P   1728
-215.888142913,14.8531012215,-293.999494418,-216.184247615,           65P   1729
14.406756578,-294.131763364,-216.337506485,14.0817595309,             65P   1730
-294.238159834,-216.361900773,13.9167604403,-292.853847851,           65P   1731
-215.333442762,16.200048434,-292.924878844,-215.471634039,            65P   1732
16.0664148921,-293.031956573,-215.783731662,15.8057198395,            65P   1733
-293.116569993,-216.205190544,15.3520933957,-293.192220929,           65P   1734
-216.589918178,14.8542135817,-293.272647654,-216.885493561,           65P   1735
14.3041963514,-293.325290074,-217.022740127,13.918447827,             65P   1736
-293.423441512,-217.046650607,13.7439870224,-292.658223644,           65P   1737
-215.636520371,16.2702516737,-292.697419814,-215.793633046,           65P   1738
16.1150769196,-292.753381479,-216.133262916,15.8363193287,            65P   1739
-292.754942123,-216.578351508,15.3439180102,-292.727959394,           65P   1740
-216.963347068,14.8011005055,-292.715488009,-217.234006947,           65P   1741
14.1932774358,-292.724200382,-217.359958585,13.7703050808,            65P   1742
-292.809010834,-217.367282776,13.586362544,-292.508673137,            65P   1743
-215.821024324,16.3322238377,-292.59234373,-215.94887204,             65P   1744
16.1413066122,-292.614935616,-216.287402024,15.847486789,             65P   1745
-292.5822233,-216.729340923,15.3435117723,-292.514006434,             65P   1746
-217.102699781,14.7893484062,-292.460374906,-217.359159587,           65P   1747
14.1707338234,-292.437428144,-217.468354999,13.7388919109,            65P   1748
-292.403631197,-217.535111999,13.4703162189,0.,1.,0.,1.;              65P   1749
128,7,7,3,3,0,0,0,0,0,0.,0.,0.,0.,0.2,0.4,0.6,0.8,1.,1.,1.,1.,        67P   1750
0.,0.,0.,0.,0.2,0.4,0.6,0.8,1.,1.,1.,1.,1.,1.,1.,1.,1.,1.,1.,1.,      67P   1751
1.,1.,1.,1.,1.,1.,1.,1.,1.,1.,1.,1.,1.,1.,1.,1.,1.,1.,1.,1.,1.,       67P   1752
1.,1.,1.,1.,1.,1.,1.,1.,1.,1.,1.,1.,1.,1.,1.,1.,1.,1.,1.,1.,1.,       67P   1753
1.,1.,1.,1.,1.,1.,1.,1.,1.,1.,1.,1.,1.,1.,-295.119720146,             67P   1754
-213.546027983,13.168985815,-294.970231955,-213.531214567,            67P   1755
13.3185256054,-294.679545073,-213.513836721,13.6264063813,            67P   1756
-294.242970608,-213.468184988,14.0794923536,-293.816015196,           67P   1757
-213.409738141,14.5371575665,-293.391609646,-213.348919025,           67P   1758
14.9953295871,-293.117800824,-213.305955937,15.3078300661,            67P   1759
-292.984194326,-213.281401543,15.4698103682,-295.081823377,           67P   1760
-213.365421352,13.0598096246,-294.93160218,-213.351560452,            67P   1761
13.2092430394,-294.633098549,-213.320526897,13.5096217881,            67P   1762
-294.187543718,-213.269614607,13.9621429544,-293.753896396,           67P   1763
-213.209398148,14.4247791187,-293.321501402,-213.150932821,           67P   1764
14.8889918609,-293.040881202,-213.10801127,15.2047262756,             67P   1765
-292.905426426,-213.089665229,15.3725008913,-294.921647648,           67P   1766
-213.024655966,12.8761761009,-294.770922166,-213.01040487,            67P   1767
13.0242296782,-294.467696756,-212.981235689,13.3201642659,            67P   1768
-294.017839044,-212.927612646,13.768106885,-293.576623214,            67P   1769
-212.865509219,14.2234538943,-293.139676734,-212.79697564,            67P   1770
14.6819971911,-292.854869614,-212.746973523,14.993122342,             67P   1771
-292.720905616,-212.73364238,15.1621167871,-294.59871286,             67P   1772
-212.611582234,12.5235721808,-294.446532321,-212.596228526,           67P   1773
12.6702331981,-294.136792308,-212.569834323,12.9617192774,            67P   1774
-293.671443081,-212.527305674,13.3981172363,-293.215822644,           67P   1775
-212.467149681,13.8427143362,-292.771891457,-212.3832979,             67P   1776
14.2953916524,-292.480928154,-212.320518556,14.6004446842,            67P   1777
-292.353652995,-212.304497177,14.7785951812,-294.222566416,           67P   1778
-212.305914903,12.1239821343,-294.067630966,-212.293376808,           67P   1779
12.2678836666,-293.756493626,-212.264250274,12.5571960407,            67P   1780
-293.281199663,-212.232949039,12.9837428493,-292.822572011,           67P   1781
-212.159204268,13.4228553178,-292.369649932,-212.06399299,            67P   1782
13.8636559577,-292.072820044,-211.989981881,14.1602383706,            67P   1783
-291.951103115,-211.968692585,14.3464179041,-293.811482521,           67P   1784
-212.102287299,11.6916566459,-293.654713569,-212.093614504,           67P   1785
11.8329711467,-293.339809651,-212.072297316,12.1157994977,            67P   1786
-292.871617871,-212.010050265,12.5414310956,-292.403415756,           67P   1787
-211.944106531,12.9665554429,-291.945661506,-211.834784023,           67P   1788
13.3944754345,-291.646183426,-211.744554595,13.6805064345,            67P   1789
-291.529068465,-211.71492141,13.8747135752,-293.526193571,            67P   1790
-212.044132277,11.3914643351,-293.369427492,-212.033421315,           67P   1791
11.5315676416,-293.055081926,-212.009938999,11.811772762,             67P   1792
-292.584861642,-211.946916234,12.2305388368,-292.118568761,           67P   1793
-211.860517203,12.6492834087,-291.656304581,-211.744996363,           67P   1794
13.0659001663,-291.351637144,-211.654105181,13.3436513495,            67P   1795
-291.241203957,-211.606546827,13.5402678274,-293.383220963,           67P   1796
-212.026835469,11.2401521695,-293.226200227,-212.015651955,           67P   1797
11.3797879874,-292.911968292,-211.991614825,11.658770992,             67P   1798
-292.441409202,-211.92502117,12.0747189738,-291.974854732,            67P   1799
-211.831104283,12.4894978363,-291.511546605,-211.710874666,           67P   1800
12.9015028596,-291.20551837,-211.612760464,13.1735150484,             67P   1801
-291.007198644,-211.534754117,13.3790558738,0.,1.,0.,1.;              67P   1802
128,7,7,3,3,0,0,0,0,0,0.,0.,0.,0.,0.2,0.4,0.6,0.8,1.,1.,1.,1.,        69P   1803
0.,0.,0.,0.,0.2,0.4,0.6,0.8,1.,1.,1.,1.,1.,1.,1.,1.,1.,1.,1.,1.,      69P   1804
1.,1.,1.,1.,1.,1.,1.,1.,1.,1.,1.,1.,1.,1.,1.,1.,1.,1.,1.,1.,1.,       69P   1805
1.,1.,1.,1.,1.,1.,1.,1.,1.,1.,1.,1.,1.,1.,1.,1.,1.,1.,1.,1.,1.,       69P   1806
1.,1.,1.,1.,1.,1.,1.,1.,1.,1.,1.,1.,1.,1.,-297.272047826,             69P   1807
-242.968417493,5.80106033306,-297.125311083,-243.424991369,           69P   1808
5.88194494679,-296.888109037,-244.129412187,6.0208770048,             69P   1809
-296.557826253,-245.173587599,6.3231140291,-296.221102884,            69P   1810
-246.184712038,6.71549071381,-295.857256148,-247.156882635,           69P   1811
7.1783260961,-295.561579831,-247.753442963,7.54094208527,             69P   1812
-295.341768302,-248.007401539,7.60984906112,-297.481549954,           69P   1813
-243.157464865,6.03213770962,-297.304703915,-243.478713117,           69P   1814
6.03523886133,-297.049293915,-244.177500965,6.18124245714,            69P   1815
-296.692675254,-245.217626374,6.4793196113,-296.332563783,            69P   1816
-246.226097189,6.86504049382,-295.947038364,-247.196329347,           69P   1817
7.32042644964,-295.638142318,-247.792350562,7.67583515515,            69P   1818
-295.414467069,-248.050228629,7.74611753153,-297.754042357,           69P   1819
-243.459191398,6.3814137789,-297.570791124,-243.774570453,            69P   1820
6.39743330124,-297.303852909,-244.438972246,6.54076613138,            69P   1821
-296.91285982,-245.423084974,6.83596582414,-296.523930654,            69P   1822
-246.3835695,7.19913362617,-296.110300018,-247.308130189,             69P   1823
7.62468831735,-295.786571478,-247.877834917,7.95419750851,            69P   1824
-295.567141018,-248.128471012,8.02417396167,-298.109715042,           69P   1825
-243.915671689,6.94747500628,-297.931529047,-244.208641883,           69P   1826
6.97523803514,-297.648766837,-244.814035229,7.12052935988,            69P   1827
-297.226008404,-245.726537239,7.38442312718,-296.801975555,           69P   1828
-246.61151323,7.70795005798,-296.350011924,-247.46212479,             69P   1829
8.08489266679,-296.016458703,-247.996628971,8.36822928595,            69P   1830
-295.802753158,-248.234130261,8.44140644564,-298.434673463,           69P   1831
-244.355954377,7.54296202164,-298.263510036,-244.628092071,           69P   1832
7.57887711365,-297.970294759,-245.184143829,7.71189198049,            69P   1833
-297.522799863,-246.017237369,7.94772970475,-297.070166012,           69P   1834
-246.82789068,8.22698901448,-296.595119581,-247.612434836,            69P   1835
8.544193019,-296.250614376,-248.106220777,8.78338378803,              69P   1836
-296.045796287,-248.332208264,8.85682638228,-298.737903536,           69P   1837
-244.780008846,8.16112029384,-298.574830784,-245.032251124,           69P   1838
8.20322916545,-298.270922897,-245.540847123,8.32087091599,            69P   1839
-297.807919734,-246.297527507,8.52206058724,-297.335304396,           69P   1840
-247.03876439,8.7494788827,-296.841776433,-247.757866623,             69P   1841
9.00457167435,-296.489528028,-248.211880096,9.19690254665,            69P   1842
-296.294862019,-248.426791369,9.26955278082,-298.927725048,           69P   1843
-245.052496523,8.58528565351,-298.770226883,-245.292684727,           69P   1844
8.63104607469,-298.463338824,-245.771540697,8.73548161724,            69P   1845
-297.995602438,-246.483674957,8.90666727286,-297.511536453,           69P   1846
-247.178430468,9.09832419667,-297.008911823,-247.85460397,            69P   1847
9.30985142773,-296.654130983,-248.283583707,9.46905562109,            69P   1848
-296.466574204,-248.488632289,9.54132503543,-299.047543549,           69P   1849
-245.159386466,8.80077881833,-298.890431726,-245.395328833,           69P   1850
8.84585900336,-298.577241243,-245.861543415,8.93797962078,            69P   1851
-298.101285668,-246.5554335,9.09227168566,-297.609453829,             69P   1852
-247.233226564,9.26557419703,-297.100346444,-247.894055605,           69P   1853
9.45700759268,-296.741211292,-248.313085124,9.60211452781,            69P   1854
-296.554845827,-248.515970002,9.67280749936,0.,1.,0.,1.;              69P   1855
128,7,7,3,3,0,0,0,0,0,0.,0.,0.,0.,0.2,0.4,0.6,0.8,1.,1.,1.,1.,        71P   1856
0.,0.,0.,0.,0.2,0.4,0.6,0.8,1.,1.,1.,1.,1.,1.,1.,1.,1.,1.,1.,1.,      71P   1857
1.,1.,1.,1.,1.,1.,1.,1.,1.,1.,1.,1.,1.,1.,1.,1.,1.,1.,1.,1.,1.,       71P   1858
1.,1.,1.,1.,1.,1.,1.,1.,1.,1.,1.,1.,1.,1.,1.,1.,1.,1.,1.,1.,1.,       71P   1859
1.,1.,1.,1.,1.,1.,1.,1.,1.,1.,1.,1.,1.,1.,-295.341768302,             71P   1860
-248.007401539,7.60984906112,-295.561579831,-247.753442963,           71P   1861
7.54094208527,-295.857256148,-247.156882635,7.1783260961,             71P   1862
-296.221102884,-246.184712038,6.71549071381,-296.557826253,           71P   1863
-245.173587599,6.3231140291,-296.888109037,-244.129412187,            71P   1864
6.0208770048,-297.125311083,-243.424991369,5.88194494679,             71P   1865
-297.272047826,-242.968417493,5.80106033306,-295.26905867,            71P   1866
-247.964568047,7.4735602233,-295.4850059,-247.714529548,              71P   1867
7.40602885357,-295.769035697,-247.118122101,7.03869758421,            71P   1868
-296.113536379,-246.144772865,6.5711661358,-296.430054675,            71P   1869
-245.131860157,6.17510674966,-296.738211705,-244.084690997,           71P   1870
5.87174171498,-296.953822961,-243.373636799,5.73540572766,            71P   1871
-296.996746777,-243.022575882,5.62210765088,-295.12625673,            71P   1872
-247.879690288,7.20716682301,-295.328780906,-247.645517592,           71P   1873
7.14435247359,-295.58030113,-247.078496241,6.7765601703,              71P   1874
-295.864469744,-246.142382795,6.32104761434,-296.133487947,           71P   1875
-245.179597814,5.91609872622,-296.371318312,-244.171011423,           71P   1876
5.61355305526,-296.545185225,-243.488013382,5.46292687054,            71P   1877
-296.569075458,-243.155887436,5.3588429596,-294.915966919,            71P   1878
-247.732698236,6.81072672566,-295.096314104,-247.525934955,           71P   1879
6.75092434896,-295.293242146,-246.987645177,6.38660572798,            71P   1880
-295.49432121,-246.097499437,5.94361930434,-295.677190286,            71P   1881
-245.187437224,5.53856859361,-295.828242279,-244.238531121,           71P   1882
5.21312094739,-295.924940515,-243.590414965,5.04711705193,            71P   1883
-295.923829134,-243.273948835,4.94472167418,-294.702918802,           71P   1884
-247.566204712,6.4236797773,-294.856787477,-247.383040922,            71P   1885
6.36955301295,-294.999341912,-246.869961356,6.00710229764,            71P   1886
-295.118029239,-246.018936709,5.57345468218,-295.216963865,           71P   1887
-245.155791477,5.16691450566,-295.290311955,-244.269676992,           71P   1888
4.80115452134,-295.304603597,-243.655211231,4.62404127466,            71P   1889
-295.27727734,-243.353947719,4.52386236349,-294.486092681,            71P   1890
-247.383607011,6.04587969711,-294.610305348,-247.222884211,           71P   1891
5.99874316538,-294.682082426,-246.719376988,5.65640307902,            71P   1892
-294.740371544,-245.923165061,5.20238552656,-294.764200397,           71P   1893
-245.108766484,4.7825808639,-294.728385567,-244.266718417,            71P   1894
4.41972242163,-294.676383873,-243.696927533,4.20912803729,            71P   1895
-294.624549157,-243.412542519,4.10872335067,-294.32772077,            71P   1896
-247.244747181,5.81204196156,-294.431581841,-247.099827919,           71P   1897
5.76881700012,-294.46359409,-246.612303254,5.42965795806,             71P   1898
-294.48223327,-245.851260833,4.96112005028,-294.438940947,            71P   1899
-245.058525941,4.55471312305,-294.338096197,-244.251360731,           71P   1900
4.18697255456,-294.238022959,-243.711244626,3.96219431607,            71P   1901
-294.172885869,-243.440474898,3.85772576383,-294.290047927,           71P   1902
-247.191378394,5.7415195142,-294.326103601,-247.066033476,            71P   1903
5.66545558128,-294.31526004,-246.577518015,5.29517239877,             71P   1904
-294.320529091,-245.828566326,4.83379432913,-294.260692753,           71P   1905
-245.046850707,4.43880773537,-294.146467023,-244.256729249,           71P   1906
4.07248803566,-294.032039256,-243.727115906,3.85186546303,            71P   1907
-293.96255087,-243.460838857,3.74933597783,0.,1.,0.,1.;               71P   1908
128,7,7,3,3,0,0,0,0,0,0.,0.,0.,0.,0.2,0.4,0.6,0.8,1.,1.,1.,1.,        73P   1909
0.,0.,0.,0.,0.2,0.4,0.6,0.8,1.,1.,1.,1.,1.,1.,1.,1.,1.,1.,1.,1.,      73P   1910
1.,1.,1.,1.,1.,1.,1.,1.,1.,1.,1.,1.,1.,1.,1.,1.,1.,1.,1.,1.,1.,       73P   1911
1.,1.,1.,1.,1.,1.,1.,1.,1.,1.,1.,1.,1.,1.,1.,1.,1.,1.,1.,1.,1.,       73P   1912
1.,1.,1.,1.,1.,1.,1.,1.,1.,1.,1.,1.,1.,1.,-308.149026877,             73P   1913
-234.779790616,59.9270540147,-308.106761991,-234.741782466,           73P   1914
60.0130037813,-308.020140592,-234.664084112,60.18168918,              73P   1915
-307.882657948,-234.5324207,60.4252000072,-307.739863092,             73P   1916
-234.390970531,60.65877155,-307.604068655,-234.223545888,             73P   1917
60.8810754866,-307.515358949,-234.098182134,61.0215499879,            73P   1918
-307.467530723,-234.015779256,61.1014321064,-308.193951614,           73P   1919
-234.574446386,59.9839405736,-308.151133062,-234.538693104,           73P   1920
60.0668386121,-308.062388264,-234.467720483,60.2300006582,            73P   1921
-307.924902295,-234.345776167,60.4681623855,-307.779831871,           73P   1922
-234.214940871,60.6968899037,-307.643275773,-234.056327566,           73P   1923
60.9131065702,-307.554120823,-233.937425876,61.0499117835,            73P   1924
-307.506832935,-233.856218069,61.128167688,-308.284832529,            73P   1925
-234.158711746,60.0773305435,-308.244423538,-234.127674398,           73P   1926
60.1545220384,-308.158946727,-234.065471198,60.310018385,             73P   1927
-308.024937066,-233.959561772,60.5398806793,-307.882643073,           73P   1928
-233.849141285,60.7588654798,-307.736942502,-233.712954393,           73P   1929
60.9662500993,-307.64063522,-233.613208354,61.1030588746,             73P   1930
-307.59451714,-233.533184623,61.1756108651,-308.431164212,            73P   1931
-233.528263212,60.1675616791,-308.390507285,-233.504660192,           73P   1932
60.2397322067,-308.303412855,-233.458058561,60.3882186095,            73P   1933
-308.162562034,-233.378594977,60.6017462347,-308.013093091,           73P   1934
-233.297012322,60.8089499109,-307.863026331,-233.195980226,           73P   1935
61.0100145423,-307.757226919,-233.119949579,61.1364551057,            73P   1936
-307.713633949,-233.042745851,61.2016954513,-308.546961576,           73P   1937
-232.885945052,60.1826289608,-308.505210894,-232.869192778,           73P   1938
60.2510408739,-308.413400716,-232.83717918,60.3921514456,             73P   1939
-308.265748011,-232.785026939,60.5963978194,-308.115957568,           73P   1940
-232.734987482,60.7995634744,-307.963601925,-232.670659501,           73P   1941
60.9974859028,-307.859990103,-232.622262787,61.1261981787,            73P   1942
-307.818754047,-232.548915709,61.1844967162,-308.618617205,           73P   1943
-232.238324019,60.1531496716,-308.577259722,-232.228556036,           73P   1944
60.2197469038,-308.490422987,-232.212680132,60.3590775063,            73P   1945
-308.354712981,-232.189733669,60.5647715422,-308.209368411,           73P   1946
-232.171973733,60.7648666095,-308.060542153,-232.145349599,           73P   1947
60.9609544746,-307.956077077,-232.124697734,61.0868525037,            73P   1948
-307.918896768,-232.055745221,61.1382541729,-308.651415549,           73P   1949
-231.805731902,60.1349557566,-308.611464206,-231.800433502,           73P   1950
60.1998884281,-308.528571074,-231.795282542,60.3322149242,            73P   1951
-308.400192834,-231.791850325,60.5282140765,-308.267089046,           73P   1952
-231.797187097,60.7215385921,-308.128494711,-231.797956774,           73P   1953
60.9105961216,-308.030243696,-231.798378962,61.031956654,             73P   1954
-307.995246478,-231.734254282,61.081264557,-308.6611666,              73P   1955
-231.588806662,60.1307569787,-308.620467873,-231.58533334,            73P   1956
60.1974327641,-308.53610369,-231.589279324,60.3333914446,             73P   1957
-308.404965825,-231.598412996,60.5340351686,-308.270508051,           73P   1958
-231.617365634,60.7320091382,-308.12870576,-231.633958061,            73P   1959
60.9241294729,-308.028825031,-231.639359444,61.0478520066,            73P   1960
-308.010548055,-231.640286587,61.070545071,0.,1.,0.,1.;               73P   1961
128,7,7,3,3,0,0,0,0,0,0.,0.,0.,0.,0.2,0.4,0.6,0.8,1.,1.,1.,1.,        75P   1962
0.,0.,0.,0.,0.2,0.4,0.6,0.8,1.,1.,1.,1.,1.,1.,1.,1.,1.,1.,1.,1.,      75P   1963
1.,1.,1.,1.,1.,1.,1.,1.,1.,1.,1.,1.,1.,1.,1.,1.,1.,1.,1.,1.,1.,       75P   1964
1.,1.,1.,1.,1.,1.,1.,1.,1.,1.,1.,1.,1.,1.,1.,1.,1.,1.,1.,1.,1.,       75P   1965
1.,1.,1.,1.,1.,1.,1.,1.,1.,1.,1.,1.,1.,1.,-307.467530723,             75P   1966
-234.015779256,61.1014321064,-307.515358949,-234.098182134,           75P   1967
61.0215499879,-307.604068655,-234.223545888,60.8810754866,            75P   1968
-307.739863092,-234.390970531,60.65877155,-307.882657948,             75P   1969
-234.5324207,60.4252000072,-308.020140592,-234.664084112,             75P   1970
60.18168918,-308.106761991,-234.741782466,60.0130037813,              75P   1971
-308.149026877,-234.779790616,59.9270540147,-307.430121876,           75P   1972
-234.167653662,61.0759844982,-307.47846441,-234.251194039,            75P   1973
60.9945545077,-307.567548279,-234.379305251,60.8512393952,            75P   1974
-307.703446714,-234.551354783,60.624041132,-307.845028028,            75P   1975
-234.698677711,60.3869304879,-307.983367553,-234.835002106,           75P   1976
60.1396381092,-308.069043772,-234.914421278,59.9672407676,            75P   1977
-308.110838006,-234.954346208,59.878696839,-307.360720887,            75P   1978
-234.465762484,61.014876739,-307.408432256,-234.551653712,            75P   1979
60.9298780716,-307.504554487,-234.679233966,60.7737957924,            75P   1980
-307.648504381,-234.856650634,60.5373716163,-307.788215794,           75P   1981
-235.014359199,60.2902812954,-307.915579244,-235.162163792,           75P   1982
60.0302806233,-307.992899015,-235.252192331,59.8534515181,            75P   1983
-308.031669823,-235.296564474,59.7617857677,-307.253489109,           75P   1984
-234.908608742,60.8943261585,-307.301897153,-234.998198729,           75P   1985
60.8037990726,-307.404666777,-235.132380775,60.636305525,             75P   1986
-307.546120151,-235.318670676,60.3728525012,-307.682625563,           75P   1987
-235.48379896,60.0967896454,-307.805740302,-235.63937355,             75P   1988
59.8106186445,-307.878783975,-235.735315994,59.6154080232,            75P   1989
-307.915925908,-235.782803215,59.5141873495,-307.147617489,           75P   1990
-235.342582673,60.7475369636,-307.195866921,-235.43421292,            75P   1991
60.6494764705,-307.301394486,-235.567426994,60.4585056065,            75P   1992
-307.454871943,-235.751533207,60.1599953313,-307.590419909,           75P   1993
-235.923858317,59.8544278249,-307.70806682,-236.088023735,            75P   1994
59.5389435099,-307.777834873,-236.187746413,59.3222455267,            75P   1995
-307.811501258,-236.235793774,59.2099260386,-307.039873411,           75P   1996
-235.762591816,60.5655482771,-307.084289298,-235.853803068,           75P   1997
60.4566892908,-307.199380371,-235.986553488,60.2463675121,            75P   1998
-307.355223088,-236.169328527,59.9143951306,-307.484914805,           75P   1999
-236.338415138,59.5699612103,-307.599055963,-236.502567053,           75P   2000
59.2200606345,-307.668433497,-236.603950787,58.9815405853,            75P   2001
-307.705025334,-236.653981347,58.860831403,-306.968818212,            75P   2002
-236.032188023,60.4178115715,-307.01300354,-236.122354569,            75P   2003
60.3018064008,-307.12893775,-236.256771955,60.0816025659,             75P   2004
-307.275014778,-236.437350586,59.7278292008,-307.410018501,           75P   2005
-236.611263836,59.3681343377,-307.530101694,-236.775502519,           75P   2006
58.9990865006,-307.605124512,-236.880660018,58.7501634767,            75P   2007
-307.642747748,-236.932122511,58.6256185687,-306.896126317,           75P   2008
-236.194941538,60.3477062503,-307.013982835,-236.236524235,           75P   2009
60.2051430243,-307.122791301,-236.363802315,59.9822822152,            75P   2010
-307.265873803,-236.54818422,59.6244366677,-307.396057077,            75P   2011
-236.725071909,59.2580650009,-307.512976039,-236.894076375,           75P   2012
58.882601604,-307.586090009,-237.008087674,58.624920271,              75P   2013
-307.623815382,-237.059752209,58.5003192228,0.,1.,0.,1.;              75P   2014
128,7,7,3,3,0,0,0,0,0,0.,0.,0.,0.,0.2,0.4,0.6,0.8,1.,1.,1.,1.,        77P   2015
0.,0.,0.,0.,0.2,0.4,0.6,0.8,1.,1.,1.,1.,1.,1.,1.,1.,1.,1.,1.,1.,      77P   2016
1.,1.,1.,1.,1.,1.,1.,1.,1.,1.,1.,1.,1.,1.,1.,1.,1.,1.,1.,1.,1.,       77P   2017
1.,1.,1.,1.,1.,1.,1.,1.,1.,1.,1.,1.,1.,1.,1.,1.,1.,1.,1.,1.,1.,       77P   2018
1.,1.,1.,1.,1.,1.,1.,1.,1.,1.,1.,1.,1.,1.,-295.020224783,             77P   2019
-233.583864449,5.35455038354,-294.94021286,-233.312902432,            77P   2020
5.43186929221,-294.783904603,-232.770926691,5.59832785353,            77P   2021
-294.549807789,-231.967248105,5.8726826871,-294.314282048,            77P   2022
-231.17296472,6.16946843539,-294.072991393,-230.391303752,            77P   2023
6.493886652,-293.908926279,-229.878747723,6.7284489438,               77P   2024
-293.826072482,-229.626761396,6.84717183292,-294.817909015,           77P   2025
-233.71440375,5.25025206803,-294.741653294,-233.441270923,            77P   2026
5.33019138674,-294.5888432,-232.897340166,5.49833471925,              77P   2027
-294.363596676,-232.089300319,5.7794055612,-294.139378035,            77P   2028
-231.28947565,6.08174699907,-293.911345645,-230.502107197,            77P   2029
6.41255921169,-293.755425765,-229.985993033,6.6504457227,             77P   2030
-293.674420602,-229.733948286,6.76943380214,-294.402050517,           77P   2031
-233.962860927,5.04244284291,-294.332112386,-233.68711031,            77P   2032
5.12818862684,-294.189325355,-233.138492295,5.30506138218,            77P   2033
-293.986819915,-232.321975619,5.59658250064,-293.788662919,           77P   2034
-231.514025489,5.90955975272,-293.588820437,-230.718193963,           77P   2035
6.25048870872,-293.451824951,-230.196669831,6.49596561134,            77P   2036
-293.372577844,-229.945898253,6.61563567925,-293.753603397,           77P   2037
-234.290657576,4.73791037159,-293.694760904,-234.014598054,           77P   2038
4.83060675601,-293.579674333,-233.466617323,5.02188488456,            77P   2039
-293.409645008,-232.647376303,5.33370895792,-293.252201259,           77P   2040
-231.838013642,5.66500058278,-293.101420266,-231.035309591,           77P   2041
6.01136693957,-292.995072141,-230.510840791,6.26608615811,            77P   2042
-292.918901086,-230.263984695,6.38593866142,-293.091612865,           77P   2043
-234.595614187,4.44078845524,-293.0438783,-234.320566311,             77P   2044
4.54033174608,-292.953182626,-233.775137703,4.74579789694,            77P   2045
-292.825017577,-232.959727145,5.07746008561,-292.712205376,           77P   2046
-232.153423905,5.42529281458,-292.609116598,-231.351253545,           77P   2047
5.78257077512,-292.536326584,-230.827050626,6.04431711252,            77P   2048
-292.463089361,-230.583487573,6.16308391389,-292.423510096,           77P   2049
-234.892979694,4.14930193582,-292.387470893,-234.619748914,           77P   2050
4.25526639307,-292.320562132,-234.076611958,4.47399169994,            77P   2051
-292.23938282,-233.266111402,4.82104102533,-292.171547303,            77P   2052
-232.465801949,5.18765138465,-292.114733511,-231.668796629,           77P   2053
5.56267170528,-292.077141266,-231.14235101,5.82322965136,             77P   2054
-292.00695964,-230.90290226,5.9400774458,-291.972325179,              77P   2055
-235.088712597,3.96605939098,-291.945299222,-234.815916451,           77P   2056
4.07335075376,-291.897852309,-234.274986655,4.29841758424,            77P   2057
-291.847419836,-233.470364852,4.65719053161,-291.810305765,           77P   2058
-232.673184652,5.03123692114,-291.785559106,-231.880710442,           77P   2059
5.41606719873,-291.771333744,-231.355969553,5.68001995244,            77P   2060
-291.703378457,-231.117778195,5.79612387823,-291.74225344,            77P   2061
-235.140009038,3.89402286906,-291.718254827,-234.8648046,             77P   2062
4.00472317563,-291.686461662,-234.314661778,4.24016425967,            77P   2063
-291.656084157,-233.498222362,4.61299191549,-291.636578191,           77P   2064
-232.688625777,4.99830178356,-291.627761184,-231.884545423,           77P   2065
5.39538931645,-291.630441348,-231.353257944,5.66740244612,            77P   2066
-291.647099976,-231.157351597,5.77011238753,0.,1.,0.,1.;              77P   2067
128,7,7,3,3,0,0,0,0,0,0.,0.,0.,0.,0.2,0.4,0.6,0.8,1.,1.,1.,1.,        79P   2068
0.,0.,0.,0.,0.2,0.4,0.6,0.8,1.,1.,1.,1.,1.,1.,1.,1.,1.,1.,1.,1.,      79P   2069
1.,1.,1.,1.,1.,1.,1.,1.,1.,1.,1.,1.,1.,1.,1.,1.,1.,1.,1.,1.,1.,       79P   2070
1.,1.,1.,1.,1.,1.,1.,1.,1.,1.,1.,1.,1.,1.,1.,1.,1.,1.,1.,1.,1.,       79P   2071
1.,1.,1.,1.,1.,1.,1.,1.,1.,1.,1.,1.,1.,1.,-293.826072482,             79P   2072
-229.626761396,6.84717183292,-293.908926279,-229.878747723,           79P   2073
6.7284489438,-294.072991393,-230.391303752,6.493886652,               79P   2074
-294.314282048,-231.17296472,6.16946843539,-294.549807789,            79P   2075
-231.967248105,5.8726826871,-294.783904603,-232.770926691,            79P   2076
5.59832785353,-294.94021286,-233.312902432,5.43186929221,             79P   2077
-295.020224783,-233.583864449,5.35455038354,-293.977724099,           79P   2078
-229.519574691,6.9249097294,-294.062426528,-229.771502598,            79P   2079
6.80645203015,-294.243631316,-230.274335062,6.57973925437,            79P   2080
-294.508650126,-231.043487956,6.26695188747,-294.767102613,           79P   2081
-231.82482205,5.98153030849,-295.022380873,-232.616377335,            79P   2082
5.72057648589,-295.194014329,-233.148820124,5.56183533918,            79P   2083
-295.278827481,-233.417007384,5.48786587337,-294.285799576,           79P   2084
-229.312472607,7.07726777043,-294.372805897,-229.553423094,           79P   2085
6.96512047539,-294.585879692,-230.034386248,6.75306028683,            79P   2086
-294.897247937,-230.773965159,6.46533557651,-295.197425989,           79P   2087
-231.525708717,6.20345467554,-295.492450685,-232.289641224,           79P   2088
5.96671545597,-295.687220866,-232.805660616,5.82440356711,            79P   2089
-295.781863796,-233.066644123,5.75854977011,-294.747121056,           79P   2090
-228.995604316,7.30343092746,-294.83759641,-229.221110277,            79P   2091
7.1992121432,-295.094598784,-229.665615025,7.01650299047,             79P   2092
-295.46936143,-230.351167343,6.76856134603,-295.829842327,            79P   2093
-231.050226422,6.54484390412,-296.175545867,-231.764799961,           79P   2094
6.3450175636,-296.39491771,-232.252274127,6.22846424193,              79P   2095
-296.503292053,-232.498513095,6.17234357686,-295.208057796,           79P   2096
-228.677790709,7.53074144179,-295.301563603,-228.888260034,           79P   2097
7.43462225842,-295.601953155,-229.291661408,7.27549228077,            79P   2098
-296.039032695,-229.921507823,7.06969226785,-296.455575078,           79P   2099
-230.567936531,6.88647747347,-296.852127328,-231.232780963,           79P   2100
6.720776956,-297.100086907,-231.691128402,6.62487282091,              79P   2101
-297.221659169,-231.923650811,6.58108589241,-295.669673814,           79P   2102
-228.356523015,7.75276928177,-295.765649942,-228.552835955,           79P   2103
7.66578441346,-296.108185023,-228.91731112,7.53519105309,             79P   2104
-296.606837621,-229.486796927,7.36574930761,-297.082200714,           79P   2105
-230.080447067,7.21773598708,-297.531190441,-230.698542219,           79P   2106
7.08813808755,-297.807241026,-231.130659891,7.01871205855,            79P   2107
-297.942184182,-231.350076452,6.98746409823,-295.97261266,            79P   2108
-228.129225996,7.90028314097,-296.075461662,-228.325646635,           79P   2109
7.81342640755,-296.446066344,-228.661919586,7.69808511234,            79P   2110
-296.985709173,-229.19258295,7.55399864059,-297.501434873,            79P   2111
-229.750673084,7.42731400002,-297.98624745,-230.341182524,            79P   2112
7.32655602226,-298.282805761,-230.757284521,7.27392270518,            79P   2113
-298.42749699,-230.968875919,7.25103512843,-296.041149898,            79P   2114
-228.099570204,7.92221728584,-296.145485574,-228.180064187,           79P   2115
7.89314797958,-296.517291367,-228.525715413,7.76955283532,            79P   2116
-297.077198544,-229.037357021,7.63294148054,-297.617651882,           79P   2117
-229.573538625,7.51769385767,-298.133451025,-230.137599601,           79P   2118
7.43038325791,-298.462051711,-230.525418085,7.39439991574,            79P   2119
-298.612418681,-230.735910623,7.37361663067,0.,1.,0.,1.;              79P   2120
128,7,7,3,3,0,0,0,0,0,0.,0.,0.,0.,0.2,0.4,0.6,0.8,1.,1.,1.,1.,        81P   2121
0.,0.,0.,0.,0.2,0.4,0.6,0.8,1.,1.,1.,1.,1.,1.,1.,1.,1.,1.,1.,1.,      81P   2122
1.,1.,1.,1.,1.,1.,1.,1.,1.,1.,1.,1.,1.,1.,1.,1.,1.,1.,1.,1.,1.,       81P   2123
1.,1.,1.,1.,1.,1.,1.,1.,1.,1.,1.,1.,1.,1.,1.,1.,1.,1.,1.,1.,1.,       81P   2124
1.,1.,1.,1.,1.,1.,1.,1.,1.,1.,1.,1.,1.,1.,-281.804988176,             81P   2125
-224.308028286,22.1536593036,-281.896961018,-224.352000367,           81P   2126
21.8071902703,-282.045831976,-224.406668993,21.2785802362,            81P   2127
-282.317837697,-224.357146221,20.4994232729,-282.613109073,           81P   2128
-224.278860814,19.7316937822,-282.918758104,-224.216732309,           81P   2129
18.967199734,-283.131866499,-224.186711738,18.4605288642,             81P   2130
-283.276284642,-224.153260938,18.1375232884,-281.898084846,           81P   2131
-224.099564932,22.0497206886,-281.948283125,-224.179766445,           81P   2132
21.8057973518,-282.104386238,-224.221330185,21.2816422731,            81P   2133
-282.381996964,-224.164426403,20.5081833933,-282.683824353,           81P   2134
-224.080267135,19.7477161076,-282.9977007,-224.013903662,             81P   2135
18.99119247,-283.221181926,-223.98509084,18.4916289836,               81P   2136
-283.349865886,-223.894279273,18.2816544565,-282.036618356,           81P   2137
-223.792012614,21.8910407656,-282.089419496,-223.861001819,           81P   2138
21.6699864077,-282.241706297,-223.877269873,21.1945368702,            81P   2139
-282.510747482,-223.806103487,20.4930815433,-282.803347189,           81P   2140
-223.714226758,19.8066338564,-283.108866555,-223.638169002,           81P   2141
19.125011936,-283.324728081,-223.60101547,18.6748239573,              81P   2142
-283.448693163,-223.525768953,18.4843020977,-282.241423087,           81P   2143
-223.324382476,21.6596728837,-282.293586312,-223.377458072,           81P   2144
21.4704569756,-282.441758103,-223.358334148,21.065984657,             81P   2145
-282.702881561,-223.267332021,20.4614960549,-282.982032836,           81P   2146
-223.159704954,19.8745317646,-283.276620261,-223.066585684,           81P   2147
19.2958149935,-283.48737592,-223.012640377,18.9162522178,             81P   2148
-283.603321989,-222.952525791,18.7459608809,-282.438854046,           81P   2149
-222.84310906,21.4516659497,-282.489989518,-222.884652904,            81P   2150
21.2884689698,-282.636652574,-222.838439581,20.941448123,             81P   2151
-282.887467115,-222.723674027,20.4219482831,-283.155669102,           81P   2152
-222.600453413,19.919973455,-283.441648581,-222.483497958,            81P   2153
19.4277172502,-283.649744643,-222.407056755,19.1098737307,            81P   2154
-283.756881753,-222.358979303,18.9575627311,-282.629986708,           81P   2155
-222.352539637,21.2579251312,-282.681341903,-222.384881418,           81P   2156
21.118181958,-282.823809711,-222.311083984,20.8249662493,             81P   2157
-283.057796827,-222.17476286,20.3869400817,-283.31069089,             81P   2158
-222.032420616,19.9639438103,-283.582656938,-221.889383517,           81P   2159
19.5536144867,-283.775891342,-221.786061062,19.2907563654,            81P   2160
-283.874754447,-221.749743473,19.1546849062,-282.741042799,           81P   2161
-222.010976901,21.1549428916,-282.788560142,-222.038782848,           81P   2162
21.0351014047,-282.920529791,-221.954665627,20.7749972772,            81P   2163
-283.134419938,-221.809411313,20.3937868166,-283.365059808,           81P   2164
-221.654289481,20.0270871369,-283.605009409,-221.492320797,           81P   2165
19.6701671011,-283.778218059,-221.375632475,19.4456983176,            81P   2166
-283.862518231,-221.34974529,19.3302097159,-282.765723848,            81P   2167
-221.912341371,21.138801647,-282.796702868,-221.88892874,             81P   2168
21.0776083265,-282.923842863,-221.795245824,20.8324577327,            81P   2169
-283.124958192,-221.650578251,20.4712299047,-283.342856903,           81P   2170
-221.4956782,20.1231143903,-283.567950244,-221.332065872,             81P   2171
19.7831546092,-283.729442469,-221.216080134,19.5667718999,            81P   2172
-283.846197442,-221.105478952,19.4300564326,0.,1.,0.,1.;              81P   2173
128,7,7,3,3,0,0,0,0,0,0.,0.,0.,0.,0.2,0.4,0.6,0.8,1.,1.,1.,1.,        83P   2174
0.,0.,0.,0.,0.2,0.4,0.6,0.8,1.,1.,1.,1.,1.,1.,1.,1.,1.,1.,1.,1.,      83P   2175
1.,1.,1.,1.,1.,1.,1.,1.,1.,1.,1.,1.,1.,1.,1.,1.,1.,1.,1.,1.,1.,       83P   2176
1.,1.,1.,1.,1.,1.,1.,1.,1.,1.,1.,1.,1.,1.,1.,1.,1.,1.,1.,1.,1.,       83P   2177
1.,1.,1.,1.,1.,1.,1.,1.,1.,1.,1.,1.,1.,1.,-283.276284642,             83P   2178
-224.153260938,18.1375232884,-283.131866499,-224.186711738,           83P   2179
18.4605288642,-282.918758104,-224.216732309,18.967199734,             83P   2180
-282.613109073,-224.278860814,19.7316937822,-282.317837697,           83P   2181
-224.357146221,20.4994232729,-282.045831976,-224.406668993,           83P   2182
21.2785802362,-281.896961018,-224.352000367,21.8071902703,            83P   2183
-281.804988176,-224.308028286,22.1536593036,-283.047760677,           83P   2184
-224.584575286,18.1658401656,-282.988961816,-224.509305174,           83P   2185
18.4107686732,-282.794886422,-224.534998075,18.9295518642,            83P   2186
-282.504329713,-224.584351975,19.7070470824,-282.221123474,           83P   2187
-224.647653713,20.486218193,-281.959373992,-224.68033002,             83P   2188
21.274059002,-281.816784542,-224.62106783,21.8093663169,              83P   2189
-281.729945973,-224.651830335,22.0659882171,-282.714946399,           83P   2190
-225.257382667,18.1982747267,-282.668852011,-225.189738257,           83P   2191
18.4407088247,-282.507796737,-225.202123571,18.9359802394,            83P   2192
-282.266495354,-225.225318854,19.6789988142,-282.027958971,           83P   2193
-225.25529653,20.4220150543,-281.804140839,-225.253529566,            83P   2194
21.1674578253,-281.680963047,-225.179753764,21.6715578406,            83P   2195
-281.605490723,-225.194727771,21.9150027536,-282.27365854,            83P   2196
-226.294661349,18.2302995958,-282.235003991,-226.231217098,           83P   2197
18.4613261796,-282.109866453,-226.215773007,18.92866558,              83P   2198
-281.922086571,-226.190212027,19.6282283761,-281.731862096,           83P   2199
-226.164257481,20.3258708654,-281.55131419,-226.108802357,            83P   2200
21.0244700211,-281.450140732,-226.017172467,21.4947957933,            83P   2201
-281.388037089,-226.01013139,21.7255392154,-281.873977274,            83P   2202
-227.34830918,18.255406573,-281.83910843,-227.287641879,              83P   2203
18.4741343593,-281.741368427,-227.240237488,18.9147252782,            83P   2204
-281.592471703,-227.16020074,19.5733268826,-281.441786482,            83P   2205
-227.074782603,20.2296176482,-281.297928265,-226.965466841,           83P   2206
20.885381988,-281.215881877,-226.855433876,21.3251304792,             83P   2207
-281.167277113,-226.825821397,21.5425545227,-281.501216572,           83P   2208
-228.41137747,18.288506383,-281.468366591,-228.353114051,             83P   2209
18.4943228242,-281.391220515,-228.271172525,18.906447426,             83P   2210
-281.275928183,-228.135041535,19.524015557,-281.162616391,            83P   2211
-227.989953461,20.1383338055,-281.052318116,-227.826414829,           83P   2212
20.7490615715,-280.98663162,-227.695861962,21.1563763708,             83P   2213
-280.951133476,-227.642790343,21.3593012029,-281.271673512,           83P   2214
-229.126571048,18.3181728162,-281.239763475,-229.069264842,           83P   2215
18.5177472312,-281.174315041,-228.9639856,18.9116626624,              83P   2216
-281.079955046,-228.789908659,19.4997261223,-280.987077546,           83P   2217
-228.60379286,20.0835193913,-280.899537508,-228.404685088,            83P   2218
20.6640587813,-280.845036547,-228.260288308,21.0494091074,            83P   2219
-280.81701167,-228.191167404,21.2418617597,-281.158924722,            83P   2220
-229.47427192,18.3492408425,-281.127214693,-229.418837316,            83P   2221
18.5453720822,-281.068947914,-229.295107352,18.9332343729,            83P   2222
-280.982030275,-229.103380373,19.5129477821,-280.896638008,           83P   2223
-228.901644487,20.0895475165,-280.816123184,-228.689679352,           83P   2224
20.6637342969,-280.766075631,-228.536306381,21.0450021944,            83P   2225
-280.740248568,-228.462678451,21.2352197209,0.,1.,0.,1.;              83P   2226
128,7,7,3,3,0,0,0,0,0,0.,0.,0.,0.,0.2,0.4,0.6,0.8,1.,1.,1.,1.,        85P   2227
0.,0.,0.,0.,0.2,0.4,0.6,0.8,1.,1.,1.,1.,1.,1.,1.,1.,1.,1.,1.,1.,      85P   2228
1.,1.,1.,1.,1.,1.,1.,1.,1.,1.,1.,1.,1.,1.,1.,1.,1.,1.,1.,1.,1.,       85P   2229
1.,1.,1.,1.,1.,1.,1.,1.,1.,1.,1.,1.,1.,1.,1.,1.,1.,1.,1.,1.,1.,       85P   2230
1.,1.,1.,1.,1.,1.,1.,1.,1.,1.,1.,1.,1.,1.,-282.533367305,             85P   2231
-222.756413849,46.945619723,-282.414620574,-222.742321249,            85P   2232
46.8767314423,-282.176961987,-222.723815227,46.7315896302,            85P   2233
-281.822716063,-222.695877011,46.5039599019,-281.482333779,           85P   2234
-222.663247729,46.2536173877,-281.155644675,-222.62050506,            85P   2235
45.9855632837,-280.951667187,-222.578754606,45.7899984335,            85P   2236
-280.863519445,-222.557736798,45.7019666606,-282.500379268,           85P   2237
-222.579640428,46.9731403686,-282.38051391,-222.567518989,            85P   2238
46.9106087822,-282.139349872,-222.557147693,46.7781832039,            85P   2239
-281.784634132,-222.547916686,46.563757229,-281.447130188,            85P   2240
-222.538725742,46.3235532877,-281.125882652,-222.522587373,           85P   2241
46.0602808614,-280.92753715,-222.493013443,45.8690439443,             85P   2242
-280.841338937,-222.480492538,45.7800772536,-282.623704663,           85P   2243
-222.229580082,47.1386357269,-282.497149029,-222.224179019,           85P   2244
47.0896900599,-282.239721704,-222.250524871,46.9740029081,            85P   2245
-281.859939109,-222.290624792,46.7744075386,-281.501535402,           85P   2246
-222.330618116,46.5425635309,-281.163993457,-222.357927727,           85P   2247
46.2764810035,-280.954314505,-222.355304425,46.0800173145,            85P   2248
-280.863737363,-222.352411053,45.9871819537,-282.830797464,           85P   2249
-221.675690859,47.3002412357,-282.695988124,-221.678624247,           85P   2250
47.2776622309,-282.412336553,-221.764019809,47.2158792314,            85P   2251
-282.00027572,-221.889167203,47.0561714073,-281.60774573,             85P   2252
-222.00625784,46.8490445936,-281.234366168,-222.104110996,            85P   2253
46.5930147615,-281.003098001,-222.141352967,46.3901178074,            85P   2254
-280.901543544,-222.157249841,46.2951022988,-283.031566843,           85P   2255
-221.100004579,47.336582205,-282.890777006,-221.106542978,            85P   2256
47.3472480022,-282.595711595,-221.245502502,47.3613365542,            85P   2257
-282.143037567,-221.45326298,47.2904367589,-281.715617901,            85P   2258
-221.654012203,47.1320471921,-281.313056738,-221.830264673,           85P   2259
46.8923753174,-281.060229315,-221.915022843,46.6904053032,            85P   2260
-280.948671295,-221.9479042,46.5925850241,-283.194056123,             85P   2261
-220.511665891,47.2441895967,-283.052355628,-220.514999733,           85P   2262
47.2928192794,-282.761791594,-220.693739387,47.415307802,             85P   2263
-282.295163619,-220.988435787,47.4640293854,-281.836385652,           85P   2264
-221.275298268,47.37504992,-281.397101012,-221.537654459,             85P   2265
47.1773874589,-281.122606595,-221.67077024,46.9768128473,             85P   2266
-280.999564598,-221.726940217,46.8812137333,-283.237285277,           85P   2267
-220.141314341,47.0751768504,-283.102408172,-220.130352848,           85P   2268
47.1574728299,-282.825177329,-220.322243298,47.3493400429,            85P   2269
-282.379827585,-220.662758882,47.5155632943,-281.916143238,           85P   2270
-221.011968724,47.5087217956,-281.451685155,-221.326627296,           85P   2271
47.3453628978,-281.162250048,-221.496872363,47.1567864279,            85P   2272
-281.031972223,-221.567189794,47.0628825655,-283.223879424,           85P   2273
-219.875308116,46.9203048586,-283.035657485,-219.977881132,           85P   2274
47.1076963184,-282.787123878,-220.164541785,47.336332693,             85P   2275
-282.369423603,-220.516476065,47.5471281392,-281.920604109,           85P   2276
-220.887545409,47.5716764843,-281.464423402,-221.224106142,           85P   2277
47.4245003671,-281.176552982,-221.409621168,47.2429682032,            85P   2278
-281.04632063,-221.485439242,47.1534485421,0.,1.,0.,1.;               85P   2279
128,7,7,3,3,0,0,0,0,0,0.,0.,0.,0.,0.2,0.4,0.6,0.8,1.,1.,1.,1.,        87P   2280
0.,0.,0.,0.,0.2,0.4,0.6,0.8,1.,1.,1.,1.,1.,1.,1.,1.,1.,1.,1.,1.,      87P   2281
1.,1.,1.,1.,1.,1.,1.,1.,1.,1.,1.,1.,1.,1.,1.,1.,1.,1.,1.,1.,1.,       87P   2282
1.,1.,1.,1.,1.,1.,1.,1.,1.,1.,1.,1.,1.,1.,1.,1.,1.,1.,1.,1.,1.,       87P   2283
1.,1.,1.,1.,1.,1.,1.,1.,1.,1.,1.,1.,1.,1.,-280.863519445,             87P   2284
-222.557736798,45.7019666606,-280.951667187,-222.578754606,           87P   2285
45.7899984335,-281.155644675,-222.62050506,45.9855632837,             87P   2286
-281.482333779,-222.663247729,46.2536173877,-281.822716063,           87P   2287
-222.695877011,46.5039599019,-282.176961987,-222.723815227,           87P   2288
46.7315896302,-282.414620574,-222.742321249,46.8767314423,            87P   2289
-282.533367305,-222.756413849,46.945619723,-280.879140353,            87P   2290
-222.612137058,45.6469562742,-280.968661075,-222.63913892,            87P   2291
45.7343296192,-281.181475859,-222.7054902,45.9207140821,              87P   2292
-281.518649303,-222.791702841,46.1814725071,-281.868233386,           87P   2293
-222.872726186,46.4324873097,-282.22807342,-222.950301198,            87P   2294
46.6682732148,-282.466550365,-223.00846997,46.8251508126,             87P   2295
-282.58359391,-223.025563798,46.9037176071,-280.984320847,            87P   2296
-222.755264718,45.601470896,-281.085630057,-222.800297751,            87P   2297
45.6862142044,-281.331329085,-222.922392054,45.8644077605,            87P   2298
-281.708663425,-223.108771701,46.1255782234,-282.096550716,           87P   2299
-223.281971256,46.3952264409,-282.482075538,-223.445810933,           87P   2300
46.6739505594,-282.732005564,-223.55805578,46.8694834218,             87P   2301
-282.850323258,-223.57765344,46.970746211,-281.094215346,             87P   2302
-222.978023009,45.5106496525,-281.209644302,-223.055550681,           87P   2303
45.5973586315,-281.497621104,-223.264402831,45.7903853765,            87P   2304
-281.903142532,-223.62384395,46.0554019061,-282.333641851,            87P   2305
-223.931492338,46.4142841482,-282.742557036,-224.220682644,           87P   2306
46.7904523331,-282.990987262,-224.416472244,47.0587717862,            87P   2307
-283.110044832,-224.436114584,47.1935985078,-281.179624024,           87P   2308
-223.219127022,45.4059035572,-281.305529079,-223.328455119,           87P   2309
45.497963862,-281.622746928,-223.63579692,45.6982063452,              87P   2310
-282.04645253,-224.142947215,46.0081547045,-282.485555722,            87P   2311
-224.610181622,46.4402288369,-282.899594116,-225.02696652,            87P   2312
46.9223987134,-283.146013899,-225.290906855,47.2779278858,            87P   2313
-283.265766117,-225.30781505,47.4497610412,-281.193062022,            87P   2314
-223.42434305,45.2473742841,-281.330196608,-223.573273301,            87P   2315
45.3459670323,-281.673332104,-223.990942104,45.5729188071,            87P   2316
-282.129376076,-224.641383096,45.9645109706,-282.559230486,           87P   2317
-225.279536602,46.4496763093,-282.968126458,-225.834116297,           87P   2318
47.0394728437,-283.198338341,-226.176547913,47.4835190721,            87P   2319
-283.321159714,-226.193452479,47.6934243278,-281.163563744,           87P   2320
-223.536078411,45.1076893209,-281.302173108,-223.713059049,           87P   2321
45.2071348484,-281.670254713,-224.205454463,45.4727636416,            87P   2322
-282.151265127,-224.961755133,45.9231119268,-282.578170583,           87P   2323
-225.713112855,46.4551518544,-282.977047826,-226.364559467,           87P   2324
47.1182707426,-283.203923307,-226.767733756,47.6087167214,            87P   2325
-283.320691932,-226.785441343,47.8463568227,-281.131755182,           87P   2326
-223.553764662,45.0341429395,-281.268374615,-223.735271323,           87P   2327
45.1319237798,-281.631842809,-224.238842379,45.3987769253,            87P   2328
-282.105817423,-225.01621168,45.845435219,-282.521476226,             87P   2329
-225.789977069,46.363701637,-282.90830707,-226.477294678,             87P   2330
47.0116473251,-283.123662249,-226.91260329,47.4863399639,             87P   2331
-283.306011574,-227.238904,47.9353506502,0.,1.,0.,1.;                 87P   2332
128,7,7,3,3,0,0,0,0,0,0.,0.,0.,0.,0.2,0.4,0.6,0.8,1.,1.,1.,1.,        89P   2333
0.,0.,0.,0.,0.2,0.4,0.6,0.8,1.,1.,1.,1.,1.,1.,1.,1.,1.,1.,1.,1.,      89P   2334
1.,1.,1.,1.,1.,1.,1.,1.,1.,1.,1.,1.,1.,1.,1.,1.,1.,1.,1.,1.,1.,       89P   2335
1.,1.,1.,1.,1.,1.,1.,1.,1.,1.,1.,1.,1.,1.,1.,1.,1.,1.,1.,1.,1.,       89P   2336
1.,1.,1.,1.,1.,1.,1.,1.,1.,1.,1.,1.,1.,1.,-290.955244309,             89P   2337
-214.942321117,22.0431756623,-291.006820346,-214.960156048,           89P   2338
22.1333813543,-291.113939119,-214.99151142,22.311206029,              89P   2339
-291.286732691,-215.013652563,22.5741336177,-291.466711818,           89P   2340
-215.015987676,22.8322905767,-291.652117369,-215.002488486,           89P   2341
23.0860522877,-291.777186803,-214.983704637,23.2522891624,            89P   2342
-291.886708903,-214.983960037,23.2857909702,-290.926668878,           89P   2343
-214.910625507,22.1271189814,-290.97828154,-214.929404457,            89P   2344
22.2192009652,-291.082467106,-214.960594447,22.401320832,             89P   2345
-291.251117229,-214.981705058,22.6706850897,-291.425718442,           89P   2346
-214.984311881,22.9366419975,-291.604973764,-214.973003582,           89P   2347
23.1992706828,-291.725796122,-214.955623044,23.3725042887,            89P   2348
-291.834222813,-214.956015642,23.408832678,-290.808075131,            89P   2349
-214.821498265,22.2266617428,-290.85106584,-214.841596129,            89P   2350
22.3203306163,-290.93473684,-214.871056742,22.5019572467,             89P   2351
-291.067490366,-214.89760806,22.7747041854,-291.202030229,            89P   2352
-214.909954026,23.0469920516,-291.340547322,-214.910169224,           89P   2353
23.3176793538,-291.43244686,-214.902620159,23.4979878641,             89P   2354
-291.533772548,-214.907107097,23.5470228633,-290.629419828,           89P   2355
-214.684471427,22.3719772257,-290.661146293,-214.70380395,            89P   2356
22.4679645406,-290.717260579,-214.728423353,22.6520845055,            89P   2357
-290.79942295,-214.75398329,22.9308265641,-290.874643407,             89P   2358
-214.776623885,23.2144168825,-290.952234676,-214.786837575,           89P   2359
23.4980826495,-291.001416764,-214.784806503,23.6880411156,            89P   2360
-291.089799135,-214.798852114,23.7560506702,-290.455430419,           89P   2361
-214.543823437,22.5202385306,-290.477091532,-214.561254503,           89P   2362
22.6191003873,-290.505487043,-214.581671111,22.8075042334,            89P   2363
-290.540229191,-214.606213599,23.0966357132,-290.563466469,           89P   2364
-214.614725114,23.3883033597,-290.580578154,-214.62135921,            89P   2365
23.6815295282,-290.585121107,-214.624160003,23.8796049772,            89P   2366
-290.657803312,-214.649930204,23.9618620796,-290.274854802,           89P   2367
-214.398249338,22.6530718839,-290.286289625,-214.415815313,           89P   2368
22.7559918667,-290.292696852,-214.432744838,22.9558554284,            89P   2369
-290.29049439,-214.44602015,23.2622243712,-290.268010266,             89P   2370
-214.436856391,23.5688747174,-290.22934081,-214.425836202,            89P   2371
23.8719073339,-290.189866255,-214.421374389,24.0755245396,            89P   2372
-290.243116359,-214.459251586,24.1693092593,-290.153660801,           89P   2373
-214.296167792,22.7353146418,-290.159402432,-214.312151022,           89P   2374
22.8416619467,-290.157562009,-214.326377409,23.055560614,             89P   2375
-290.13408451,-214.327487762,23.3761103742,-290.081731327,            89P   2376
-214.307598202,23.6954411343,-290.007905415,-214.285001595,           89P   2377
24.0074838256,-289.945508874,-214.260148693,24.2127392783,            89P   2378
-289.984794458,-214.302243599,24.3129191033,-290.09268405,            89P   2379
-214.241755363,22.7698170246,-290.09610187,-214.256690899,            89P   2380
22.8752953465,-290.088513168,-214.269051773,23.0888719461,            89P   2381
-290.054950105,-214.26546423,23.4068868569,-289.991508294,            89P   2382
-214.240420245,23.7218198192,-289.906041809,-214.210315283,           89P   2383
24.0285543129,-289.835432405,-214.179885188,24.2286615755,            89P   2384
-289.802385485,-214.169945029,24.3448690513,0.,1.,0.,1.;              89P   2385
128,7,7,3,3,0,0,0,0,0,0.,0.,0.,0.,0.2,0.4,0.6,0.8,1.,1.,1.,1.,        91P   2386
0.,0.,0.,0.,0.2,0.4,0.6,0.8,1.,1.,1.,1.,1.,1.,1.,1.,1.,1.,1.,1.,      91P   2387
1.,1.,1.,1.,1.,1.,1.,1.,1.,1.,1.,1.,1.,1.,1.,1.,1.,1.,1.,1.,1.,       91P   2388
1.,1.,1.,1.,1.,1.,1.,1.,1.,1.,1.,1.,1.,1.,1.,1.,1.,1.,1.,1.,1.,       91P   2389
1.,1.,1.,1.,1.,1.,1.,1.,1.,1.,1.,1.,1.,1.,-291.886708903,             91P   2390
-214.983960037,23.2857909702,-291.777186803,-214.983704637,           91P   2391
23.2522891624,-291.652117369,-215.002488486,23.0860522877,            91P   2392
-291.466711818,-215.015987676,22.8322905767,-291.286732691,           91P   2393
-215.013652563,22.5741336177,-291.113939119,-214.99151142,            91P   2394
22.311206029,-291.006820346,-214.960156048,22.1333813543,             91P   2395
-290.955244309,-214.942321117,22.0431756623,-291.959522986,           91P   2396
-215.022727364,23.115094907,-291.848481222,-215.022662301,            91P   2397
23.0855144226,-291.719525273,-215.044647239,22.9241678753,            91P   2398
-291.527069705,-215.062626529,22.6786454781,-291.340687301,           91P   2399
-215.062050508,22.427865767,-291.162955536,-215.039663384,            91P   2400
22.1708557837,-291.052482435,-215.009358593,21.9960699769,            91P   2401
-291.000964999,-214.993034094,21.9088663517,-291.907874791,           91P   2402
-215.120804344,22.670211219,-291.798015976,-215.117434126,            91P   2403
22.640338177,-291.679110823,-215.137845312,22.4954135267,             91P   2404
-291.505204399,-215.145850538,22.2714593461,-291.334208878,           91P   2405
-215.138175002,22.0439150018,-291.168655686,-215.116769015,           91P   2406
21.8109328395,-291.065568358,-215.089902936,21.6513706263,            91P   2407
-291.023127185,-215.077345435,21.5730795842,-291.827222971,           91P   2408
-215.293569557,22.009399999,-291.719263589,-215.282867673,            91P   2409
21.978429123,-291.616960264,-215.292130518,21.8563871757,             91P   2410
-291.466158518,-215.297676738,21.6696447476,-291.318887611,           91P   2411
-215.291694887,21.4788598807,-291.175940392,-215.274475239,           91P   2412
21.2813567296,-291.093173488,-215.243480952,21.1426319507,            91P   2413
-291.064374852,-215.23371158,21.0766945697,-291.732643957,            91P   2414
-215.491344743,21.3579234025,-291.627693909,-215.47303848,            91P   2415
21.3253422135,-291.544636224,-215.482036323,21.2293157324,            91P   2416
-291.426401418,-215.482179869,21.078605017,-291.307869066,            91P   2417
-215.478502527,20.9267314376,-291.202432579,-215.457748928,           91P   2418
20.7638963393,-291.140303026,-215.43555439,20.6502492201,             91P   2419
-291.120327071,-215.431840865,20.5976001137,-291.621679508,           91P   2420
-215.720907181,20.7188314793,-291.520046224,-215.69609479,            91P   2421
20.6847978132,-291.463827048,-215.700832208,20.6120262206,            91P   2422
-291.38018277,-215.704793116,20.5008599456,-291.303120517,            91P   2423
-215.69860337,20.3851074869,-291.229552518,-215.687839276,            91P   2424
20.2633670081,-291.187668933,-215.675227769,20.1774087686,            91P   2425
-291.174813843,-215.675865151,20.1373658448,-291.546424339,           91P   2426
-215.911648254,20.3089825212,-291.446650887,-215.881855161,           91P   2427
20.2731346499,-291.402835539,-215.881117038,20.2167329765,            91P   2428
-291.33591014,-215.883390015,20.1317798159,-291.27649031,             91P   2429
-215.875296746,20.0419622823,-291.221509315,-215.869800843,           91P   2430
19.9470169041,-291.18856127,-215.868881098,19.8816221132,             91P   2431
-291.177811241,-215.870810469,19.8489504632,-291.508555731,           91P   2432
-216.015041361,20.1074528945,-291.412032685,-215.983521501,           91P   2433
20.0700784133,-291.373930367,-215.98226131,20.0237037377,             91P   2434
-291.315207908,-215.984045555,19.9521779122,-291.263347979,           91P   2435
-215.976832172,19.8756830164,-291.214529312,-215.973151654,           91P   2436
19.7944979858,-291.185143755,-215.972001371,19.738424539,             91P   2437
-291.174320983,-215.975157763,19.7096327895,0.,1.,0.,1.;              91P   2438
128,7,7,3,3,0,0,0,0,0,0.,0.,0.,0.,0.2,0.4,0.6,0.8,1.,1.,1.,1.,        93P   2439
0.,0.,0.,0.,0.2,0.4,0.6,0.8,1.,1.,1.,1.,1.,1.,1.,1.,1.,1.,1.,1.,      93P   2440
1.,1.,1.,1.,1.,1.,1.,1.,1.,1.,1.,1.,1.,1.,1.,1.,1.,1.,1.,1.,1.,       93P   2441
1.,1.,1.,1.,1.,1.,1.,1.,1.,1.,1.,1.,1.,1.,1.,1.,1.,1.,1.,1.,1.,       93P   2442
1.,1.,1.,1.,1.,1.,1.,1.,1.,1.,1.,1.,1.,1.,-298.612418681,             93P   2443
-230.735910623,7.37361663067,-298.762781011,-230.946396667,           93P   2444
7.35283398675,-299.051935785,-231.376976883,7.31708644541,            93P   2445
-299.45328329,-232.046624336,7.29832123897,-299.824614277,            93P   2446
-232.731662402,7.31152006612,-300.169357465,-233.430193287,           93P   2447
7.34623513365,-300.374031149,-233.907440463,7.37817739954,            93P   2448
-300.469378047,-234.147411174,7.39338773038,-298.733233356,           93P   2449
-230.583707674,7.45370266225,-298.887303697,-230.793475824,           93P   2450
7.43429477038,-299.180382319,-231.22525808,7.39981589024,             93P   2451
-299.588675409,-231.895849415,7.38394313713,-299.965385596,           93P   2452
-232.582156996,7.40051611162,-300.314680244,-233.282776666,           93P   2453
7.43956759238,-300.521766035,-233.7621138,7.47366639971,              93P   2454
-300.617694099,-234.001065772,7.49009201493,-298.858386515,           93P   2455
-230.197780594,7.60222749713,-299.021914227,-230.412316806,           93P   2456
7.58069244973,-299.322630439,-230.863200555,7.53770664172,            93P   2457
-299.747104243,-231.559186122,7.51703253027,-300.138586403,           93P   2458
-232.269333565,7.52861838274,-300.500681604,-232.995824716,           93P   2459
7.56996287507,-300.716700061,-233.492716244,7.60683645426,            93P   2460
-300.816913654,-233.741666261,7.62490978265,-299.060935097,           93P   2461
-229.621789958,7.81869675744,-299.237378409,-229.843860355,           93P   2462
7.79402362516,-299.54275278,-230.324361634,7.73542221026,             93P   2463
-299.99616796,-231.057755164,7.70511283744,-300.40635773,             93P   2464
-231.804607003,7.71212062433,-300.785505891,-232.569399654,           93P   2465
7.75328255818,-301.019760104,-233.093357685,7.79633849086,            93P   2466
-301.12619542,-233.354890249,7.81793028852,-299.275407814,            93P   2467
-229.045956549,8.02481348038,-299.465228374,-229.275430513,           93P   2468
7.99466185891,-299.778056799,-229.786279708,7.92471867144,            93P   2469
-300.251175845,-230.558491161,7.88277431853,-300.688326791,           93P   2470
-231.343187838,7.8869923552,-301.088754157,-232.147698652,            93P   2471
7.92931415059,-301.332996372,-232.697943734,7.97918113451,            93P   2472
-301.446200893,-232.9732442,8.00433323003,-299.502101394,             93P   2473
-228.472326686,8.22240917256,-299.705703484,-228.709728392,           93P   2474
8.18597901309,-300.025047618,-229.250798771,8.10014462332,            93P   2475
-300.516171116,-230.063147389,8.04781955618,-300.981731737,           93P   2476
-230.887366318,8.05042302212,-301.407433664,-231.732929236,           93P   2477
8.09601480494,-301.661834343,-232.309752022,8.15207136864,            93P   2478
-301.781909676,-232.599988634,8.18180721767,-299.65937111,            93P   2479
-228.093068719,8.3484551473,-299.870361084,-228.332024869,            93P   2480
8.3040733688,-300.193232131,-228.895316016,8.20800734196,             93P   2481
-300.70084152,-229.736684064,8.14806815065,-301.187577945,            93P   2482
-230.590245618,8.14892717495,-301.631421518,-231.466546668,           93P   2483
8.1984127964,-301.895913614,-232.063274646,8.26129931929,             93P   2484
-302.021529157,-232.367607456,8.29499276578,-299.796295299,           93P   2485
-227.86431607,8.42725107062,-300.005618155,-228.210069581,            93P   2486
8.35275215856,-300.322772469,-228.776812407,8.25562832339,            93P   2487
-300.827540139,-229.620242331,8.19718683001,-301.313786105,           93P   2488
-230.474805539,8.19903716918,-301.756434649,-231.352001795,           93P   2489
8.25092893589,-302.01932619,-231.949575242,8.31618083198,             93P   2490
-302.14448187,-232.25241838,8.35132883234,0.,1.,0.,1.;                93P   2491
128,7,7,3,3,0,0,0,0,0,0.,0.,0.,0.,0.2,0.4,0.6,0.8,1.,1.,1.,1.,        95P   2492
0.,0.,0.,0.,0.2,0.4,0.6,0.8,1.,1.,1.,1.,1.,1.,1.,1.,1.,1.,1.,1.,      95P   2493
1.,1.,1.,1.,1.,1.,1.,1.,1.,1.,1.,1.,1.,1.,1.,1.,1.,1.,1.,1.,1.,       95P   2494
1.,1.,1.,1.,1.,1.,1.,1.,1.,1.,1.,1.,1.,1.,1.,1.,1.,1.,1.,1.,1.,       95P   2495
1.,1.,1.,1.,1.,1.,1.,1.,1.,1.,1.,1.,1.,1.,-300.469378047,             95P   2496
-234.147411174,7.39338773038,-300.374031149,-233.907440463,           95P   2497
7.37817739954,-300.169357465,-233.430193287,7.34623513365,            95P   2498
-299.824614277,-232.731662402,7.31152006612,-299.45328329,            95P   2499
-232.046624336,7.29832123897,-299.051935785,-231.376976883,           95P   2500
7.31708644541,-298.762781011,-230.946396667,7.35283398675,            95P   2501
-298.612418681,-230.735910623,7.37361663067,-300.232072363,           95P   2502
-234.381563817,7.23866087509,-300.13765533,-234.139963123,            95P   2503
7.22539499926,-299.938857437,-233.664014408,7.19819822946,            95P   2504
-299.603286697,-232.966722144,7.17159611351,-299.24229178,            95P   2505
-232.281588001,7.16489032878,-298.853550344,-231.611306303,           95P   2506
7.18931096649,-298.572183756,-231.18046079,7.22814825774,             95P   2507
-298.42749699,-230.968875919,7.25103512843,-299.659541862,            95P   2508
-234.868192123,6.85990407141,-299.56741184,-234.622906457,            95P   2509
6.85262888491,-299.372341801,-234.135681145,6.83939250971,            95P   2510
-299.052833703,-233.419899559,6.83536594523,-298.707938749,           95P   2511
-232.713510291,6.85589725657,-298.341190489,-232.018848903,           95P   2512
6.90183057381,-298.077777807,-231.570550672,6.95606551259,            95P   2513
-297.942184182,-231.350076452,6.98746409823,-298.828023329,           95P   2514
-235.620675161,6.27879180196,-298.738843018,-235.36661793,            95P   2515
6.27829991842,-298.547886818,-234.859828095,6.28346916811,            95P   2516
-298.245439053,-234.109092366,6.31235123384,-297.923501014,           95P   2517
-233.366591216,6.36964482706,-297.584920662,-232.634210247,           95P   2518
6.45461145148,-297.344407217,-232.158422061,6.53687547868,            95P   2519
-297.221659169,-231.923650811,6.58108589241,-298.002717492,           95P   2520
-236.390749185,5.71389956894,-297.914750131,-236.126486622,           95P   2521
5.71816533361,-297.731574833,-235.596989737,5.73283726627,            95P   2522
-297.437090427,-234.807867473,5.79269843862,-297.139405099,           95P   2523
-234.026488095,5.88448264656,-296.830183576,-233.254385425,           95P   2524
6.00909405823,-296.613240281,-232.748328112,6.11540788973,            95P   2525
-296.503292053,-232.498513095,6.17234357686,-297.161359215,           95P   2526
-237.167564151,5.17956698186,-297.075114559,-236.891634066,           95P   2527
5.18459281969,-296.894148389,-236.33621478,5.20398856493,             95P   2528
-296.618341284,-235.506154464,5.28589345594,-296.344569556,           95P   2529
-234.683258445,5.40675300088,-296.068127712,-233.869163347,           95P   2530
5.56327356104,-295.878340324,-233.332683885,5.69142013174,            95P   2531
-295.781863796,-233.066644123,5.75854977011,-296.552819711,           95P   2532
-237.638373379,4.84283509412,-296.46977666,-237.354905598,            95P   2533
4.84567939567,-296.29856676,-236.783417276,4.86687796492,             95P   2534
-296.047261167,-235.928877671,4.95603085186,-295.792908911,           95P   2535
-235.082794841,5.09559414506,-295.538208469,-234.243521819,           95P   2536
5.26763490947,-295.365695233,-233.691691485,5.41210449571,            95P   2537
-295.278827481,-233.417007384,5.48786587337,-296.235703039,           95P   2538
-237.854864551,4.67273639704,-296.153889633,-237.56881123,            95P   2539
4.67400713182,-295.990041902,-236.990147587,4.69648036144,            95P   2540
-295.747110972,-236.125715537,4.7937021075,-295.505446418,            95P   2541
-235.268319628,4.93744756791,-295.262836031,-234.42060702,            95P   2542
5.12344734948,-295.102174997,-233.861390527,5.2753584227,             95P   2543
-295.020224783,-233.583864449,5.35455038354,0.,1.,0.,1.;              95P   2544
128,7,7,3,3,0,0,0,0,0,0.,0.,0.,0.,0.2,0.4,0.6,0.8,1.,1.,1.,1.,        97P   2545
0.,0.,0.,0.,0.2,0.4,0.6,0.8,1.,1.,1.,1.,1.,1.,1.,1.,1.,1.,1.,1.,      97P   2546
1.,1.,1.,1.,1.,1.,1.,1.,1.,1.,1.,1.,1.,1.,1.,1.,1.,1.,1.,1.,1.,       97P   2547
1.,1.,1.,1.,1.,1.,1.,1.,1.,1.,1.,1.,1.,1.,1.,1.,1.,1.,1.,1.,1.,       97P   2548
1.,1.,1.,1.,1.,1.,1.,1.,1.,1.,1.,1.,1.,1.,-296.041149898,             97P   2549
-228.099570204,7.92221728584,-296.145485574,-228.180064187,           97P   2550
7.89314797958,-296.517291367,-228.525715413,7.76955283532,            97P   2551
-297.077198544,-229.037357021,7.63294148054,-297.617651882,           97P   2552
-229.573538625,7.51769385767,-298.133451025,-230.137599601,           97P   2553
7.43038325791,-298.462051711,-230.525418085,7.39439991574,            97P   2554
-298.612418681,-230.735910623,7.37361663067,-296.030661741,           97P   2555
-227.977412909,7.98184575665,-296.227800028,-228.008929222,           97P   2556
7.98686222016,-296.617766069,-228.333576848,7.87036990576,            97P   2557
-297.188937399,-228.847774698,7.72935686074,-297.737587522,           97P   2558
-229.39073634,7.6109656275,-298.257494042,-229.966047789,             97P   2559
7.51787463588,-298.579158262,-230.373933054,7.47311115287,            97P   2560
-298.733233356,-230.583707674,7.45370266225,-296.002797214,           97P   2561
-227.56640618,8.18656226697,-296.223241597,-227.602649499,            97P   2562
8.185759918,-296.622763679,-227.933859663,8.05199453991,              97P   2563
-297.217084967,-228.454904213,7.89574372271,-297.7953029,             97P   2564
-229.000671983,7.76674144295,-298.346882524,-229.57649815,            97P   2565
7.66781618926,-298.695464826,-229.984039441,7.62368273691,            97P   2566
-298.858386515,-230.197780594,7.60222749713,-295.975811374,           97P   2567
-226.963071596,8.51141137014,-296.208246601,-227.002222212,           97P   2568
8.50287912397,-296.632007027,-227.339254715,8.3445567671,             97P   2569
-297.264719354,-227.86667414,8.1497829944,-297.883332232,             97P   2570
-228.419973847,8.00084507801,-298.492750443,-228.994773639,           97P   2571
7.88718449734,-298.885805005,-229.401372371,7.84318625415,            97P   2572
-299.060935097,-229.621789958,7.81869675744,-295.931061328,           97P   2573
-226.367351202,8.84806154815,-296.176158105,-226.408151605,           97P   2574
8.82967499428,-296.621707179,-226.754904605,8.64652931762,            97P   2575
-297.304875119,-227.284652389,8.41550013001,-297.981713731,           97P   2576
-227.837051583,8.23477480594,-298.651930635,-228.412915896,           97P   2577
8.10507498781,-299.087709358,-228.819047996,8.054628021,              97P   2578
-299.275407814,-229.045956549,8.02481348038,-295.863402502,           97P   2579
-225.782315082,9.19823507486,-296.120600554,-225.82515592,            97P   2580
9.1704324253,-296.599426051,-226.174712396,8.95785077932,             97P   2581
-297.341141452,-226.70610804,8.69148341107,-298.082383442,            97P   2582
-227.255881673,8.47267599509,-298.820014129,-227.832039131,           97P   2583
8.31887871057,-299.301536298,-228.23846614,8.25829592814,             97P   2584
-299.502101394,-228.472326686,8.22240917256,-295.800594166,           97P   2585
-225.401464055,9.44245548871,-296.067609201,-225.443285713,           97P   2586
9.40955434909,-296.578337251,-225.791443812,9.18154454979,            97P   2587
-297.359603928,-226.322429384,8.88467570874,-298.14512094,            97P   2588
-226.87100111,8.63944572552,-298.931846783,-227.444166892,            97P   2589
8.45931626318,-299.446349569,-227.851811724,8.39326426615,            97P   2590
-299.65937111,-228.093068719,8.3484551473,-295.765174706,             97P   2591
-225.209754984,9.56763071676,-296.0333655,-225.251028025,             97P   2592
9.53290260668,-296.552169541,-225.600889215,9.29609311697,            97P   2593
-297.343396184,-226.129303636,8.98629178841,-298.138501226,           97P   2594
-226.674925648,8.72653183503,-298.934563959,-227.245146386,           97P   2595
8.53127138507,-299.454895435,-227.650836161,8.45051936012,            97P   2596
-299.796295299,-227.86431607,8.42725107062,0.,1.,0.,1.;               97P   2597
128,7,7,3,3,0,0,0,0,0,0.,0.,0.,0.,0.2,0.4,0.6,0.8,1.,1.,1.,1.,        99P   2598
0.,0.,0.,0.,0.2,0.4,0.6,0.8,1.,1.,1.,1.,1.,1.,1.,1.,1.,1.,1.,1.,      99P   2599
1.,1.,1.,1.,1.,1.,1.,1.,1.,1.,1.,1.,1.,1.,1.,1.,1.,1.,1.,1.,1.,       99P   2600
1.,1.,1.,1.,1.,1.,1.,1.,1.,1.,1.,1.,1.,1.,1.,1.,1.,1.,1.,1.,1.,       99P   2601
1.,1.,1.,1.,1.,1.,1.,1.,1.,1.,1.,1.,1.,1.,-305.257327334,             99P   2602
-217.240735761,29.4226287474,-305.121225245,-217.133053765,           99P   2603
29.3180578718,-304.852746589,-216.921259172,29.0954058667,            99P   2604
-304.466505389,-216.604487402,28.7408783948,-304.087792267,           99P   2605
-216.29438104,28.3715288712,-303.711140902,-215.996937182,            99P   2606
27.9906683735,-303.454918683,-215.811519681,27.7317407404,            99P   2607
-303.324422895,-215.72254519,27.6034682735,-305.286242776,            99P   2608
-217.341715029,29.2149767811,-305.151041281,-217.234183729,           99P   2609
29.1068991063,-304.885363531,-217.020207621,28.8854685138,            99P   2610
-304.504128571,-216.70057462,28.5334140286,-304.129217375,            99P   2611
-216.389470798,28.1672270382,-303.756240035,-216.089973097,           99P   2612
27.7895994487,-303.50170087,-215.904861896,27.5329719264,             99P   2613
-303.371408015,-215.816766958,27.4043284849,-305.473172221,           99P   2614
-217.664898197,28.8681371494,-305.338897096,-217.556069576,           99P   2615
28.7602514447,-305.074136235,-217.339095377,28.5388365427,            99P   2616
-304.696997031,-217.012257887,28.1903056025,-304.325195164,           99P   2617
-216.691750731,27.8284211175,-303.953580914,-216.382622209,           99P   2618
27.4569445648,-303.700762469,-216.190042554,27.2051280307,            99P   2619
-303.572061031,-216.097015669,27.0782554518,-305.732894854,           99P   2620
-218.169933933,28.3566706264,-305.599414038,-218.05995048,            99P   2621
28.2492435114,-305.336590013,-217.838862859,28.0285946136,            99P   2622
-304.960477848,-217.503304233,27.683463887,-304.593668318,            99P   2623
-217.169557287,27.3282410232,-304.225006969,-216.846555957,           99P   2624
26.96626392,-303.972551345,-216.644655391,26.7216486317,              99P   2625
-303.843696511,-216.547016764,26.5982556872,-305.975926219,           99P   2626
-218.68522668,27.8473442152,-305.842464304,-218.574989617,            99P   2627
27.7409055103,-305.581090691,-218.350996637,27.5218602518,            99P   2628
-305.206207025,-218.008460195,27.1816326451,-304.840865131,           99P   2629
-217.664636795,26.8340325976,-304.47150809,-217.33076261,             99P   2630
26.4824837829,-304.219467113,-217.119696947,26.2448595787,            99P   2631
-304.091687519,-217.016721706,26.1245950375,-306.205830043,           99P   2632
-219.204220612,27.335798005,-306.071765043,-219.0940597,              99P   2633
27.2304414376,-305.808084216,-218.870656788,27.0149029549,            99P   2634
-305.436062068,-218.520936539,26.6803669582,-305.068446439,           99P   2635
-218.170788961,26.3420722984,-304.702532031,-217.823125327,           99P   2636
25.9994102493,-304.447531982,-217.606019213,25.7701300919,            99P   2637
-304.316908402,-217.501242845,25.6545813577,-306.352248678,           99P   2638
-219.55157822,26.9933728185,-306.218341771,-219.440984955,            99P   2639
26.8884328227,-305.95598297,-219.215471243,26.6741755884,             99P   2640
-305.583285198,-218.86239093,26.3441669897,-305.215477429,            99P   2641
-218.507085315,26.0117074733,-304.847463501,-218.154257313,           99P   2642
25.6766491405,-304.593568864,-217.930619463,25.4514940017,            99P   2643
-304.463635124,-217.8226143,25.3382467123,-306.425147061,             99P   2644
-219.725037583,26.8215510536,-306.29139712,-219.613365468,            99P   2645
26.7165945169,-306.029916923,-219.386072949,26.5031787805,            99P   2646
-305.655980501,-219.031675356,26.1759119705,-305.2880757,             99P   2647
-218.673781817,25.8460788203,-304.918802856,-218.318762898,           99P   2648
25.514426432,-304.664218984,-218.093232241,25.2916410463,             99P   2649
-304.53458289,-217.983915506,25.179547365,0.,1.,0.,1.;                99P   2650
128,7,7,3,3,0,0,0,0,0,0.,0.,0.,0.,0.2,0.4,0.6,0.8,1.,1.,1.,1.,       101P   2651
0.,0.,0.,0.,0.2,0.4,0.6,0.8,1.,1.,1.,1.,1.,1.,1.,1.,1.,1.,1.,1.,     101P   2652
1.,1.,1.,1.,1.,1.,1.,1.,1.,1.,1.,1.,1.,1.,1.,1.,1.,1.,1.,1.,1.,      101P   2653
1.,1.,1.,1.,1.,1.,1.,1.,1.,1.,1.,1.,1.,1.,1.,1.,1.,1.,1.,1.,1.,      101P   2654
1.,1.,1.,1.,1.,1.,1.,1.,1.,1.,1.,1.,1.,1.,-303.324422895,            101P   2655
-215.72254519,27.6034682735,-303.454918683,-215.811519681,           101P   2656
27.7317407404,-303.711140902,-215.996937182,27.9906683735,           101P   2657
-304.087792267,-216.29438104,28.3715288712,-304.466505389,           101P   2658
-216.604487402,28.7408783948,-304.852746589,-216.921259172,          101P   2659
29.0954058667,-305.121225245,-217.133053765,29.3180578718,           101P   2660
-305.257327334,-217.240735761,29.4226287474,-303.273071197,          101P   2661
-215.619566889,27.8211151864,-303.403788777,-215.709502675,          101P   2662
27.9489822021,-303.662822839,-215.89726087,28.2060885,               101P   2663
-304.044303619,-216.194554505,28.5860077415,-304.427819242,          101P   2664
-216.505685438,28.9542042372,-304.819911371,-216.821648549,          101P   2665
29.3067481471,-305.091852533,-217.033427469,29.5260769858,           101P   2666
-305.228841826,-217.141257921,29.6271932035,-303.274299931,          101P   2667
-215.504256629,28.3267500543,-303.408594524,-215.601887582,          101P   2668
28.4529770862,-303.677098501,-215.80017299,28.7057372264,            101P   2669
-304.067627153,-216.103671165,29.0862548231,-304.469755783,          101P   2670
-216.421076712,29.452493268,-304.882217512,-216.739972478,           101P   2671
29.8007836485,-305.163454428,-216.94980716,30.0163378584,            101P   2672
-305.305224084,-217.060319975,30.1047949012,-303.250409751,          101P   2673
-215.339510821,29.0869122865,-303.393169524,-215.442588665,          101P   2674
29.2083528236,-303.675580887,-215.652690422,29.4544665069,           101P   2675
-304.099029884,-215.968769755,29.8265935187,-304.525931085,          101P   2676
-216.283190495,30.1925014523,-304.960994126,-216.596932627,          101P   2677
30.5407176793,-305.257976376,-216.808783656,30.7506882694,           101P   2678
-305.405307941,-216.924829303,30.8199965571,-303.199777469,          101P   2679
-215.162919032,29.8446130571,-303.352187819,-215.270519626,          101P   2680
29.961237562,-303.653032213,-215.484567151,30.2006453427,            101P   2681
-304.099544209,-215.802213624,30.5729852692,-304.555665598,          101P   2682
-216.119410987,30.9384208629,-305.020513892,-216.438377109,          101P   2683
31.2822672958,-305.334009807,-216.656586757,31.4860571893,           101P   2684
-305.487962871,-216.779953407,31.5354623926,-303.114238271,          101P   2685
-214.970348554,30.5956335762,-303.280030815,-215.080835286,          101P   2686
30.7077725947,-303.603380452,-215.300428863,30.9429543306,           101P   2687
-304.080490696,-215.624048164,31.3150972477,-304.568999647,          101P   2688
-215.944167635,31.6816712509,-305.067449265,-216.273591249,          101P   2689
32.0243061694,-305.4024698,-216.504578257,32.2223447456,             101P   2690
-305.563678702,-216.63691276,32.2519017792,-303.022215361,           101P   2691
-214.824970547,31.08529068,-303.198041784,-214.941920631,            101P   2692
31.1961995005,-303.54218724,-215.16965715,31.4294079621,             101P   2693
-304.049486971,-215.501950623,31.8019981773,-304.562599637,          101P   2694
-215.827634987,32.1734359788,-305.085946513,-216.165890873,          101P   2695
32.5196834951,-305.438245837,-216.412873793,32.7157190208,           101P   2696
-305.605575474,-216.549788969,32.7316299816,-302.966575408,          101P   2697
-214.747927938,31.3301108235,-303.143802622,-214.864667601,          101P   2698
31.4400431216,-303.491132385,-215.091828726,31.6691911273,           101P   2699
-304.002607313,-215.420623556,32.0396120157,-304.518509189,          101P   2700
-215.74372915,32.4092868738,-305.044771932,-216.079751467,           101P   2701
32.7529950512,-305.401956326,-216.329096958,32.9397646169,           101P   2702
-305.638060662,-216.501334413,33.0503461793,0.,1.,0.,1.;             101P   2703
128,7,7,3,3,0,0,0,0,0,0.,0.,0.,0.,0.2,0.4,0.6,0.8,1.,1.,1.,1.,       103P   2704
0.,0.,0.,0.,0.2,0.4,0.6,0.8,1.,1.,1.,1.,1.,1.,1.,1.,1.,1.,1.,1.,     103P   2705
1.,1.,1.,1.,1.,1.,1.,1.,1.,1.,1.,1.,1.,1.,1.,1.,1.,1.,1.,1.,1.,      103P   2706
1.,1.,1.,1.,1.,1.,1.,1.,1.,1.,1.,1.,1.,1.,1.,1.,1.,1.,1.,1.,1.,      103P   2707
1.,1.,1.,1.,1.,1.,1.,1.,1.,1.,1.,1.,1.,1.,-294.8188443,              103P   2708
-252.72657437,39.4141847574,-294.98833078,-252.809857853,            103P   2709
39.1538907288,-295.339849326,-252.972989087,38.638708923,            103P   2710
-295.87143145,-253.171692268,37.8572848804,-296.389907666,           103P   2711
-253.364147914,37.0665213036,-296.894611447,-253.537187761,          103P   2712
36.2620882371,-297.219232721,-253.645694909,35.718215385,            103P   2713
-297.380958867,-253.699171007,35.4482367207,-294.476289229,          103P   2714
-252.734472479,39.402065968,-294.654567705,-252.823246159,           103P   2715
39.1413116318,-295.033434258,-252.993601546,38.6239619348,           103P   2716
-295.599236049,-253.204140164,37.8365224374,-296.151999895,          103P   2717
-253.405844842,37.0407442689,-296.691048408,-253.58326933,           103P   2718
36.2290887447,-297.038609519,-253.692263668,35.6800891019,           103P   2719
-297.207531042,-253.747823127,35.4066439139,-293.664594268,          103P   2720
-252.694232134,39.4809257111,-293.858846818,-252.798511822,          103P   2721
39.2147746223,-294.290463293,-252.992137171,38.6977090564,           103P   2722
-294.923465993,-253.233923876,37.905022201,-295.543083402,           103P   2723
-253.45537329,37.1047747056,-296.155969905,-253.648104039,           103P   2724
36.2910417485,-296.548542849,-253.75998242,35.7373695377,            103P   2725
-296.736834262,-253.819753567,35.4579089251,-292.449234145,          103P   2726
-252.532452811,39.5281905676,-292.667989412,-252.655852648,          103P   2727
39.2603606362,-293.179886013,-252.894957525,38.7567849232,           103P   2728
-293.90727336,-253.211902854,37.9712035001,-294.625035263,           103P   2729
-253.464952867,37.1690510253,-295.346801321,-253.694616376,          103P   2730
36.3639477322,-295.807551964,-253.821932144,35.8130130293,           103P   2731
-296.023324183,-253.887071335,35.5284496099,-291.24762763,           103P   2732
-252.272218698,39.4822105809,-291.485232247,-252.437764649,          103P   2733
39.2233646873,-292.063183786,-252.733382109,38.7363157235,           103P   2734
-292.900834861,-253.105359349,37.9847066414,-293.712911106,          103P   2735
-253.435729619,37.2049470789,-294.536399894,-253.696040392,          103P   2736
36.4075013659,-295.06414544,-253.848061321,35.8639149172,            103P   2737
-295.308524358,-253.92391633,35.5762243714,-290.079273411,           103P   2738
-251.927964253,39.306583249,-290.340298024,-252.120788304,           103P   2739
39.0614151509,-290.974650007,-252.514424104,38.6339010731,           103P   2740
-291.913585942,-252.954369956,37.9427966103,-292.819013293,          103P   2741
-253.338466616,37.1991327279,-293.728913933,-253.674872085,          103P   2742
36.4207103186,-294.319476145,-253.843282501,35.8846000542,           103P   2743
-294.592437085,-253.932990005,35.5951347697,-289.334948783,          103P   2744
-251.718203556,39.0556520461,-289.612472804,-251.931766256,          103P   2745
38.829881304,-290.312398422,-252.31596248,38.5074140376,             103P   2746
-291.299532772,-252.823352803,37.8741221697,-292.249175565,          103P   2747
-253.25584952,37.1465164932,-293.213029682,-253.630350217,           103P   2748
36.3979335781,-293.830610058,-253.827916378,35.855243344,            103P   2749
-294.124137599,-253.926806717,35.5614591261,-288.908548849,          103P   2750
-251.61504635,38.8192691198,-289.340016126,-251.88343903,            103P   2751
38.6332426072,-290.045292238,-252.273916172,38.362516791,            103P   2752
-291.044474337,-252.786142005,37.767773067,-291.999253125,           103P   2753
-253.233727539,37.0650227606,-292.973014882,-253.615733445,          103P   2754
36.3445279915,-293.596107683,-253.823170764,35.8157205987,           103P   2755
-293.890746057,-253.924656603,35.5287409864,0.,1.,0.,1.;             103P   2756
128,7,7,3,3,0,0,0,0,0,0.,0.,0.,0.,0.2,0.4,0.6,0.8,1.,1.,1.,1.,       105P   2757
0.,0.,0.,0.,0.2,0.4,0.6,0.8,1.,1.,1.,1.,1.,1.,1.,1.,1.,1.,1.,1.,     105P   2758
1.,1.,1.,1.,1.,1.,1.,1.,1.,1.,1.,1.,1.,1.,1.,1.,1.,1.,1.,1.,1.,      105P   2759
1.,1.,1.,1.,1.,1.,1.,1.,1.,1.,1.,1.,1.,1.,1.,1.,1.,1.,1.,1.,1.,      105P   2760
1.,1.,1.,1.,1.,1.,1.,1.,1.,1.,1.,1.,1.,1.,-297.380958867,            105P   2761
-253.699171007,35.4482367207,-297.219232721,-253.645694909,          105P   2762
35.718215385,-296.894611447,-253.537187761,36.2620882371,            105P   2763
-296.389907666,-253.364147914,37.0665213036,-295.87143145,           105P   2764
-253.171692268,37.8572848804,-295.339849326,-252.972989087,          105P   2765
38.638708923,-294.98833078,-252.809857853,39.1538907288,             105P   2766
-294.8188443,-252.72657437,39.4141847574,-297.489351257,             105P   2767
-253.668763433,35.4742322249,-297.332122223,-253.616589434,          105P   2768
35.7420443119,-297.021838347,-253.508386781,36.2827129199,           105P   2769
-296.538600024,-253.338087335,37.0826319503,-296.041553575,          105P   2770
-253.151412332,37.8702614072,-295.531358743,-252.9601063,            105P   2771
38.6479257907,-295.196932702,-252.801490162,39.1617526644,           105P   2772
-295.032941219,-252.721638052,39.4217590008,-297.582543137,          105P   2773
-253.587656644,35.662395964,-297.42856643,-253.5371637,              105P   2774
35.9279207106,-297.149297347,-253.429445937,36.4566262194,           105P   2775
-296.704932738,-253.261924815,37.238161917,-296.251171859,           105P   2776
-253.086171366,38.0121656196,-295.787044646,-252.897793798,          105P   2777
38.7756123096,-295.487144829,-252.746808694,39.2838371416,           105P   2778
-295.341477027,-252.671706136,39.5364746647,-297.724335813,          105P   2779
-253.463171887,35.9451327204,-297.578551098,-253.415623457,          105P   2780
36.2007004653,-297.344947468,-253.306900636,36.7102570654,           105P   2781
-296.958977784,-253.14374312,37.464736235,-296.568742315,            105P   2782
-252.973472714,38.2155949981,-296.174092008,-252.792030736,          105P   2783
38.9584586731,-295.925026951,-252.653250908,39.4567566612,           105P   2784
-295.80424765,-252.584355979,39.7007956387,-297.863341233,           105P   2785
-253.33779432,36.2323505833,-297.727338383,-253.294706634,           105P   2786
36.4762151114,-297.544042754,-253.183343984,36.9626093249,           105P   2787
-297.216938295,-253.020466494,37.6848641729,-296.89344884,           105P   2788
-252.852230215,38.4064772546,-296.57098175,-252.687396666,           105P   2789
39.1260952591,-296.371431906,-252.556788814,39.6074470635,           105P   2790
-296.274259797,-252.492532565,39.8415267638,-298.029910524,          105P   2791
-253.207931103,36.5008281758,-297.900882514,-253.169624905,          105P   2792
36.7288981865,-297.757439039,-253.056532866,37.1866675162,           105P   2793
-297.496170689,-252.900340427,37.8700711226,-297.242454154,          105P   2794
-252.741293695,38.5541762585,-296.988022394,-252.578908228,          105P   2795
39.2354272581,-296.8357654,-252.458612723,39.6928140444,             105P   2796
-296.760016894,-252.399652725,39.9144786437,-298.137956166,          105P   2797
-253.114385948,36.6942437953,-298.029524456,-253.082542373,          105P   2798
36.88425217,-297.910612498,-252.974277602,37.3160272129,             105P   2799
-297.697081306,-252.823486283,37.9587453831,-297.489047551,          105P   2800
-252.669921039,38.6021112805,-297.282776041,-252.516359798,          105P   2801
39.2453779538,-297.154659982,-252.404372153,39.6747835016,           105P   2802
-297.093145924,-252.348995339,39.8862399205,-298.163799281,          105P   2803
-253.10100371,36.712812591,-298.107962788,-253.066116814,            105P   2804
36.866952429,-297.996186723,-252.957984523,37.2941202712,            105P   2805
-297.799665361,-252.805701287,37.9321777251,-297.608846422,          105P   2806
-252.650597368,38.5709725629,-297.423419517,-252.495605689,          105P   2807
39.2118819319,-297.309270178,-252.383882064,39.6396364171,           105P   2808
-297.252865702,-252.328870234,39.8503802375,0.,1.,0.,1.;             105P   2809
128,7,7,3,3,0,0,0,0,0,0.,0.,0.,0.,0.2,0.4,0.6,0.8,1.,1.,1.,1.,       107P   2810
0.,0.,0.,0.,0.2,0.4,0.6,0.8,1.,1.,1.,1.,1.,1.,1.,1.,1.,1.,1.,1.,     107P   2811
1.,1.,1.,1.,1.,1.,1.,1.,1.,1.,1.,1.,1.,1.,1.,1.,1.,1.,1.,1.,1.,      107P   2812
1.,1.,1.,1.,1.,1.,1.,1.,1.,1.,1.,1.,1.,1.,1.,1.,1.,1.,1.,1.,1.,      107P   2813
1.,1.,1.,1.,1.,1.,1.,1.,1.,1.,1.,1.,1.,1.,-307.289119318,            107P   2814
-218.855590189,30.7363622791,-307.220679467,-218.786298609,          107P   2815
30.7193215492,-306.94664773,-218.550825383,30.5458631743,            107P   2816
-306.519740997,-218.214517527,30.2854133252,-306.09196189,           107P   2817
-217.885174475,30.0153984184,-305.668279579,-217.561929051,          107P   2818
29.7318421156,-305.393440256,-217.348426328,29.5272079453,           107P   2819
-305.257327334,-217.240735761,29.4226287474,-307.369687699,          107P   2820
-218.965911499,30.675790639,-307.268534531,-218.890644534,           107P   2821
30.5744743707,-306.98902994,-218.654243473,30.3910771351,            107P   2822
-306.556068702,-218.319082387,30.1148915452,-306.123473211,          107P   2823
-217.990279846,29.830277195,-305.696810314,-217.665090654,           107P   2824
29.5336874308,-305.421455032,-217.449254888,29.3230630575,           107P   2825
-305.286242776,-217.341715029,29.2149767811,-307.578215882,          107P   2826
-219.295223988,30.3597742142,-307.475725718,-219.224932235,          107P   2827
30.2512561676,-307.187607018,-218.992771629,30.0636935613,           107P   2828
-306.750722396,-218.656550233,29.7810840969,-306.314641297,          107P   2829
-218.324025719,29.4902013244,-305.884370261,-217.994750469,          107P   2830
29.1890814497,-305.608750145,-217.774782722,28.9770696105,           107P   2831
-305.473172221,-217.664898197,28.8681371494,-307.870716152,          107P   2832
-219.788205165,29.8697921845,-307.764434092,-219.72178386,           107P   2833
29.7494859753,-307.470582423,-219.493633254,29.5595247001,           107P   2834
-307.021434571,-219.164289948,29.2746451984,-306.579855836,          107P   2835
-218.833963455,28.9817807768,-306.144951888,-218.505574999,          107P   2836
28.6793202598,-305.86895523,-218.282042852,28.4661738057,            107P   2837
-305.732894854,-218.169933933,28.3566706264,-308.138103025,          107P   2838
-220.29376769,29.377094121,-308.030691694,-220.229207896,            107P   2839
29.2457999632,-307.738533612,-219.999177356,29.0517424975,           107P   2840
-307.283548231,-219.674064742,28.7650580377,-306.832369389,          107P   2841
-219.350285873,28.4728139008,-306.392659394,-219.022875832,          107P   2842
28.1696350698,-306.113251616,-218.798654908,27.9568641291,           107P   2843
-305.975926219,-218.68522668,27.8473442152,-308.417310646,           107P   2844
-220.787462462,28.8779173571,-308.304961085,-220.728256075,          107P   2845
28.7379223723,-308.001313184,-220.508140479,28.5443323651,           107P   2846
-307.536693197,-220.189655955,28.256649567,-307.076116025,           107P   2847
-219.870486123,27.9634218792,-306.628373786,-219.544527806,          107P   2848
27.6587970613,-306.345066075,-219.318630548,27.4452182882,           107P   2849
-306.205830043,-219.204220612,27.335798005,-308.616411142,           107P   2850
-221.102754097,28.5386650596,-308.501962277,-221.048169532,          107P   2851
28.3950516121,-308.18942809,-220.835419393,28.2012864039,            107P   2852
-307.711591491,-220.526467753,27.9144323897,-307.238518472,          107P   2853
-220.215436136,27.6224490818,-306.779609559,-219.89471734,           107P   2854
27.3182957326,-306.492609088,-219.66750141,27.1033702866,            107P   2855
-306.352248678,-219.55157822,26.9933728185,-308.720124314,           107P   2856
-221.258465065,28.3672856443,-308.602952847,-221.204305364,          107P   2857
28.2220150576,-308.2860368,-220.995285558,28.0278994743,             107P   2858
-307.800830776,-220.6923034,27.741488496,-307.321939709,             107P   2859
-220.385041961,27.4494843141,-306.8548119,-220.069351371,            107P   2860
27.1467730206,-306.565342939,-219.842091618,26.9315658596,           107P   2861
-306.425147061,-219.725037583,26.8215510536,0.,1.,0.,1.;             107P   2862
128,7,7,3,3,0,0,0,0,0,0.,0.,0.,0.,0.2,0.4,0.6,0.8,1.,1.,1.,1.,       109P   2863
0.,0.,0.,0.,0.2,0.4,0.6,0.8,1.,1.,1.,1.,1.,1.,1.,1.,1.,1.,1.,1.,     109P   2864
1.,1.,1.,1.,1.,1.,1.,1.,1.,1.,1.,1.,1.,1.,1.,1.,1.,1.,1.,1.,1.,      109P   2865
1.,1.,1.,1.,1.,1.,1.,1.,1.,1.,1.,1.,1.,1.,1.,1.,1.,1.,1.,1.,1.,      109P   2866
1.,1.,1.,1.,1.,1.,1.,1.,1.,1.,1.,1.,1.,1.,-305.257327334,            109P   2867
-217.240735761,29.4226287474,-305.393440256,-217.348426328,          109P   2868
29.5272079453,-305.668279579,-217.561929051,29.7318421156,           109P   2869
-306.09196189,-217.885174475,30.0153984184,-306.519740997,           109P   2870
-218.214517527,30.2854133252,-306.94664773,-218.550825383,           109P   2871
30.5458631743,-307.220679467,-218.786298609,30.7193215492,           109P   2872
-307.289119318,-218.855590189,30.7363622791,-305.228841826,          109P   2873
-217.141257921,29.6271932035,-305.365842022,-217.249096955,          109P   2874
29.7283174686,-305.642228021,-217.46773167,29.9127781607,            109P   2875
-306.065458386,-217.796772576,30.1710999537,-306.491803083,          109P   2876
-218.134101657,30.4165535315,-306.917106216,-218.478740258,          109P   2877
30.6537531091,-307.190770052,-218.721082405,30.8098510358,           109P   2878
-307.29838794,-218.850803829,30.7784118021,-305.305224084,           109P   2879
-217.060319975,30.1047949012,-305.444488693,-217.168880048,          109P   2880
30.1916889232,-305.724488613,-217.398334954,30.325096403,            109P   2881
-306.14260994,-217.743318246,30.5118942737,-306.560668655,           109P   2882
-218.100648515,30.6856507935,-306.974612356,-218.467004988,          109P   2883
30.8520091284,-307.241035782,-218.721120251,30.9607055521,           109P   2884
-307.341308913,-218.844813169,30.9292576506,-305.405307941,          109P   2885
-216.924829303,30.8199965571,-305.547421134,-217.036764701,          109P   2886
30.8868499977,-305.828473524,-217.284287391,30.9456347912,           109P   2887
-306.244376984,-217.662440009,31.0224874054,-306.653747438,          109P   2888
-218.050769398,31.0888403763,-307.058867527,-218.445374366,          109P   2889
31.1482743156,-307.312209199,-218.722999323,31.1877093382,           109P   2890
-307.416856914,-218.857514219,31.1517252353,-305.487962871,          109P   2891
-216.779953407,31.5354623926,-305.633730457,-216.896760818,          109P   2892
31.5822407875,-305.919067634,-217.161567347,31.5655820241,           109P   2893
-306.333248579,-217.574550782,31.5333043997,-306.736053009,          109P   2894
-217.996508658,31.4930223217,-307.132035519,-218.425201781,          109P   2895
31.4474042006,-307.374482048,-218.729479552,31.4172161192,           109P   2896
-307.483968843,-218.877413068,31.3759304011,-305.563678702,          109P   2897
-216.63691276,32.2519017792,-305.71345498,-216.759862355,            109P   2898
32.2793626848,-306.001893121,-217.043055494,32.1880239825,           109P   2899
-306.416923264,-217.486663657,32.0466858663,-306.811933325,          109P   2900
-217.945448298,31.9000929448,-307.195941617,-218.412241336,          109P   2901
31.7494215624,-307.431546636,-218.739348386,31.6479827314,           109P   2902
-307.547127257,-218.902046007,31.6005835859,-305.605575474,          109P   2903
-216.549788969,32.7316299816,-305.762063418,-216.677833077,          109P   2904
32.7465100326,-306.053497573,-216.972437357,32.6053790816,           109P   2905
-306.473468838,-217.430421742,32.3899451581,-306.866440983,          109P   2906
-217.909562997,32.1710402423,-307.236169393,-218.406902824,          109P   2907
31.9516433034,-307.468119586,-218.747273699,31.8022095304,           109P   2908
-307.588425565,-218.924309045,31.7497961938,-305.638060662,          109P   2909
-216.501334413,33.0503461793,-305.835041667,-216.687655328,          109P   2910
32.9633113948,-306.122994349,-216.979817014,32.8030027307,           109P   2911
-306.533057376,-217.436638522,32.5552214534,-306.913506597,          109P   2912
-217.915843619,32.3035696649,-307.264922075,-218.417345432,          109P   2913
32.0519072459,-307.489108103,-218.756015839,31.87968168,             109P   2914
-307.606155147,-218.932621883,31.8258220799,0.,1.,0.,1.;             109P   2915
128,7,7,3,3,0,0,0,0,0,0.,0.,0.,0.,0.2,0.4,0.6,0.8,1.,1.,1.,1.,       111P   2916
0.,0.,0.,0.,0.2,0.4,0.6,0.8,1.,1.,1.,1.,1.,1.,1.,1.,1.,1.,1.,1.,     111P   2917
1.,1.,1.,1.,1.,1.,1.,1.,1.,1.,1.,1.,1.,1.,1.,1.,1.,1.,1.,1.,1.,      111P   2918
1.,1.,1.,1.,1.,1.,1.,1.,1.,1.,1.,1.,1.,1.,1.,1.,1.,1.,1.,1.,1.,      111P   2919
1.,1.,1.,1.,1.,1.,1.,1.,1.,1.,1.,1.,1.,1.,-277.085040328,            111P   2920
-206.134505028,24.2631867549,-276.976722587,-206.128510756,          111P   2921
24.295623569,-276.865079658,-206.108029586,24.2977480516,            111P   2922
-276.696369607,-206.081387091,24.3017876618,-276.527278399,          111P   2923
-206.059212939,24.3039462236,-276.357924475,-206.041434008,          111P   2924
24.3046629603,-276.245717135,-206.032885047,24.3026346598,           111P   2925
-276.189567961,-206.029035759,24.3021368129,-277.144331694,          111P   2926
-206.069957701,24.1026365096,-277.040050629,-206.065104034,          111P   2927
24.1340410472,-276.934220051,-206.045122193,24.1332155111,           111P   2928
-276.774099087,-206.020611326,24.1307289684,-276.612836341,          111P   2929
-206.002166362,24.1274170785,-276.450957456,-205.986961038,          111P   2930
24.1248841336,-276.342602562,-205.980719693,24.123029347,            111P   2931
-276.287646073,-205.977681108,24.1224496416,-277.378704074,          111P   2932
-205.979701394,23.8003441153,-277.279011178,-205.97564361,           111P   2933
23.8329624291,-277.163687412,-205.952049817,23.8158523806,           111P   2934
-276.988122804,-205.920259674,23.7928399839,-276.810092317,          111P   2935
-205.899078418,23.7700047707,-276.630060914,-205.88353806,           111P   2936
23.7515730032,-276.509373993,-205.876192581,23.7419841795,           111P   2937
-276.447380532,-205.874927381,23.7379158003,-277.676117959,          111P   2938
-205.873267245,23.3024496876,-277.582409138,-205.869863694,          111P   2939
23.3348574328,-277.458662176,-205.846568655,23.2983241691,           111P   2940
-277.269306019,-205.822523355,23.2488231133,-277.0773051,            111P   2941
-205.803885882,23.2045731127,-276.882038057,-205.796615025,          111P   2942
23.168872711,-276.75024927,-205.796206813,23.1506388387,             111P   2943
-276.683431725,-205.796621926,23.1442597939,-277.902673624,          111P   2944
-205.779833042,22.76795275,-277.812711539,-205.780233458,            111P   2945
22.7966516915,-277.689141544,-205.766051252,22.7456317523,           111P   2946
-277.499284411,-205.752009707,22.6788516777,-277.30590018,           111P   2947
-205.744785429,22.6192893251,-277.108230751,-205.741449234,          111P   2948
22.5736610716,-276.974317323,-205.746615976,22.5505775917,           111P   2949
-276.90739897,-205.750634301,22.5436015426,-278.116483392,           111P   2950
-205.71177963,22.2239642738,-278.033231459,-205.711977282,           111P   2951
22.2519709599,-277.909672367,-205.701895724,22.1878057661,           111P   2952
-277.719600096,-205.693447904,22.1035967711,-277.525516904,          111P   2953
-205.695700663,22.0291216862,-277.32623471,-205.709642371,           111P   2954
21.9723127109,-277.190254344,-205.723170534,21.9454465404,           111P   2955
-277.123375613,-205.730709374,21.9383440515,-278.225253854,          111P   2956
-205.688068271,21.8496910201,-278.145972821,-205.689021405,          111P   2957
21.8745151085,-278.028509553,-205.686450734,21.8033910487,           111P   2958
-277.846981441,-205.691167418,21.7110311588,-277.659743262,          111P   2959
-205.701614169,21.6299286437,-277.466375615,-205.722235356,          111P   2960
21.5697038601,-277.333639826,-205.73856124,21.54189992,              111P   2961
-277.267852053,-205.746814572,21.5349400739,-278.271708644,          111P   2962
-205.682793797,21.7356489585,-278.249654888,-205.681953051,          111P   2963
21.7192227973,-278.136641954,-205.680047662,21.6312101477,           111P   2964
-277.949057808,-205.688103829,21.5274196129,-277.753337716,          111P   2965
-205.700855409,21.437303936,-277.550071726,-205.724380468,           111P   2966
21.3703125813,-277.410096845,-205.744630939,21.3405089416,           111P   2967
-277.340848624,-205.754710859,21.3336631847,0.,1.,0.,1.;             111P   2968
128,7,7,3,3,0,0,0,0,0,0.,0.,0.,0.,0.2,0.4,0.6,0.8,1.,1.,1.,1.,       113P   2969
0.,0.,0.,0.,0.2,0.4,0.6,0.8,1.,1.,1.,1.,1.,1.,1.,1.,1.,1.,1.,1.,     113P   2970
1.,1.,1.,1.,1.,1.,1.,1.,1.,1.,1.,1.,1.,1.,1.,1.,1.,1.,1.,1.,1.,      113P   2971
1.,1.,1.,1.,1.,1.,1.,1.,1.,1.,1.,1.,1.,1.,1.,1.,1.,1.,1.,1.,1.,      113P   2972
1.,1.,1.,1.,1.,1.,1.,1.,1.,1.,1.,1.,1.,1.,-276.189567961,            113P   2973
-206.029035759,24.3021368129,-276.245717135,-206.032885047,          113P   2974
24.3026346598,-276.357924475,-206.041434008,24.3046629603,           113P   2975
-276.527278399,-206.059212939,24.3039462236,-276.696369607,          113P   2976
-206.081387091,24.3017876618,-276.865079658,-206.108029586,          113P   2977
24.2977480516,-276.976722587,-206.128510756,24.295623569,            113P   2978
-277.085040328,-206.134505028,24.2631867549,-276.097010153,          113P   2979
-206.077499925,24.4717103326,-276.154284883,-206.082114286,          113P   2980
24.4721309283,-276.274482353,-206.090291308,24.4659082148,           113P   2981
-276.454545349,-206.107708397,24.4540141528,-276.633929776,          113P   2982
-206.13020806,24.4391985387,-276.81277561,-206.155618429,            113P   2983
24.4222153506,-276.931779672,-206.173509511,24.4102961448,           113P   2984
-277.042962178,-206.180313252,24.3771267405,-275.874268447,          113P   2985
-206.165933861,24.7895585677,-275.945736247,-206.173926251,          113P   2986
24.7925486376,-276.100892822,-206.1862594,24.7771281511,             113P   2987
-276.333780929,-206.210269254,24.7507134708,-276.5650237,            113P   2988
-206.245420872,24.7177555408,-276.797173797,-206.275648331,          113P   2989
24.685324435,-276.95014961,-206.301090985,24.6589494155,             113P   2990
-277.070693401,-206.311200682,24.6207327164,-275.533630718,          113P   2991
-206.339440567,25.2482937779,-275.626517521,-206.35295269,           113P   2992
25.2556259406,-275.8337763,-206.366488759,25.2290821678,             113P   2993
-276.144371135,-206.399575111,25.1814942981,-276.451307926,          113P   2994
-206.447176797,25.1213447366,-276.755896374,-206.502805642,          113P   2995
25.0519830941,-276.960069976,-206.534900838,25.0088797556,           113P   2996
-277.095619164,-206.546731646,24.9655525422,-275.185854102,          113P   2997
-206.526574035,25.696510327,-275.299905154,-206.552368738,           113P   2998
25.7041034181,-275.556808129,-206.576380235,25.6602433227,           113P   2999
-275.939953022,-206.626713613,25.5829863186,-276.323715479,          113P   3000
-206.680418287,25.501978624,-276.699035271,-206.755159188,           113P   3001
25.400645965,-276.948225967,-206.804757017,25.3308489345,            113P   3002
-277.0961983,-206.823789088,25.2777120343,-274.825317575,            113P   3003
-206.724691062,26.1309253284,-274.962466144,-206.761206598,          113P   3004
26.1409942394,-275.269019988,-206.794585571,26.0818609444,           113P   3005
-275.722985368,-206.871854456,25.9701151741,-276.170298602,          113P   3006
-206.960281261,25.8414220831,-276.61785039,-207.047375969,           113P   3007
25.7112140556,-276.912752297,-207.11137185,25.6183991808,            113P   3008
-277.073122455,-207.136447303,25.5555491084,-274.568529214,          113P   3009
-206.875959172,26.3990133391,-274.721320607,-206.931708952,          113P   3010
26.402277003,-275.063799474,-206.970862308,26.3361972616,            113P   3011
-275.565785723,-207.062128261,26.2031072259,-276.061214727,          113P   3012
-207.160426756,26.0523671447,-276.545289616,-207.274679829,          113P   3013
25.877007445,-276.870211128,-207.347104438,25.7650978146,            113P   3014
-277.039170893,-207.374940036,25.6960294726,-274.422688224,          113P   3015
-206.982207645,26.5710861599,-274.651601342,-207.036394844,          113P   3016
26.5437451009,-275.001072257,-207.087040427,26.4588095335,           113P   3017
-275.516589514,-207.180191636,26.3120665853,-276.024649364,          113P   3018
-207.280286996,26.1467488018,-276.520748561,-207.395304059,          113P   3019
25.9572417019,-276.851424998,-207.469935495,25.8309660833,           113P   3020
-277.021173647,-207.49838676,25.7591013902,0.,1.,0.,1.;              113P   3021
128,7,7,3,3,0,0,0,0,0,0.,0.,0.,0.,0.2,0.4,0.6,0.8,1.,1.,1.,1.,       115P   3022
0.,0.,0.,0.,0.2,0.4,0.6,0.8,1.,1.,1.,1.,1.,1.,1.,1.,1.,1.,1.,1.,     115P   3023
1.,1.,1.,1.,1.,1.,1.,1.,1.,1.,1.,1.,1.,1.,1.,1.,1.,1.,1.,1.,1.,      115P   3024
1.,1.,1.,1.,1.,1.,1.,1.,1.,1.,1.,1.,1.,1.,1.,1.,1.,1.,1.,1.,1.,      115P   3025
1.,1.,1.,1.,1.,1.,1.,1.,1.,1.,1.,1.,1.,1.,-281.158924722,            115P   3026
-229.47427192,18.3492408425,-281.127214693,-229.418837316,           115P   3027
18.5453720822,-281.068947914,-229.295107352,18.9332343729,           115P   3028
-280.982030275,-229.103380373,19.5129477821,-280.896638008,          115P   3029
-228.901644487,20.0895475165,-280.816123184,-228.689679352,          115P   3030
20.6637342969,-280.766075631,-228.536306381,21.0450021944,           115P   3031
-280.740248568,-228.462678451,21.2352197209,-281.088456729,          115P   3032
-229.691584965,18.368658359,-281.056871704,-229.637320112,           115P   3033
18.5626376141,-280.9956379,-229.525487934,18.9482430614,             115P   3034
-280.906969387,-229.343661407,19.5230823937,-280.820915355,          115P   3035
-229.15102784,20.0945947076,-280.740380335,-228.948463173,           115P   3036
20.6634396548,-280.688789507,-228.806470002,21.0406887538,           115P   3037
-280.665113642,-228.72843064,21.2287185624,-280.950467559,           115P   3038
-230.107582718,18.432791315,-280.917852885,-230.056605564,           115P   3039
18.6279984947,-280.85374295,-229.954977927,19.0149571292,            115P   3040
-280.757397495,-229.795991681,19.5942339399,-280.662262222,          115P   3041
-229.630479211,20.1714187729,-280.574797966,-229.456967918,          115P   3042
20.7477138343,-280.518666006,-229.334289687,21.1305616259,           115P   3043
-280.496895958,-229.256854076,21.3151706587,-280.753510595,          115P   3044
-230.734744495,18.530207118,-280.718745183,-230.688432996,           115P   3045
18.7278826645,-280.649097146,-230.601421229,19.1186053881,           115P   3046
-280.546831793,-230.478641142,19.706643365,-280.44509346,            115P   3047
-230.355348075,20.2948637843,-280.346376237,-230.224760333,          115P   3048
20.8820866031,-280.2846593,-230.131385516,21.2727395324,             115P   3049
-280.264846051,-230.053426204,21.4551231172,-280.56825871,           115P   3050
-231.366070009,18.6239316855,-280.532609397,-231.324665615,          115P   3051
18.8245454203,-280.460079832,-231.252944533,19.2210583925,           115P   3052
-280.349753183,-231.165469588,19.8193973759,-280.241203168,          115P   3053
-231.084277603,20.4190100734,-280.137582139,-230.998039526,          115P   3054
21.0185766126,-280.072875271,-230.934250094,21.4178719235,           115P   3055
-280.054931756,-230.855623451,21.5987350407,-280.396748448,          115P   3056
-232.00479522,18.6916216969,-280.359717858,-231.968482224,           115P   3057
18.8947351481,-280.283558092,-231.911898899,19.298339663,            115P   3058
-280.167865535,-231.861560495,19.9077511457,-280.052329621,          115P   3059
-231.822386187,20.5180308183,-279.945557569,-231.780334867,          115P   3060
21.1296463139,-279.878424228,-231.745984964,21.5373956082,           115P   3061
-279.862913289,-231.666212903,21.7176493489,-280.295234271,          115P   3062
-232.436111269,18.7059770825,-280.257717485,-232.403321382,          115P   3063
18.9097154235,-280.180231498,-232.357437268,19.3180992724,           115P   3064
-280.060847936,-232.330134166,19.9334188596,-279.942079179,          115P   3065
-232.319906934,20.5491580587,-279.829899863,-232.308083668,          115P   3066
21.1661504852,-279.761142046,-232.294108603,21.5782920424,           115P   3067
-279.746767939,-232.216396913,21.7564253121,-280.247888336,          115P   3068
-232.654581218,18.6992287773,-280.210661073,-232.623591684,          115P   3069
18.9012849356,-280.133665648,-232.583885994,19.3050213605,           115P   3070
-280.014289036,-232.567663251,19.9122801893,-279.896595863,          115P   3071
-232.568757499,20.5195212451,-279.783797324,-232.568661685,          115P   3072
21.1282716593,-279.716245239,-232.558970836,21.536034073,            115P   3073
-279.669660417,-232.568944739,21.804545094,0.,1.,0.,1.;              115P   3074
128,7,7,3,3,0,0,0,0,0,0.,0.,0.,0.,0.2,0.4,0.6,0.8,1.,1.,1.,1.,       117P   3075
0.,0.,0.,0.,0.2,0.4,0.6,0.8,1.,1.,1.,1.,1.,1.,1.,1.,1.,1.,1.,1.,     117P   3076
1.,1.,1.,1.,1.,1.,1.,1.,1.,1.,1.,1.,1.,1.,1.,1.,1.,1.,1.,1.,1.,      117P   3077
1.,1.,1.,1.,1.,1.,1.,1.,1.,1.,1.,1.,1.,1.,1.,1.,1.,1.,1.,1.,1.,      117P   3078
1.,1.,1.,1.,1.,1.,1.,1.,1.,1.,1.,1.,1.,1.,-280.405000643,            117P   3079
-227.278399938,24.0975247973,-280.433294807,-227.351456682,          117P   3080
23.8808261133,-280.472053681,-227.515559856,23.5037650107,           117P   3081
-280.529849777,-227.760744659,22.9388610563,-280.595376723,          117P   3082
-228.001716113,22.3723050837,-280.665023726,-228.237835234,          117P   3083
21.8047664991,-280.714419998,-228.389046224,21.4254483464,           117P   3084
-280.740248568,-228.462678451,21.2352197209,-280.440708775,          117P   3085
-227.113414811,24.1345636326,-280.470105632,-227.182968933,          117P   3086
23.9191157985,-280.514058118,-227.333714337,23.5372574582,           117P   3087
-280.57925219,-227.55937496,22.9666773559,-280.65327208,             117P   3088
-227.777710087,22.3926689708,-280.732510332,-227.989567844,          117P   3089
21.8180632809,-280.788985158,-228.122042468,21.4343256415,           117P   3090
-280.81701167,-228.191167404,21.2418617597,-280.455573339,           117P   3091
-226.817167482,24.4263611086,-280.48955409,-226.882921698,           117P   3092
24.1976648536,-280.548988797,-227.004492631,23.7918983212,           117P   3093
-280.634976107,-227.187659506,23.1897124098,-280.730812827,          117P   3094
-227.352549525,22.5788368376,-280.838726003,-227.50497226,           117P   3095
21.9684659628,-280.915377345,-227.589333021,21.5637008107,           117P   3096
-280.951133476,-227.642790343,21.3593012029,-280.479371548,          117P   3097
-226.376394693,24.8568117421,-280.519446267,-226.431894609,          117P   3098
24.6135262899,-280.599687533,-226.510170382,24.1701865123,           117P   3099
-280.72194922,-226.631164171,23.5195990157,-280.857285422,           117P   3100
-226.718873637,22.8554423764,-281.006167362,-226.783602834,          117P   3101
22.1953851607,-281.117968706,-226.795780223,21.7631261797,           117P   3102
-281.167277113,-226.825821397,21.5425545227,-280.502605894,          117P   3103
-225.93521018,25.2870000968,-280.551527093,-225.979562126,           117P   3104
25.0266552751,-280.652946622,-226.018909868,24.5475939894,           117P   3105
-280.808534487,-226.070930624,23.8390242961,-280.98449023,           117P   3106
-226.087530926,23.1265588151,-281.177625875,-226.064086534,          117P   3107
22.4199924945,-281.32458666,-226.002937619,21.9612865597,            117P   3108
-281.388037089,-226.01013139,21.7255392154,-280.52233041,            117P   3109
-225.492931332,25.7171143713,-280.580994031,-225.523907622,          117P   3110
25.4357658929,-280.703740777,-225.525662032,24.9209745614,           117P   3111
-280.897652722,-225.50909115,24.1545987284,-281.111307356,           117P   3112
-225.453395425,23.3930198849,-281.348117905,-225.342987538,          117P   3113
22.6450173929,-281.527837601,-225.210134456,22.1654820889,           117P   3114
-281.605490723,-225.194727771,21.9150027536,-280.537278548,          117P   3115
-225.199625079,25.9832503771,-280.598779302,-225.218568669,          117P   3116
25.707195743,-280.734421015,-225.195765938,25.1700018816,            117P   3117
-280.950030586,-225.135059416,24.3702273979,-281.186279767,          117P   3118
-225.030266587,23.5796257346,-281.446853104,-224.862600857,          117P   3119
22.8079409588,-281.643569929,-224.682428992,22.3212432841,           117P   3120
-281.729945973,-224.651830335,22.0659882171,-280.53462859,           117P   3121
-225.016211825,26.1960568543,-280.604878468,-225.068389375,          117P   3122
25.8471284147,-280.74530139,-225.00684273,25.3357855321,             117P   3123
-280.964934788,-224.939162408,24.5293395215,-281.20466667,           117P   3124
-224.822905056,23.7323758035,-281.470131989,-224.641018169,          117P   3125
22.9552860939,-281.665702316,-224.458393839,22.4667271811,           117P   3126
-281.804988176,-224.308028286,22.1536593036,0.,1.,0.,1.;             117P   3127
128,7,7,3,3,0,0,0,0,0,0.,0.,0.,0.,0.2,0.4,0.6,0.8,1.,1.,1.,1.,       119P   3128
0.,0.,0.,0.,0.2,0.4,0.6,0.8,1.,1.,1.,1.,1.,1.,1.,1.,1.,1.,1.,1.,     119P   3129
1.,1.,1.,1.,1.,1.,1.,1.,1.,1.,1.,1.,1.,1.,1.,1.,1.,1.,1.,1.,1.,      119P   3130
1.,1.,1.,1.,1.,1.,1.,1.,1.,1.,1.,1.,1.,1.,1.,1.,1.,1.,1.,1.,1.,      119P   3131
1.,1.,1.,1.,1.,1.,1.,1.,1.,1.,1.,1.,1.,1.,-280.740248568,            119P   3132
-228.462678451,21.2352197209,-280.714419998,-228.389046224,          119P   3133
21.4254483464,-280.665023726,-228.237835234,21.8047664991,           119P   3134
-280.595376723,-228.001716113,22.3723050837,-280.529849777,          119P   3135
-227.760744659,22.9388610563,-280.472053681,-227.515559856,          119P   3136
23.5037650107,-280.433294807,-227.351456682,23.8808261133,           119P   3137
-280.405000643,-227.278399938,24.0975247973,-280.665113642,          119P   3138
-228.72843064,21.2287185624,-280.641436395,-228.650386725,           119P   3139
21.4167593424,-280.599091065,-228.480386022,21.791775889,            119P   3140
-280.538919579,-228.220157474,22.3524470678,-280.481764293,          119P   3141
-227.95674641,22.9117862608,-280.431245227,-227.692227727,           119P   3142
23.4712261863,-280.397598922,-227.514841211,23.8436961604,           119P   3143
-280.370374052,-227.438387934,24.0616078081,-280.496895958,          119P   3144
-229.256854076,21.3151706587,-280.473721668,-229.174423605,          119P   3145
21.5116876032,-280.439668318,-228.976950974,21.8909147497,           119P   3146
-280.388556767,-228.678156998,22.4586274915,-280.344843564,          119P   3147
-228.37973917,23.0269520635,-280.300893112,-228.079125564,           119P   3148
23.5938282094,-280.273178752,-227.878547739,23.9717627284,           119P   3149
-280.248022812,-227.795917647,24.194571419,-280.264846051,           119P   3150
-230.053426204,21.4551231172,-280.242477912,-229.965414159,          119P   3151
21.6610247856,-280.221141969,-229.726213607,22.0466043964,           119P   3152
-280.187593233,-229.370709302,22.6270700982,-280.152529379,          119P   3153
-229.0152908,23.2064302369,-280.121247575,-228.660932811,            119P   3154
23.786656425,-280.101606826,-228.425357852,24.1740435781,            119P   3155
-280.079027748,-228.333744506,24.4029864836,-280.054931756,          119P   3156
-230.855623451,21.5987350407,-280.033518082,-230.761790925,          119P   3157
21.8145759138,-280.019272429,-230.4794758,22.2084298155,             119P   3158
-280.002485327,-230.064339931,22.8016327549,-279.980524331,          119P   3159
-229.653805777,23.3990731429,-279.961049082,-229.243646353,          119P   3160
23.9967550234,-279.947839566,-228.970292384,24.3949917935,           119P   3161
-279.928142049,-228.86909213,24.6304035156,-279.862913289,           119P   3162
-231.666212903,21.7176493489,-279.843403032,-231.565872527,          119P   3163
21.9443794589,-279.839075098,-231.239428784,22.3522728357,           119P   3164
-279.831393028,-230.763247457,22.9721743512,-279.822306386,          119P   3165
-230.293764706,23.5985373452,-279.810821799,-229.823425392,          119P   3166
24.224036314,-279.804295966,-229.508540018,24.6391990403,            119P   3167
-279.786462365,-229.396245205,24.8818393382,-279.746767939,          119P   3168
-232.216396913,21.7564253121,-279.727207032,-232.110643476,          119P   3169
21.9988367876,-279.726388063,-231.754055598,22.4253276831,           119P   3170
-279.724366805,-231.234722308,23.0777187436,-279.724186829,          119P   3171
-230.72050067,23.7342606017,-279.722030646,-230.204859864,           119P   3172
24.3896186514,-279.718974603,-229.858644675,24.8242777563,           119P   3173
-279.703312832,-229.738159307,25.0743097482,-279.669660417,          119P   3174
-232.568944739,21.804545094,-279.663912973,-232.353279085,           119P   3175
22.0934784304,-279.66840063,-231.978503039,22.5177159529,            119P   3176
-279.671418513,-231.441618113,23.1711702135,-279.676349842,          119P   3177
-230.911952958,23.8297548181,-279.67922326,-230.382560956,           119P   3178
24.4880756491,-279.678813128,-230.02661847,24.9242268522,            119P   3179
-279.664357808,-229.90439391,25.1748675202,0.,1.,0.,1.;              119P   3180
128,7,7,3,3,0,0,0,0,0,0.,0.,0.,0.,0.2,0.4,0.6,0.8,1.,1.,1.,1.,       121P   3181
0.,0.,0.,0.,0.2,0.4,0.6,0.8,1.,1.,1.,1.,1.,1.,1.,1.,1.,1.,1.,1.,     121P   3182
1.,1.,1.,1.,1.,1.,1.,1.,1.,1.,1.,1.,1.,1.,1.,1.,1.,1.,1.,1.,1.,      121P   3183
1.,1.,1.,1.,1.,1.,1.,1.,1.,1.,1.,1.,1.,1.,1.,1.,1.,1.,1.,1.,1.,      121P   3184
1.,1.,1.,1.,1.,1.,1.,1.,1.,1.,1.,1.,1.,1.,-281.85944725,             121P   3185
-210.56128154,22.106163379,-281.951358497,-210.596164821,            121P   3186
22.065312037,-282.071507285,-210.616271869,22.0424162221,            121P   3187
-282.250881785,-210.650284037,22.0116056743,-282.430536758,          121P   3188
-210.688775547,21.9897454735,-282.610175297,-210.72953799,           121P   3189
21.9729209846,-282.730534025,-210.758334263,21.9684828499,           121P   3190
-282.791538649,-210.772381375,21.9677276405,-281.77789226,           121P   3191
-210.616600836,22.0617642641,-281.869645588,-210.651939426,          121P   3192
22.0211478009,-281.988423733,-210.67567271,21.9971566874,            121P   3193
-282.166903891,-210.715063858,21.9658995578,-282.345410007,          121P   3194
-210.759639349,21.9440217382,-282.524168983,-210.806230144,          121P   3195
21.9283344342,-282.64304736,-210.840158526,21.9243381145,            121P   3196
-282.706031308,-210.853081163,21.9257719138,-281.651649555,          121P   3197
-210.758573904,21.9242791111,-281.739229921,-210.797643892,          121P   3198
21.8851125248,-281.853335334,-210.829828081,21.8603623675,           121P   3199
-282.024662759,-210.884752463,21.8303288502,-282.195737496,          121P   3200
-210.944603554,21.8112913111,-282.36755895,-211.005453326,           121P   3201
21.8005479839,-282.481850327,-211.048106769,21.799338367,            121P   3202
-282.544572732,-211.057745312,21.8087007915,-281.499547933,          121P   3203
-210.953355495,21.6753121381,-281.581494989,-210.997204479,          121P   3204
21.6372633636,-281.687368159,-211.042497698,21.6105074127,           121P   3205
-281.845714061,-211.114588328,21.578376405,-282.003267245,           121P   3206
-211.191700623,21.55495899,-282.160818484,-211.271829613,            121P   3207
21.5426675458,-282.263746878,-211.33060334,21.5455172485,            121P   3208
-282.325200099,-211.33710017,21.5660565425,-281.404921308,           121P   3209
-211.146085027,21.3947027261,-281.482346808,-211.194323505,          121P   3210
21.3563253488,-281.575714904,-211.247186279,21.3241388813,           121P   3211
-281.714742638,-211.333749334,21.2884044188,-281.851956859,          121P   3212
-211.425334797,21.2601053886,-281.989562635,-211.51816356,           121P   3213
21.2435750639,-282.079789898,-211.582724027,21.2405018014,           121P   3214
-282.137354293,-211.587376737,21.2726074834,-281.316374498,          121P   3215
-211.31291287,21.1000350884,-281.389518839,-211.3651204,             121P   3216
21.0600006716,-281.473074075,-211.42661652,21.0223536324,            121P   3217
-281.596183755,-211.524460116,20.9750423209,-281.716177701,          121P   3218
-211.62742245,20.9356672652,-281.837848032,-211.731930996,           121P   3219
20.9093761136,-281.917111088,-211.805382338,20.9010391181,           121P   3220
-281.969089337,-211.808351739,20.9435401889,-281.27342222,           121P   3221
-211.41583849,20.8931924828,-281.34402703,-211.470606619,            121P   3222
20.8521785913,-281.418057555,-211.532996157,20.8073404866,           121P   3223
-281.527982736,-211.633850363,20.7519294469,-281.637632974,          121P   3224
-211.73710917,20.7011991607,-281.748589847,-211.844854293,           121P   3225
20.6664163294,-281.822826106,-211.919065519,20.6505528006,           121P   3226
-281.868380259,-211.925985382,20.7008687032,-281.244972333,          121P   3227
-211.471967302,20.7630382886,-281.313681355,-211.528090162,          121P   3228
20.7199820833,-281.384569493,-211.591564607,20.6729032831,           121P   3229
-281.4904562,-211.692773903,20.6133263794,-281.59544908,             121P   3230
-211.797754585,20.558937003,-281.701433062,-211.906058054,           121P   3231
20.5189450511,-281.772991994,-211.979434726,20.5045389823,           121P   3232
-281.812717431,-212.009157241,20.5166985983,0.,1.,0.,1.;             121P   3233
128,7,7,3,3,0,0,0,0,0,0.,0.,0.,0.,0.2,0.4,0.6,0.8,1.,1.,1.,1.,       123P   3234
0.,0.,0.,0.,0.2,0.4,0.6,0.8,1.,1.,1.,1.,1.,1.,1.,1.,1.,1.,1.,1.,     123P   3235
1.,1.,1.,1.,1.,1.,1.,1.,1.,1.,1.,1.,1.,1.,1.,1.,1.,1.,1.,1.,1.,      123P   3236
1.,1.,1.,1.,1.,1.,1.,1.,1.,1.,1.,1.,1.,1.,1.,1.,1.,1.,1.,1.,1.,      123P   3237
1.,1.,1.,1.,1.,1.,1.,1.,1.,1.,1.,1.,1.,1.,-282.791538649,            123P   3238
-210.772381375,21.9677276405,-282.730534025,-210.758334263,          123P   3239
21.9684828499,-282.610175297,-210.72953799,21.9729209846,            123P   3240
-282.430536758,-210.688775547,21.9897454735,-282.250881785,          123P   3241
-210.650284037,22.0116056743,-282.071507285,-210.616271869,          123P   3242
22.0424162221,-281.951358497,-210.596164821,22.065312037,            123P   3243
-281.85944725,-210.56128154,22.106163379,-282.844980736,             123P   3244
-210.721944008,21.9939499697,-282.785213191,-210.707194099,          123P   3245
21.9960733096,-282.668508344,-210.677522193,22.0031614304,           123P   3246
-282.492805517,-210.63693989,22.0231916025,-282.316781279,           123P   3247
-210.599449737,22.0474723747,-282.141128454,-210.566495999,          123P   3248
22.0803421615,-282.024181628,-210.546458093,22.1046715209,           123P   3249
-281.932129642,-210.511980586,22.1457321885,-282.964457941,          123P   3250
-210.669719874,22.0199798461,-282.910467555,-210.656441618,          123P   3251
22.0228865021,-282.804899618,-210.625664958,22.0321019261,           123P   3252
-282.645108387,-210.583829374,22.0547541759,-282.484017572,          123P   3253
-210.545068877,22.0776765353,-282.323375032,-210.510722844,          123P   3254
22.1100368447,-282.216353369,-210.490292295,22.1353545365,           123P   3255
-282.127646747,-210.453697521,22.1752143234,-283.143914175,          123P   3256
-210.583437563,22.045242704,-283.09653972,-210.570133659,            123P   3257
22.0489329716,-283.007492662,-210.537168802,22.0586736492,           123P   3258
-282.871809019,-210.493307042,22.0826452145,-282.732851887,          123P   3259
-210.453126232,22.1093582483,-282.594907903,-210.415639441,          123P   3260
22.1424580095,-282.502341657,-210.391808752,22.1645237573,           123P   3261
-282.418437176,-210.351613744,22.2030212703,-283.323980346,          123P   3262
-210.492303188,22.0583627971,-283.283008874,-210.48134107,           123P   3263
22.0629211275,-283.210401337,-210.444101028,22.0749684744,           123P   3264
-283.097553709,-210.394733051,22.095627525,-282.98008703,            123P   3265
-210.351978146,22.124129329,-282.86327521,-210.30862835,             123P   3266
22.1547912642,-282.784861042,-210.280905395,22.1782455488,           123P   3267
-282.705179806,-210.236776395,22.2148153424,-283.49490442,           123P   3268
-210.383557623,22.0551842025,-283.460335614,-210.374389568,          123P   3269
22.0602427277,-283.405208286,-210.333724134,22.0710946602,           123P   3270
-283.317051266,-210.280221313,22.0938418128,-283.221133978,          123P   3271
-210.232914562,22.1192986265,-283.127087806,-210.186895133,          123P   3272
22.147754541,-283.063741982,-210.159357083,22.1703683457,            123P   3273
-282.988365176,-210.112111619,22.2050605877,-283.60380163,           123P   3274
-210.304879816,22.043996609,-283.573914916,-210.296506854,           123P   3275
22.049291344,-283.530584997,-210.252022482,22.0594402195,            123P   3276
-283.458372668,-210.193561187,22.0754190904,-283.377715503,          123P   3277
-210.146093036,22.0992188094,-283.298939192,-210.099337394,          123P   3278
22.1256850478,-283.244746326,-210.071327538,22.1441550163,           123P   3279
-283.172021191,-210.02189538,22.1764598605,-283.638725361,           123P   3280
-210.283607818,22.0390977903,-283.636025947,-210.274614101,          123P   3281
22.0399177265,-283.596240875,-210.228168159,22.0491888245,           123P   3282
-283.531307767,-210.164520209,22.0624130835,-283.457001306,          123P   3283
-210.111139764,22.0845557266,-283.38429756,-210.058690301,           123P   3284
22.1098009554,-283.333288931,-210.026647582,22.127639414,            123P   3285
-283.26303779,-209.976664476,22.1580755316,0.,1.,0.,1.;              123P   3286
128,7,7,3,3,0,0,0,0,0,0.,0.,0.,0.,0.2,0.4,0.6,0.8,1.,1.,1.,1.,       125P   3287
0.,0.,0.,0.,0.2,0.4,0.6,0.8,1.,1.,1.,1.,1.,1.,1.,1.,1.,1.,1.,1.,     125P   3288
1.,1.,1.,1.,1.,1.,1.,1.,1.,1.,1.,1.,1.,1.,1.,1.,1.,1.,1.,1.,1.,      125P   3289
1.,1.,1.,1.,1.,1.,1.,1.,1.,1.,1.,1.,1.,1.,1.,1.,1.,1.,1.,1.,1.,      125P   3290
1.,1.,1.,1.,1.,1.,1.,1.,1.,1.,1.,1.,1.,1.,-280.706293087,            125P   3291
-219.823991277,30.0637043438,-280.698114277,-219.828656056,          125P   3292
30.2177319135,-280.683735282,-219.82840452,30.5284408513,            125P   3293
-280.684468528,-219.821299458,30.9954868198,-280.695864775,          125P   3294
-219.804896657,31.462319768,-280.698514587,-219.782137408,           125P   3295
31.9291803564,-280.702202419,-219.778540032,32.2344423907,           125P   3296
-280.710434494,-219.784121257,32.4447765007,-280.708837,             125P   3297
-219.910896978,30.0461544819,-280.700417602,-219.914715212,          125P   3298
30.1990101568,-280.685257127,-219.918977247,30.5049431531,           125P   3299
-280.687299682,-219.917041296,30.9651351024,-280.696509307,          125P   3300
-219.905099495,31.4246472095,-280.699451388,-219.886219188,          125P   3301
31.8834883286,-280.701328192,-219.872207917,32.1895045491,           125P   3302
-280.706706442,-219.873707444,32.3274365812,-280.715458987,          125P   3303
[truncated: 3,231,334 more chars]
