# Supplementary material for: Numerical Assessment of the Risk of Abnormal Endothelialization for Diverter Devices: Clinical Data Driven Numerical Study
Source: J Pers Med. 2022 Apr 18;12(4):652. doi: 10.3390/jpm12040652 (PMC9025183; doi:10.3390/jpm12040652)
Supplement: Supplementary file 1 [file jpm-12-00652-s001.zip › Patient2.igs]

Geomagic Studio                                                         S      1
,,11HStudio 2014,31HD:\Ansys\EvseevaStent\Final.igs,                    G      1
23HGeomagic -- Studio 2014,4H2014,32,38,6,38,15,13H<unspecified>,1.,2,  G      2
2HMM,,0.016,15H20190226.212515,1E-009,288.864195346832,13H<unspecified>,G      3
13H<unspecified>,10,0;                                                  G      4
     128       1       0       0       0       0       0               0D      1
     128       0       0      53       0                               0D      2
     128      54       0       0       0       0       0               0D      3
     128       0       0      53       0                               0D      4
     128     107       0       0       0       0       0               0D      5
     128       0       0      53       0                               0D      6
     128     160       0       0       0       0       0               0D      7
     128       0       0      53       0                               0D      8
     128     213       0       0       0       0       0               0D      9
     128       0       0      53       0                               0D     10
     128     266       0       0       0       0       0               0D     11
     128       0       0      53       0                               0D     12
     128     319       0       0       0       0       0               0D     13
     128       0       0      53       0                               0D     14
     128     372       0       0       0       0       0               0D     15
     128       0       0      53       0                               0D     16
     128     425       0       0       0       0       0               0D     17
     128       0       0      53       0                               0D     18
     128     478       0       0       0       0       0               0D     19
     128       0       0      53       0                               0D     20
     128     531       0       0       0       0       0               0D     21
     128       0       0      53       0                               0D     22
     128     584       0       0       0       0       0               0D     23
     128       0       0      53       0                               0D     24
     128     637       0       0       0       0       0               0D     25
     128       0       0      53       0                               0D     26
     128     690       0       0       0       0       0               0D     27
     128       0       0      53       0                               0D     28
     128     743       0       0       0       0       0               0D     29
     128       0       0      53       0                               0D     30
     128     796       0       0       0       0       0               0D     31
     128       0       0      53       0                               0D     32
     128     849       0       0       0       0       0               0D     33
     128       0       0      53       0                               0D     34
     128     902       0       0       0       0       0               0D     35
     128       0       0      53       0                               0D     36
     128     955       0       0       0       0       0               0D     37
     128       0       0      53       0                               0D     38
     128    1008       0       0       0       0       0               0D     39
     128       0       0      53       0                               0D     40
     128    1061       0       0       0       0       0               0D     41
     128       0       0      53       0                               0D     42
     128    1114       0       0       0       0       0               0D     43
     128       0       0      53       0                               0D     44
     128    1167       0       0       0       0       0               0D     45
     128       0       0      53       0                               0D     46
     128    1220       0       0       0       0       0               0D     47
     128       0       0      53       0                               0D     48
     128    1273       0       0       0       0       0               0D     49
     128       0       0      53       0                               0D     50
     128    1326       0       0       0       0       0               0D     51
     128       0       0      53       0                               0D     52
     128    1379       0       0       0       0       0               0D     53
     128       0       0      53       0                               0D     54
     128    1432       0       0       0       0       0               0D     55
     128       0       0      53       0                               0D     56
     128    1485       0       0       0       0       0               0D     57
     128       0       0      53       0                               0D     58
     128    1538       0       0       0       0       0               0D     59
     128       0       0      53       0                               0D     60
     128    1591       0       0       0       0       0               0D     61
     128       0       0      53       0                               0D     62
     128    1644       0       0       0       0       0               0D     63
     128       0       0      53       0                               0D     64
     128    1697       0       0       0       0       0               0D     65
     128       0       0      53       0                               0D     66
     128    1750       0       0       0       0       0               0D     67
     128       0       0      53       0                               0D     68
     128    1803       0       0       0       0       0               0D     69
     128       0       0      53       0                               0D     70
     128    1856       0       0       0       0       0               0D     71
     128       0       0      53       0                               0D     72
     128    1909       0       0       0       0       0               0D     73
     128       0       0      53       0                               0D     74
     128    1962       0       0       0       0       0               0D     75
     128       0       0      53       0                               0D     76
     128    2015       0       0       0       0       0               0D     77
     128       0       0      53       0                               0D     78
     128    2068       0       0       0       0       0               0D     79
     128       0       0      53       0                               0D     80
     128    2121       0       0       0       0       0               0D     81
     128       0       0      53       0                               0D     82
     128    2174       0       0       0       0       0               0D     83
     128       0       0      53       0                               0D     84
     128    2227       0       0       0       0       0               0D     85
     128       0       0      53       0                               0D     86
     128    2280       0       0       0       0       0               0D     87
     128       0       0      53       0                               0D     88
     128    2333       0       0       0       0       0               0D     89
     128       0       0      53       0                               0D     90
     128    2386       0       0       0       0       0               0D     91
     128       0       0      53       0                               0D     92
     128    2439       0       0       0       0       0               0D     93
     128       0       0      53       0                               0D     94
     128    2492       0       0       0       0       0               0D     95
     128       0       0      53       0                               0D     96
     128    2545       0       0       0       0       0               0D     97
     128       0       0      53       0                               0D     98
     128    2598       0       0       0       0       0               0D     99
     128       0       0      53       0                               0D    100
     128    2651       0       0       0       0       0               0D    101
     128       0       0      53       0                               0D    102
     128    2704       0       0       0       0       0               0D    103
     128       0       0      53       0                               0D    104
     128    2757       0       0       0       0       0               0D    105
     128       0       0      53       0                               0D    106
     128    2810       0       0       0       0       0               0D    107
     128       0       0      53       0                               0D    108
     128    2863       0       0       0       0       0               0D    109
     128       0       0      53       0                               0D    110
     128    2916       0       0       0       0       0               0D    111
     128       0       0      53       0                               0D    112
     128    2969       0       0       0       0       0               0D    113
     128       0       0      53       0                               0D    114
     128    3022       0       0       0       0       0               0D    115
     128       0       0      53       0                               0D    116
     128    3075       0       0       0       0       0               0D    117
     128       0       0      53       0                               0D    118
     128    3128       0       0       0       0       0               0D    119
     128       0       0      53       0                               0D    120
     128    3181       0       0       0       0       0               0D    121
     128       0       0      53       0                               0D    122
     128    3234       0       0       0       0       0               0D    123
     128       0       0      53       0                               0D    124
     128    3287       0       0       0       0       0               0D    125
     128       0       0      53       0                               0D    126
     128    3340       0       0       0       0       0               0D    127
     128       0       0      53       0                               0D    128
     128    3393       0       0       0       0       0               0D    129
     128       0       0      53       0                               0D    130
     128    3446       0       0       0       0       0               0D    131
     128       0       0      53       0                               0D    132
     128    3499       0       0       0       0       0               0D    133
     128       0       0      53       0                               0D    134
     128    3552       0       0       0       0       0               0D    135
     128       0       0      53       0                               0D    136
     128    3605       0       0       0       0       0               0D    137
     128       0       0      53       0                               0D    138
     128    3658       0       0       0       0       0               0D    139
     128       0       0      53       0                               0D    140
     128    3711       0       0       0       0       0               0D    141
     128       0       0      53       0                               0D    142
     128    3764       0       0       0       0       0               0D    143
     128       0       0      53       0                               0D    144
     128    3817       0       0       0       0       0               0D    145
     128       0       0      53       0                               0D    146
     128    3870       0       0       0       0       0               0D    147
     128       0       0      53       0                               0D    148
     128    3923       0       0       0       0       0               0D    149
     128       0       0      53       0                               0D    150
     128    3976       0       0       0       0       0               0D    151
     128       0       0      53       0                               0D    152
     128    4029       0       0       0       0       0               0D    153
     128       0       0      53       0                               0D    154
     128    4082       0       0       0       0       0               0D    155
     128       0       0      53       0                               0D    156
     128    4135       0       0       0       0       0               0D    157
     128       0       0      53       0                               0D    158
     128    4188       0       0       0       0       0               0D    159
     128       0       0      53       0                               0D    160
     128    4241       0       0       0       0       0               0D    161
     128       0       0      53       0                               0D    162
     128    4294       0       0       0       0       0               0D    163
     128       0       0      53       0                               0D    164
     128    4347       0       0       0       0       0               0D    165
     128       0       0      53       0                               0D    166
     128    4400       0       0       0       0       0               0D    167
     128       0       0      53       0                               0D    168
     128    4453       0       0       0       0       0               0D    169
     128       0       0      53       0                               0D    170
     128    4506       0       0       0       0       0               0D    171
     128       0       0      53       0                               0D    172
     128    4559       0       0       0       0       0               0D    173
     128       0       0      53       0                               0D    174
     128    4612       0       0       0       0       0               0D    175
     128       0       0      53       0                               0D    176
     128    4665       0       0       0       0       0               0D    177
     128       0       0      53       0                               0D    178
     128    4718       0       0       0       0       0               0D    179
     128       0       0      53       0                               0D    180
     128    4771       0       0       0       0       0               0D    181
     128       0       0      53       0                               0D    182
     128    4824       0       0       0       0       0               0D    183
     128       0       0      53       0                               0D    184
     128    4877       0       0       0       0       0               0D    185
     128       0       0      53       0                               0D    186
     128    4930       0       0       0       0       0               0D    187
     128       0       0      53       0                               0D    188
     128    4983       0       0       0       0       0               0D    189
     128       0       0      53       0                               0D    190
     128    5036       0       0       0       0       0               0D    191
     128       0       0      53       0                               0D    192
     128    5089       0       0       0       0       0               0D    193
     128       0       0      53       0                               0D    194
     128    5142       0       0       0       0       0               0D    195
     128       0       0      53       0                               0D    196
     128    5195       0       0       0       0       0               0D    197
     128       0       0      53       0                               0D    198
     128    5248       0       0       0       0       0               0D    199
     128       0       0      53       0                               0D    200
     128    5301       0       0       0       0       0               0D    201
     128       0       0      53       0                               0D    202
     128    5354       0       0       0       0       0               0D    203
     128       0       0      53       0                               0D    204
     128    5407       0       0       0       0       0               0D    205
     128       0       0      53       0                               0D    206
     128    5460       0       0       0       0       0               0D    207
     128       0       0      53       0                               0D    208
     128    5513       0       0       0       0       0               0D    209
     128       0       0      53       0                               0D    210
     128    5566       0       0       0       0       0               0D    211
     128       0       0      53       0                               0D    212
     128    5619       0       0       0       0       0               0D    213
     128       0       0      53       0                               0D    214
     128    5672       0       0       0       0       0               0D    215
     128       0       0      53       0                               0D    216
     128    5725       0       0       0       0       0               0D    217
     128       0       0      53       0                               0D    218
     128    5778       0       0       0       0       0               0D    219
     128       0       0      53       0                               0D    220
     128    5831       0       0       0       0       0               0D    221
     128       0       0      53       0                               0D    222
     128    5884       0       0       0       0       0               0D    223
     128       0       0      53       0                               0D    224
     128    5937       0       0       0       0       0               0D    225
     128       0       0      53       0                               0D    226
     128    5990       0       0       0       0       0               0D    227
     128       0       0      53       0                               0D    228
     128    6043       0       0       0       0       0               0D    229
     128       0       0      53       0                               0D    230
     128    6096       0       0       0       0       0               0D    231
     128       0       0      53       0                               0D    232
     128    6149       0       0       0       0       0               0D    233
     128       0       0      53       0                               0D    234
     128    6202       0       0       0       0       0               0D    235
     128       0       0      53       0                               0D    236
     128    6255       0       0       0       0       0               0D    237
     128       0       0      53       0                               0D    238
     128    6308       0       0       0       0       0               0D    239
     128       0       0      53       0                               0D    240
     128    6361       0       0       0       0       0               0D    241
     128       0       0      53       0                               0D    242
     128    6414       0       0       0       0       0               0D    243
     128       0       0      53       0                               0D    244
     128    6467       0       0       0       0       0               0D    245
     128       0       0      53       0                               0D    246
     128    6520       0       0       0       0       0               0D    247
     128       0       0      53       0                               0D    248
     128    6573       0       0       0       0       0               0D    249
     128       0       0      53       0                               0D    250
     128    6626       0       0       0       0       0               0D    251
     128       0       0      53       0                               0D    252
     128    6679       0       0       0       0       0               0D    253
     128       0       0      53       0                               0D    254
     128    6732       0       0       0       0       0               0D    255
     128       0       0      53       0                               0D    256
     128    6785       0       0       0       0       0               0D    257
     128       0       0      53       0                               0D    258
     128    6838       0       0       0       0       0               0D    259
     128       0       0      53       0                               0D    260
     128    6891       0       0       0       0       0               0D    261
     128       0       0      53       0                               0D    262
     128    6944       0       0       0       0       0               0D    263
     128       0       0      53       0                               0D    264
     128    6997       0       0       0       0       0               0D    265
     128       0       0      53       0                               0D    266
     128    7050       0       0       0       0       0               0D    267
     128       0       0      53       0                               0D    268
     128    7103       0       0       0       0       0               0D    269
     128       0       0      53       0                               0D    270
     128    7156       0       0       0       0       0               0D    271
     128       0       0      53       0                               0D    272
     128    7209       0       0       0       0       0               0D    273
     128       0       0      53       0                               0D    274
     128    7262       0       0       0       0       0               0D    275
     128       0       0      53       0                               0D    276
     128    7315       0       0       0       0       0               0D    277
     128       0       0      53       0                               0D    278
     128    7368       0       0       0       0       0               0D    279
     128       0       0      53       0                               0D    280
     128    7421       0       0       0       0       0               0D    281
     128       0       0      53       0                               0D    282
     128    7474       0       0       0       0       0               0D    283
     128       0       0      53       0                               0D    284
     128    7527       0       0       0       0       0               0D    285
     128       0       0      53       0                               0D    286
     128    7580       0       0       0       0       0               0D    287
     128       0       0      53       0                               0D    288
     128    7633       0       0       0       0       0               0D    289
     128       0       0      53       0                               0D    290
     128    7686       0       0       0       0       0               0D    291
     128       0       0      53       0                               0D    292
     128    7739       0       0       0       0       0               0D    293
     128       0       0      53       0                               0D    294
     128    7792       0       0       0       0       0               0D    295
     128       0       0      53       0                               0D    296
     128    7845       0       0       0       0       0               0D    297
     128       0       0      53       0                               0D    298
     128    7898       0       0       0       0       0               0D    299
     128       0       0      53       0                               0D    300
     128    7951       0       0       0       0       0               0D    301
     128       0       0      53       0                               0D    302
     128    8004       0       0       0       0       0               0D    303
     128       0       0      53       0                               0D    304
     128    8057       0       0       0       0       0               0D    305
     128       0       0      53       0                               0D    306
     128    8110       0       0       0       0       0               0D    307
     128       0       0      53       0                               0D    308
     128    8163       0       0       0       0       0               0D    309
     128       0       0      53       0                               0D    310
     128    8216       0       0       0       0       0               0D    311
     128       0       0      53       0                               0D    312
     128    8269       0       0       0       0       0               0D    313
     128       0       0      53       0                               0D    314
     128    8322       0       0       0       0       0               0D    315
     128       0       0      53       0                               0D    316
     128    8375       0       0       0       0       0               0D    317
     128       0       0      53       0                               0D    318
     128    8428       0       0       0       0       0               0D    319
     128       0       0      53       0                               0D    320
     128    8481       0       0       0       0       0               0D    321
     128       0       0      53       0                               0D    322
     128    8534       0       0       0       0       0               0D    323
     128       0       0      53       0                               0D    324
     128    8587       0       0       0       0       0               0D    325
     128       0       0      53       0                               0D    326
     128    8640       0       0       0       0       0               0D    327
     128       0       0      53       0                               0D    328
     128    8693       0       0       0       0       0               0D    329
     128       0       0      53       0                               0D    330
     128    8746       0       0       0       0       0               0D    331
     128       0       0      53       0                               0D    332
     128    8799       0       0       0       0       0               0D    333
     128       0       0      53       0                               0D    334
     128    8852       0       0       0       0       0               0D    335
     128       0       0      53       0                               0D    336
     128    8905       0       0       0       0       0               0D    337
     128       0       0      53       0                               0D    338
     128    8958       0       0       0       0       0               0D    339
     128       0       0      53       0                               0D    340
     128    9011       0       0       0       0       0               0D    341
     128       0       0      53       0                               0D    342
     128    9064       0       0       0       0       0               0D    343
     128       0       0      53       0                               0D    344
     128    9117       0       0       0       0       0               0D    345
     128       0       0      53       0                               0D    346
     128    9170       0       0       0       0       0               0D    347
     128       0       0      53       0                               0D    348
     128    9223       0       0       0       0       0               0D    349
     128       0       0      53       0                               0D    350
     128    9276       0       0       0       0       0               0D    351
     128       0       0      53       0                               0D    352
     128    9329       0       0       0       0       0               0D    353
     128       0       0      53       0                               0D    354
     128    9382       0       0       0       0       0               0D    355
     128       0       0      53       0                               0D    356
     128    9435       0       0       0       0       0               0D    357
     128       0       0      53       0                               0D    358
     128    9488       0       0       0       0       0               0D    359
     128       0       0      53       0                               0D    360
     128    9541       0       0       0       0       0               0D    361
     128       0       0      53       0                               0D    362
     128    9594       0       0       0       0       0               0D    363
     128       0       0      53       0                               0D    364
     128    9647       0       0       0       0       0               0D    365
     128       0       0      53       0                               0D    366
     128    9700       0       0       0       0       0               0D    367
     128       0       0      53       0                               0D    368
     128    9753       0       0       0       0       0               0D    369
     128       0       0      53       0                               0D    370
     128    9806       0       0       0       0       0               0D    371
     128       0       0      53       0                               0D    372
     128    9859       0       0       0       0       0               0D    373
     128       0       0      53       0                               0D    374
     128    9912       0       0       0       0       0               0D    375
     128       0       0      53       0                               0D    376
     128    9965       0       0       0       0       0               0D    377
     128       0       0      53       0                               0D    378
     128   10018       0       0       0       0       0               0D    379
     128       0       0      53       0                               0D    380
     128   10071       0       0       0       0       0               0D    381
     128       0       0      53       0                               0D    382
     128   10124       0       0       0       0       0               0D    383
     128       0       0      53       0                               0D    384
     128   10177       0       0       0       0       0               0D    385
     128       0       0      53       0                               0D    386
     128   10230       0       0       0       0       0               0D    387
     128       0       0      53       0                               0D    388
     128   10283       0       0       0       0       0               0D    389
     128       0       0      53       0                               0D    390
     128   10336       0       0       0       0       0               0D    391
     128       0       0      53       0                               0D    392
     128   10389       0       0       0       0       0               0D    393
     128       0       0      53       0                               0D    394
     128   10442       0       0       0       0       0               0D    395
     128       0       0      53       0                               0D    396
     128   10495       0       0       0       0       0               0D    397
     128       0       0      53       0                               0D    398
     128   10548       0       0       0       0       0               0D    399
     128       0       0      53       0                               0D    400
     128   10601       0       0       0       0       0               0D    401
     128       0       0      53       0                               0D    402
     128   10654       0       0       0       0       0               0D    403
     128       0       0      53       0                               0D    404
     128   10707       0       0       0       0       0               0D    405
     128       0       0      53       0                               0D    406
     128   10760       0       0       0       0       0               0D    407
     128       0       0      53       0                               0D    408
     128   10813       0       0       0       0       0               0D    409
     128       0       0      53       0                               0D    410
     128   10866       0       0       0       0       0               0D    411
     128       0       0      53       0                               0D    412
     128   10919       0       0       0       0       0               0D    413
     128       0       0      53       0                               0D    414
     128   10972       0       0       0       0       0               0D    415
     128       0       0      53       0                               0D    416
     128   11025       0       0       0       0       0               0D    417
     128       0       0      53       0                               0D    418
     128   11078       0       0       0       0       0               0D    419
     128       0       0      53       0                               0D    420
     128   11131       0       0       0       0       0               0D    421
     128       0       0      53       0                               0D    422
     128   11184       0       0       0       0       0               0D    423
     128       0       0      53       0                               0D    424
     128   11237       0       0       0       0       0               0D    425
     128       0       0      53       0                               0D    426
     128   11290       0       0       0       0       0               0D    427
     128       0       0      53       0                               0D    428
     128   11343       0       0       0       0       0               0D    429
     128       0       0      53       0                               0D    430
     128   11396       0       0       0       0       0               0D    431
     128       0       0      53       0                               0D    432
     128   11449       0       0       0       0       0               0D    433
     128       0       0      53       0                               0D    434
     128   11502       0       0       0       0       0               0D    435
     128       0       0      53       0                               0D    436
     128   11555       0       0       0       0       0               0D    437
     128       0       0      53       0                               0D    438
     128   11608       0       0       0       0       0               0D    439
     128       0       0      53       0                               0D    440
     128   11661       0       0       0       0       0               0D    441
     128       0       0      53       0                               0D    442
     128   11714       0       0       0       0       0               0D    443
     128       0       0      53       0                               0D    444
     128   11767       0       0       0       0       0               0D    445
     128       0       0      53       0                               0D    446
     128   11820       0       0       0       0       0               0D    447
     128       0       0      53       0                               0D    448
     128   11873       0       0       0       0       0               0D    449
     128       0       0      53       0                               0D    450
     128   11926       0       0       0       0       0               0D    451
     128       0       0      53       0                               0D    452
     128   11979       0       0       0       0       0               0D    453
     128       0       0      53       0                               0D    454
     128   12032       0       0       0       0       0               0D    455
     128       0       0      53       0                               0D    456
     128   12085       0       0       0       0       0               0D    457
     128       0       0      53       0                               0D    458
     128   12138       0       0       0       0       0               0D    459
     128       0       0      53       0                               0D    460
     128   12191       0       0       0       0       0               0D    461
     128       0       0      53       0                               0D    462
     128   12244       0       0       0       0       0               0D    463
     128       0       0      53       0                               0D    464
     128   12297       0       0       0       0       0               0D    465
     128       0       0      53       0                               0D    466
     128   12350       0       0       0       0       0               0D    467
     128       0       0      53       0                               0D    468
     128   12403       0       0       0       0       0               0D    469
     128       0       0      53       0                               0D    470
     128   12456       0       0       0       0       0               0D    471
     128       0       0      53       0                               0D    472
     128   12509       0       0       0       0       0               0D    473
     128       0       0      53       0                               0D    474
     128   12562       0       0       0       0       0               0D    475
     128       0       0      53       0                               0D    476
     128   12615       0       0       0       0       0               0D    477
     128       0       0      53       0                               0D    478
     128   12668       0       0       0       0       0               0D    479
     128       0       0      53       0                               0D    480
     128   12721       0       0       0       0       0               0D    481
     128       0       0      53       0                               0D    482
     128   12774       0       0       0       0       0               0D    483
     128       0       0      53       0                               0D    484
     128   12827       0       0       0       0       0               0D    485
     128       0       0      53       0                               0D    486
     128   12880       0       0       0       0       0               0D    487
     128       0       0      53       0                               0D    488
     128   12933       0       0       0       0       0               0D    489
     128       0       0      53       0                               0D    490
     128   12986       0       0       0       0       0               0D    491
     128       0       0      53       0                               0D    492
     128   13039       0       0       0       0       0               0D    493
     128       0       0      53       0                               0D    494
     128   13092       0       0       0       0       0               0D    495
     128       0       0      53       0                               0D    496
     128   13145       0       0       0       0       0               0D    497
     128       0       0      53       0                               0D    498
     128   13198       0       0       0       0       0               0D    499
     128       0       0      53       0                               0D    500
     128   13251       0       0       0       0       0               0D    501
     128       0       0      53       0                               0D    502
     128   13304       0       0       0       0       0               0D    503
     128       0       0      53       0                               0D    504
     128   13357       0       0       0       0       0               0D    505
     128       0       0      53       0                               0D    506
     128   13410       0       0       0       0       0               0D    507
     128       0       0      53       0                               0D    508
     128   13463       0       0       0       0       0               0D    509
     128       0       0      53       0                               0D    510
     128   13516       0       0       0       0       0               0D    511
     128       0       0      53       0                               0D    512
     128   13569       0       0       0       0       0               0D    513
     128       0       0      53       0                               0D    514
     128   13622       0       0       0       0       0               0D    515
     128       0       0      53       0                               0D    516
     128   13675       0       0       0       0       0               0D    517
     128       0       0      53       0                               0D    518
     128   13728       0       0       0       0       0               0D    519
     128       0       0      53       0                               0D    520
     128   13781       0       0       0       0       0               0D    521
     128       0       0      53       0                               0D    522
     128   13834       0       0       0       0       0               0D    523
     128       0       0      53       0                               0D    524
     128   13887       0       0       0       0       0               0D    525
     128       0       0      53       0                               0D    526
     128   13940       0       0       0       0       0               0D    527
     128       0       0      53       0                               0D    528
     128   13993       0       0       0       0       0               0D    529
     128       0       0      53       0                               0D    530
     128   14046       0       0       0       0       0               0D    531
     128       0       0      53       0                               0D    532
     128   14099       0       0       0       0       0               0D    533
     128       0       0      53       0                               0D    534
     128   14152       0       0       0       0       0               0D    535
     128       0       0      53       0                               0D    536
     128   14205       0       0       0       0       0               0D    537
     128       0       0      53       0                               0D    538
     128   14258       0       0       0       0       0               0D    539
     128       0       0      53       0                               0D    540
     128   14311       0       0       0       0       0               0D    541
     128       0       0      53       0                               0D    542
     128   14364       0       0       0       0       0               0D    543
     128       0       0      53       0                               0D    544
     128   14417       0       0       0       0       0               0D    545
     128       0       0      53       0                               0D    546
     128   14470       0       0       0       0       0               0D    547
     128       0       0      53       0                               0D    548
     128   14523       0       0       0       0       0               0D    549
     128       0       0      53       0                               0D    550
     128   14576       0       0       0       0       0               0D    551
     128       0       0      53       0                               0D    552
     128   14629       0       0       0       0       0               0D    553
     128       0       0      53       0                               0D    554
     128   14682       0       0       0       0       0               0D    555
     128       0       0      53       0                               0D    556
     128   14735       0       0       0       0       0               0D    557
     128       0       0      53       0                               0D    558
     128   14788       0       0       0       0       0               0D    559
     128       0       0      53       0                               0D    560
     128   14841       0       0       0       0       0               0D    561
     128       0       0      53       0                               0D    562
     128   14894       0       0       0       0       0               0D    563
     128       0       0      53       0                               0D    564
     128   14947       0       0       0       0       0               0D    565
     128       0       0      53       0                               0D    566
     128   15000       0       0       0       0       0               0D    567
     128       0       0      53       0                               0D    568
     128   15053       0       0       0       0       0               0D    569
     128       0       0      53       0                               0D    570
     128   15106       0       0       0       0       0               0D    571
     128       0       0      53       0                               0D    572
     128   15159       0       0       0       0       0               0D    573
     128       0       0      53       0                               0D    574
     128   15212       0       0       0       0       0               0D    575
     128       0       0      53       0                               0D    576
     128   15265       0       0       0       0       0               0D    577
     128       0       0      53       0                               0D    578
     128   15318       0       0       0       0       0               0D    579
     128       0       0      53       0                               0D    580
     128   15371       0       0       0       0       0               0D    581
     128       0       0      53       0                               0D    582
     128   15424       0       0       0       0       0               0D    583
     128       0       0      53       0                               0D    584
     128   15477       0       0       0       0       0               0D    585
     128       0       0      53       0                               0D    586
     128   15530       0       0       0       0       0               0D    587
     128       0       0      53       0                               0D    588
     128   15583       0       0       0       0       0               0D    589
     128       0       0      53       0                               0D    590
     128   15636       0       0       0       0       0               0D    591
     128       0       0      53       0                               0D    592
     128   15689       0       0       0       0       0               0D    593
     128       0       0      53       0                               0D    594
     128   15742       0       0       0       0       0               0D    595
     128       0       0      53       0                               0D    596
     128   15795       0       0       0       0       0               0D    597
     128       0       0      53       0                               0D    598
     128   15848       0       0       0       0       0               0D    599
     128       0       0      53       0                               0D    600
     128   15901       0       0       0       0       0               0D    601
     128       0       0      53       0                               0D    602
     128   15954       0       0       0       0       0               0D    603
     128       0       0      53       0                               0D    604
     128   16007       0       0       0       0       0               0D    605
     128       0       0      53       0                               0D    606
     128   16060       0       0       0       0       0               0D    607
     128       0       0      53       0                               0D    608
     128   16113       0       0       0       0       0               0D    609
     128       0       0      53       0                               0D    610
     128   16166       0       0       0       0       0               0D    611
     128       0       0      53       0                               0D    612
     128   16219       0       0       0       0       0               0D    613
     128       0       0      53       0                               0D    614
     128   16272       0       0       0       0       0               0D    615
     128       0       0      53       0                               0D    616
     128   16325       0       0       0       0       0               0D    617
     128       0       0      53       0                               0D    618
     128   16378       0       0       0       0       0               0D    619
     128       0       0      53       0                               0D    620
     128   16431       0       0       0       0       0               0D    621
     128       0       0      53       0                               0D    622
     128   16484       0       0       0       0       0               0D    623
     128       0       0      53       0                               0D    624
     128   16537       0       0       0       0       0               0D    625
     128       0       0      53       0                               0D    626
     128   16590       0       0       0       0       0               0D    627
     128       0       0      53       0                               0D    628
     128   16643       0       0       0       0       0               0D    629
     128       0       0      53       0                               0D    630
     128   16696       0       0       0       0       0               0D    631
     128       0       0      53       0                               0D    632
     128   16749       0       0       0       0       0               0D    633
     128       0       0      53       0                               0D    634
     128   16802       0       0       0       0       0               0D    635
     128       0       0      53       0                               0D    636
     128   16855       0       0       0       0       0               0D    637
     128       0       0      53       0                               0D    638
     128   16908       0       0       0       0       0               0D    639
     128       0       0      53       0                               0D    640
     128   16961       0       0       0       0       0               0D    641
     128       0       0      53       0                               0D    642
     128   17014       0       0       0       0       0               0D    643
     128       0       0      53       0                               0D    644
     128   17067       0       0       0       0       0               0D    645
     128       0       0      53       0                               0D    646
     128   17120       0       0       0       0       0               0D    647
     128       0       0      53       0                               0D    648
     128   17173       0       0       0       0       0               0D    649
     128       0       0      53       0                               0D    650
     128   17226       0       0       0       0       0               0D    651
     128       0       0      53       0                               0D    652
     128   17279       0       0       0       0       0               0D    653
     128       0       0      53       0                               0D    654
     128   17332       0       0       0       0       0               0D    655
     128       0       0      53       0                               0D    656
     128   17385       0       0       0       0       0               0D    657
     128       0       0      53       0                               0D    658
     128   17438       0       0       0       0       0               0D    659
     128       0       0      53       0                               0D    660
     128   17491       0       0       0       0       0               0D    661
     128       0       0      53       0                               0D    662
     128   17544       0       0       0       0       0               0D    663
     128       0       0      53       0                               0D    664
     128   17597       0       0       0       0       0               0D    665
     128       0       0      53       0                               0D    666
     128   17650       0       0       0       0       0               0D    667
     128       0       0      53       0                               0D    668
     128   17703       0       0       0       0       0               0D    669
     128       0       0      53       0                               0D    670
     128   17756       0       0       0       0       0               0D    671
     128       0       0      53       0                               0D    672
     128   17809       0       0       0       0       0               0D    673
     128       0       0      53       0                               0D    674
     128   17862       0       0       0       0       0               0D    675
     128       0       0      53       0                               0D    676
     128   17915       0       0       0       0       0               0D    677
     128       0       0      53       0                               0D    678
     128   17968       0       0       0       0       0               0D    679
     128       0       0      53       0                               0D    680
     128   18021       0       0       0       0       0               0D    681
     128       0       0      53       0                               0D    682
     128   18074       0       0       0       0       0               0D    683
     128       0       0      53       0                               0D    684
     128   18127       0       0       0       0       0               0D    685
     128       0       0      53       0                               0D    686
     128   18180       0       0       0       0       0               0D    687
     128       0       0      53       0                               0D    688
     128   18233       0       0       0       0       0               0D    689
     128       0       0      53       0                               0D    690
     128   18286       0       0       0       0       0               0D    691
     128       0       0      53       0                               0D    692
     128   18339       0       0       0       0       0               0D    693
     128       0       0      53       0                               0D    694
     128   18392       0       0       0       0       0               0D    695
     128       0       0      53       0                               0D    696
     128   18445       0       0       0       0       0               0D    697
     128       0       0      53       0                               0D    698
     128   18498       0       0       0       0       0               0D    699
     128       0       0      53       0                               0D    700
     128   18551       0       0       0       0       0               0D    701
     128       0       0      53       0                               0D    702
     128   18604       0       0       0       0       0               0D    703
     128       0       0      53       0                               0D    704
     128   18657       0       0       0       0       0               0D    705
     128       0       0      53       0                               0D    706
     128   18710       0       0       0       0       0               0D    707
     128       0       0      53       0                               0D    708
     128   18763       0       0       0       0       0               0D    709
     128       0       0      53       0                               0D    710
     128   18816       0       0       0       0       0               0D    711
     128       0       0      53       0                               0D    712
     128   18869       0       0       0       0       0               0D    713
     128       0       0      53       0                               0D    714
     128   18922       0       0       0       0       0               0D    715
     128       0       0      53       0                               0D    716
     128   18975       0       0       0       0       0               0D    717
     128       0       0      53       0                               0D    718
     128   19028       0       0       0       0       0               0D    719
     128       0       0      53       0                               0D    720
     128   19081       0       0       0       0       0               0D    721
     128       0       0      53       0                               0D    722
     128   19134       0       0       0       0       0               0D    723
     128       0       0      53       0                               0D    724
     128   19187       0       0       0       0       0               0D    725
     128       0       0      53       0                               0D    726
     128   19240       0       0       0       0       0               0D    727
     128       0       0      53       0                               0D    728
     128   19293       0       0       0       0       0               0D    729
     128       0       0      53       0                               0D    730
     128   19346       0       0       0       0       0               0D    731
     128       0       0      53       0                               0D    732
     128   19399       0       0       0       0       0               0D    733
     128       0       0      53       0                               0D    734
     128   19452       0       0       0       0       0               0D    735
     128       0       0      53       0                               0D    736
     128   19505       0       0       0       0       0               0D    737
     128       0       0      53       0                               0D    738
     128   19558       0       0       0       0       0               0D    739
     128       0       0      53       0                               0D    740
     128   19611       0       0       0       0       0               0D    741
     128       0       0      53       0                               0D    742
     128   19664       0       0       0       0       0               0D    743
     128       0       0      53       0                               0D    744
     128   19717       0       0       0       0       0               0D    745
     128       0       0      53       0                               0D    746
     128   19770       0       0       0       0       0               0D    747
     128       0       0      53       0                               0D    748
     128   19823       0       0       0       0       0               0D    749
     128       0       0      53       0                               0D    750
     128   19876       0       0       0       0       0               0D    751
     128       0       0      53       0                               0D    752
     128   19929       0       0       0       0       0               0D    753
     128       0       0      53       0                               0D    754
     128   19982       0       0       0       0       0               0D    755
     128       0       0      53       0                               0D    756
     128   20035       0       0       0       0       0               0D    757
     128       0       0      53       0                               0D    758
     128   20088       0       0       0       0       0               0D    759
     128       0       0      53       0                               0D    760
     128   20141       0       0       0       0       0               0D    761
     128       0       0      53       0                               0D    762
     128   20194       0       0       0       0       0               0D    763
     128       0       0      53       0                               0D    764
     128   20247       0       0       0       0       0               0D    765
     128       0       0      53       0                               0D    766
     128   20300       0       0       0       0       0               0D    767
     128       0       0      53       0                               0D    768
     128   20353       0       0       0       0       0               0D    769
     128       0       0      53       0                               0D    770
     128   20406       0       0       0       0       0               0D    771
     128       0       0      53       0                               0D    772
     128   20459       0       0       0       0       0               0D    773
     128       0       0      53       0                               0D    774
     128   20512       0       0       0       0       0               0D    775
     128       0       0      53       0                               0D    776
     128   20565       0       0       0       0       0               0D    777
     128       0       0      53       0                               0D    778
     128   20618       0       0       0       0       0               0D    779
     128       0       0      53       0                               0D    780
     128   20671       0       0       0       0       0               0D    781
     128       0       0      53       0                               0D    782
     128   20724       0       0       0       0       0               0D    783
     128       0       0      53       0                               0D    784
     128   20777       0       0       0       0       0               0D    785
     128       0       0      53       0                               0D    786
     128   20830       0       0       0       0       0               0D    787
     128       0       0      53       0                               0D    788
     128   20883       0       0       0       0       0               0D    789
     128       0       0      53       0                               0D    790
     128   20936       0       0       0       0       0               0D    791
     128       0       0      53       0                               0D    792
     128   20989       0       0       0       0       0               0D    793
     128       0       0      53       0                               0D    794
     128   21042       0       0       0       0       0               0D    795
     128       0       0      53       0                               0D    796
     128   21095       0       0       0       0       0               0D    797
     128       0       0      53       0                               0D    798
     128   21148       0       0       0       0       0               0D    799
     128       0       0      53       0                               0D    800
     128   21201       0       0       0       0       0               0D    801
     128       0       0      53       0                               0D    802
     128   21254       0       0       0       0       0               0D    803
     128       0       0      53       0                               0D    804
     128   21307       0       0       0       0       0               0D    805
     128       0       0      53       0                               0D    806
     128   21360       0       0       0       0       0               0D    807
     128       0       0      53       0                               0D    808
     128   21413       0       0       0       0       0               0D    809
     128       0       0      53       0                               0D    810
     128   21466       0       0       0       0       0               0D    811
     128       0       0      53       0                               0D    812
     128   21519       0       0       0       0       0               0D    813
     128       0       0      53       0                               0D    814
     128   21572       0       0       0       0       0               0D    815
     128       0       0      53       0                               0D    816
     128   21625       0       0       0       0       0               0D    817
     128       0       0      53       0                               0D    818
     128   21678       0       0       0       0       0               0D    819
     128       0       0      53       0                               0D    820
     128   21731       0       0       0       0       0               0D    821
     128       0       0      53       0                               0D    822
     128   21784       0       0       0       0       0               0D    823
     128       0       0      53       0                               0D    824
     128   21837       0       0       0       0       0               0D    825
     128       0       0      53       0                               0D    826
     128   21890       0       0       0       0       0               0D    827
     128       0       0      53       0                               0D    828
     128   21943       0       0       0       0       0               0D    829
     128       0       0      53       0                               0D    830
     128   21996       0       0       0       0       0               0D    831
     128       0       0      53       0                               0D    832
     128   22049       0       0       0       0       0               0D    833
     128       0       0      53       0                               0D    834
     128   22102       0       0       0       0       0               0D    835
     128       0       0      53       0                               0D    836
     128   22155       0       0       0       0       0               0D    837
     128       0       0      53       0                               0D    838
     128   22208       0       0       0       0       0               0D    839
     128       0       0      53       0                               0D    840
     128   22261       0       0       0       0       0               0D    841
     128       0       0      53       0                               0D    842
     128   22314       0       0       0       0       0               0D    843
     128       0       0      53       0                               0D    844
     128   22367       0       0       0       0       0               0D    845
     128       0       0      53       0                               0D    846
     128   22420       0       0       0       0       0               0D    847
     128       0       0      53       0                               0D    848
     128   22473       0       0       0       0       0               0D    849
     128       0       0      53       0                               0D    850
     128   22526       0       0       0       0       0               0D    851
     128       0       0      53       0                               0D    852
     128   22579       0       0       0       0       0               0D    853
     128       0       0      53       0                               0D    854
     128   22632       0       0       0       0       0               0D    855
     128       0       0      53       0                               0D    856
     128   22685       0       0       0       0       0               0D    857
     128       0       0      53       0                               0D    858
     128   22738       0       0       0       0       0               0D    859
     128       0       0      53       0                               0D    860
     128   22791       0       0       0       0       0               0D    861
     128       0       0      53       0                               0D    862
     128   22844       0       0       0       0       0               0D    863
     128       0       0      53       0                               0D    864
     128   22897       0       0       0       0       0               0D    865
     128       0       0      53       0                               0D    866
     128   22950       0       0       0       0       0               0D    867
     128       0       0      53       0                               0D    868
     128   23003       0       0       0       0       0               0D    869
     128       0       0      53       0                               0D    870
     128   23056       0       0       0       0       0               0D    871
     128       0       0      53       0                               0D    872
     128   23109       0       0       0       0       0               0D    873
     128       0       0      53       0                               0D    874
     128   23162       0       0       0       0       0               0D    875
     128       0       0      53       0                               0D    876
     128   23215       0       0       0       0       0               0D    877
     128       0       0      53       0                               0D    878
     128   23268       0       0       0       0       0               0D    879
     128       0       0      53       0                               0D    880
     128   23321       0       0       0       0       0               0D    881
     128       0       0      53       0                               0D    882
     128   23374       0       0       0       0       0               0D    883
     128       0       0      53       0                               0D    884
     128   23427       0       0       0       0       0               0D    885
     128       0       0      53       0                               0D    886
     128   23480       0       0       0       0       0               0D    887
     128       0       0      53       0                               0D    888
     128   23533       0       0       0       0       0               0D    889
     128       0       0      53       0                               0D    890
     128   23586       0       0       0       0       0               0D    891
     128       0       0      53       0                               0D    892
     128   23639       0       0       0       0       0               0D    893
     128       0       0      53       0                               0D    894
     128   23692       0       0       0       0       0               0D    895
     128       0       0      53       0                               0D    896
     128   23745       0       0       0       0       0               0D    897
     128       0       0      53       0                               0D    898
     128   23798       0       0       0       0       0               0D    899
     128       0       0      53       0                               0D    900
     128   23851       0       0       0       0       0               0D    901
     128       0       0      53       0                               0D    902
     128   23904       0       0       0       0       0               0D    903
     128       0       0      53       0                               0D    904
     128   23957       0       0       0       0       0               0D    905
     128       0       0      53       0                               0D    906
     128   24010       0       0       0       0       0               0D    907
     128       0       0      53       0                               0D    908
     128   24063       0       0       0       0       0               0D    909
     128       0       0      53       0                               0D    910
     128   24116       0       0       0       0       0               0D    911
     128       0       0      53       0                               0D    912
     128   24169       0       0       0       0       0               0D    913
     128       0       0      53       0                               0D    914
     128   24222       0       0       0       0       0               0D    915
     128       0       0      53       0                               0D    916
     128   24275       0       0       0       0       0               0D    917
     128       0       0      53       0                               0D    918
     128   24328       0       0       0       0       0               0D    919
     128       0       0      53       0                               0D    920
     128   24381       0       0       0       0       0               0D    921
     128       0       0      53       0                               0D    922
     128   24434       0       0       0       0       0               0D    923
     128       0       0      53       0                               0D    924
     128   24487       0       0       0       0       0               0D    925
     128       0       0      53       0                               0D    926
     128   24540       0       0       0       0       0               0D    927
     128       0       0      53       0                               0D    928
     128   24593       0       0       0       0       0               0D    929
     128       0       0      53       0                               0D    930
     128   24646       0       0       0       0       0               0D    931
     128       0       0      53       0                               0D    932
     128   24699       0       0       0       0       0               0D    933
     128       0       0      53       0                               0D    934
     128   24752       0       0       0       0       0               0D    935
     128       0       0      53       0                               0D    936
     128   24805       0       0       0       0       0               0D    937
     128       0       0      53       0                               0D    938
     128   24858       0       0       0       0       0               0D    939
     128       0       0      53       0                               0D    940
     128   24911       0       0       0       0       0               0D    941
     128       0       0      53       0                               0D    942
     128   24964       0       0       0       0       0               0D    943
     128       0       0      53       0                               0D    944
     128   25017       0       0       0       0       0               0D    945
     128       0       0      53       0                               0D    946
     128   25070       0       0       0       0       0               0D    947
     128       0       0      53       0                               0D    948
     128   25123       0       0       0       0       0               0D    949
     128       0       0      53       0                               0D    950
     128   25176       0       0       0       0       0               0D    951
     128       0       0      53       0                               0D    952
     128   25229       0       0       0       0       0               0D    953
     128       0       0      53       0                               0D    954
     128   25282       0       0       0       0       0               0D    955
     128       0       0      53       0                               0D    956
     128   25335       0       0       0       0       0               0D    957
     128       0       0      53       0                               0D    958
     128   25388       0       0       0       0       0               0D    959
     128       0       0      53       0                               0D    960
     128   25441       0       0       0       0       0               0D    961
     128       0       0      53       0                               0D    962
     128   25494       0       0       0       0       0               0D    963
     128       0       0      53       0                               0D    964
     128   25547       0       0       0       0       0               0D    965
     128       0       0      53       0                               0D    966
     128   25600       0       0       0       0       0               0D    967
     128       0       0      53       0                               0D    968
     128   25653       0       0       0       0       0               0D    969
     128       0       0      53       0                               0D    970
     128   25706       0       0       0       0       0               0D    971
     128       0       0      53       0                               0D    972
     128   25759       0       0       0       0       0               0D    973
     128       0       0      53       0                               0D    974
     128   25812       0       0       0       0       0               0D    975
     128       0       0      53       0                               0D    976
     128   25865       0       0       0       0       0               0D    977
     128       0       0      53       0                               0D    978
     128   25918       0       0       0       0       0               0D    979
     128       0       0      53       0                               0D    980
     128   25971       0       0       0       0       0               0D    981
     128       0       0      53       0                               0D    982
     128   26024       0       0       0       0       0               0D    983
     128       0       0      53       0                               0D    984
     128   26077       0       0       0       0       0               0D    985
     128       0       0      53       0                               0D    986
     128   26130       0       0       0       0       0               0D    987
     128       0       0      53       0                               0D    988
     128   26183       0       0       0       0       0               0D    989
     128       0       0      53       0                               0D    990
     128   26236       0       0       0       0       0               0D    991
     128       0       0      53       0                               0D    992
     128   26289       0       0       0       0       0               0D    993
     128       0       0      53       0                               0D    994
     128   26342       0       0       0       0       0               0D    995
     128       0       0      53       0                               0D    996
     128   26395       0       0       0       0       0               0D    997
     128       0       0      53       0                               0D    998
     128   26448       0       0       0       0       0               0D    999
     128       0       0      53       0                               0D   1000
     128   26501       0       0       0       0       0               0D   1001
     128       0       0      53       0                               0D   1002
     128   26554       0       0       0       0       0               0D   1003
     128       0       0      53       0                               0D   1004
     128   26607       0       0       0       0       0               0D   1005
     128       0       0      53       0                               0D   1006
     128   26660       0       0       0       0       0               0D   1007
     128       0       0      53       0                               0D   1008
     128   26713       0       0       0       0       0               0D   1009
     128       0       0      53       0                               0D   1010
     128   26766       0       0       0       0       0               0D   1011
     128       0       0      53       0                               0D   1012
     128   26819       0       0       0       0       0               0D   1013
     128       0       0      53       0                               0D   1014
     128   26872       0       0       0       0       0               0D   1015
     128       0       0      53       0                               0D   1016
     128   26925       0       0       0       0       0               0D   1017
     128       0       0      53       0                               0D   1018
     128   26978       0       0       0       0       0               0D   1019
     128       0       0      53       0                               0D   1020
     128   27031       0       0       0       0       0               0D   1021
     128       0       0      53       0                               0D   1022
     128   27084       0       0       0       0       0               0D   1023
     128       0       0      53       0                               0D   1024
     128   27137       0       0       0       0       0               0D   1025
     128       0       0      53       0                               0D   1026
     128   27190       0       0       0       0       0               0D   1027
     128       0       0      53       0                               0D   1028
     128   27243       0       0       0       0       0               0D   1029
     128       0       0      53       0                               0D   1030
     128   27296       0       0       0       0       0               0D   1031
     128       0       0      53       0                               0D   1032
     128   27349       0       0       0       0       0               0D   1033
     128       0       0      53       0                               0D   1034
     128   27402       0       0       0       0       0               0D   1035
     128       0       0      53       0                               0D   1036
     128   27455       0       0       0       0       0               0D   1037
     128       0       0      53       0                               0D   1038
     128   27508       0       0       0       0       0               0D   1039
     128       0       0      53       0                               0D   1040
     128   27561       0       0       0       0       0               0D   1041
     128       0       0      53       0                               0D   1042
     128   27614       0       0       0       0       0               0D   1043
     128       0       0      53       0                               0D   1044
     128   27667       0       0       0       0       0               0D   1045
     128       0       0      53       0                               0D   1046
     128   27720       0       0       0       0       0               0D   1047
     128       0       0      53       0                               0D   1048
     128   27773       0       0       0       0       0               0D   1049
     128       0       0      53       0                               0D   1050
     128   27826       0       0       0       0       0               0D   1051
     128       0       0      53       0                               0D   1052
     128   27879       0       0       0       0       0               0D   1053
     128       0       0      53       0                               0D   1054
     128   27932       0       0       0       0       0               0D   1055
     128       0       0      53       0                               0D   1056
     128   27985       0       0       0       0       0               0D   1057
     128       0       0      53       0                               0D   1058
     128   28038       0       0       0       0       0               0D   1059
     128       0       0      53       0                               0D   1060
     128   28091       0       0       0       0       0               0D   1061
     128       0       0      53       0                               0D   1062
     128   28144       0       0       0       0       0               0D   1063
     128       0       0      53       0                               0D   1064
     128   28197       0       0       0       0       0               0D   1065
     128       0       0      53       0                               0D   1066
     128   28250       0       0       0       0       0               0D   1067
     128       0       0      53       0                               0D   1068
     128   28303       0       0       0       0       0               0D   1069
     128       0       0      53       0                               0D   1070
     128   28356       0       0       0       0       0               0D   1071
     128       0       0      53       0                               0D   1072
     128   28409       0       0       0       0       0               0D   1073
     128       0       0      53       0                               0D   1074
     128   28462       0       0       0       0       0               0D   1075
     128       0       0      53       0                               0D   1076
     128   28515       0       0       0       0       0               0D   1077
     128       0       0      53       0                               0D   1078
     128   28568       0       0       0       0       0               0D   1079
     128       0       0      53       0                               0D   1080
     128   28621       0       0       0       0       0               0D   1081
     128       0       0      53       0                               0D   1082
     128   28674       0       0       0       0       0               0D   1083
     128       0       0      53       0                               0D   1084
     128   28727       0       0       0       0       0               0D   1085
     128       0       0      53       0                               0D   1086
     128   28780       0       0       0       0       0               0D   1087
     128       0       0      53       0                               0D   1088
     128   28833       0       0       0       0       0               0D   1089
     128       0       0      53       0                               0D   1090
     128   28886       0       0       0       0       0               0D   1091
     128       0       0      53       0                               0D   1092
     128   28939       0       0       0       0       0               0D   1093
     128       0       0      53       0                               0D   1094
     128   28992       0       0       0       0       0               0D   1095
     128       0       0      53       0                               0D   1096
     128   29045       0       0       0       0       0               0D   1097
     128       0       0      53       0                               0D   1098
     128   29098       0       0       0       0       0               0D   1099
     128       0       0      53       0                               0D   1100
     128   29151       0       0       0       0       0               0D   1101
     128       0       0      53       0                               0D   1102
     128   29204       0       0       0       0       0               0D   1103
     128       0       0      53       0                               0D   1104
     128   29257       0       0       0       0       0               0D   1105
     128       0       0      53       0                               0D   1106
     128   29310       0       0       0       0       0               0D   1107
     128       0       0      53       0                               0D   1108
     128   29363       0       0       0       0       0               0D   1109
     128       0       0      53       0                               0D   1110
     128   29416       0       0       0       0       0               0D   1111
     128       0       0      53       0                               0D   1112
     128   29469       0       0       0       0       0               0D   1113
     128       0       0      53       0                               0D   1114
     128   29522       0       0       0       0       0               0D   1115
     128       0       0      53       0                               0D   1116
     128   29575       0       0       0       0       0               0D   1117
     128       0       0      53       0                               0D   1118
     128   29628       0       0       0       0       0               0D   1119
     128       0       0      53       0                               0D   1120
     128   29681       0       0       0       0       0               0D   1121
     128       0       0      53       0                               0D   1122
     128   29734       0       0       0       0       0               0D   1123
     128       0       0      53       0                               0D   1124
     128   29787       0       0       0       0       0               0D   1125
     128       0       0      53       0                               0D   1126
     128   29840       0       0       0       0       0               0D   1127
     128       0       0      53       0                               0D   1128
     128   29893       0       0       0       0       0               0D   1129
     128       0       0      53       0                               0D   1130
     128   29946       0       0       0       0       0               0D   1131
     128       0       0      53       0                               0D   1132
     128   29999       0       0       0       0       0               0D   1133
     128       0       0      53       0                               0D   1134
     128   30052       0       0       0       0       0               0D   1135
     128       0       0      53       0                               0D   1136
     128   30105       0       0       0       0       0               0D   1137
     128       0       0      53       0                               0D   1138
     128   30158       0       0       0       0       0               0D   1139
     128       0       0      53       0                               0D   1140
     128   30211       0       0       0       0       0               0D   1141
     128       0       0      53       0                               0D   1142
     128   30264       0       0       0       0       0               0D   1143
     128       0       0      53       0                               0D   1144
     128   30317       0       0       0       0       0               0D   1145
     128       0       0      53       0                               0D   1146
     128   30370       0       0       0       0       0               0D   1147
     128       0       0      53       0                               0D   1148
     128   30423       0       0       0       0       0               0D   1149
     128       0       0      53       0                               0D   1150
     128   30476       0       0       0       0       0               0D   1151
     128       0       0      53       0                               0D   1152
     128   30529       0       0       0       0       0               0D   1153
     128       0       0      53       0                               0D   1154
     128   30582       0       0       0       0       0               0D   1155
     128       0       0      53       0                               0D   1156
     128   30635       0       0       0       0       0               0D   1157
     128       0       0      53       0                               0D   1158
     128   30688       0       0       0       0       0               0D   1159
     128       0       0      53       0                               0D   1160
     128   30741       0       0       0       0       0               0D   1161
     128       0       0      53       0                               0D   1162
     128   30794       0       0       0       0       0               0D   1163
     128       0       0      53       0                               0D   1164
     128   30847       0       0       0       0       0               0D   1165
     128       0       0      53       0                               0D   1166
     128   30900       0       0       0       0       0               0D   1167
     128       0       0      53       0                               0D   1168
     128   30953       0       0       0       0       0               0D   1169
     128       0       0      53       0                               0D   1170
     128   31006       0       0       0       0       0               0D   1171
     128       0       0      53       0                               0D   1172
     128   31059       0       0       0       0       0               0D   1173
     128       0       0      53       0                               0D   1174
     128   31112       0       0       0       0       0               0D   1175
     128       0       0      53       0                               0D   1176
     128   31165       0       0       0       0       0               0D   1177
     128       0       0      53       0                               0D   1178
     128   31218       0       0       0       0       0               0D   1179
     128       0       0      53       0                               0D   1180
     128   31271       0       0       0       0       0               0D   1181
     128       0       0      53       0                               0D   1182
     128   31324       0       0       0       0       0               0D   1183
     128       0       0      53       0                               0D   1184
     128   31377       0       0       0       0       0               0D   1185
     128       0       0      53       0                               0D   1186
     128   31430       0       0       0       0       0               0D   1187
     128       0       0      53       0                               0D   1188
     128   31483       0       0       0       0       0               0D   1189
     128       0       0      53       0                               0D   1190
     128   31536       0       0       0       0       0               0D   1191
     128       0       0      53       0                               0D   1192
     128   31589       0       0       0       0       0               0D   1193
     128       0       0      53       0                               0D   1194
     128   31642       0       0       0       0       0               0D   1195
     128       0       0      53       0                               0D   1196
     128   31695       0       0       0       0       0               0D   1197
     128       0       0      53       0                               0D   1198
     128   31748       0       0       0       0       0               0D   1199
     128       0       0      53       0                               0D   1200
     128   31801       0       0       0       0       0               0D   1201
     128       0       0      53       0                               0D   1202
     128   31854       0       0       0       0       0               0D   1203
     128       0       0      53       0                               0D   1204
     128   31907       0       0       0       0       0               0D   1205
     128       0       0      53       0                               0D   1206
     128   31960       0       0       0       0       0               0D   1207
     128       0       0      53       0                               0D   1208
     128   32013       0       0       0       0       0               0D   1209
     128       0       0      53       0                               0D   1210
     128   32066       0       0       0       0       0               0D   1211
     128       0       0      53       0                               0D   1212
     128   32119       0       0       0       0       0               0D   1213
     128       0       0      53       0                               0D   1214
     128   32172       0       0       0       0       0               0D   1215
     128       0       0      53       0                               0D   1216
     128   32225       0       0       0       0       0               0D   1217
     128       0       0      53       0                               0D   1218
     128   32278       0       0       0       0       0               0D   1219
     128       0       0      53       0                               0D   1220
     128   32331       0       0       0       0       0               0D   1221
     128       0       0      53       0                               0D   1222
     128   32384       0       0       0       0       0               0D   1223
     128       0       0      53       0                               0D   1224
     128   32437       0       0       0       0       0               0D   1225
     128       0       0      53       0                               0D   1226
     128   32490       0       0       0       0       0               0D   1227
     128       0       0      53       0                               0D   1228
     128   32543       0       0       0       0       0               0D   1229
     128       0       0      53       0                               0D   1230
     128   32596       0       0       0       0       0               0D   1231
     128       0       0      53       0                               0D   1232
     128   32649       0       0       0       0       0               0D   1233
     128       0       0      53       0                               0D   1234
     128   32702       0       0       0       0       0               0D   1235
     128       0       0      53       0                               0D   1236
     128   32755       0       0       0       0       0               0D   1237
     128       0       0      53       0                               0D   1238
     128   32808       0       0       0       0       0               0D   1239
     128       0       0      53       0                               0D   1240
     128   32861       0       0       0       0       0               0D   1241
     128       0       0      53       0                               0D   1242
     128   32914       0       0       0       0       0               0D   1243
     128       0       0      53       0                               0D   1244
     128   32967       0       0       0       0       0               0D   1245
     128       0       0      53       0                               0D   1246
     128   33020       0       0       0       0       0               0D   1247
     128       0       0      53       0                               0D   1248
     128   33073       0       0       0       0       0               0D   1249
     128       0       0      53       0                               0D   1250
     128   33126       0       0       0       0       0               0D   1251
     128       0       0      53       0                               0D   1252
     128   33179       0       0       0       0       0               0D   1253
     128       0       0      53       0                               0D   1254
     128   33232       0       0       0       0       0               0D   1255
     128       0       0      53       0                               0D   1256
     128   33285       0       0       0       0       0               0D   1257
     128       0       0      53       0                               0D   1258
     128   33338       0       0       0       0       0               0D   1259
     128       0       0      53       0                               0D   1260
     128   33391       0       0       0       0       0               0D   1261
     128       0       0      53       0                               0D   1262
     128   33444       0       0       0       0       0               0D   1263
     128       0       0      53       0                               0D   1264
     128   33497       0       0       0       0       0               0D   1265
     128       0       0      53       0                               0D   1266
     128   33550       0       0       0       0       0               0D   1267
     128       0       0      53       0                               0D   1268
     128   33603       0       0       0       0       0               0D   1269
     128       0       0      53       0                               0D   1270
     128   33656       0       0       0       0       0               0D   1271
     128       0       0      53       0                               0D   1272
     128   33709       0       0       0       0       0               0D   1273
     128       0       0      53       0                               0D   1274
     128   33762       0       0       0       0       0               0D   1275
     128       0       0      53       0                               0D   1276
     128   33815       0       0       0       0       0               0D   1277
     128       0       0      53       0                               0D   1278
     128   33868       0       0       0       0       0               0D   1279
     128       0       0      53       0                               0D   1280
     128   33921       0       0       0       0       0               0D   1281
     128       0       0      53       0                               0D   1282
     128   33974       0       0       0       0       0               0D   1283
     128       0       0      53       0                               0D   1284
     128   34027       0       0       0       0       0               0D   1285
     128       0       0      53       0                               0D   1286
     128   34080       0       0       0       0       0               0D   1287
     128       0       0      53       0                               0D   1288
     128   34133       0       0       0       0       0               0D   1289
     128       0       0      53       0                               0D   1290
     128   34186       0       0       0       0       0               0D   1291
     128       0       0      53       0                               0D   1292
     128   34239       0       0       0       0       0               0D   1293
     128       0       0      53       0                               0D   1294
     128   34292       0       0       0       0       0               0D   1295
     128       0       0      53       0                               0D   1296
     128   34345       0       0       0       0       0               0D   1297
     128       0       0      53       0                               0D   1298
     128   34398       0       0       0       0       0               0D   1299
     128       0       0      53       0                               0D   1300
     128   34451       0       0       0       0       0               0D   1301
     128       0       0      53       0                               0D   1302
     128   34504       0       0       0       0       0               0D   1303
     128       0       0      53       0                               0D   1304
     128   34557       0       0       0       0       0               0D   1305
     128       0       0      53       0                               0D   1306
     128   34610       0       0       0       0       0               0D   1307
     128       0       0      53       0                               0D   1308
     128   34663       0       0       0       0       0               0D   1309
     128       0       0      53       0                               0D   1310
     128   34716       0       0       0       0       0               0D   1311
     128       0       0      53       0                               0D   1312
     128   34769       0       0       0       0       0               0D   1313
     128       0       0      53       0                               0D   1314
     128   34822       0       0       0       0       0               0D   1315
     128       0       0      53       0                               0D   1316
     128   34875       0       0       0       0       0               0D   1317
     128       0       0      53       0                               0D   1318
     128   34928       0       0       0       0       0               0D   1319
     128       0       0      53       0                               0D   1320
     128   34981       0       0       0       0       0               0D   1321
     128       0       0      53       0                               0D   1322
     128   35034       0       0       0       0       0               0D   1323
     128       0       0      53       0                               0D   1324
     128   35087       0       0       0       0       0               0D   1325
     128       0       0      53       0                               0D   1326
     128   35140       0       0       0       0       0               0D   1327
     128       0       0      53       0                               0D   1328
     128   35193       0       0       0       0       0               0D   1329
     128       0       0      53       0                               0D   1330
     128   35246       0       0       0       0       0               0D   1331
     128       0       0      53       0                               0D   1332
     128   35299       0       0       0       0       0               0D   1333
     128       0       0      53       0                               0D   1334
     128   35352       0       0       0       0       0               0D   1335
     128       0       0      53       0                               0D   1336
     128   35405       0       0       0       0       0               0D   1337
     128       0       0      53       0                               0D   1338
     128   35458       0       0       0       0       0               0D   1339
     128       0       0      53       0                               0D   1340
     128   35511       0       0       0       0       0               0D   1341
     128       0       0      53       0                               0D   1342
     128   35564       0       0       0       0       0               0D   1343
     128       0       0      53       0                               0D   1344
     128   35617       0       0       0       0       0               0D   1345
     128       0       0      53       0                               0D   1346
     128   35670       0       0       0       0       0               0D   1347
     128       0       0      53       0                               0D   1348
     128   35723       0       0       0       0       0               0D   1349
     128       0       0      53       0                               0D   1350
     128   35776       0       0       0       0       0               0D   1351
     128       0       0      53       0                               0D   1352
     128   35829       0       0       0       0       0               0D   1353
     128       0       0      53       0                               0D   1354
     128   35882       0       0       0       0       0               0D   1355
     128       0       0      53       0                               0D   1356
     128   35935       0       0       0       0       0               0D   1357
     128       0       0      53       0                               0D   1358
     128   35988       0       0       0       0       0               0D   1359
     128       0       0      53       0                               0D   1360
     128   36041       0       0       0       0       0               0D   1361
     128       0       0      53       0                               0D   1362
     128   36094       0       0       0       0       0               0D   1363
     128       0       0      53       0                               0D   1364
     128   36147       0       0       0       0       0               0D   1365
     128       0       0      53       0                               0D   1366
     128   36200       0       0       0       0       0               0D   1367
     128       0       0      53       0                               0D   1368
     128   36253       0       0       0       0       0               0D   1369
     128       0       0      53       0                               0D   1370
     128   36306       0       0       0       0       0               0D   1371
     128       0       0      53       0                               0D   1372
     128   36359       0       0       0       0       0               0D   1373
     128       0       0      53       0                               0D   1374
     128   36412       0       0       0       0       0               0D   1375
     128       0       0      53       0                               0D   1376
     128   36465       0       0       0       0       0               0D   1377
     128       0       0      53       0                               0D   1378
     128   36518       0       0       0       0       0               0D   1379
     128       0       0      53       0                               0D   1380
     128   36571       0       0       0       0       0               0D   1381
     128       0       0      53       0                               0D   1382
     128   36624       0       0       0       0       0               0D   1383
     128       0       0      53       0                               0D   1384
     128   36677       0       0       0       0       0               0D   1385
     128       0       0      53       0                               0D   1386
     128   36730       0       0       0       0       0               0D   1387
     128       0       0      53       0                               0D   1388
     128   36783       0       0       0       0       0               0D   1389
     128       0       0      53       0                               0D   1390
     128   36836       0       0       0       0       0               0D   1391
     128       0       0      53       0                               0D   1392
     128   36889       0       0       0       0       0               0D   1393
     128       0       0      53       0                               0D   1394
     128   36942       0       0       0       0       0               0D   1395
     128       0       0      53       0                               0D   1396
     128   36995       0       0       0       0       0               0D   1397
     128       0       0      53       0                               0D   1398
     128   37048       0       0       0       0       0               0D   1399
     128       0       0      53       0                               0D   1400
     128   37101       0       0       0       0       0               0D   1401
     128       0       0      53       0                               0D   1402
     128   37154       0       0       0       0       0               0D   1403
     128       0       0      53       0                               0D   1404
     128   37207       0       0       0       0       0               0D   1405
     128       0       0      53       0                               0D   1406
     128   37260       0       0       0       0       0               0D   1407
     128       0       0      53       0                               0D   1408
     128   37313       0       0       0       0       0               0D   1409
     128       0       0      53       0                               0D   1410
     128   37366       0       0       0       0       0               0D   1411
     128       0       0      53       0                               0D   1412
     128   37419       0       0       0       0       0               0D   1413
     128       0       0      53       0                               0D   1414
     128   37472       0       0       0       0       0               0D   1415
     128       0       0      53       0                               0D   1416
     128   37525       0       0       0       0       0               0D   1417
     128       0       0      53       0                               0D   1418
     128   37578       0       0       0       0       0               0D   1419
     128       0       0      53       0                               0D   1420
     128   37631       0       0       0       0       0               0D   1421
     128       0       0      53       0                               0D   1422
     128   37684       0       0       0       0       0               0D   1423
     128       0       0      53       0                               0D   1424
     128   37737       0       0       0       0       0               0D   1425
     128       0       0      53       0                               0D   1426
     128   37790       0       0       0       0       0               0D   1427
     128       0       0      53       0                               0D   1428
     128   37843       0       0       0       0       0               0D   1429
     128       0       0      53       0                               0D   1430
     128   37896       0       0       0       0       0               0D   1431
     128       0       0      53       0                               0D   1432
     128   37949       0       0       0       0       0               0D   1433
     128       0       0      53       0                               0D   1434
     128   38002       0       0       0       0       0               0D   1435
     128       0       0      53       0                               0D   1436
     128   38055       0       0       0       0       0               0D   1437
     128       0       0      53       0                               0D   1438
     128   38108       0       0       0       0       0               0D   1439
     128       0       0      53       0                               0D   1440
     128   38161       0       0       0       0       0               0D   1441
     128       0       0      53       0                               0D   1442
     128   38214       0       0       0       0       0               0D   1443
     128       0       0      53       0                               0D   1444
     128   38267       0       0       0       0       0               0D   1445
     128       0       0      53       0                               0D   1446
     128   38320       0       0       0       0       0               0D   1447
     128       0       0      53       0                               0D   1448
     128   38373       0       0       0       0       0               0D   1449
     128       0       0      53       0                               0D   1450
     128   38426       0       0       0       0       0               0D   1451
     128       0       0      53       0                               0D   1452
     128   38479       0       0       0       0       0               0D   1453
     128       0       0      53       0                               0D   1454
     128   38532       0       0       0       0       0               0D   1455
     128       0       0      53       0                               0D   1456
     128   38585       0       0       0       0       0               0D   1457
     128       0       0      53       0                               0D   1458
     128   38638       0       0       0       0       0               0D   1459
     128       0       0      53       0                               0D   1460
     128   38691       0       0       0       0       0               0D   1461
     128       0       0      53       0                               0D   1462
     128   38744       0       0       0       0       0               0D   1463
     128       0       0      53       0                               0D   1464
     128   38797       0       0       0       0       0               0D   1465
     128       0       0      53       0                               0D   1466
     128   38850       0       0       0       0       0               0D   1467
     128       0       0      53       0                               0D   1468
     128   38903       0       0       0       0       0               0D   1469
     128       0       0      53       0                               0D   1470
     128   38956       0       0       0       0       0               0D   1471
     128       0       0      53       0                               0D   1472
     128   39009       0       0       0       0       0               0D   1473
     128       0       0      53       0                               0D   1474
     128   39062       0       0       0       0       0               0D   1475
     128       0       0      53       0                               0D   1476
     128   39115       0       0       0       0       0               0D   1477
     128       0       0      53       0                               0D   1478
     128   39168       0       0       0       0       0               0D   1479
     128       0       0      53       0                               0D   1480
     128   39221       0       0       0       0       0               0D   1481
     128       0       0      53       0                               0D   1482
     128   39274       0       0       0       0       0               0D   1483
     128       0       0      53       0                               0D   1484
     128   39327       0       0       0       0       0               0D   1485
     128       0       0      53       0                               0D   1486
     128   39380       0       0       0       0       0               0D   1487
     128       0       0      53       0                               0D   1488
     128   39433       0       0       0       0       0               0D   1489
     128       0       0      53       0                               0D   1490
     128   39486       0       0       0       0       0               0D   1491
     128       0       0      53       0                               0D   1492
     128   39539       0       0       0       0       0               0D   1493
     128       0       0      53       0                               0D   1494
     128   39592       0       0       0       0       0               0D   1495
     128       0       0      53       0                               0D   1496
     128   39645       0       0       0       0       0               0D   1497
     128       0       0      53       0                               0D   1498
     128   39698       0       0       0       0       0               0D   1499
     128       0       0      53       0                               0D   1500
     128   39751       0       0       0       0       0               0D   1501
     128       0       0      53       0                               0D   1502
     128   39804       0       0       0       0       0               0D   1503
     128       0       0      53       0                               0D   1504
     128   39857       0       0       0       0       0               0D   1505
     128       0       0      53       0                               0D   1506
     128   39910       0       0       0       0       0               0D   1507
     128       0       0      53       0                               0D   1508
     128   39963       0       0       0       0       0               0D   1509
     128       0       0      53       0                               0D   1510
     128   40016       0       0       0       0       0               0D   1511
     128       0       0      53       0                               0D   1512
     128   40069       0       0       0       0       0               0D   1513
     128       0       0      53       0                               0D   1514
     128   40122       0       0       0       0       0               0D   1515
     128       0       0      53       0                               0D   1516
     128   40175       0       0       0       0       0               0D   1517
     128       0       0      53       0                               0D   1518
     128   40228       0       0       0       0       0               0D   1519
     128       0       0      53       0                               0D   1520
     128   40281       0       0       0       0       0               0D   1521
     128       0       0      53       0                               0D   1522
     128   40334       0       0       0       0       0               0D   1523
     128       0       0      53       0                               0D   1524
     128   40387       0       0       0       0       0               0D   1525
     128       0       0      53       0                               0D   1526
     128   40440       0       0       0       0       0               0D   1527
     128       0       0      53       0                               0D   1528
     128   40493       0       0       0       0       0               0D   1529
     128       0       0      53       0                               0D   1530
     128   40546       0       0       0       0       0               0D   1531
     128       0       0      53       0                               0D   1532
     128   40599       0       0       0       0       0               0D   1533
     128       0       0      53       0                               0D   1534
     128   40652       0       0       0       0       0               0D   1535
     128       0       0      53       0                               0D   1536
     128   40705       0       0       0       0       0               0D   1537
     128       0       0      53       0                               0D   1538
     128   40758       0       0       0       0       0               0D   1539
     128       0       0      53       0                               0D   1540
     128   40811       0       0       0       0       0               0D   1541
     128       0       0      53       0                               0D   1542
     128   40864       0       0       0       0       0               0D   1543
     128       0       0      53       0                               0D   1544
     128   40917       0       0       0       0       0               0D   1545
     128       0       0      53       0                               0D   1546
     128   40970       0       0       0       0       0               0D   1547
     128       0       0      53       0                               0D   1548
     128   41023       0       0       0       0       0               0D   1549
     128       0       0      53       0                               0D   1550
     128   41076       0       0       0       0       0               0D   1551
     128       0       0      53       0                               0D   1552
     128   41129       0       0       0       0       0               0D   1553
     128       0       0      53       0                               0D   1554
     128   41182       0       0       0       0       0               0D   1555
     128       0       0      53       0                               0D   1556
     128   41235       0       0       0       0       0               0D   1557
     128       0       0      53       0                               0D   1558
     128   41288       0       0       0       0       0               0D   1559
     128       0       0      53       0                               0D   1560
     128   41341       0       0       0       0       0               0D   1561
     128       0       0      53       0                               0D   1562
     128   41394       0       0       0       0       0               0D   1563
     128       0       0      53       0                               0D   1564
     128   41447       0       0       0       0       0               0D   1565
     128       0       0      53       0                               0D   1566
     128   41500       0       0       0       0       0               0D   1567
     128       0       0      53       0                               0D   1568
     128   41553       0       0       0       0       0               0D   1569
     128       0       0      53       0                               0D   1570
     128   41606       0       0       0       0       0               0D   1571
     128       0       0      53       0                               0D   1572
     128   41659       0       0       0       0       0               0D   1573
     128       0       0      53       0                               0D   1574
     128   41712       0       0       0       0       0               0D   1575
     128       0       0      53       0                               0D   1576
     128   41765       0       0       0       0       0               0D   1577
     128       0       0      53       0                               0D   1578
     128   41818       0       0       0       0       0               0D   1579
     128       0       0      53       0                               0D   1580
     128   41871       0       0       0       0       0               0D   1581
     128       0       0      53       0                               0D   1582
     128   41924       0       0       0       0       0               0D   1583
     128       0       0      53       0                               0D   1584
     128   41977       0       0       0       0       0               0D   1585
     128       0       0      53       0                               0D   1586
     128   42030       0       0       0       0       0               0D   1587
     128       0       0      53       0                               0D   1588
     128   42083       0       0       0       0       0               0D   1589
     128       0       0      53       0                               0D   1590
     128   42136       0       0       0       0       0               0D   1591
     128       0       0      53       0                               0D   1592
     128   42189       0       0       0       0       0               0D   1593
     128       0       0      53       0                               0D   1594
     128   42242       0       0       0       0       0               0D   1595
     128       0       0      53       0                               0D   1596
     128   42295       0       0       0       0       0               0D   1597
     128       0       0      53       0                               0D   1598
     128   42348       0       0       0       0       0               0D   1599
     128       0       0      53       0                               0D   1600
     128   42401       0       0       0       0       0               0D   1601
     128       0       0      53       0                               0D   1602
     128   42454       0       0       0       0       0               0D   1603
     128       0       0      53       0                               0D   1604
     128   42507       0       0       0       0       0               0D   1605
     128       0       0      53       0                               0D   1606
     128   42560       0       0       0       0       0               0D   1607
     128       0       0      53       0                               0D   1608
     128   42613       0       0       0       0       0               0D   1609
     128       0       0      53       0                               0D   1610
     128   42666       0       0       0       0       0               0D   1611
     128       0       0      53       0                               0D   1612
     128   42719       0       0       0       0       0               0D   1613
     128       0       0      53       0                               0D   1614
     128   42772       0       0       0       0       0               0D   1615
     128       0       0      53       0                               0D   1616
     128   42825       0       0       0       0       0               0D   1617
     128       0       0      53       0                               0D   1618
     128   42878       0       0       0       0       0               0D   1619
     128       0       0      53       0                               0D   1620
     128   42931       0       0       0       0       0               0D   1621
     128       0       0      53       0                               0D   1622
     128   42984       0       0       0       0       0               0D   1623
     128       0       0      53       0                               0D   1624
     128   43037       0       0       0       0       0               0D   1625
     128       0       0      53       0                               0D   1626
     128   43090       0       0       0       0       0               0D   1627
     128       0       0      53       0                               0D   1628
     128   43143       0       0       0       0       0               0D   1629
     128       0       0      53       0                               0D   1630
     128   43196       0       0       0       0       0               0D   1631
     128       0       0      53       0                               0D   1632
     128   43249       0       0       0       0       0               0D   1633
     128       0       0      53       0                               0D   1634
     128   43302       0       0       0       0       0               0D   1635
     128       0       0      53       0                               0D   1636
     128   43355       0       0       0       0       0               0D   1637
     128       0       0      53       0                               0D   1638
     128   43408       0       0       0       0       0               0D   1639
     128       0       0      53       0                               0D   1640
     128   43461       0       0       0       0       0               0D   1641
     128       0       0      53       0                               0D   1642
     128   43514       0       0       0       0       0               0D   1643
     128       0       0      53       0                               0D   1644
     128   43567       0       0       0       0       0               0D   1645
     128       0       0      53       0                               0D   1646
     128   43620       0       0       0       0       0               0D   1647
     128       0       0      53       0                               0D   1648
     128   43673       0       0       0       0       0               0D   1649
     128       0       0      53       0                               0D   1650
     128   43726       0       0       0       0       0               0D   1651
     128       0       0      53       0                               0D   1652
     128   43779       0       0       0       0       0               0D   1653
     128       0       0      53       0                               0D   1654
     128   43832       0       0       0       0       0               0D   1655
     128       0       0      53       0                               0D   1656
     128   43885       0       0       0       0       0               0D   1657
     128       0       0      53       0                               0D   1658
     128   43938       0       0       0       0       0               0D   1659
     128       0       0      53       0                               0D   1660
     128   43991       0       0       0       0       0               0D   1661
     128       0       0      53       0                               0D   1662
     128   44044       0       0       0       0       0               0D   1663
     128       0       0      53       0                               0D   1664
     128   44097       0       0       0       0       0               0D   1665
     128       0       0      53       0                               0D   1666
     128   44150       0       0       0       0       0               0D   1667
     128       0       0      53       0                               0D   1668
     128   44203       0       0       0       0       0               0D   1669
     128       0       0      53       0                               0D   1670
     128   44256       0       0       0       0       0               0D   1671
     128       0       0      53       0                               0D   1672
     128   44309       0       0       0       0       0               0D   1673
     128       0       0      53       0                               0D   1674
     128   44362       0       0       0       0       0               0D   1675
     128       0       0      53       0                               0D   1676
     128   44415       0       0       0       0       0               0D   1677
     128       0       0      53       0                               0D   1678
     128   44468       0       0       0       0       0               0D   1679
     128       0       0      53       0                               0D   1680
     128   44521       0       0       0       0       0               0D   1681
     128       0       0      53       0                               0D   1682
     128   44574       0       0       0       0       0               0D   1683
     128       0       0      53       0                               0D   1684
     128   44627       0       0       0       0       0               0D   1685
     128       0       0      53       0                               0D   1686
     128   44680       0       0       0       0       0               0D   1687
     128       0       0      53       0                               0D   1688
     128   44733       0       0       0       0       0               0D   1689
     128       0       0      53       0                               0D   1690
     128   44786       0       0       0       0       0               0D   1691
     128       0       0      53       0                               0D   1692
     128   44839       0       0       0       0       0               0D   1693
     128       0       0      53       0                               0D   1694
     128   44892       0       0       0       0       0               0D   1695
     128       0       0      53       0                               0D   1696
     128   44945       0       0       0       0       0               0D   1697
     128       0       0      53       0                               0D   1698
     128   44998       0       0       0       0       0               0D   1699
     128       0       0      53       0                               0D   1700
     128   45051       0       0       0       0       0               0D   1701
     128       0       0      53       0                               0D   1702
     128   45104       0       0       0       0       0               0D   1703
     128       0       0      53       0                               0D   1704
     128   45157       0       0       0       0       0               0D   1705
     128       0       0      53       0                               0D   1706
     128   45210       0       0       0       0       0               0D   1707
     128       0       0      53       0                               0D   1708
     128   45263       0       0       0       0       0               0D   1709
     128       0       0      53       0                               0D   1710
     128   45316       0       0       0       0       0               0D   1711
     128       0       0      53       0                               0D   1712
     128   45369       0       0       0       0       0               0D   1713
     128       0       0      53       0                               0D   1714
     128   45422       0       0       0       0       0               0D   1715
     128       0       0      53       0                               0D   1716
     128   45475       0       0       0       0       0               0D   1717
     128       0       0      53       0                               0D   1718
     128   45528       0       0       0       0       0               0D   1719
     128       0       0      53       0                               0D   1720
     128   45581       0       0       0       0       0               0D   1721
     128       0       0      53       0                               0D   1722
     128   45634       0       0       0       0       0               0D   1723
     128       0       0      53       0                               0D   1724
     128   45687       0       0       0       0       0               0D   1725
     128       0       0      53       0                               0D   1726
     128   45740       0       0       0       0       0               0D   1727
     128       0       0      53       0                               0D   1728
     128   45793       0       0       0       0       0               0D   1729
     128       0       0      53       0                               0D   1730
     128   45846       0       0       0       0       0               0D   1731
     128       0       0      53       0                               0D   1732
     128   45899       0       0       0       0       0               0D   1733
     128       0       0      53       0                               0D   1734
     128   45952       0       0       0       0       0               0D   1735
     128       0       0      53       0                               0D   1736
     128   46005       0       0       0       0       0               0D   1737
     128       0       0      53       0                               0D   1738
     128   46058       0       0       0       0       0               0D   1739
     128       0       0      53       0                               0D   1740
     128   46111       0       0       0       0       0               0D   1741
     128       0       0      53       0                               0D   1742
     128   46164       0       0       0       0       0               0D   1743
     128       0       0      53       0                               0D   1744
     128   46217       0       0       0       0       0               0D   1745
     128       0       0      53       0                               0D   1746
     128   46270       0       0       0       0       0               0D   1747
     128       0       0      53       0                               0D   1748
     128   46323       0       0       0       0       0               0D   1749
     128       0       0      53       0                               0D   1750
     128   46376       0       0       0       0       0               0D   1751
     128       0       0      53       0                               0D   1752
     128   46429       0       0       0       0       0               0D   1753
     128       0       0      53       0                               0D   1754
     128   46482       0       0       0       0       0               0D   1755
     128       0       0      53       0                               0D   1756
     128   46535       0       0       0       0       0               0D   1757
     128       0       0      53       0                               0D   1758
     128   46588       0       0       0       0       0               0D   1759
     128       0       0      53       0                               0D   1760
     128   46641       0       0       0       0       0               0D   1761
     128       0       0      53       0                               0D   1762
     128   46694       0       0       0       0       0               0D   1763
     128       0       0      53       0                               0D   1764
     128   46747       0       0       0       0       0               0D   1765
     128       0       0      53       0                               0D   1766
     128   46800       0       0       0       0       0               0D   1767
     128       0       0      53       0                               0D   1768
     128   46853       0       0       0       0       0               0D   1769
     128       0       0      53       0                               0D   1770
     128   46906       0       0       0       0       0               0D   1771
     128       0       0      53       0                               0D   1772
     128   46959       0       0       0       0       0               0D   1773
     128       0       0      53       0                               0D   1774
     128   47012       0       0       0       0       0               0D   1775
     128       0       0      53       0                               0D   1776
     128   47065       0       0       0       0       0               0D   1777
     128       0       0      53       0                               0D   1778
     128   47118       0       0       0       0       0               0D   1779
     128       0       0      53       0                               0D   1780
     128   47171       0       0       0       0       0               0D   1781
     128       0       0      53       0                               0D   1782
     128   47224       0       0       0       0       0               0D   1783
     128       0       0      53       0                               0D   1784
     128   47277       0       0       0       0       0               0D   1785
     128       0       0      53       0                               0D   1786
     128   47330       0       0       0       0       0               0D   1787
     128       0       0      53       0                               0D   1788
     128   47383       0       0       0       0       0               0D   1789
     128       0       0      53       0                               0D   1790
     128   47436       0       0       0       0       0               0D   1791
     128       0       0      53       0                               0D   1792
     128   47489       0       0       0       0       0               0D   1793
     128       0       0      53       0                               0D   1794
     128   47542       0       0       0       0       0               0D   1795
     128       0       0      53       0                               0D   1796
     128   47595       0       0       0       0       0               0D   1797
     128       0       0      53       0                               0D   1798
     128   47648       0       0       0       0       0               0D   1799
     128       0       0      53       0                               0D   1800
     128   47701       0       0       0       0       0               0D   1801
     128       0       0      53       0                               0D   1802
     128   47754       0       0       0       0       0               0D   1803
     128       0       0      53       0                               0D   1804
     128   47807       0       0       0       0       0               0D   1805
     128       0       0      53       0                               0D   1806
     128   47860       0       0       0       0       0               0D   1807
     128       0       0      53       0                               0D   1808
     128   47913       0       0       0       0       0               0D   1809
     128       0       0      53       0                               0D   1810
     128   47966       0       0       0       0       0               0D   1811
     128       0       0      53       0                               0D   1812
     128   48019       0       0       0       0       0               0D   1813
     128       0       0      53       0                               0D   1814
     128   48072       0       0       0       0       0               0D   1815
     128       0       0      53       0                               0D   1816
     128   48125       0       0       0       0       0               0D   1817
     128       0       0      53       0                               0D   1818
     128   48178       0       0       0       0       0               0D   1819
     128       0       0      53       0                               0D   1820
     128   48231       0       0       0       0       0               0D   1821
     128       0       0      53       0                               0D   1822
     128   48284       0       0       0       0       0               0D   1823
     128       0       0      53       0                               0D   1824
     128   48337       0       0       0       0       0               0D   1825
     128       0       0      53       0                               0D   1826
     128   48390       0       0       0       0       0               0D   1827
     128       0       0      53       0                               0D   1828
     128   48443       0       0       0       0       0               0D   1829
     128       0       0      53       0                               0D   1830
     128   48496       0       0       0       0       0               0D   1831
     128       0       0      53       0                               0D   1832
     128   48549       0       0       0       0       0               0D   1833
     128       0       0      53       0                               0D   1834
     128   48602       0       0       0       0       0               0D   1835
     128       0       0      53       0                               0D   1836
     128   48655       0       0       0       0       0               0D   1837
     128       0       0      53       0                               0D   1838
     128   48708       0       0       0       0       0               0D   1839
     128       0       0      53       0                               0D   1840
     128   48761       0       0       0       0       0               0D   1841
     128       0       0      53       0                               0D   1842
     128   48814       0       0       0       0       0               0D   1843
     128       0       0      53       0                               0D   1844
     128   48867       0       0       0       0       0               0D   1845
     128       0       0      53       0                               0D   1846
     128   48920       0       0       0       0       0               0D   1847
     128       0       0      53       0                               0D   1848
     128   48973       0       0       0       0       0               0D   1849
     128       0       0      53       0                               0D   1850
     128   49026       0       0       0       0       0               0D   1851
     128       0       0      53       0                               0D   1852
     128   49079       0       0       0       0       0               0D   1853
     128       0       0      53       0                               0D   1854
     128   49132       0       0       0       0       0               0D   1855
     128       0       0      53       0                               0D   1856
     128   49185       0       0       0       0       0               0D   1857
     128       0       0      53       0                               0D   1858
     128   49238       0       0       0       0       0               0D   1859
     128       0       0      53       0                               0D   1860
     128   49291       0       0       0       0       0               0D   1861
     128       0       0      53       0                               0D   1862
     128   49344       0       0       0       0       0               0D   1863
     128       0       0      53       0                               0D   1864
     128   49397       0       0       0       0       0               0D   1865
     128       0       0      53       0                               0D   1866
     128   49450       0       0       0       0       0               0D   1867
     128       0       0      53       0                               0D   1868
     128   49503       0       0       0       0       0               0D   1869
     128       0       0      53       0                               0D   1870
     128   49556       0       0       0       0       0               0D   1871
     128       0       0      53       0                               0D   1872
     128   49609       0       0       0       0       0               0D   1873
     128       0       0      53       0                               0D   1874
     128   49662       0       0       0       0       0               0D   1875
     128       0       0      53       0                               0D   1876
     128   49715       0       0       0       0       0               0D   1877
     128       0       0      53       0                               0D   1878
     128   49768       0       0       0       0       0               0D   1879
     128       0       0      53       0                               0D   1880
     128   49821       0       0       0       0       0               0D   1881
     128       0       0      53       0                               0D   1882
     128   49874       0       0       0       0       0               0D   1883
     128       0       0      53       0                               0D   1884
     128   49927       0       0       0       0       0               0D   1885
     128       0       0      53       0                               0D   1886
     128   49980       0       0       0       0       0               0D   1887
     128       0       0      53       0                               0D   1888
     128   50033       0       0       0       0       0               0D   1889
     128       0       0      53       0                               0D   1890
     128   50086       0       0       0       0       0               0D   1891
     128       0       0      53       0                               0D   1892
     128   50139       0       0       0       0       0               0D   1893
     128       0       0      53       0                               0D   1894
     128   50192       0       0       0       0       0               0D   1895
     128       0       0      53       0                               0D   1896
     128   50245       0       0       0       0       0               0D   1897
     128       0       0      53       0                               0D   1898
     128   50298       0       0       0       0       0               0D   1899
     128       0       0      53       0                               0D   1900
     128   50351       0       0       0       0       0               0D   1901
     128       0       0      53       0                               0D   1902
     128   50404       0       0       0       0       0               0D   1903
     128       0       0      53       0                               0D   1904
     128   50457       0       0       0       0       0               0D   1905
     128       0       0      53       0                               0D   1906
     128   50510       0       0       0       0       0               0D   1907
     128       0       0      53       0                               0D   1908
     128   50563       0       0       0       0       0               0D   1909
     128       0       0      53       0                               0D   1910
     128   50616       0       0       0       0       0               0D   1911
     128       0       0      53       0                               0D   1912
     128   50669       0       0       0       0       0               0D   1913
     128       0       0      53       0                               0D   1914
     128   50722       0       0       0       0       0               0D   1915
     128       0       0      53       0                               0D   1916
     128   50775       0       0       0       0       0               0D   1917
     128       0       0      53       0                               0D   1918
     128   50828       0       0       0       0       0               0D   1919
     128       0       0      53       0                               0D   1920
     128   50881       0       0       0       0       0               0D   1921
     128       0       0      53       0                               0D   1922
     128   50934       0       0       0       0       0               0D   1923
     128       0       0      53       0                               0D   1924
     128   50987       0       0       0       0       0               0D   1925
     128       0       0      53       0                               0D   1926
     128   51040       0       0       0       0       0               0D   1927
     128       0       0      53       0                               0D   1928
     128   51093       0       0       0       0       0               0D   1929
     128       0       0      53       0                               0D   1930
     128   51146       0       0       0       0       0               0D   1931
     128       0       0      53       0                               0D   1932
     128   51199       0       0       0       0       0               0D   1933
     128       0       0      53       0                               0D   1934
     128   51252       0       0       0       0       0               0D   1935
     128       0       0      53       0                               0D   1936
     128   51305       0       0       0       0       0               0D   1937
     128       0       0      53       0                               0D   1938
     128   51358       0       0       0       0       0               0D   1939
     128       0       0      53       0                               0D   1940
     128   51411       0       0       0       0       0               0D   1941
     128       0       0      53       0                               0D   1942
     128   51464       0       0       0       0       0               0D   1943
     128       0       0      53       0                               0D   1944
     128   51517       0       0       0       0       0               0D   1945
     128       0       0      53       0                               0D   1946
     128   51570       0       0       0       0       0               0D   1947
     128       0       0      53       0                               0D   1948
     128   51623       0       0       0       0       0               0D   1949
     128       0       0      53       0                               0D   1950
     128   51676       0       0       0       0       0               0D   1951
     128       0       0      53       0                               0D   1952
     128   51729       0       0       0       0       0               0D   1953
     128       0       0      53       0                               0D   1954
     128   51782       0       0       0       0       0               0D   1955
     128       0       0      53       0                               0D   1956
     128   51835       0       0       0       0       0               0D   1957
     128       0       0      53       0                               0D   1958
     128   51888       0       0       0       0       0               0D   1959
     128       0       0      53       0                               0D   1960
     128   51941       0       0       0       0       0               0D   1961
     128       0       0      53       0                               0D   1962
     128   51994       0       0       0       0       0               0D   1963
     128       0       0      53       0                               0D   1964
     128   52047       0       0       0       0       0               0D   1965
     128       0       0      53       0                               0D   1966
     128   52100       0       0       0       0       0               0D   1967
     128       0       0      53       0                               0D   1968
     128   52153       0       0       0       0       0               0D   1969
     128       0       0      53       0                               0D   1970
     128   52206       0       0       0       0       0               0D   1971
     128       0       0      53       0                               0D   1972
     128   52259       0       0       0       0       0               0D   1973
     128       0       0      53       0                               0D   1974
     128   52312       0       0       0       0       0               0D   1975
     128       0       0      53       0                               0D   1976
     128   52365       0       0       0       0       0               0D   1977
     128       0       0      53       0                               0D   1978
     128   52418       0       0       0       0       0               0D   1979
     128       0       0      53       0                               0D   1980
     128   52471       0       0       0       0       0               0D   1981
     128       0       0      53       0                               0D   1982
     128   52524       0       0       0       0       0               0D   1983
     128       0       0      53       0                               0D   1984
     128   52577       0       0       0       0       0               0D   1985
     128       0       0      53       0                               0D   1986
     128   52630       0       0       0       0       0               0D   1987
     128       0       0      53       0                               0D   1988
     128   52683       0       0       0       0       0               0D   1989
     128       0       0      53       0                               0D   1990
     128   52736       0       0       0       0       0               0D   1991
     128       0       0      53       0                               0D   1992
     128   52789       0       0       0       0       0               0D   1993
     128       0       0      53       0                               0D   1994
     128   52842       0       0       0       0       0               0D   1995
     128       0       0      53       0                               0D   1996
     128   52895       0       0       0       0       0               0D   1997
     128       0       0      53       0                               0D   1998
     128   52948       0       0       0       0       0               0D   1999
     128       0       0      53       0                               0D   2000
     128   53001       0       0       0       0       0               0D   2001
     128       0       0      53       0                               0D   2002
     128   53054       0       0       0       0       0               0D   2003
     128       0       0      53       0                               0D   2004
     128   53107       0       0       0       0       0               0D   2005
     128       0       0      53       0                               0D   2006
     128   53160       0       0       0       0       0               0D   2007
     128       0       0      53       0                               0D   2008
     128   53213       0       0       0       0       0               0D   2009
     128       0       0      53       0                               0D   2010
     128   53266       0       0       0       0       0               0D   2011
     128       0       0      53       0                               0D   2012
     128   53319       0       0       0       0       0               0D   2013
     128       0       0      53       0                               0D   2014
     128   53372       0       0       0       0       0               0D   2015
     128       0       0      53       0                               0D   2016
     128   53425       0       0       0       0       0               0D   2017
     128       0       0      53       0                               0D   2018
     128   53478       0       0       0       0       0               0D   2019
     128       0       0      53       0                               0D   2020
     128   53531       0       0       0       0       0               0D   2021
     128       0       0      53       0                               0D   2022
     128   53584       0       0       0       0       0               0D   2023
     128       0       0      53       0                               0D   2024
     128   53637       0       0       0       0       0               0D   2025
     128       0       0      53       0                               0D   2026
     128   53690       0       0       0       0       0               0D   2027
     128       0       0      53       0                               0D   2028
     128   53743       0       0       0       0       0               0D   2029
     128       0       0      53       0                               0D   2030
     128   53796       0       0       0       0       0               0D   2031
     128       0       0      53       0                               0D   2032
     128   53849       0       0       0       0       0               0D   2033
     128       0       0      53       0                               0D   2034
     128   53902       0       0       0       0       0               0D   2035
     128       0       0      53       0                               0D   2036
     128   53955       0       0       0       0       0               0D   2037
     128       0       0      53       0                               0D   2038
     128   54008       0       0       0       0       0               0D   2039
     128       0       0      53       0                               0D   2040
     128   54061       0       0       0       0       0               0D   2041
     128       0       0      53       0                               0D   2042
     128   54114       0       0       0       0       0               0D   2043
     128       0       0      53       0                               0D   2044
     128   54167       0       0       0       0       0               0D   2045
     128       0       0      53       0                               0D   2046
     128   54220       0       0       0       0       0               0D   2047
     128       0       0      53       0                               0D   2048
     128   54273       0       0       0       0       0               0D   2049
     128       0       0      53       0                               0D   2050
     128   54326       0       0       0       0       0               0D   2051
     128       0       0      53       0                               0D   2052
     128   54379       0       0       0       0       0               0D   2053
     128       0       0      53       0                               0D   2054
     128   54432       0       0       0       0       0               0D   2055
     128       0       0      53       0                               0D   2056
     128   54485       0       0       0       0       0               0D   2057
     128       0       0      53       0                               0D   2058
     128   54538       0       0       0       0       0               0D   2059
     128       0       0      53       0                               0D   2060
     128   54591       0       0       0       0       0               0D   2061
     128       0       0      53       0                               0D   2062
     128   54644       0       0       0       0       0               0D   2063
     128       0       0      53       0                               0D   2064
     128   54697       0       0       0       0       0               0D   2065
     128       0       0      53       0                               0D   2066
     128   54750       0       0       0       0       0               0D   2067
     128       0       0      53       0                               0D   2068
     128   54803       0       0       0       0       0               0D   2069
     128       0       0      53       0                               0D   2070
     128   54856       0       0       0       0       0               0D   2071
     128       0       0      53       0                               0D   2072
     128   54909       0       0       0       0       0               0D   2073
     128       0       0      53       0                               0D   2074
     128   54962       0       0       0       0       0               0D   2075
     128       0       0      53       0                               0D   2076
     128   55015       0       0       0       0       0               0D   2077
     128       0       0      53       0                               0D   2078
     128   55068       0       0       0       0       0               0D   2079
     128       0       0      53       0                               0D   2080
     128   55121       0       0       0       0       0               0D   2081
     128       0       0      53       0                               0D   2082
     128   55174       0       0       0       0       0               0D   2083
     128       0       0      53       0                               0D   2084
     128   55227       0       0       0       0       0               0D   2085
     128       0       0      53       0                               0D   2086
     128   55280       0       0       0       0       0               0D   2087
     128       0       0      53       0                               0D   2088
     128   55333       0       0       0       0       0               0D   2089
     128       0       0      53       0                               0D   2090
     128   55386       0       0       0       0       0               0D   2091
     128       0       0      53       0                               0D   2092
     128   55439       0       0       0       0       0               0D   2093
     128       0       0      53       0                               0D   2094
     128   55492       0       0       0       0       0               0D   2095
     128       0       0      53       0                               0D   2096
     128   55545       0       0       0       0       0               0D   2097
     128       0       0      53       0                               0D   2098
     128   55598       0       0       0       0       0               0D   2099
     128       0       0      53       0                               0D   2100
     128   55651       0       0       0       0       0               0D   2101
     128       0       0      53       0                               0D   2102
     128   55704       0       0       0       0       0               0D   2103
     128       0       0      53       0                               0D   2104
     128   55757       0       0       0       0       0               0D   2105
     128       0       0      53       0                               0D   2106
     128   55810       0       0       0       0       0               0D   2107
     128       0       0      53       0                               0D   2108
     128   55863       0       0       0       0       0               0D   2109
     128       0       0      53       0                               0D   2110
     128   55916       0       0       0       0       0               0D   2111
     128       0       0      53       0                               0D   2112
     128   55969       0       0       0       0       0               0D   2113
     128       0       0      53       0                               0D   2114
     128   56022       0       0       0       0       0               0D   2115
     128       0       0      53       0                               0D   2116
     128   56075       0       0       0       0       0               0D   2117
     128       0       0      53       0                               0D   2118
     128   56128       0       0       0       0       0               0D   2119
     128       0       0      53       0                               0D   2120
     128   56181       0       0       0       0       0               0D   2121
     128       0       0      53       0                               0D   2122
     128   56234       0       0       0       0       0               0D   2123
     128       0       0      53       0                               0D   2124
     128   56287       0       0       0       0       0               0D   2125
     128       0       0      53       0                               0D   2126
     128   56340       0       0       0       0       0               0D   2127
     128       0       0      53       0                               0D   2128
     128   56393       0       0       0       0       0               0D   2129
     128       0       0      53       0                               0D   2130
     128   56446       0       0       0       0       0               0D   2131
     128       0       0      53       0                               0D   2132
     128   56499       0       0       0       0       0               0D   2133
     128       0       0      53       0                               0D   2134
     128   56552       0       0       0       0       0               0D   2135
     128       0       0      53       0                               0D   2136
     128   56605       0       0       0       0       0               0D   2137
     128       0       0      53       0                               0D   2138
     128   56658       0       0       0       0       0               0D   2139
     128       0       0      53       0                               0D   2140
     128   56711       0       0       0       0       0               0D   2141
     128       0       0      53       0                               0D   2142
     128   56764       0       0       0       0       0               0D   2143
     128       0       0      53       0                               0D   2144
     128   56817       0       0       0       0       0               0D   2145
     128       0       0      53       0                               0D   2146
     128   56870       0       0       0       0       0               0D   2147
     128       0       0      53       0                               0D   2148
     128   56923       0       0       0       0       0               0D   2149
     128       0       0      53       0                               0D   2150
     128   56976       0       0       0       0       0               0D   2151
     128       0       0      53       0                               0D   2152
     128   57029       0       0       0       0       0               0D   2153
     128       0       0      53       0                               0D   2154
     128   57082       0       0       0       0       0               0D   2155
     128       0       0      53       0                               0D   2156
     128   57135       0       0       0       0       0               0D   2157
     128       0       0      53       0                               0D   2158
     128   57188       0       0       0       0       0               0D   2159
     128       0       0      53       0                               0D   2160
     128   57241       0       0       0       0       0               0D   2161
     128       0       0      53       0                               0D   2162
     128   57294       0       0       0       0       0               0D   2163
     128       0       0      53       0                               0D   2164
     128   57347       0       0       0       0       0               0D   2165
     128       0       0      53       0                               0D   2166
     128   57400       0       0       0       0       0               0D   2167
     128       0       0      53       0                               0D   2168
     128   57453       0       0       0       0       0               0D   2169
     128       0       0      53       0                               0D   2170
     128   57506       0       0       0       0       0               0D   2171
     128       0       0      53       0                               0D   2172
     128   57559       0       0       0       0       0               0D   2173
     128       0       0      53       0                               0D   2174
     128   57612       0       0       0       0       0               0D   2175
     128       0       0      53       0                               0D   2176
     128   57665       0       0       0       0       0               0D   2177
     128       0       0      53       0                               0D   2178
     128   57718       0       0       0       0       0               0D   2179
     128       0       0      53       0                               0D   2180
     128   57771       0       0       0       0       0               0D   2181
     128       0       0      53       0                               0D   2182
     128   57824       0       0       0       0       0               0D   2183
     128       0       0      53       0                               0D   2184
     128   57877       0       0       0       0       0               0D   2185
     128       0       0      53       0                               0D   2186
     128   57930       0       0       0       0       0               0D   2187
     128       0       0      53       0                               0D   2188
     128   57983       0       0       0       0       0               0D   2189
     128       0       0      53       0                               0D   2190
     128   58036       0       0       0       0       0               0D   2191
     128       0       0      53       0                               0D   2192
     128   58089       0       0       0       0       0               0D   2193
     128       0       0      53       0                               0D   2194
     128   58142       0       0       0       0       0               0D   2195
     128       0       0      53       0                               0D   2196
     128   58195       0       0       0       0       0               0D   2197
     128       0       0      53       0                               0D   2198
     128   58248       0       0       0       0       0               0D   2199
     128       0       0      53       0                               0D   2200
     128   58301       0       0       0       0       0               0D   2201
     128       0       0      53       0                               0D   2202
     128   58354       0       0       0       0       0               0D   2203
     128       0       0      53       0                               0D   2204
     128   58407       0       0       0       0       0               0D   2205
     128       0       0      53       0                               0D   2206
     128   58460       0       0       0       0       0               0D   2207
     128       0       0      53       0                               0D   2208
     128   58513       0       0       0       0       0               0D   2209
     128       0       0      53       0                               0D   2210
     128   58566       0       0       0       0       0               0D   2211
     128       0       0      53       0                               0D   2212
     128   58619       0       0       0       0       0               0D   2213
     128       0       0      53       0                               0D   2214
     128   58672       0       0       0       0       0               0D   2215
     128       0       0      53       0                               0D   2216
     128   58725       0       0       0       0       0               0D   2217
     128       0       0      53       0                               0D   2218
     128   58778       0       0       0       0       0               0D   2219
     128       0       0      53       0                               0D   2220
     128   58831       0       0       0       0       0               0D   2221
     128       0       0      53       0                               0D   2222
     128   58884       0       0       0       0       0               0D   2223
     128       0       0      53       0                               0D   2224
     128   58937       0       0       0       0       0               0D   2225
     128       0       0      53       0                               0D   2226
     128   58990       0       0       0       0       0               0D   2227
     128       0       0      53       0                               0D   2228
     128   59043       0       0       0       0       0               0D   2229
     128       0       0      53       0                               0D   2230
     128   59096       0       0       0       0       0               0D   2231
     128       0       0      53       0                               0D   2232
     128   59149       0       0       0       0       0               0D   2233
     128       0       0      53       0                               0D   2234
     128   59202       0       0       0       0       0               0D   2235
     128       0       0      53       0                               0D   2236
     128   59255       0       0       0       0       0               0D   2237
     128       0       0      53       0                               0D   2238
     128   59308       0       0       0       0       0               0D   2239
     128       0       0      53       0                               0D   2240
     128   59361       0       0       0       0       0               0D   2241
     128       0       0      53       0                               0D   2242
     128   59414       0       0       0       0       0               0D   2243
     128       0       0      53       0                               0D   2244
     128   59467       0       0       0       0       0               0D   2245
     128       0       0      53       0                               0D   2246
     128   59520       0       0       0       0       0               0D   2247
     128       0       0      53       0                               0D   2248
     128   59573       0       0       0       0       0               0D   2249
     128       0       0      53       0                               0D   2250
     128   59626       0       0       0       0       0               0D   2251
     128       0       0      53       0                               0D   2252
128,7,7,3,3,0,0,0,0,0,0.,0.,0.,0.,0.2,0.4,0.6,0.8,1.,1.,1.,1.,         1P      1
0.,0.,0.,0.,0.2,0.4,0.6,0.8,1.,1.,1.,1.,1.,1.,1.,1.,1.,1.,1.,1.,       1P      2
1.,1.,1.,1.,1.,1.,1.,1.,1.,1.,1.,1.,1.,1.,1.,1.,1.,1.,1.,1.,1.,        1P      3
1.,1.,1.,1.,1.,1.,1.,1.,1.,1.,1.,1.,1.,1.,1.,1.,1.,1.,1.,1.,1.,        1P      4
1.,1.,1.,1.,1.,1.,1.,1.,1.,1.,1.,1.,1.,1.,-260.879897854,              1P      5
-221.979718074,69.0693403454,-260.85526858,-222.03750959,              1P      6
69.21723678,-260.803327095,-222.157194169,69.5084640205,               1P      7
-260.717846964,-222.336623014,69.9439048234,-260.632446057,            1P      8
-222.524533902,70.3758820357,-260.550246694,-222.723114954,            1P      9
70.8043585396,-260.484338124,-222.861705796,71.0865539307,             1P     10
-260.458510365,-222.925328823,71.2308851687,-261.008828982,            1P     11
-221.844708153,69.1079820509,-260.984832207,-221.903041058,            1P     12
69.2542216037,-260.937681114,-222.021552256,69.5450090099,             1P     13
-260.855726592,-222.198884573,69.979830551,-260.770800608,             1P     14
-222.380703887,70.4118148696,-260.693826745,-222.575587476,            1P     15
70.8400649593,-260.633235272,-222.708461558,71.1226457406,             1P     16
-260.60548997,-222.77294014,71.26592761,-261.256974161,                1P     17
-221.554411639,69.1633902387,-261.234160619,-221.610484603,            1P     18
69.3083699517,-261.18691318,-221.721453275,69.5952943968,              1P     19
-261.111743671,-221.889358941,70.0259629783,-261.029769109,            1P     20
-222.060392435,70.452847697,-260.955632506,-222.246329335,             1P     21
70.8753715855,-260.907325865,-222.378789902,71.1550550043,             1P     22
-260.88070694,-222.439831566,71.296383719,-261.55977133,               1P     23
-221.069018517,69.2616988659,-261.538867,-221.122022215,               1P     24
69.4061861727,-261.498716868,-221.226673788,69.6924199129,             1P     25
-261.439686757,-221.386272307,70.1210716156,-261.374041647,            1P     26
-221.551663,70.5475995018,-261.2921542,-221.714215281,                 1P     27
70.9729727957,-261.231586909,-221.827849617,71.2542713922,             1P     28
-261.206172031,-221.884912205,71.3942261349,-261.796935597,            1P     29
-220.551870288,69.3682765626,-261.777116161,-220.601610959,            1P     30
69.5137027488,-261.741225585,-220.700092323,69.8031010691,             1P     31
-261.684236886,-220.845171086,70.2376191369,-261.61205092,             1P     32
-220.990355955,70.6705219975,-261.542266435,-221.143574278,            1P     33
71.1015456935,-261.478616596,-221.245080695,71.3863173873,             1P     34
-261.446301995,-221.294918405,71.5267958011,-261.932904186,            1P     35
-219.994562648,69.4750354798,-261.905890708,-220.038844519,            1P     36
69.6213343652,-261.863523441,-220.126454811,69.9151977716,             1P     37
-261.794706571,-220.251895257,70.3568110342,-261.714296522,            1P     38
-220.38450027,70.7946330493,-261.614500034,-220.517214549,             1P     39
71.2285582991,-261.550608898,-220.610271486,71.5171172612,             1P     40
-261.517130943,-220.657329522,71.6597454911,-261.92792844,             1P     41
-219.611733084,69.5306446029,-261.902035784,-219.654401598,            1P     42
69.6782802313,-261.855820517,-219.737535714,69.974748665,              1P     43
-261.775900959,-219.85450948,70.4198458988,-261.681151029,             1P     44
-219.976670616,70.8607467069,-261.583066723,-220.102651236,            1P     45
71.2998198475,-261.507707876,-220.189214633,71.5894189138,             1P     46
-261.467256437,-220.234111672,71.7318569605,-261.906856317,            1P     47
-219.421550229,69.5541984744,-261.880438293,-219.463476143,            1P     48
69.7023753412,-261.830019654,-219.544844503,70.0000507878,             1P     49
-261.741193765,-219.658804483,70.4461306153,-261.64750545,             1P     50
-219.776253921,70.890357991,-261.551261176,-219.896490062,             1P     51
71.3333674362,-261.473383735,-219.980044066,71.6244237124,             1P     52
-261.430800121,-220.024120777,71.768307726,0.,1.,0.,1.;                1P     53
128,7,7,3,3,0,0,0,0,0,0.,0.,0.,0.,0.2,0.4,0.6,0.8,1.,1.,1.,1.,         3P     54
0.,0.,0.,0.,0.2,0.4,0.6,0.8,1.,1.,1.,1.,1.,1.,1.,1.,1.,1.,1.,1.,       3P     55
1.,1.,1.,1.,1.,1.,1.,1.,1.,1.,1.,1.,1.,1.,1.,1.,1.,1.,1.,1.,1.,        3P     56
1.,1.,1.,1.,1.,1.,1.,1.,1.,1.,1.,1.,1.,1.,1.,1.,1.,1.,1.,1.,1.,        3P     57
1.,1.,1.,1.,1.,1.,1.,1.,1.,1.,1.,1.,1.,1.,-260.458510365,              3P     58
-222.925328823,71.2308851687,-260.484338124,-222.861705796,            3P     59
71.0865539307,-260.550246694,-222.723114954,70.8043585396,             3P     60
-260.632446057,-222.524533902,70.3758820357,-260.717846964,            3P     61
-222.336623014,69.9439048234,-260.803327095,-222.157194169,            3P     62
69.5084640205,-260.85526858,-222.03750959,69.21723678,                 3P     63
-260.879897854,-221.979718074,69.0693403454,-260.315793844,            3P     64
-223.073297533,71.1968591192,-260.339759677,-223.010505247,            3P     65
71.051508949,-260.396085398,-222.881514585,70.7660207071,              3P     66
-260.469686294,-222.69373498,70.3336107879,-260.541485609,             3P     67
-222.512803778,69.8979523496,-260.617677124,-222.344623747,            3P     68
69.4579662668,-260.662931727,-222.237127763,69.1623329092,             3P     69
-260.688499944,-222.180139936,69.011976838,-260.016713938,             3P     70
-223.345232316,71.0867761111,-260.031311842,-223.286679189,            3P     71
70.9380189826,-260.074295545,-223.167870655,70.6504398708,             3P     72
-260.126858653,-222.994572218,70.216442814,-260.184734566,             3P     73
-222.842826303,69.7746566186,-260.230065108,-222.689514875,            3P     74
69.3323124691,-260.261251418,-222.603294773,69.0327616075,             3P     75
-260.286487457,-222.54817977,68.8772410508,-259.499795224,             3P     76
-223.688516278,70.9747789154,-259.498179761,-223.633177821,            3P     77
70.8217913682,-259.512347769,-223.518969003,70.5312056561,             3P     78
-259.532515601,-223.368669606,70.0882805506,-259.548149318,            3P     79
-223.227939372,69.6424518468,-259.55675723,-223.106412597,             3P     80
69.190837739,-259.553641649,-223.039209807,68.8860500275,              3P     81
-259.574769387,-222.990133694,68.7252027807,-258.95038862,             3P     82
-223.991240774,70.9379773284,-258.931791097,-223.936806837,            3P     83
70.7815900162,-258.919324089,-223.82471161,70.4836753605,              3P     84
-258.89819534,-223.676976221,70.0305751743,-258.868244537,             3P     85
-223.54059387,69.5746276125,-258.82525338,-223.425521919,              3P     86
69.1133994089,-258.781285918,-223.355047987,68.8054770586,             3P     87
-258.795447326,-223.302457345,68.647913153,-258.376259067,             3P     88
-224.250214193,70.9749576498,-258.342113434,-224.198851858,            3P     89
70.8123268049,-258.302104608,-224.08906905,70.4990367123,              3P     90
-258.232574964,-223.930812047,70.0288573852,-258.15214871,             3P     91
-223.780355554,69.5583990557,-258.049452864,-223.64250508,             3P     92
69.0875679414,-257.956996363,-223.544746924,68.7783409428,             3P     93
-257.962973484,-223.488176697,68.624646307,-257.988324052,             3P     94
-224.380394436,71.0658248744,-257.942145638,-224.328961639,            3P     95
70.9020555315,-257.880126104,-224.220982264,70.569881316,              3P     96
-257.775563527,-224.040975296,70.0803830615,-257.661690177,            3P     97
-223.87338805,69.5887612792,-257.518462964,-223.691432261,             3P     98
69.1097059259,-257.396653377,-223.559015068,68.8013162135,             3P     99
-257.401379566,-223.482452394,68.6513866573,-257.779699748,            3P    100
-224.461728138,71.1907923395,-257.746239579,-224.384552108,            3P    101
70.9621017886,-257.672702757,-224.278845706,70.6282951705,             3P    102
-257.556078696,-224.094957769,70.1369983158,-257.428461363,            3P    103
-223.917900617,69.645261163,-257.270959638,-223.712214434,             3P    104
69.1733773124,-257.136239982,-223.542101058,68.886084231,              3P    105
-257.05659795,-223.425128982,68.6961885972,0.,1.,0.,1.;                3P    106
128,7,7,3,3,0,0,0,0,0,0.,0.,0.,0.,0.2,0.4,0.6,0.8,1.,1.,1.,1.,         5P    107
0.,0.,0.,0.,0.2,0.4,0.6,0.8,1.,1.,1.,1.,1.,1.,1.,1.,1.,1.,1.,1.,       5P    108
1.,1.,1.,1.,1.,1.,1.,1.,1.,1.,1.,1.,1.,1.,1.,1.,1.,1.,1.,1.,1.,        5P    109
1.,1.,1.,1.,1.,1.,1.,1.,1.,1.,1.,1.,1.,1.,1.,1.,1.,1.,1.,1.,1.,        5P    110
1.,1.,1.,1.,1.,1.,1.,1.,1.,1.,1.,1.,1.,1.,-250.445617983,              5P    111
-178.106484858,8.83465127185,-250.45298811,-177.897047964,             5P    112
8.74212929426,-250.462689645,-177.480563592,8.55916311145,             5P    113
-250.460364461,-176.849274154,8.3002860197,-250.447532418,             5P    114
-176.210581575,8.0606783298,-250.43176254,-175.565184506,              5P    115
7.84044878505,-250.432766726,-175.131041805,7.70226508042,             5P    116
-250.43130717,-174.912784298,7.63413793899,-250.298473979,             5P    117
-178.1462885,8.76910692818,-250.305953197,-177.937232098,              5P    118
8.6768610638,-250.306735409,-177.521748942,8.49319643761,              5P    119
-250.296269439,-176.891180036,8.23495744573,-250.275500902,            5P    120
-176.254568072,7.99304615315,-250.248245401,-175.609858537,            5P    121
7.77393193623,-250.237780581,-175.177721732,7.63450210349,             5P    122
-250.237514956,-174.959108803,7.56743493439,-249.975147744,            5P    123
-178.136225994,8.6260674422,-249.979405698,-177.939545811,             5P    124
8.54270326991,-249.951926326,-177.536402199,8.36169766403,             5P    125
-249.901865602,-176.92740652,8.10153936424,-249.848086563,             5P    126
-176.314473496,7.85239411364,-249.789910547,-175.683744382,            5P    127
7.65328245987,-249.755393674,-175.263881372,7.5181290762,              5P    128
-249.75416798,-175.056619527,7.4593739449,-249.449612251,              5P    129
-178.071455538,8.55772902309,-249.44946219,-177.88995466,              5P    130
8.47704815733,-249.37575639,-177.505008646,8.30964125609,              5P    131
-249.269821012,-176.91187182,8.09463213563,-249.164430657,             5P    132
-176.309830133,7.90715779773,-249.057118808,-175.701310633,            5P    133
7.74090456596,-248.998797365,-175.289074057,7.65160089583,             5P    134
-248.996969257,-175.091472073,7.60535158947,-248.934153521,            5P    135
-177.96377298,8.60514326213,-248.930899455,-177.795509967,             5P    136
8.53361627349,-248.822211403,-177.418314279,8.42018017821,             5P    137
-248.664691774,-176.844551315,8.27438552397,-248.537823832,            5P    138
-176.254061523,8.16784553268,-248.424085039,-175.655910428,            5P    139
8.09194556153,-248.358571858,-175.254568909,8.05639003712,             5P    140
-248.359055582,-175.067862318,8.01410331641,-248.446251928,            5P    141
-177.824613361,8.77314899668,-248.441701288,-177.668836581,            5P    142
8.71689909819,-248.304987526,-177.311152568,8.66403914249,             5P    143
-248.145705646,-176.7548048,8.62291294236,-248.019773899,              5P    144
-176.185555934,8.61418882357,-247.934109532,-175.610270821,            5P    145
8.63774967177,-247.891647823,-175.226408078,8.65916670965,             5P    146
-247.900210233,-175.045436568,8.62743856883,-248.182651049,            5P    147
-177.750569894,8.99253397601,-248.177794095,-177.595420007,            5P    148
8.93511874881,-248.052674357,-177.253328769,8.93606064782,             5P    149
-247.92088073,-176.722708278,8.96610307132,-247.817231356,             5P    150
-176.187322534,9.01511654142,-247.760380602,-175.646935562,            5P    151
9.08457041581,-247.736892135,-175.286187291,9.13564695236,             5P    152
-247.74924905,-175.118093969,9.10785022456,-248.132276686,             5P    153
-177.74219653,9.04426043399,-248.101891467,-177.656917999,             5P    154
9.04302415062,-247.985908928,-177.316511855,9.05022382152,             5P    155
-247.854532994,-176.797266696,9.10144452295,-247.758451839,            5P    156
-176.274268294,9.17573716611,-247.706742147,-175.747269855,            5P    157
9.27071465063,-247.697396137,-175.395624474,9.33824811152,             5P    158
-247.697074985,-175.148640597,9.40580187157,0.,1.,0.,1.;               5P    159
128,7,7,3,3,0,0,0,0,0,0.,0.,0.,0.,0.2,0.4,0.6,0.8,1.,1.,1.,1.,         7P    160
0.,0.,0.,0.,0.2,0.4,0.6,0.8,1.,1.,1.,1.,1.,1.,1.,1.,1.,1.,1.,1.,       7P    161
1.,1.,1.,1.,1.,1.,1.,1.,1.,1.,1.,1.,1.,1.,1.,1.,1.,1.,1.,1.,1.,        7P    162
1.,1.,1.,1.,1.,1.,1.,1.,1.,1.,1.,1.,1.,1.,1.,1.,1.,1.,1.,1.,1.,        7P    163
1.,1.,1.,1.,1.,1.,1.,1.,1.,1.,1.,1.,1.,1.,-250.43130717,               7P    164
-174.912784298,7.63413793899,-250.432766726,-175.131041805,            7P    165
7.70226508042,-250.43176254,-175.565184506,7.84044878505,              7P    166
-250.447532418,-176.210581575,8.0606783298,-250.460364461,             7P    167
-176.849274154,8.3002860197,-250.462689645,-177.480563592,             7P    168
8.55916311145,-250.45298811,-177.897047964,8.74212929426,              7P    169
-250.445617983,-178.106484858,8.83465127185,-250.552427303,            7P    170
-174.883831483,7.67582731686,-250.554633066,-175.10186685,             7P    171
7.74461694101,-250.561965742,-175.533488818,7.88764168912,             7P    172
-250.584121303,-176.175657354,8.11437665089,-250.604516017,            7P    173
-176.812461348,8.35767481432,-250.61286607,-177.440904082,             7P    174
8.62268584416,-250.606998338,-177.854957501,8.81049383993,             7P    175
-250.599742478,-178.064792937,8.9033050295,-250.714774447,             7P    176
-174.842147093,7.74814330129,-250.722141655,-175.052544891,            7P    177
7.81921855404,-250.741261721,-175.468793678,7.96940558977,             7P    178
-250.789049192,-176.086285259,8.20581806072,-250.83615753,             7P    179
-176.697490725,8.46156590901,-250.87053197,-177.298789606,             7P    180
8.74171951471,-250.881690595,-177.694871563,8.93980453928,             7P    181
-250.877658988,-177.895019699,9.02965743808,-250.932264209,            7P    182
-174.75353424,7.88978992062,-250.945907076,-174.953750346,             7P    183
7.96666465792,-250.978047723,-175.345810692,8.13404309868,             7P    184
-251.054384584,-175.923700746,8.39685394381,-251.123404072,            7P    185
-176.488482986,8.69064435089,-251.199611099,-177.049633593,            7P    186
8.99218743091,-251.222250427,-177.414258987,9.21293502676,             7P    187
-251.215453976,-177.60185594,9.30603862655,-251.126338993,             7P    188
-174.655239786,8.05779224494,-251.143912309,-174.844400104,            7P    189
8.14183812501,-251.194637499,-175.21309431,8.31716796488,              7P    190
-251.283451647,-175.742231706,8.62112836733,-251.363694079,            7P    191
-176.257426358,8.95050204229,-251.427043602,-176.761202434,            7P    192
9.30089996006,-251.471163932,-177.096230325,9.53483141054,             7P    193
-251.468456094,-177.27492223,9.62464725697,-251.28982619,              7P    194
-174.51675068,8.22967792777,-251.307026208,-174.694206626,             7P    195
8.32186836118,-251.356919402,-175.036551414,8.52135106272,             7P    196
-251.452061907,-175.518366508,8.86222944911,-251.523741062,            7P    197
-175.98241507,9.233023458,-251.60488447,-176.439253982,                7P    198
9.61023403744,-251.6349469,-176.73883752,9.87221813841,                7P    199
-251.632948674,-176.90893017,9.96172689505,-251.380524329,             7P    200
-174.407149342,8.34581707686,-251.395747205,-174.575308683,            7P    201
8.44222084499,-251.438700986,-174.899097852,8.65703861673,             7P    202
-251.525219951,-175.349137157,9.0231308974,-251.600171486,             7P    203
-175.780129735,9.41279122571,-251.66998555,-176.200652826,             7P    204
9.81523620257,-251.686535032,-176.477555483,10.091127417,              7P    205
-251.678153415,-176.640466759,10.1813836316,-251.420359012,            7P    206
-174.342731678,8.39696295193,-251.434983746,-174.506521274,            7P    207
8.49445532982,-251.475615297,-174.817634259,8.71183943085,             7P    208
-251.555049589,-175.24727514,9.08155912989,-251.627344615,             7P    209
-175.658614741,9.47212316445,-251.691093335,-176.058786148,            7P    210
9.87623506633,-251.698697017,-176.325405722,10.1509283312,             7P    211
-251.694553984,-176.470157316,10.3409822993,0.,1.,0.,1.;               7P    212
128,7,7,3,3,0,0,0,0,0,0.,0.,0.,0.,0.2,0.4,0.6,0.8,1.,1.,1.,1.,         9P    213
0.,0.,0.,0.,0.2,0.4,0.6,0.8,1.,1.,1.,1.,1.,1.,1.,1.,1.,1.,1.,1.,       9P    214
1.,1.,1.,1.,1.,1.,1.,1.,1.,1.,1.,1.,1.,1.,1.,1.,1.,1.,1.,1.,1.,        9P    215
1.,1.,1.,1.,1.,1.,1.,1.,1.,1.,1.,1.,1.,1.,1.,1.,1.,1.,1.,1.,1.,        9P    216
1.,1.,1.,1.,1.,1.,1.,1.,1.,1.,1.,1.,1.,1.,-268.993462654,              9P    217
-240.595224782,80.7553167827,-269.134849574,-240.753764084,            9P    218
80.6812008799,-269.413693278,-241.071198195,80.5259989589,             9P    219
-269.811572464,-241.558014761,80.2798774619,-270.223813231,            9P    220
-242.038762441,80.0456978971,-270.627132842,-242.510505621,            9P    221
79.7799132209,-270.883336588,-242.829897812,79.5931513866,             9P    222
-271.006502922,-242.991674672,79.4970069468,-269.028019077,            9P    223
-240.543593556,80.7094914449,-269.168850697,-240.702477391,            9P    224
80.6345433622,-269.448519604,-241.01980861,80.479735106,               9P    225
-269.844918296,-241.506904126,80.2309128364,-270.257110344,            9P    226
-241.987444097,79.9948991255,-270.660393395,-242.458330795,            9P    227
79.726822238,-270.917539739,-242.775018502,79.5359914725,              9P    228
-271.041706238,-242.93516236,79.4380892913,-269.055080392,             9P    229
-240.503651024,80.681348935,-269.196670822,-240.661843157,             9P    230
80.6053995986,-269.475317659,-240.979293482,80.4471920787,             9P    231
-269.875715877,-241.464502309,80.1979461374,-270.288965992,            9P    232
-241.941352808,79.9537471916,-270.696912156,-242.408116652,            9P    233
79.6822830428,-270.959941202,-242.714791655,79.4814218987,             9P    234
-271.086374932,-242.869123591,79.37625949,-269.099104772,              9P    235
-240.4434299,80.6428504884,-269.241192784,-240.600831473,              9P    236
80.5647340975,-269.521391594,-240.917400029,80.4045820092,             9P    237
-269.925498718,-241.400336738,80.1526764281,-270.342274437,            9P    238
-241.870907214,79.8983858573,-270.757532339,-242.331424135,            9P    239
79.6231917352,-271.033905929,-242.620906334,79.4124951303,             9P    240
-271.167969874,-242.765394779,79.301661773,-269.148173521,             9P    241
-240.382903596,80.6118723962,-269.291417043,-240.539235333,            9P    242
80.5319550397,-269.571476826,-240.855525219,80.3678772364,             9P    243
-269.98103347,-241.336077513,80.1149063866,-270.401591009,             9P    244
-241.799779623,79.8502965332,-270.824776153,-242.254275972,            9P    245
79.5717152869,-271.115854912,-242.526499105,79.3552449135,             9P    246
-271.256432525,-242.660488991,79.238090341,-269.201076546,             9P    247
-240.323668551,80.5848919433,-269.345218165,-240.478967067,            9P    248
80.5034224306,-269.625425853,-240.794050075,80.3350093728,             9P    249
-270.039375311,-241.272187644,80.0811242947,-270.465351846,            9P    250
-241.728533626,79.8087742056,-270.894653372,-242.176289186,            9P    251
79.5258817683,-271.204648445,-242.430755081,79.3115620073,             9P    252
-271.35802536,-242.554650212,79.19831186,-269.239172212,               9P    253
-240.285226291,80.5707191485,-269.384250397,-240.43968788,             9P    254
80.4885595355,-269.666109954,-240.754370046,80.3206330425,             9P    255
-270.08082148,-241.230476732,80.0616267325,-270.513861893,             9P    256
-241.68182434,79.7903927452,-270.946795193,-242.125380605,             9P    257
79.5028787876,-271.268026047,-242.368092571,79.2903137435,             9P    258
-271.427946965,-242.48519406,79.1786265343,-269.258917044,             9P    259
-240.266139152,80.5640735547,-269.404179247,-240.420101504,            9P    260
80.4809262968,-269.687102671,-240.733745583,80.312223367,              9P    261
-270.103635876,-241.208103305,80.0519599223,-270.539557495,            9P    262
-241.657568332,79.7813305631,-270.974871686,-242.098821698,            9P    263
79.4925214023,-271.301629601,-242.33558011,79.281128335,               9P    264
-271.465804764,-242.449403415,79.1721120067,0.,1.,0.,1.;               9P    265
128,7,7,3,3,0,0,0,0,0,0.,0.,0.,0.,0.2,0.4,0.6,0.8,1.,1.,1.,1.,        11P    266
0.,0.,0.,0.,0.2,0.4,0.6,0.8,1.,1.,1.,1.,1.,1.,1.,1.,1.,1.,1.,1.,      11P    267
1.,1.,1.,1.,1.,1.,1.,1.,1.,1.,1.,1.,1.,1.,1.,1.,1.,1.,1.,1.,1.,       11P    268
1.,1.,1.,1.,1.,1.,1.,1.,1.,1.,1.,1.,1.,1.,1.,1.,1.,1.,1.,1.,1.,       11P    269
1.,1.,1.,1.,1.,1.,1.,1.,1.,1.,1.,1.,1.,1.,-271.006502922,             11P    270
-242.991674672,79.4970069468,-270.883336588,-242.829897812,           11P    271
79.5931513866,-270.627132842,-242.510505621,79.7799132209,            11P    272
-270.223813231,-242.038762441,80.0456978971,-269.811572464,           11P    273
-241.558014761,80.2798774619,-269.413693278,-241.071198195,           11P    274
80.5259989589,-269.134849574,-240.753764084,80.6812008799,            11P    275
-268.993462654,-240.595224782,80.7553167827,-270.950177615,           11P    276
-243.08209437,79.5912751955,-270.828611546,-242.917704708,            11P    277
79.6846072493,-270.573915955,-242.593985342,79.8648587934,            11P    278
-270.170537849,-242.120871791,80.1269759316,-269.758219134,           11P    279
-241.639791777,80.3582208626,-269.357971156,-241.153421531,           11P    280
80.6000211236,-269.080447777,-240.835822793,80.7558529081,            11P    281
-268.938172377,-240.677834744,80.8286373232,-270.835482496,           11P    282
-243.300769105,79.8618251211,-270.715122315,-243.132265996,           11P    283
79.948899378,-270.459781392,-242.804882513,80.1203784072,             11P    284
-270.044561861,-242.337029099,80.3715265809,-269.639051764,           11P    285
-241.852149069,80.6046138749,-269.224009053,-241.373107452,           11P    286
80.8339386235,-268.947219844,-241.055200308,80.9894723575,            11P    287
-268.802659209,-240.899375119,81.0599799249,-270.836583006,           11P    288
-243.523387113,80.3705220674,-270.717732696,-243.351313843,           11P    289
80.4516864969,-270.461386024,-243.019648989,80.6111157986,            11P    290
-270.041737652,-242.55222779,80.8533960148,-269.628459278,            11P    291
-242.074181279,81.0844294207,-269.207981778,-241.599368908,           11P    292
81.3110348217,-268.907398469,-241.299290598,81.4562392402,            11P    293
-268.759134608,-241.147022256,81.5264102929,-270.98491349,            11P    294
-243.621734044,80.8877975278,-270.859455021,-243.450013512,           11P    295
80.9596116689,-270.598068669,-243.116200925,81.1075666308,            11P    296
-270.158559558,-242.665059586,81.3468862948,-269.72957618,            11P    297
-242.198778042,81.5744194477,-269.299228702,-241.731862841,           11P    298
81.7992733614,-269.000020869,-241.432591934,81.9486248017,            11P    299
-268.846880606,-241.284655306,82.0199270374,-271.20906987,            11P    300
-243.64554784,81.3854928959,-271.087761315,-243.465180593,            11P    301
81.4475197765,-270.822064994,-243.1260577,81.5831656465,              11P    302
-270.365019818,-242.685595983,81.8241291955,-269.906146988,           11P    303
-242.249115996,82.0629669847,-269.460653846,-241.792029829,           11P    304
82.2904770777,-269.169041455,-241.480761063,82.4384792258,            11P    305
-269.018206724,-241.329375181,82.5114370552,-271.412639524,           11P    306
-243.599259501,81.6830083989,-271.280377628,-243.424846919,           11P    307
81.7440036364,-271.004508833,-243.088016795,81.875886712,             11P    308
-270.544409159,-242.644318413,82.1155785227,-270.07804088,            11P    309
-242.211557216,82.3594311778,-269.625394019,-241.756943617,           11P    310
82.5906397135,-269.327559411,-241.449427846,82.7427762936,            11P    311
-269.177143996,-241.295883992,82.816013583,-271.515059039,            11P    312
-243.571704859,81.822993025,-271.37909027,-243.398208312,             11P    313
81.8814568001,-271.097649474,-243.062678716,82.0107181602,            11P    314
-270.634825268,-242.619249751,82.2528292189,-270.168250768,           11P    315
-242.183703983,82.4984022797,-269.714023762,-241.728741517,           11P    316
82.7332771776,-269.414715139,-241.421198706,82.887643708,             11P    317
-269.264163003,-241.266685719,82.9620002513,0.,1.,0.,1.;              11P    318
128,7,7,3,3,0,0,0,0,0,0.,0.,0.,0.,0.2,0.4,0.6,0.8,1.,1.,1.,1.,        13P    319
0.,0.,0.,0.,0.2,0.4,0.6,0.8,1.,1.,1.,1.,1.,1.,1.,1.,1.,1.,1.,1.,      13P    320
1.,1.,1.,1.,1.,1.,1.,1.,1.,1.,1.,1.,1.,1.,1.,1.,1.,1.,1.,1.,1.,       13P    321
1.,1.,1.,1.,1.,1.,1.,1.,1.,1.,1.,1.,1.,1.,1.,1.,1.,1.,1.,1.,1.,       13P    322
1.,1.,1.,1.,1.,1.,1.,1.,1.,1.,1.,1.,1.,1.,-242.462483225,             13P    323
-240.290439501,75.0709841787,-242.59768759,-240.377854125,            13P    324
75.108385542,-242.886182559,-240.562016312,75.2168703025,             13P    325
-243.27679187,-240.799844549,75.5037137248,-243.603631861,            13P    326
-240.986991277,75.8879828104,-243.886327354,-241.140759557,           13P    327
76.3186553527,-244.012123763,-241.197637589,76.6506614899,            13P    328
-244.056742565,-241.216336496,76.7863435614,-242.595409632,           13P    329
-240.097417782,75.0762570437,-242.726264599,-240.182927615,           13P    330
75.1132616754,-243.002683691,-240.361392812,75.2210562246,            13P    331
-243.378360489,-240.592660806,75.5020639907,-243.693638575,           13P    332
-240.776819897,75.8706834331,-243.960079887,-240.926640697,           13P    333
76.2923828594,-244.086489066,-240.988710263,76.6082400874,            13P    334
-244.128976033,-241.008644179,76.7404155185,-242.869584567,           13P    335
-239.719405016,75.0430495479,-242.993280749,-239.801895602,           13P    336
75.0813640179,-243.248924421,-239.969681153,75.1966334126,            13P    337
-243.59505351,-240.187334155,75.4743318428,-243.892919169,            13P    338
-240.368160321,75.8179788575,-244.139988493,-240.516524496,           13P    339
76.2178975461,-244.259473002,-240.583644129,76.5138817166,            13P    340
-244.297687959,-240.60529349,76.6410072501,-243.277192994,            13P    341
-239.147604085,75.0051569835,-243.392076684,-239.226897445,           13P    342
75.0480649512,-243.623180487,-239.383383868,75.1681104684,            13P    343
-243.951277869,-239.596287457,75.4136268834,-244.224776309,           13P    344
-239.771790928,75.7351448011,-244.458071766,-239.923333434,           13P    345
76.1012727069,-244.574370723,-240.000033623,76.3712206199,            13P    346
-244.614290442,-240.028168589,76.4935599914,-243.657646963,           13P    347
-238.557051829,75.053783629,-243.759074409,-238.631404513,            13P    348
75.1028218773,-243.964777732,-238.778216185,75.2198242989,            13P    349
-244.250198635,-238.972839728,75.4570727038,-244.503599391,           13P    350
-239.142849181,75.742629528,-244.71192161,-239.288803937,             13P    351
76.0752473628,-244.825336929,-239.372835495,76.3140036137,            13P    352
-244.871422275,-239.408666773,76.4273539656,-244.034214512,           13P    353
-237.967474544,75.1151281325,-244.125064843,-238.038369537,           13P    354
75.1635020592,-244.307939055,-238.176249505,75.2762820151,            13P    355
-244.559921044,-238.35670029,75.5044016184,-244.769233141,            13P    356
-238.510742347,75.786050023,-244.948244017,-238.64964783,             13P    357
76.0945822236,-245.052613926,-238.735512104,76.3101721794,            13P    358
-245.097920103,-238.774640277,76.4166219361,-244.30170198,            13P    359
-237.584975168,75.1592545431,-244.38610815,-237.653586525,            13P    360
75.2073710127,-244.552489803,-237.784547676,75.3211934335,            13P    361
-244.77252282,-237.951234573,75.5554097486,-244.96195802,             13P    362
-238.097952374,75.8238067258,-245.12584575,-238.232169909,            13P    363
76.1156617038,-245.219575178,-238.316943587,76.3192039446,            13P    364
-245.261837622,-238.357465027,76.4220155571,-244.439961641,           13P    365
-237.397990476,75.1851313298,-244.519314629,-237.464871866,           13P    366
75.2350660464,-244.676270352,-237.591004112,75.3520270782,            13P    367
-244.881245232,-237.751190649,75.5865111148,-245.060241373,           13P    368
-237.893643862,75.8492574751,-245.217133609,-238.025639956,           13P    369
76.1315321203,-245.306043758,-238.108725604,76.328915119,             13P    370
-245.346677559,-238.150194385,76.4295694124,0.,1.,0.,1.;              13P    371
128,7,7,3,3,0,0,0,0,0,0.,0.,0.,0.,0.2,0.4,0.6,0.8,1.,1.,1.,1.,        15P    372
0.,0.,0.,0.,0.2,0.4,0.6,0.8,1.,1.,1.,1.,1.,1.,1.,1.,1.,1.,1.,1.,      15P    373
1.,1.,1.,1.,1.,1.,1.,1.,1.,1.,1.,1.,1.,1.,1.,1.,1.,1.,1.,1.,1.,       15P    374
1.,1.,1.,1.,1.,1.,1.,1.,1.,1.,1.,1.,1.,1.,1.,1.,1.,1.,1.,1.,1.,       15P    375
1.,1.,1.,1.,1.,1.,1.,1.,1.,1.,1.,1.,1.,1.,-258.962890213,             15P    376
-208.500833803,38.8852910472,-258.991842937,-208.552022241,           15P    377
39.0584183001,-259.050454742,-208.658638297,39.4088788934,            15P    378
-259.146528034,-208.816217316,39.9345086998,-259.231023931,           15P    379
-208.986001527,40.4585987537,-259.325940095,-209.153545426,           15P    380
40.9816060715,-259.388798891,-209.265659284,41.3298320719,            15P    381
-259.419279871,-209.326896225,41.5034387767,-259.090271251,           15P    382
-208.714661606,38.8553835572,-259.119271131,-208.76910202,            15P    383
39.0285776902,-259.172874955,-208.881834008,39.3787032428,            15P    384
-259.265405073,-209.044217188,39.9041613079,-259.345500237,           15P    385
-209.219317101,40.42757268,-259.440124793,-209.390412415,             15P    386
40.9497497504,-259.504329866,-209.506520091,41.2970356048,            15P    387
-259.534265166,-209.566242633,41.4717336717,-259.410417408,           15P    388
-209.072782668,38.617673523,-259.438324812,-209.133827,               15P    389
38.795813089,-259.492893029,-209.256860296,39.1560881286,             15P    390
-259.574106112,-209.446854829,39.6945630983,-259.651311481,           15P    391
-209.637213001,40.2338286395,-259.75572038,-209.803936314,            15P    392
40.7762292257,-259.81717847,-209.925972061,41.1356999213,             15P    393
-259.847181234,-209.986521142,41.3160623728,-260.08279521,            15P    394
-209.400630334,38.2833802101,-260.11046268,-209.476481157,            15P    395
38.4657539803,-260.170614974,-209.616997512,38.8414681674,            15P    396
-260.265865632,-209.825203428,39.4050814844,-260.355308843,           15P    397
-210.024518921,39.9734103615,-260.448753712,-210.214347032,           15P    398
40.5442729724,-260.505625801,-210.349220309,40.9225606509,            15P    399
-260.529690093,-210.421508823,41.1128005758,-260.828649526,           15P    400
-209.493033107,38.0015631728,-260.859813174,-209.58401605,            15P    401
38.1890229709,-260.924364971,-209.759140082,38.5746420213,            15P    402
-261.031633235,-209.985455363,39.1670216387,-261.124143008,           15P    403
-210.218043073,39.7591848228,-261.211928048,-210.442548862,           15P    404
40.3554599402,-261.264098624,-210.599274523,40.750931458,             15P    405
-261.288197284,-210.677606604,40.953406865,-261.599764466,            15P    406
-209.415019497,37.7616094073,-261.639555765,-209.508459374,           15P    407
37.9602550455,-261.71646688,-209.704266892,38.3590799569,             15P    408
-261.838154515,-209.991122796,38.9598252709,-261.942363827,           15P    409
-210.2433833,39.579346898,-262.032315393,-210.481240494,              15P    410
40.2066293666,-262.086269421,-210.656258022,40.6191988555,            15P    411
-262.110014972,-210.747917477,40.8283301173,-262.087370637,           15P    412
-209.234334493,37.6364401725,-262.131604778,-209.32879967,            15P    413
37.8447287994,-262.216248408,-209.515835175,38.2609304227,            15P    414
-262.352897238,-209.818397541,38.8731584948,-262.466523122,           15P    415
-210.090835346,39.5040260802,-262.55850619,-210.340371459,            15P    416
40.1477280754,-262.612661388,-210.511458974,40.5758882251,            15P    417
-262.636771655,-210.600597369,40.7890401948,-262.319476939,           15P    418
-209.110448568,37.5885497984,-262.365298423,-209.204068913,           15P    419
37.7990227467,-262.455087905,-209.395710307,38.2181953986,            15P    420
-262.595388005,-209.6967481,38.8396748007,-262.713771748,             15P    421
-209.974172201,39.4766577658,-262.809190311,-210.232020602,           15P    422
40.1254642752,-262.862948624,-210.402848515,40.5597963711,            15P    423
-262.88736712,-210.492402055,40.7755396076,0.,1.,0.,1.;               15P    424
128,7,7,3,3,0,0,0,0,0,0.,0.,0.,0.,0.2,0.4,0.6,0.8,1.,1.,1.,1.,        17P    425
0.,0.,0.,0.,0.2,0.4,0.6,0.8,1.,1.,1.,1.,1.,1.,1.,1.,1.,1.,1.,1.,      17P    426
1.,1.,1.,1.,1.,1.,1.,1.,1.,1.,1.,1.,1.,1.,1.,1.,1.,1.,1.,1.,1.,       17P    427
1.,1.,1.,1.,1.,1.,1.,1.,1.,1.,1.,1.,1.,1.,1.,1.,1.,1.,1.,1.,1.,       17P    428
1.,1.,1.,1.,1.,1.,1.,1.,1.,1.,1.,1.,1.,1.,-259.419279871,             17P    429
-209.326896225,41.5034387767,-259.388798891,-209.265659284,           17P    430
41.3298320719,-259.325940095,-209.153545426,40.9816060715,            17P    431
-259.231023931,-208.986001527,40.4585987537,-259.146528034,           17P    432
-208.816217316,39.9345086998,-259.050454742,-208.658638297,           17P    433
39.4088788934,-258.991842937,-208.552022241,39.0584183001,            17P    434
-258.962890213,-208.500833803,38.8852910472,-259.298710526,           17P    435
-209.075926399,41.5366835819,-259.267657367,-209.013101514,           17P    436
41.3642212392,-259.203222606,-208.898977847,41.0158429509,            17P    437
-259.104997791,-208.729146095,40.4927551344,-259.012546765,           17P    438
-208.55924833,39.9687119583,-258.909277009,-208.401244001,            17P    439
39.4436781297,-258.841555754,-208.296001126,39.0936119338,            17P    440
-258.812658646,-208.248648026,38.9205635585,-259.136608451,           17P    441
-208.529435948,41.5059211878,-259.102503865,-208.460280887,           17P    442
41.3307367107,-259.033701806,-208.347264853,40.9678076711,            17P    443
-258.910651191,-208.177508651,40.4256368943,-258.821691927,           17P    444
-208.00523073,39.87899559,-258.708291668,-207.833191663,              17P    445
39.3408951131,-258.630618422,-207.717477107,38.9825598044,            17P    446
-258.597647654,-207.678451471,38.8031397713,-259.232454087,           17P    447
-207.67092337,41.4227498988,-259.201560045,-207.590360127,            17P    448
41.2380907516,-259.121686299,-207.475903825,40.8530834189,            17P    449
-259.015714001,-207.292030955,40.2749860037,-258.856214921,           17P    450
-207.09921008,39.7097849767,-258.705069975,-206.916489806,            17P    451
39.1398970709,-258.616257697,-206.791660286,38.7576978314,            17P    452
-258.570106411,-206.765677899,38.5719696094,-259.518459388,           17P    453
-206.88532372,41.2727477718,-259.487307026,-206.79652527,             17P    454
41.0744506455,-259.394547355,-206.683073867,40.6586570338,            17P    455
-259.211682896,-206.484079952,40.0493426539,-259.032801548,           17P    456
-206.277016761,39.4483392647,-258.899181155,-206.073720819,           17P    457
38.8379132875,-258.791066099,-205.927016717,38.4381015258,            17P    458
-258.717633858,-205.907741663,38.2525129181,-259.980284044,           17P    459
-206.194793857,41.0516668185,-259.952454094,-206.098387641,           17P    460
40.8328408719,-259.815567501,-205.973072768,40.3772510362,            17P    461
-259.587207694,-205.764811911,39.7011383774,-259.387640225,           17P    462
-205.565313271,39.0220667908,-259.192703779,-205.351690323,           17P    463
38.3489801887,-259.04450956,-205.185247721,37.9165525845,             17P    464
-258.943777976,-205.165457256,37.7319924128,-260.377777594,           17P    465
-205.852936297,40.8320361907,-260.355366271,-205.764774364,           17P    466
40.5879657129,-260.195740888,-205.632478205,40.0939159464,            17P    467
-259.938102223,-205.405678345,39.3663039318,-259.674899499,           17P    468
-205.183995769,38.6405394267,-259.394064069,-204.940364252,           17P    469
37.9291333821,-259.200536022,-204.784680629,37.4570339953,            17P    470
-259.06853145,-204.76594198,37.2690111891,-260.663399848,             17P    471
-205.695837712,40.7184141867,-260.514693543,-205.629548527,           17P    472
40.4047682298,-260.351793573,-205.484343075,39.9088771058,            17P    473
-260.094941582,-205.250429426,39.1729122172,-259.824685925,           17P    474
-205.004984712,38.4466728826,-259.534403526,-204.742851902,           17P    475
37.7337062091,-259.33772009,-204.588782763,37.2560648456,             17P    476
-259.173966559,-204.53331866,36.963525007,0.,1.,0.,1.;                17P    477
128,7,7,3,3,0,0,0,0,0,0.,0.,0.,0.,0.2,0.4,0.6,0.8,1.,1.,1.,1.,        19P    478
0.,0.,0.,0.,0.2,0.4,0.6,0.8,1.,1.,1.,1.,1.,1.,1.,1.,1.,1.,1.,1.,      19P    479
1.,1.,1.,1.,1.,1.,1.,1.,1.,1.,1.,1.,1.,1.,1.,1.,1.,1.,1.,1.,1.,       19P    480
1.,1.,1.,1.,1.,1.,1.,1.,1.,1.,1.,1.,1.,1.,1.,1.,1.,1.,1.,1.,1.,       19P    481
1.,1.,1.,1.,1.,1.,1.,1.,1.,1.,1.,1.,1.,1.,-277.919895546,             19P    482
-187.014299379,27.8785742228,-277.992671988,-186.954506867,           19P    483
27.730316747,-278.125917381,-186.833240018,27.4302952079,             19P    484
-278.297831909,-186.651045329,26.9690900806,-278.446829749,           19P    485
-186.471469416,26.4982179257,-278.56817444,-186.298789918,            19P    486
26.0163617411,-278.635847355,-186.18964161,25.689850814,              19P    487
-278.67000391,-186.137714906,25.5250233382,-277.865834178,            19P    488
-187.152260805,27.8452908706,-277.940232818,-187.095366322,           19P    489
27.6999780735,-278.073247533,-186.987802419,27.4061602311,            19P    490
-278.246466058,-186.824395953,26.9556508667,-278.394226357,           19P    491
-186.660518674,26.4957735067,-278.517447018,-186.502615019,           19P    492
26.0261437691,-278.586884576,-186.4020137,25.7096604374,              19P    493
-278.620879372,-186.352818028,25.5513879575,-277.709682532,           19P    494
-187.434868527,27.8568951155,-277.784749902,-187.386808673,           19P    495
27.7266789541,-277.920594084,-187.309993868,27.4489963408,            19P    496
-278.092125558,-187.179801208,27.0259060296,-278.257275505,           19P    497
-187.051264954,26.5966741682,-278.379632511,-186.910085507,           19P    498
26.1580711404,-278.447446914,-186.813155504,25.8654044461,            19P    499
-278.481542604,-186.766564212,25.7204154902,-277.418470712,           19P    500
-187.829010294,27.8627303542,-277.494132916,-187.791607015,           19P    501
27.7506829609,-277.616717866,-187.751661326,27.4980406835,            19P    502
-277.785177622,-187.675715637,27.115056051,-277.933295437,            19P    503
-187.580133428,26.725574516,-278.078194262,-187.485801091,            19P    504
26.3345888995,-278.154631731,-187.409204154,26.0723228079,            19P    505
-278.191224044,-187.366916833,25.9473027191,-277.075029311,           19P    506
-188.176164255,27.8393596286,-277.146566785,-188.147156675,           19P    507
27.7420525035,-277.245843942,-188.140879403,27.5078212721,            19P    508
-277.394000981,-188.120515244,27.1532740965,-277.530827695,           19P    509
-188.070155497,26.7988411697,-277.65284303,-188.000231987,            19P    510
26.4430343916,-277.733971138,-187.946386244,26.2057590535,            19P    511
-277.776227362,-187.915305522,26.096910408,-276.699703162,            19P    512
-188.490270668,27.7896337188,-276.765270438,-188.467326067,           19P    513
27.706381771,-276.830267528,-188.483115558,27.4838956292,             19P    514
-276.925170402,-188.484925806,27.1471426112,-277.034898718,           19P    515
-188.471859476,26.8155487356,-277.14910623,-188.446909063,            19P    516
26.4877543232,-277.223935323,-188.416663212,26.2690921377,            19P    517
-277.263341914,-188.396737634,26.1690525484,-276.428949948,           19P    518
-188.655112883,27.7175811578,-276.489765796,-188.63984193,            19P    519
27.643361052,-276.527346651,-188.666401113,27.4316276876,             19P    520
-276.591233251,-188.681916221,27.1140264211,-276.670751096,           19P    521
-188.679705035,26.7985923779,-276.756239314,-188.663706399,           19P    522
26.4862276699,-276.821038849,-188.643361868,26.2804028612,            19P    523
-276.856016176,-188.629357161,26.1818622278,-276.349256243,           19P    524
-188.696737003,27.7025489901,-276.348871533,-188.703720021,           19P    525
27.6672397666,-276.384366618,-188.730016801,27.4537986824,            19P    526
-276.430294987,-188.755535183,27.1344083744,-276.493774853,           19P    527
-188.763056734,26.816165793,-276.562919627,-188.756536855,            19P    528
26.5005195485,-276.615802423,-188.742065718,26.2916912117,            19P    529
-276.648416259,-188.730478466,26.191409833,0.,1.,0.,1.;               19P    530
128,7,7,3,3,0,0,0,0,0,0.,0.,0.,0.,0.2,0.4,0.6,0.8,1.,1.,1.,1.,        21P    531
0.,0.,0.,0.,0.2,0.4,0.6,0.8,1.,1.,1.,1.,1.,1.,1.,1.,1.,1.,1.,1.,      21P    532
1.,1.,1.,1.,1.,1.,1.,1.,1.,1.,1.,1.,1.,1.,1.,1.,1.,1.,1.,1.,1.,       21P    533
1.,1.,1.,1.,1.,1.,1.,1.,1.,1.,1.,1.,1.,1.,1.,1.,1.,1.,1.,1.,1.,       21P    534
1.,1.,1.,1.,1.,1.,1.,1.,1.,1.,1.,1.,1.,1.,-278.67000391,              21P    535
-186.137714906,25.5250233382,-278.635847355,-186.18964161,            21P    536
25.689850814,-278.56817444,-186.298789918,26.0163617411,              21P    537
-278.446829749,-186.471469416,26.4982179257,-278.297831909,           21P    538
-186.651045329,26.9690900806,-278.125917381,-186.833240018,           21P    539
27.4302952079,-277.992671988,-186.954506867,27.730316747,             21P    540
-277.919895546,-187.014299379,27.8785742228,-278.701176608,           21P    541
-186.001218057,25.5082932814,-278.666917406,-186.054877779,           21P    542
25.6772803263,-278.601506311,-186.164860932,26.0099341859,            21P    543
-278.482578555,-186.342993193,26.4998791315,-278.333896106,           21P    544
-186.529335069,26.9785258137,-278.164082892,-186.721241348,           21P    545
27.4477838422,-278.031850922,-186.849266387,27.7529837136,            21P    546
-277.960286476,-186.911224107,27.9034412504,-278.730407365,           21P    547
-185.717645872,25.594126074,-278.6965956,-185.776897786,              21P    548
25.7674360317,-278.638005817,-185.897666611,26.1089874374,            21P    549
-278.517279662,-186.093660265,26.6092732954,-278.363221152,           21P    550
-186.298997369,27.0962305489,-278.205963902,-186.514571168,           21P    551
27.577792374,-278.066161093,-186.652561443,27.887995905,              21P    552
-277.994538042,-186.718776095,28.041775505,-278.703306671,            21P    553
-185.286353949,25.7120262482,-278.677747324,-185.353387921,           21P    554
25.8930585298,-278.621820908,-185.488700265,26.2445910513,            21P    555
-278.515357018,-185.710475045,26.7617579983,-278.380590922,           21P    556
-185.946098303,27.2648960938,-278.226870646,-186.191343761,           21P    557
27.7585503494,-278.092314624,-186.346824276,28.0795870583,            21P    558
-278.020570422,-186.418724628,28.2378995962,-278.615888505,           21P    559
-184.863834127,25.8252498408,-278.595326103,-184.936694312,           21P    560
26.0106798809,-278.562517269,-185.082432443,26.3739500258,            21P    561
-278.481205634,-185.326455799,26.9056200626,-278.360257901,           21P    562
-185.588345089,27.4199371161,-278.219575786,-185.859868029,           21P    563
27.9246516164,-278.092963199,-186.030686186,28.2553439348,            21P    564
-278.022567266,-186.107848569,28.4180675627,-278.481672704,           21P    565
-184.452486732,25.9375170342,-278.468780347,-184.52908015,            21P    566
26.1247481921,-278.447699667,-184.684102429,26.4937459811,            21P    567
-278.399335567,-184.943156975,27.0353991697,-278.299772677,           21P    568
-185.226951943,27.5566910602,-278.19286734,-185.520658676,            21P    569
28.0720009147,-278.069215091,-185.703279204,28.4076875076,            21P    570
-278.001447675,-185.784895839,28.5746554682,-278.352970758,           21P    571
-184.196794557,26.0166134912,-278.347204193,-184.272869742,           21P    572
26.2012102643,-278.33840233,-184.430272922,26.5696276545,             21P    573
-278.30826319,-184.694741664,27.1093448156,-278.240152225,            21P    574
-184.983992878,27.6320493906,-278.144713396,-185.287627985,           21P    575
28.1432419601,-278.036621927,-185.475338998,28.480763975,             21P    576
-277.972983794,-185.559104215,28.65028192,-278.282631922,             21P    577
-184.071943478,26.0549201349,-278.279947067,-184.148243973,           21P    578
26.2398654357,-278.275085045,-184.306727018,26.6066004731,            21P    579
-278.258166664,-184.571493856,27.1448824075,-278.204438896,           21P    580
-184.862461701,27.6663838402,-278.118854517,-185.169828206,           21P    581
28.1752321497,-278.018614133,-185.360110919,28.512235649,             21P    582
-277.958141892,-185.443285464,28.6810072114,0.,1.,0.,1.;              21P    583
128,7,7,3,3,0,0,0,0,0,0.,0.,0.,0.,0.2,0.4,0.6,0.8,1.,1.,1.,1.,        23P    584
0.,0.,0.,0.,0.2,0.4,0.6,0.8,1.,1.,1.,1.,1.,1.,1.,1.,1.,1.,1.,1.,      23P    585
1.,1.,1.,1.,1.,1.,1.,1.,1.,1.,1.,1.,1.,1.,1.,1.,1.,1.,1.,1.,1.,       23P    586
1.,1.,1.,1.,1.,1.,1.,1.,1.,1.,1.,1.,1.,1.,1.,1.,1.,1.,1.,1.,1.,       23P    587
1.,1.,1.,1.,1.,1.,1.,1.,1.,1.,1.,1.,1.,1.,-249.533293609,             23P    588
-162.30810601,3.87951426541,-249.561961128,-162.327287352,            23P    589
3.84837797847,-249.615685678,-162.366530606,3.78351305593,            23P    590
-249.684379209,-162.427903241,3.67843355056,-249.734750934,           23P    591
-162.49135133,3.56490634074,-249.778008636,-162.555375891,            23P    592
3.44857154225,-249.793014723,-162.598197383,3.36744082328,            23P    593
-249.804375185,-162.64197083,3.28357012276,-249.611414106,            23P    594
-162.486125473,3.99300917761,-249.645217047,-162.510638895,           23P    595
3.95733380249,-249.705824958,-162.551495879,3.87071765699,            23P    596
-249.777256215,-162.616370499,3.72987798255,-249.8240899,             23P    597
-162.684189173,3.58310890619,-249.854289099,-162.752846988,           23P    598
3.43253467667,-249.857979937,-162.795146302,3.32855143239,            23P    599
-249.860070427,-162.841216269,3.24086431626,-249.785047199,           23P    600
-162.82728233,4.23006476029,-249.828042158,-162.862014693,            23P    601
4.18643203649,-249.89848607,-162.908062984,4.05702379014,             23P    602
-249.96495722,-162.987773713,3.84688565724,-249.993969795,            23P    603
-163.068409982,3.62962730173,-250.000253117,-163.147294298,           23P    604
3.41199825775,-249.983419476,-163.194311161,3.26803342685,            23P    605
-249.969699514,-163.244660181,3.17262564999,-250.030699211,           23P    606
-163.328860091,4.61222042161,-250.077008615,-163.382656446,           23P    607
4.55906357754,-250.141287551,-163.439974312,4.38253202472,            23P    608
-250.195214018,-163.536392229,4.10605610506,-250.206193552,           23P    609
-163.636365788,3.82490392159,-250.174843656,-163.739944541,           23P    610
3.54618935834,-250.126866996,-163.806197424,3.36604357363,            23P    611
-250.094418658,-163.862102978,3.26148572375,-250.236213446,           23P    612
-163.82686432,5.02134812465,-250.28405175,-163.896446123,             23P    613
4.96430082491,-250.337523807,-163.963847744,4.74595305417,            23P    614
-250.370989584,-164.075774103,4.41054353527,-250.370304475,           23P    615
-164.19367124,4.07413542241,-250.311209846,-164.320580577,            23P    616
3.74539435958,-250.243333553,-164.401861021,3.5338071585,             23P    617
-250.201736347,-164.462405864,3.4195008121,-250.42246802,             23P    618
-164.299298229,5.46869607477,-250.472372282,-164.383047457,           23P    619
5.41101551994,-250.530823824,-164.458356341,5.15194059209,            23P    620
-250.550230176,-164.592032541,4.75690383713,-250.524739129,           23P    621
-164.735134367,4.36574466234,-250.455774355,-164.885632756,           23P    622
3.98133827572,-250.362556787,-164.987005824,3.73942229282,            23P    623
-250.305305815,-165.053400277,3.62076088312,-250.512353873,           23P    624
-164.62000162,5.77334429702,-250.556533102,-164.713804198,            23P    625
5.71789110065,-250.625193922,-164.793697946,5.43412159585,            23P    626
-250.656183919,-164.934794615,5.00149854802,-250.624239818,           23P    627
-165.089996356,4.5746391128,-250.533732406,-165.257325793,            23P    628
4.15933913433,-250.422242162,-165.370485305,3.90063755025,            23P    629
-250.355342857,-165.439224061,3.78019663639,-250.560992513,           23P    630
-164.826986285,6.02889344384,-250.62313644,-164.903862974,            23P    631
5.78278575274,-250.681169272,-164.986421212,5.49888937205,            23P    632
-250.704031421,-165.128772825,5.0682051701,-250.662292888,            23P    633
-165.284315546,4.64511813704,-250.564851169,-165.451283478,           23P    634
4.23363925575,-250.447993454,-165.565406105,3.97969592407,            23P    635
-250.378406146,-165.633282742,3.8612172252,0.,1.,0.,1.;               23P    636
128,7,7,3,3,0,0,0,0,0,0.,0.,0.,0.,0.2,0.4,0.6,0.8,1.,1.,1.,1.,        25P    637
0.,0.,0.,0.,0.2,0.4,0.6,0.8,1.,1.,1.,1.,1.,1.,1.,1.,1.,1.,1.,1.,      25P    638
1.,1.,1.,1.,1.,1.,1.,1.,1.,1.,1.,1.,1.,1.,1.,1.,1.,1.,1.,1.,1.,       25P    639
1.,1.,1.,1.,1.,1.,1.,1.,1.,1.,1.,1.,1.,1.,1.,1.,1.,1.,1.,1.,1.,       25P    640
1.,1.,1.,1.,1.,1.,1.,1.,1.,1.,1.,1.,1.,1.,-250.318170419,             25P    641
-181.246836772,10.2726145826,-250.295024424,-181.044081709,           25P    642
10.1714623609,-250.301385031,-180.618557271,9.99103211928,            25P    643
-250.331786685,-179.988926071,9.70282253498,-250.372398187,           25P    644
-179.361379091,9.41216196357,-250.417931394,-178.736395299,           25P    645
9.11626127406,-250.438247596,-178.315929153,8.92717651875,            25P    646
-250.445617983,-178.106484858,8.83465127185,-250.144991667,           25P    647
-181.285388314,10.1901308488,-250.120653455,-181.080545189,           25P    648
10.0904708289,-250.137178194,-180.659203881,9.90474013549,            25P    649
-250.172286847,-180.032067479,9.61680401894,-250.212195966,           25P    650
-179.401329326,9.33711971658,-250.26504946,-178.777880705,            25P    651
9.04326912137,-250.290994496,-178.355352289,8.86135605212,            25P    652
-250.298473979,-178.1462885,8.76910692818,-249.770775765,             25P    653
-181.295771504,10.0363681214,-249.749482114,-181.088936199,           25P    654
9.93784994735,-249.772159202,-180.671559724,9.74076440684,            25P    655
-249.81778945,-180.047395166,9.44395881654,-249.864116011,            25P    656
-179.405526907,9.18568253876,-249.929149522,-178.780136221,           25P    657
8.89342792868,-249.970421841,-178.354521323,8.71859333462,            25P    658
-249.975147744,-178.136225994,8.6260674422,-249.160050065,            25P    659
-181.247407493,10.0201871358,-249.143552628,-181.039724113,           25P    660
9.91749778202,-249.164531381,-180.623805459,9.70415918198,            25P    661
-249.224901717,-179.986499404,9.4175799033,-249.294647852,            25P    662
-179.353851513,9.12243383651,-249.383537298,-178.717609837,           25P    663
8.84010313763,-249.449795291,-178.292843884,8.65614068757,            25P    664
-249.449612251,-178.071455538,8.55772902309,-248.589385066,           25P    665
-181.114868244,10.1716065682,-248.576868921,-180.906148302,           25P    666
10.0678950199,-248.600172821,-180.486013945,9.85400338812,            25P    667
-248.664687511,-179.858837702,9.53194180586,-248.742855869,           25P    668
-179.238343823,9.20014591778,-248.848957397,-178.606866397,           25P    669
8.89799440777,-248.938480222,-178.187500403,8.70024763785,            25P    670
-248.934153521,-177.96377298,8.60514326213,-248.084161966,            25P    671
-180.917839463,10.4477410297,-248.07814866,-180.707825505,            25P    672
10.3457199877,-248.094811758,-180.291181397,10.1218856429,            25P    673
-248.151054948,-179.678939505,9.76578188806,-248.238900616,           25P    674
-179.066107993,9.41896634156,-248.353300933,-178.451745703,           25P    675
9.08251198288,-248.452802546,-178.048853082,8.85412038119,            25P    676
-248.446251928,-177.824613361,8.77314899668,-247.831126885,           25P    677
-180.742208751,10.7073250094,-247.827412436,-180.534985764,           25P    678
10.6045976288,-247.841384729,-180.1249033,10.3823679422,              25P    679
-247.898953316,-179.525067564,10.0262140837,-247.978965739,           25P    680
-178.932933149,9.66209935573,-248.092441823,-178.334322532,           25P    681
9.31758974059,-248.188974954,-177.95257987,9.06729038624,             25P    682
-248.182651049,-177.750569894,8.99253397601,-247.721341505,           25P    683
-180.647907587,10.842324211,-247.718953401,-180.438851148,            25P    684
10.7371593224,-247.738325938,-180.02951924,10.5003279094,             25P    685
-247.803948324,-179.427692906,10.1294528247,-247.889860223,           25P    686
-178.833703974,9.75066174206,-248.003848888,-178.235984662,           25P    687
9.38522439843,-248.095881348,-177.849202504,9.12734243614,            25P    688
-248.132276686,-177.74219653,9.04426043399,0.,1.,0.,1.;               25P    689
128,7,7,3,3,0,0,0,0,0,0.,0.,0.,0.,0.2,0.4,0.6,0.8,1.,1.,1.,1.,        27P    690
0.,0.,0.,0.,0.2,0.4,0.6,0.8,1.,1.,1.,1.,1.,1.,1.,1.,1.,1.,1.,1.,      27P    691
1.,1.,1.,1.,1.,1.,1.,1.,1.,1.,1.,1.,1.,1.,1.,1.,1.,1.,1.,1.,1.,       27P    692
1.,1.,1.,1.,1.,1.,1.,1.,1.,1.,1.,1.,1.,1.,1.,1.,1.,1.,1.,1.,1.,       27P    693
1.,1.,1.,1.,1.,1.,1.,1.,1.,1.,1.,1.,1.,1.,-250.445617983,             27P    694
-178.106484858,8.83465127185,-250.438247596,-178.315929153,           27P    695
8.92717651875,-250.417931394,-178.736395299,9.11626127406,            27P    696
-250.372398187,-179.361379091,9.41216196357,-250.331786685,           27P    697
-179.988926071,9.70282253498,-250.301385031,-180.618557271,           27P    698
9.99103211928,-250.295024424,-181.044081709,10.1714623609,            27P    699
-250.318170419,-181.246836772,10.2726145826,-250.599742478,           27P    700
-178.064792937,8.9033050295,-250.592486362,-178.274635788,            27P    701
8.9961194986,-250.56514934,-178.69644685,9.18654920484,               27P    702
-250.513130057,-179.32628425,9.47808386938,-250.458425719,            27P    703
-179.954672831,9.77111916718,-250.417887807,-180.58971899,            27P    704
10.0522552437,-250.40400628,-181.021292035,10.2220820684,             27P    705
-250.42640714,-181.222742058,10.3241669163,-250.877658988,            27P    706
-177.895019699,9.02965743808,-250.873310172,-178.11091558,            27P    707
9.12658000337,-250.839318524,-178.542027539,9.31035096437,            27P    708
-250.770322359,-179.184766918,9.59652896818,-250.68803753,            27P    709
-179.821703358,9.89003029343,-250.619117604,-180.466578681,           27P    710
10.1693986949,-250.600471364,-180.910084204,10.3276720901,            27P    711
-250.620188618,-181.116853362,10.4303916173,-251.215453976,           27P    712
-177.60185594,9.30603862655,-251.207588271,-177.818966689,            27P    713
9.41378980268,-251.169925124,-178.266692118,9.58719631205,            27P    714
-251.102259886,-178.942420092,9.84424074356,-250.984198667,           27P    715
-179.598570245,10.1243345062,-250.871016892,-180.260379734,           27P    716
10.3956486101,-250.840808238,-180.719409617,10.5468164947,            27P    717
-250.857453564,-180.933093756,10.6481470047,-251.468456094,           27P    718
-177.27492223,9.62464725697,-251.465109286,-177.495780184,            27P    719
9.73565700957,-251.425789443,-177.96276363,9.89572952718,             27P    720
-251.334383024,-178.661178835,10.1494377221,-251.210718741,           27P    721
-179.351299968,10.4040217171,-251.07103945,-180.040599434,            27P    722
10.6557005205,-251.026379305,-180.515957445,10.7987542791,            27P    723
-251.040648108,-180.738107412,10.899201628,-251.632948674,            27P    724
-176.90893017,9.96172689505,-251.630321774,-177.132536654,            27P    725
10.0793965201,-251.598672083,-177.62257773,10.232130379,              27P    726
-251.490283677,-178.351687417,10.4785045113,-251.361567573,           27P    727
-179.078299945,10.7140919247,-251.220919292,-179.806734551,           27P    728
10.9392686055,-251.168072505,-180.30267089,11.073886313,              27P    729
-251.177401453,-180.5345678,11.1749927343,-251.678153415,             27P    730
-176.640466759,10.1813836316,-251.66645785,-176.867790375,            27P    731
10.3073256136,-251.641211669,-177.374448953,10.4657905941,            27P    732
-251.536491099,-178.129577919,10.7039939267,-251.409315026,           27P    733
-178.884395522,10.9268224311,-251.269868696,-179.641351939,           27P    734
11.1394587422,-251.220897616,-180.154956864,11.267438456,             27P    735
-251.228580358,-180.397089211,11.3696320904,-251.694553984,           27P    736
-176.470157316,10.3409822993,-251.676406922,-176.784418435,           27P    737
10.4493046274,-251.64586358,-177.291786642,10.6046703019,             27P    738
-251.547075296,-178.050251478,10.8323080176,-251.418930193,           27P    739
-178.807981364,11.0444684389,-251.287409275,-179.569302508,           27P    740
11.2453736587,-251.237211194,-180.08436603,11.3670413353,             27P    741
-251.243859025,-180.326373893,11.4676741292,0.,1.,0.,1.;              27P    742
128,7,7,3,3,0,0,0,0,0,0.,0.,0.,0.,0.2,0.4,0.6,0.8,1.,1.,1.,1.,        29P    743
0.,0.,0.,0.,0.2,0.4,0.6,0.8,1.,1.,1.,1.,1.,1.,1.,1.,1.,1.,1.,1.,      29P    744
1.,1.,1.,1.,1.,1.,1.,1.,1.,1.,1.,1.,1.,1.,1.,1.,1.,1.,1.,1.,1.,       29P    745
1.,1.,1.,1.,1.,1.,1.,1.,1.,1.,1.,1.,1.,1.,1.,1.,1.,1.,1.,1.,1.,       29P    746
1.,1.,1.,1.,1.,1.,1.,1.,1.,1.,1.,1.,1.,1.,-254.348908023,             29P    747
-206.121774254,26.4990503412,-254.298993466,-206.079692936,           29P    748
26.6056630777,-254.192269006,-205.980902223,26.81965695,              29P    749
-254.050648865,-205.770502625,27.1189606862,-253.930855973,           29P    750
-205.511887838,27.3869655828,-253.830916366,-205.220541332,           29P    751
27.6288442846,-253.791185743,-205.001810832,27.765533214,             29P    752
-253.7668044,-204.912863177,27.8078302005,-254.615086025,             29P    753
-206.228116663,26.4905024326,-254.564410521,-206.194253214,           29P    754
26.6021906558,-254.436716871,-206.108506098,26.8357833426,            29P    755
-254.267583137,-205.904199202,27.1680511951,-254.130735999,           29P    756
-205.634698938,27.461613216,-254.024518879,-205.327283221,            29P    757
27.7282071517,-253.986830521,-205.095108276,27.88049127,              29P    758
-253.965301595,-204.999285822,27.9269181457,-255.21567528,            29P    759
-206.458159824,26.378036871,-255.162538921,-206.444833102,            29P    760
26.5105235387,-254.98623424,-206.366135672,26.8037376905,             29P    761
-254.728204759,-206.180596046,27.2381207226,-254.514604231,           29P    762
-205.898970135,27.6279867712,-254.384375446,-205.524099154,           29P    763
27.9786382725,-254.353678715,-205.243499663,28.1824159732,            29P    764
-254.338484897,-205.125657806,28.2442115425,-256.17543817,            29P    765
-206.566877003,26.2425344769,-256.12492614,-206.578873751,            29P    766
26.4000287876,-255.859580568,-206.594577089,26.7753714685,            29P    767
-255.46355876,-206.466781223,27.3291759116,-255.109810427,            29P    768
-206.238452308,27.8779554256,-254.856274457,-205.874551351,           29P    769
28.404758473,-254.808335862,-205.528334345,28.7050741086,             29P    770
-254.785913693,-205.388820876,28.8005172291,-257.146264482,           29P    771
-206.527330668,26.1675756235,-257.102103302,-206.573219657,           29P    772
26.3517820631,-256.763545526,-206.669332636,26.7981228516,            29P    773
-256.223336122,-206.675236664,27.4706453457,-255.733737375,           29P    774
-206.519821134,28.151404347,-255.33073039,-206.200603718,             29P    775
28.8426515396,-255.213355916,-205.820891778,29.2576674482,            29P    776
-255.173476675,-205.663679693,29.3889585351,-258.086592628,           29P    777
-206.23864068,26.1279581495,-258.054858093,-206.314881206,            29P    778
26.3450365852,-257.674859112,-206.605440059,26.8433392708,            29P    779
-257.007298508,-206.800722361,27.6362058026,-256.37171759,            29P    780
-206.75443774,28.448428047,-255.785148478,-206.527697466,             29P    781
29.302204126,-255.608145169,-206.098961865,29.8263493191,             29P    782
-255.556076061,-205.918636746,29.9909190528,-258.615504634,           29P    783
-205.845048219,26.1057448241,-258.60605323,-205.943416748,            29P    784
26.3521991165,-258.234573633,-206.365224875,26.8920816943,            29P    785
-257.532171411,-206.790450788,27.7431591682,-256.803886509,           29P    786
-206.87701654,28.6451983378,-256.114141433,-206.71041333,             29P    787
29.6067379465,-255.884605783,-206.254661311,30.209512896,             29P    788
-255.815305806,-206.063869103,30.3986635139,-258.968960356,           29P    789
-205.432235389,26.0832293907,-258.722700211,-205.878273965,           29P    790
26.5449108928,-258.395669955,-206.352913223,27.0758988887,            29P    791
-257.701448091,-206.805106279,27.9315912507,-256.970967218,           29P    792
-206.93990055,28.8395713757,-256.267483265,-206.781292154,            29P    793
29.8127161622,-256.026761226,-206.320681829,30.4189175792,            29P    794
-255.949433027,-206.129126023,30.6078618392,0.,1.,0.,1.;              29P    795
128,7,7,3,3,0,0,0,0,0,0.,0.,0.,0.,0.2,0.4,0.6,0.8,1.,1.,1.,1.,        31P    796
0.,0.,0.,0.,0.2,0.4,0.6,0.8,1.,1.,1.,1.,1.,1.,1.,1.,1.,1.,1.,1.,      31P    797
1.,1.,1.,1.,1.,1.,1.,1.,1.,1.,1.,1.,1.,1.,1.,1.,1.,1.,1.,1.,1.,       31P    798
1.,1.,1.,1.,1.,1.,1.,1.,1.,1.,1.,1.,1.,1.,1.,1.,1.,1.,1.,1.,1.,       31P    799
1.,1.,1.,1.,1.,1.,1.,1.,1.,1.,1.,1.,1.,1.,-253.7668044,               31P    800
-204.912863177,27.8078302005,-253.791185743,-205.001810832,           31P    801
27.765533214,-253.830916366,-205.220541332,27.6288442846,             31P    802
-253.930855973,-205.511887838,27.3869655828,-254.050648865,           31P    803
-205.770502625,27.1189606862,-254.192269006,-205.980902223,           31P    804
26.81965695,-254.298993466,-206.079692936,26.6056630777,              31P    805
-254.348908023,-206.121774254,26.4990503412,-253.632442384,           31P    806
-204.854364008,27.7272200117,-253.658754517,-204.938658138,           31P    807
27.6877185318,-253.701876994,-205.149396045,27.562617241,             31P    808
-253.799707137,-205.431306836,27.3379864507,-253.910561711,           31P    809
-205.684166921,27.087260072,-254.036951903,-205.899825367,            31P    810
26.8094105746,-254.133107806,-206.008092762,26.6078333414,            31P    811
-254.182546772,-206.055310249,26.504392784,-253.353229491,            31P    812
-204.679283152,27.6337668129,-253.382156253,-204.763178123,           31P    813
27.5941868862,-253.431871497,-204.979013791,27.4693576998,            31P    814
-253.530188197,-205.273402606,27.2491618745,-253.637581693,           31P    815
-205.544256329,27.0027024267,-253.761383452,-205.777853293,           31P    816
26.7277650637,-253.857368188,-205.897301846,26.5267646476,            31P    817
-253.905561086,-205.953208696,26.4243272237,-252.881371632,           31P    818
-204.485033208,27.5541232775,-252.916512917,-204.565583681,           31P    819
27.508248548,-252.984839981,-204.778350155,27.3716973365,             31P    820
-253.099171438,-205.075087214,27.1404805199,-253.219007958,           31P    821
-205.348533195,26.886408086,-253.345715538,-205.597506749,            31P    822
26.6110403423,-253.439267244,-205.737252106,26.4125972135,            31P    823
-253.487681804,-205.801613178,26.3103472883,-252.376498058,           31P    824
-204.383229824,27.5388281636,-252.418092896,-204.452919595,           31P    825
27.4781912393,-252.509028314,-204.642555304,27.310898437,             31P    826
-252.645886679,-204.922054656,27.0550034688,-252.781895855,           31P    827
-205.188286388,26.7856736872,-252.919385697,-205.438934242,           31P    828
26.5032726047,-253.01699069,-205.585985245,26.3025300201,             31P    829
-253.066889549,-205.655904926,26.199652577,-251.864559113,            31P    830
-204.364000849,27.5888473224,-251.90830625,-204.417370749,            31P    831
27.5096014327,-252.014314402,-204.567813303,27.3013356111,            31P    832
-252.175766512,-204.808201632,27.0021833861,-252.331589917,           31P    833
-205.054444538,26.7056871463,-252.483106545,-205.300005385,           31P    834
26.4070771544,-252.58713404,-205.450848591,26.200230974,              31P    835
-252.639874309,-205.52412801,26.0949042547,-251.527673358,            31P    836
-204.393490763,27.6400616032,-251.571767416,-204.436022671,           31P    837
27.5519158509,-251.683414195,-204.552591499,27.3176260852,            31P    838
-251.856001924,-204.760159287,26.9875023713,-252.02514527,            31P    839
-204.983232703,26.665930888,-252.189074697,-205.215919833,            31P    840
26.3486016301,-252.298274319,-205.36733957,26.1345657498,             31P    841
-252.353833939,-205.440671758,26.0260912691,-251.358296314,           31P    842
-204.410204617,27.6639675913,-251.402956564,-204.447321797,           31P    843
27.5706524273,-251.516584734,-204.549791475,27.3266374971,            31P    844
-251.69481445,-204.738384035,26.9806448526,-251.871133581,            31P    845
-204.949176101,26.6469933065,-252.041429252,-205.175874789,           31P    846
26.3207326032,-252.15339054,-205.326315775,26.102019745,              31P    847
-252.210493705,-205.39952786,25.9918051668,0.,1.,0.,1.;               31P    848
128,7,7,3,3,0,0,0,0,0,0.,0.,0.,0.,0.2,0.4,0.6,0.8,1.,1.,1.,1.,        33P    849
0.,0.,0.,0.,0.2,0.4,0.6,0.8,1.,1.,1.,1.,1.,1.,1.,1.,1.,1.,1.,1.,      33P    850
1.,1.,1.,1.,1.,1.,1.,1.,1.,1.,1.,1.,1.,1.,1.,1.,1.,1.,1.,1.,1.,       33P    851
1.,1.,1.,1.,1.,1.,1.,1.,1.,1.,1.,1.,1.,1.,1.,1.,1.,1.,1.,1.,1.,       33P    852
1.,1.,1.,1.,1.,1.,1.,1.,1.,1.,1.,1.,1.,1.,-254.759993028,             33P    853
-223.366574273,70.7900658035,-254.771999298,-223.50566838,            33P    854
70.8715579383,-254.792514132,-223.7764458,71.0515583858,              33P    855
-254.842704466,-224.132547456,71.3845564934,-254.89898388,            33P    856
-224.448518025,71.7540227248,-254.969026142,-224.707386344,           33P    857
72.1648143305,-255.021673736,-224.834082744,72.4607320133,            33P    858
-255.053016038,-224.888951468,72.6101910656,-254.894375418,           33P    859
-223.322884662,70.6433523256,-254.910517018,-223.461933869,           33P    860
70.7278016795,-254.937465976,-223.730589117,70.9125109634,            33P    861
-254.9941771,-224.083103315,71.2532913142,-255.056596406,             33P    862
-224.393861776,71.6312320049,-255.130096432,-224.660614126,           33P    863
72.041057085,-255.188056084,-224.785910632,72.3403652616,             33P    864
-255.218852657,-224.842740361,72.4941319785,-255.181258306,           33P    865
-223.310645816,70.3546575391,-255.212751815,-223.443147672,           33P    866
70.4387095202,-255.256700394,-223.690244973,70.6432706466,            33P    867
-255.329055782,-224.030003909,70.9994751455,-255.399743493,           33P    868
-224.321520679,71.3938844601,-255.475090357,-224.577693718,           33P    869
71.8121337096,-255.533096036,-224.708251508,72.1112155037,            33P    870
-255.555947957,-224.766636989,72.2681939635,-255.587954055,           33P    871
-223.350323509,69.899558401,-255.638902726,-223.479092463,            33P    872
69.9800155483,-255.702719846,-223.719933519,70.1993639673,            33P    873
-255.801830381,-224.024293344,70.5895664939,-255.89935019,            33P    874
-224.289295089,71.0156797364,-255.995938459,-224.532551778,           33P    875
71.4588412618,-256.061190693,-224.664815338,71.7678290169,            33P    876
-256.073732677,-224.722001596,71.9336829023,-256.018959522,           33P    877
-223.402965633,69.4676356852,-256.093278771,-223.524627272,           33P    878
69.5483215742,-256.185793201,-223.744464641,69.7939726186,            33P    879
-256.315245512,-224.031210124,70.2125600311,-256.428065281,           33P    880
-224.270920292,70.6635753326,-256.53670686,-224.474651368,            33P    881
71.1350368454,-256.605068732,-224.605396146,71.4528180745,            33P    882
-256.605808934,-224.667153061,71.6237505921,-256.484792522,           33P    883
-223.461030663,69.0707611491,-256.584780403,-223.566491153,           33P    884
69.1577457803,-256.70146342,-223.767597517,69.4264567151,             33P    885
-256.85431095,-224.018649847,69.8754773593,-256.980679466,            33P    886
-224.239265996,70.3477296195,-257.096070981,-224.419713431,           33P    887
70.838398134,-257.167261986,-224.529639675,71.1712301228,             33P    888
-257.155806109,-224.593088069,71.3467584129,-256.833517903,           33P    889
-223.45351545,68.8515723708,-256.946400891,-223.529770892,            33P    890
68.9478793757,-257.068876417,-223.729182807,69.2253641647,            33P    891
-257.228522473,-223.95605968,69.6936965338,-257.358971872,            33P    892
-224.143436353,70.1878412508,-257.47796934,-224.333169127,            33P    893
70.6831353304,-257.550282504,-224.440157053,71.022163682,             33P    894
-257.531846109,-224.501991601,71.1838658705,-257.05659795,            33P    895
-223.425128982,68.6961885972,-257.136239982,-223.542101058,           33P    896
68.886084231,-257.270959638,-223.712214434,69.1733773124,             33P    897
-257.428461363,-223.917900617,69.645261163,-257.556078696,            33P    898
-224.094957769,70.1369983158,-257.672702757,-224.278845706,           33P    899
70.6282951705,-257.746239579,-224.384552108,70.9621017886,            33P    900
-257.779699748,-224.461728138,71.1907923395,0.,1.,0.,1.;              33P    901
128,7,7,3,3,0,0,0,0,0,0.,0.,0.,0.,0.2,0.4,0.6,0.8,1.,1.,1.,1.,        35P    902
0.,0.,0.,0.,0.2,0.4,0.6,0.8,1.,1.,1.,1.,1.,1.,1.,1.,1.,1.,1.,1.,      35P    903
1.,1.,1.,1.,1.,1.,1.,1.,1.,1.,1.,1.,1.,1.,1.,1.,1.,1.,1.,1.,1.,       35P    904
1.,1.,1.,1.,1.,1.,1.,1.,1.,1.,1.,1.,1.,1.,1.,1.,1.,1.,1.,1.,1.,       35P    905
1.,1.,1.,1.,1.,1.,1.,1.,1.,1.,1.,1.,1.,1.,-255.053016038,             35P    906
-224.888951468,72.6101910656,-255.021673736,-224.834082744,           35P    907
72.4607320133,-254.969026142,-224.707386344,72.1648143305,            35P    908
-254.89898388,-224.448518025,71.7540227248,-254.842704466,            35P    909
-224.132547456,71.3845564934,-254.792514132,-223.7764458,             35P    910
71.0515583858,-254.771999298,-223.50566838,70.8715579383,             35P    911
-254.759993028,-223.366574273,70.7900658035,-254.922563428,           35P    912
-224.925302664,72.70148701,-254.890791838,-224.871976533,             35P    913
72.5554165102,-254.836771209,-224.745791046,72.2664314948,            35P    914
-254.764135624,-224.49528017,71.8590785526,-254.707888437,            35P    915
-224.1765545,71.5013871696,-254.658505722,-223.818840439,             35P    916
71.18010814,-254.639164908,-223.54760848,71.0094159319,               35P    917
-254.631124297,-223.408471316,70.9307596827,-254.667082132,           35P    918
-225.013744667,72.8951938815,-254.64040208,-224.963058409,            35P    919
72.7570225651,-254.592921171,-224.845611119,72.4797494093,            35P    920
-254.520679856,-224.606649072,72.0899378,-254.461868399,              35P    921
-224.30670129,71.7427198414,-254.419463183,-223.952576484,            35P    922
71.4487486892,-254.40010096,-223.693833558,71.2880793268,             35P    923
-254.393010911,-223.560291377,71.2156862808,-254.264882929,           35P    924
-225.195739696,73.1251320482,-254.242679427,-225.147724251,           35P    925
72.9973228088,-254.201943358,-225.031120514,72.7447021193,            35P    926
-254.148648571,-224.809144239,72.3864047276,-254.091639813,           35P    927
-224.531756113,72.0625686659,-254.033813933,-224.202501798,           35P    928
71.7855119485,-254.005604123,-223.953654637,71.6440644221,            35P    929
-253.994560706,-223.826727896,71.5812681654,-253.852624873,           35P    930
-225.410273722,73.3049231266,-253.830979056,-225.361479797,           35P    931
73.1860809709,-253.789981177,-225.248464408,72.951171338,             35P    932
-253.725234341,-225.025919789,72.623662034,-253.666454493,            35P    933
-224.770296383,72.3214971137,-253.606942331,-224.46930801,            35P    934
72.0588985098,-253.56828947,-224.243109648,71.9193497723,             35P    935
-253.552922861,-224.124988556,71.8612182584,-253.439756299,           35P    936
-225.652220819,73.4427356157,-253.416385109,-225.602099535,           35P    937
73.3305249374,-253.369693069,-225.48955849,73.1111874732,             35P    938
-253.298030208,-225.282647668,72.800263449,-253.22729917,             35P    939
-225.031063974,72.5261041128,-253.157286704,-224.748793421,           35P    940
72.2834026706,-253.109787897,-224.541253197,72.1469631319,            35P    941
-253.087152278,-224.434596406,72.0846902019,-253.168278923,           35P    942
-225.827974644,73.5144342022,-253.144257999,-225.778652371,           35P    943
73.4045311771,-253.09381893,-225.667309434,73.1918574782,             35P    944
-253.016807157,-225.463587694,72.8935095798,-252.937534901,           35P    945
-225.227046565,72.621856123,-252.853652985,-224.952631753,            35P    946
72.3882959507,-252.796131629,-224.748424802,72.2638925745,            35P    947
-252.768000381,-224.643130989,72.2071326561,-253.031974045,           35P    948
-225.915996848,73.547851632,-253.007908726,-225.866116712,            35P    949
73.4398275834,-252.955448415,-225.756413539,73.2301388212,            35P    950
-252.875631935,-225.557615669,72.9341202513,-252.791026253,           35P    951
-225.323613789,72.6678982938,-252.700870485,-225.053852507,           35P    952
72.4389478026,-252.637519669,-224.853380713,72.3187435253,            35P    953
-252.607316155,-224.749194009,72.2639403502,0.,1.,0.,1.;              35P    954
128,7,7,3,3,0,0,0,0,0,0.,0.,0.,0.,0.2,0.4,0.6,0.8,1.,1.,1.,1.,        37P    955
0.,0.,0.,0.,0.2,0.4,0.6,0.8,1.,1.,1.,1.,1.,1.,1.,1.,1.,1.,1.,1.,      37P    956
1.,1.,1.,1.,1.,1.,1.,1.,1.,1.,1.,1.,1.,1.,1.,1.,1.,1.,1.,1.,1.,       37P    957
1.,1.,1.,1.,1.,1.,1.,1.,1.,1.,1.,1.,1.,1.,1.,1.,1.,1.,1.,1.,1.,       37P    958
1.,1.,1.,1.,1.,1.,1.,1.,1.,1.,1.,1.,1.,1.,-259.79394146,              37P    959
-211.963107932,46.6430282231,-259.79039172,-211.872219843,            37P    960
46.4654532697,-259.782906847,-211.677835509,46.1132544739,            37P    961
-259.771729638,-211.377352179,45.5890244806,-259.78169641,            37P    962
-211.068103327,45.0692806258,-259.784418396,-210.765990512,           37P    963
44.5440467649,-259.763682113,-210.591321692,44.1793114227,            37P    964
-259.7488804,-210.494680786,44.0027360091,-259.661552306,             37P    965
-211.774474575,46.7109726069,-259.658017805,-211.682920818,           37P    966
46.529297063,-259.661461712,-211.49071814,46.1669911172,              37P    967
-259.660118363,-211.193536525,45.6278399687,-259.6827817,             37P    968
-210.885519854,45.0952423956,-259.687822823,-210.589417877,           37P    969
44.5552898185,-259.670272257,-210.419375977,44.1820209702,            37P    970
-259.655240156,-210.32157776,44.0045148656,-259.442623282,            37P    971
-211.399267573,46.9291171419,-259.439451029,-211.308774044,           37P    972
46.7362027255,-259.446577231,-211.115383905,46.3475368121,            37P    973
-259.467919285,-210.817387603,45.7682803136,-259.510379939,           37P    974
-210.513834455,45.1925049312,-259.514861401,-210.227468422,           37P    975
44.6060591974,-259.492475783,-210.061844714,44.2050705568,            37P    976
-259.481870938,-209.961608186,44.0236616393,-259.319422564,           37P    977
-210.766758341,47.2923047701,-259.318911333,-210.676374117,           37P    978
47.0834629369,-259.336354825,-210.488577522,46.6559908869,            37P    979
-259.363626958,-210.202011317,46.0167226583,-259.374773805,           37P    980
-209.914549897,45.376468728,-259.428823791,-209.639049556,            37P    981
44.7324812981,-259.431492773,-209.471986192,44.2968743426,            37P    982
-259.429479956,-209.365936025,44.1066562127,-259.403093464,           37P    983
-210.141129097,47.6608016678,-259.410540724,-210.053582857,           37P    984
47.4360679878,-259.427409103,-209.870723301,46.9780153362,            37P    985
-259.440254708,-209.597246998,46.2895565389,-259.480532374,           37P    986
-209.328233377,45.6001594841,-259.519888899,-209.066390088,           37P    987
44.9078218816,-259.547218316,-208.904396804,44.4419487952,            37P    988
-259.561967539,-208.797159872,44.2383892195,-259.688406257,           37P    989
-209.559047856,48.0187907826,-259.690797323,-209.473299497,           37P    990
47.7809074398,-259.696725634,-209.300566368,47.2990468145,            37P    991
-259.724773755,-209.056067208,46.5711408917,-259.751748099,           37P    992
-208.80720682,45.84489933,-259.77808127,-208.559449721,               37P    993
45.1177720333,-259.780621923,-208.390052012,44.633870698,             37P    994
-259.799653873,-208.279229858,44.416944988,-260.006476775,            37P    995
-209.251940295,48.2237212085,-260.002678396,-209.165844324,           37P    996
47.980391948,-259.99570472,-208.994817938,47.491897589,               37P    997
-260.007565017,-208.763372683,46.7507052314,-260.016931242,           37P    998
-208.524423702,46.0121016104,-260.036809007,-208.292073005,           37P    999
45.2711602922,-260.0319642,-208.119795792,44.7827207737,              37P   1000
-260.054038118,-208.006857208,44.5598345219,-260.182887287,           37P   1001
-209.112724963,48.3168433649,-260.176688652,-209.025837169,           37P   1002
48.0725404212,-260.162032238,-208.856759101,47.5814490644,            37P   1003
-260.160641813,-208.624816572,46.8378128976,-260.165398448,           37P   1004
-208.396496712,46.0933176312,-260.176773462,-208.169050833,           37P   1005
45.3481601168,-260.167313593,-207.998292982,44.8575474352,            37P   1006
-260.190696214,-207.885977802,44.63159298,0.,1.,0.,1.;                37P   1007
128,7,7,3,3,0,0,0,0,0,0.,0.,0.,0.,0.2,0.4,0.6,0.8,1.,1.,1.,1.,        39P   1008
0.,0.,0.,0.,0.2,0.4,0.6,0.8,1.,1.,1.,1.,1.,1.,1.,1.,1.,1.,1.,1.,      39P   1009
1.,1.,1.,1.,1.,1.,1.,1.,1.,1.,1.,1.,1.,1.,1.,1.,1.,1.,1.,1.,1.,       39P   1010
1.,1.,1.,1.,1.,1.,1.,1.,1.,1.,1.,1.,1.,1.,1.,1.,1.,1.,1.,1.,1.,       39P   1011
1.,1.,1.,1.,1.,1.,1.,1.,1.,1.,1.,1.,1.,1.,-259.7488804,               39P   1012
-210.494680786,44.0027360091,-259.763682113,-210.591321692,           39P   1013
44.1793114227,-259.784418396,-210.765990512,44.5440467649,            39P   1014
-259.78169641,-211.068103327,45.0692806258,-259.771729638,            39P   1015
-211.377352179,45.5890244806,-259.782906847,-211.677835509,           39P   1016
46.1132544739,-259.79039172,-211.872219843,46.4654532697,             39P   1017
-259.79394146,-211.963107932,46.6430282231,-259.87990255,             39P   1018
-210.736887873,44.0002470193,-259.894381903,-210.831909461,           39P   1019
44.1755202031,-259.91218075,-210.999534708,44.5291761147,             39P   1020
-259.904953717,-211.295620014,45.0369297467,-259.902263643,           39P   1021
-211.592332196,45.5436281606,-259.915644674,-211.882352165,           39P   1022
46.0545210775,-259.924940607,-212.064629149,46.4005604897,            39P   1023
-259.928505836,-212.154840633,46.5739674777,-260.18198041,            39P   1024
-211.196142688,44.0259444979,-260.194931355,-211.282298253,           39P   1025
44.1937575649,-260.199188212,-211.452204525,44.5295359718,            39P   1026
-260.190760036,-211.742710567,45.0183271171,-260.202775205,           39P   1027
-212.012948948,45.5165699758,-260.21909598,-212.284032631,            39P   1028
46.0150359835,-260.230103038,-212.460524454,46.3483069473,            39P   1029
-260.234418898,-212.545013655,46.5148566192,-260.782246135,           39P   1030
-211.771068381,44.1236313998,-260.792053139,-211.849628725,           39P   1031
44.2870266953,-260.802512309,-211.99344909,44.6088477222,             39P   1032
-260.825231331,-212.205313959,45.0954201641,-260.838653148,           39P   1033
-212.452407046,45.5646436245,-260.848669213,-212.723662921,           39P   1034
46.0217460964,-260.855747031,-212.883946534,46.3370379777,            39P   1035
-260.859046732,-212.961222976,46.4943243889,-261.503042099,           39P   1036
-212.13098997,44.3087786977,-261.512752334,-212.19267881,             39P   1037
44.4731241655,-261.530346939,-212.306967562,44.7795323442,            39P   1038
-261.544342319,-212.525774282,45.2190058704,-261.553766757,           39P   1039
-212.741975358,45.6630267425,-261.561786379,-212.975531818,           39P   1040
46.0983606895,-261.562182442,-213.144693578,46.3800341894,            39P   1041
-261.560623225,-213.223872637,46.5245953455,-262.312335896,           39P   1042
-212.275749635,44.4791783357,-262.314930135,-212.34178623,            39P   1043
44.6373169744,-262.316397363,-212.464980149,44.925761317,             39P   1044
-262.319246574,-212.630590766,45.3652265167,-262.31570972,            39P   1045
-212.826781879,45.7937037697,-262.316079095,-213.048858982,           39P   1046
46.2091989477,-262.309771793,-213.195509088,46.4864358893,            39P   1047
-262.305527283,-213.267318203,46.6280766678,-262.841809817,           39P   1048
-212.1604017,44.5596436941,-262.842435264,-212.220725059,             39P   1049
44.7144236218,-262.835359504,-212.346692247,45.0062012164,            39P   1050
-262.822060264,-212.527228224,45.4475324,-262.809319107,              39P   1051
-212.725825587,45.8808334474,-262.799774964,-212.944313437,           39P   1052
46.3049327492,-262.785835709,-213.080000238,46.5921238233,            39P   1053
-262.777431319,-213.148323836,46.7359686237,-263.094397804,           39P   1054
-212.062106143,44.5895115148,-263.095095279,-212.124823387,           39P   1055
44.7453115165,-263.084344375,-212.254617831,45.0395859531,            39P   1056
-263.068310349,-212.448162037,45.4816135977,-263.05145875,            39P   1057
-212.652128436,45.9191015256,-263.035722893,-212.868028072,           39P   1058
46.3509983382,-263.016582878,-213.002224786,46.6430782873,            39P   1059
-263.006125985,-213.070542099,46.7886593739,0.,1.,0.,1.;              39P   1060
128,7,7,3,3,0,0,0,0,0,0.,0.,0.,0.,0.2,0.4,0.6,0.8,1.,1.,1.,1.,        41P   1061
0.,0.,0.,0.,0.2,0.4,0.6,0.8,1.,1.,1.,1.,1.,1.,1.,1.,1.,1.,1.,1.,      41P   1062
1.,1.,1.,1.,1.,1.,1.,1.,1.,1.,1.,1.,1.,1.,1.,1.,1.,1.,1.,1.,1.,       41P   1063
1.,1.,1.,1.,1.,1.,1.,1.,1.,1.,1.,1.,1.,1.,1.,1.,1.,1.,1.,1.,1.,       41P   1064
1.,1.,1.,1.,1.,1.,1.,1.,1.,1.,1.,1.,1.,1.,-265.859905919,             41P   1065
-205.540585604,29.6653682826,-265.971547774,-205.586363298,           41P   1066
29.764805751,-266.194250774,-205.674821663,29.9622855564,             41P   1067
-266.524653864,-205.810896467,30.2617833039,-266.853386055,           41P   1068
-205.947968581,30.5644974172,-267.177342237,-206.09428495,            41P   1069
30.870106552,-267.38900584,-206.194565014,31.0803075102,              41P   1070
-267.495483907,-206.247894533,31.1830373203,-265.872536004,           41P   1071
-205.596277928,29.6116828715,-265.982929797,-205.642105856,           41P   1072
29.7111903606,-266.206360797,-205.73199722,29.9003307792,             41P   1073
-266.536340031,-205.869290128,30.1890860467,-266.862816439,           41P   1074
-206.009727331,30.4806550456,-267.183529806,-206.160132449,           41P   1075
30.7741529935,-267.393533018,-206.266306778,30.9714893185,            41P   1076
-267.498615261,-206.320012268,31.0745548458,-265.914971229,           41P   1077
-205.68970895,29.5135368076,-266.016825036,-205.731866039,            41P   1078
29.6034459099,-266.232084026,-205.823173188,29.7697180539,            41P   1079
-266.550367451,-205.956666353,30.0264727248,-266.86554413,            41P   1080
-206.093465646,30.2864798995,-267.169863779,-206.25104508,            41P   1081
30.5496969746,-267.377258713,-206.352755014,30.7235604881,            41P   1082
-267.474003228,-206.403214877,30.819179191,-265.996887227,            41P   1083
-205.797218749,29.346220841,-266.09030036,-205.835495708,             41P   1084
29.4252048625,-266.304381441,-205.911863782,29.5539678321,            41P   1085
-266.601643607,-206.051332354,29.7663506748,-266.912638353,           41P   1086
-206.168277015,29.9744101718,-267.21591085,-206.303752611,            41P   1087
30.1866689968,-267.416655806,-206.397173801,30.328707333,             41P   1088
-267.508118223,-206.441841687,30.4158741369,-266.099581848,           41P   1089
-205.870552592,29.173179334,-266.186877778,-205.901106004,            41P   1090
29.2416328696,-266.38793722,-205.979581922,29.3366707155,             41P   1091
-266.683404973,-206.085218678,29.4978358146,-266.977329885,           41P   1092
-206.189272504,29.6618306663,-267.276291627,-206.280406255,           41P   1093
29.8301460714,-267.474409691,-206.353801936,29.9403310562,            41P   1094
-267.560483457,-206.391722991,30.021143478,-266.196395534,            41P   1095
-205.91826117,28.9876349744,-266.275345601,-205.94398378,             41P   1096
29.0470961661,-266.468000459,-206.010209529,29.10718649,              41P   1097
-266.755346544,-206.081473194,29.2199734962,-267.040304257,           41P   1098
-206.141139006,29.3448893709,-267.323545909,-206.199772146,           41P   1099
29.4756904742,-267.516544404,-206.225982878,29.5661841184,            41P   1100
-267.595473988,-206.256371699,29.6435883228,-266.261061356,           41P   1101
-205.927152752,28.8614128512,-266.332019203,-205.949399435,           41P   1102
28.9143399416,-266.513107417,-206.000812809,28.9524528121,            41P   1103
-266.784892543,-206.045620081,29.0331540927,-267.052830868,           41P   1104
-206.075270228,29.1323155742,-267.315785082,-206.099792542,           41P   1105
29.2443869157,-267.489688337,-206.115334557,29.3252993238,            41P   1106
-267.567863354,-206.137856811,29.400539027,-266.269453889,            41P   1107
-205.926297817,28.8376221164,-266.307549478,-205.93560349,            41P   1108
28.8432974777,-266.484097631,-205.981123465,28.8754541641,            41P   1109
-266.749949494,-206.021932604,28.9441920966,-267.01357789,            41P   1110
-206.042651838,29.0311024712,-267.272215247,-206.056811957,           41P   1111
29.1317074201,-267.443293075,-206.061920162,29.2116467669,            41P   1112
-267.555515444,-206.051259001,29.2455828127,0.,1.,0.,1.;              41P   1113
128,7,7,3,3,0,0,0,0,0,0.,0.,0.,0.,0.2,0.4,0.6,0.8,1.,1.,1.,1.,        43P   1114
0.,0.,0.,0.,0.2,0.4,0.6,0.8,1.,1.,1.,1.,1.,1.,1.,1.,1.,1.,1.,1.,      43P   1115
1.,1.,1.,1.,1.,1.,1.,1.,1.,1.,1.,1.,1.,1.,1.,1.,1.,1.,1.,1.,1.,       43P   1116
1.,1.,1.,1.,1.,1.,1.,1.,1.,1.,1.,1.,1.,1.,1.,1.,1.,1.,1.,1.,1.,       43P   1117
1.,1.,1.,1.,1.,1.,1.,1.,1.,1.,1.,1.,1.,1.,-267.495483907,             43P   1118
-206.247894533,31.1830373203,-267.38900584,-206.194565014,            43P   1119
31.0803075102,-267.177342237,-206.09428495,30.870106552,              43P   1120
-266.853386055,-205.947968581,30.5644974172,-266.524653864,           43P   1121
-205.810896467,30.2617833039,-266.194250774,-205.674821663,           43P   1122
29.9622855564,-265.971547774,-205.586363298,29.764805751,             43P   1123
-265.859905919,-205.540585604,29.6653682826,-267.492883174,           43P   1124
-206.187997463,31.2731369643,-267.385245813,-206.134980207,           43P   1125
31.1706859827,-267.171250969,-206.029462268,30.9645667369,            43P   1126
-266.842651192,-205.877666906,30.6599374836,-266.509552787,           43P   1127
-205.735439112,30.3557240261,-266.17673836,-205.592139568,            43P   1128
30.051878925,-265.953336538,-205.497175205,29.8505903756,             43P   1129
-265.839697783,-205.451477886,29.7512649403,-267.460835571,           43P   1130
-206.014471776,31.4213759999,-267.353983469,-205.960298806,           43P   1131
31.3198496405,-267.139803689,-205.852779237,31.1172059696,            43P   1132
-266.803889092,-205.699369391,30.8248496766,-266.483991975,           43P   1133
-205.546009607,30.5151483761,-266.146765849,-205.397609124,           43P   1134
30.222018134,-265.926832735,-205.296284463,30.0220382159,             43P   1135
-265.812574252,-205.248831872,29.9249200001,-267.513699935,           43P   1136
-205.698742417,31.5629115314,-267.407484744,-205.642539309,           43P   1137
31.4621725784,-267.186881863,-205.530976977,31.2697115858,            43P   1138
-266.853910328,-205.364144155,30.9827320925,-266.525562495,           43P   1139
-205.205701937,30.6859648014,-266.209400616,-205.042386347,           43P   1140
30.3788066049,-265.982544993,-204.937062488,30.1897235781,            43P   1141
-265.871700189,-204.88428539,30.0922129794,-267.64014979,             43P   1142
-205.383706788,31.6234192698,-267.530963675,-205.324470207,           43P   1143
31.5275691635,-267.315693524,-205.205944449,31.332514833,             43P   1144
-266.992722662,-205.028680164,31.0394874784,-266.664185244,           43P   1145
-204.859776351,30.747552916,-266.349272649,-204.686134131,            43P   1146
30.4436244368,-266.130247307,-204.571341191,30.2501778689,            43P   1147
-266.020572144,-204.514961407,30.1533998201,-267.835405822,           43P   1148
-205.09410005,31.5938997665,-267.730529539,-205.034859755,            43P   1149
31.4927204129,-267.521423827,-204.914399248,31.2908916905,            43P   1150
-267.196456367,-204.718301566,31.0101873734,-266.879254955,           43P   1151
-204.546755377,30.7058658125,-266.560591469,-204.35479235,            43P   1152
30.4159334371,-266.348307885,-204.236542651,30.2163055214,            43P   1153
-266.243981027,-204.178200926,30.1145045995,-267.998119317,           43P   1154
-204.956765613,31.5059103648,-267.893965167,-204.896768796,           43P   1155
31.4044621362,-267.686562462,-204.771207481,31.2038424616,            43P   1156
-267.368006478,-204.567901508,30.920374141,-267.053191643,            43P   1157
-204.390989952,30.6162898576,-266.743142501,-204.197700432,           43P   1158
30.3172685222,-266.537242029,-204.080629548,30.1100109576,            43P   1159
-266.432997987,-204.018256632,30.0099663363,-268.081861621,           43P   1160
-204.899265482,31.4538549538,-267.977972826,-204.838468164,           43P   1161
31.3523206865,-267.770608498,-204.710134514,31.1530709767,            43P   1162
-267.455210594,-204.508124858,30.8647858957,-267.142779885,           43P   1163
-204.326405105,30.5605514261,-266.835989721,-204.133115964,           43P   1164
30.2577548255,-266.632053888,-204.014583864,30.0489923931,            43P   1165
-266.528984625,-203.95152556,29.9478365704,0.,1.,0.,1.;               43P   1166
128,7,7,3,3,0,0,0,0,0,0.,0.,0.,0.,0.2,0.4,0.6,0.8,1.,1.,1.,1.,        45P   1167
0.,0.,0.,0.,0.2,0.4,0.6,0.8,1.,1.,1.,1.,1.,1.,1.,1.,1.,1.,1.,1.,      45P   1168
1.,1.,1.,1.,1.,1.,1.,1.,1.,1.,1.,1.,1.,1.,1.,1.,1.,1.,1.,1.,1.,       45P   1169
1.,1.,1.,1.,1.,1.,1.,1.,1.,1.,1.,1.,1.,1.,1.,1.,1.,1.,1.,1.,1.,       45P   1170
1.,1.,1.,1.,1.,1.,1.,1.,1.,1.,1.,1.,1.,1.,-264.156026374,             45P   1171
-204.901424176,28.1571978394,-264.264807366,-204.925765157,           45P   1172
28.269524556,-264.493481706,-205.011807394,28.4690313295,             45P   1173
-264.829982053,-205.147106988,28.7732941871,-265.180387361,           45P   1174
-205.274249414,29.065009833,-265.52714365,-205.401878333,             45P   1175
29.3608614999,-265.748295308,-205.49482072,29.5659586424,             45P   1176
-265.859905919,-205.540585604,29.6653682826,-264.161500331,           45P   1177
-204.980374249,28.1020949124,-264.270237309,-205.003591633,           45P   1178
28.2130062452,-264.50193372,-205.084424466,28.4118334204,             45P   1179
-264.841004625,-205.214848305,28.7160219672,-265.193621901,           45P   1180
-205.336581871,29.0079918391,-265.541826165,-205.45980738,            45P   1181
29.3047735356,-265.762173106,-205.550462824,29.5122032302,            45P   1182
-265.872536004,-205.596277928,29.6116828715,-264.191689274,           45P   1183
-205.130722867,27.9856281005,-264.298426072,-205.151444864,           45P   1184
28.0965896877,-264.536388193,-205.216133602,28.2954456501,            45P   1185
-264.877401401,-205.335515346,28.603857482,-265.232976306,            45P   1186
-205.44339921,28.8991285864,-265.579416629,-205.559947672,            45P   1187
29.2022748222,-265.800917769,-205.642502449,29.4128587422,            45P   1188
-265.914971229,-205.68970895,29.5135368076,-264.286378723,            45P   1189
-205.321261516,27.7877170974,-264.391956663,-205.33710562,            45P   1190
27.8989605222,-264.62888853,-205.38215783,28.1032142479,              45P   1191
-264.976610001,-205.469351837,28.4130064974,-265.319860166,           45P   1192
-205.575165337,28.7216316328,-265.66501195,-205.673095355,            45P   1193
29.0307017473,-265.881070629,-205.749761747,29.2482939169,            45P   1194
-265.996887227,-205.797218749,29.346220841,-264.419889918,            45P   1195
-205.471142563,27.5800868158,-264.525383913,-205.480573679,           45P   1196
27.6913378732,-264.757802557,-205.505868553,27.9021341546,            45P   1197
-265.102118917,-205.568270217,28.2189923649,-265.433331721,           45P   1198
-205.672556575,28.5386167697,-265.769639659,-205.761204112,           45P   1199
28.8565847894,-265.980869156,-205.829003371,29.0800901884,            45P   1200
-266.099581848,-205.870552592,29.173179334,-264.588885876,            45P   1201
-205.562840733,27.3622918014,-264.691006873,-205.570891613,           45P   1202
27.4757159867,-264.91138906,-205.58309575,27.6943365056,              45P   1203
-265.236949973,-205.645370518,28.0208921242,-265.559727685,           45P   1204
-205.728356803,28.3456019921,-265.880432334,-205.813160099,           45P   1205
28.6705453386,-266.079553854,-205.880193148,28.8996357387,            45P   1206
-266.196395534,-205.91826117,28.9876349744,-264.715233588,            45P   1207
-205.593158359,27.2213495932,-264.815014919,-205.600511421,           45P   1208
27.3353729759,-265.023836372,-205.610657262,27.5589072393,            45P   1209
-265.337186499,-205.669505733,27.8890198187,-265.648108795,           45P   1210
-205.747540737,28.2168802681,-265.959585709,-205.821804024,           45P   1211
28.5452294107,-266.147528801,-205.891558059,28.7767295067,            45P   1212
-266.261061356,-205.927152752,28.8614128512,-264.78178161,            45P   1213
-205.602127456,27.1522505605,-264.881746145,-205.608940361,           45P   1214
27.2689438454,-265.084460456,-205.619939351,27.5040156118,            45P   1215
-265.393484226,-205.678765988,27.8462745195,-265.700931096,           45P   1216
-205.756078337,28.1848059845,-266.009558482,-205.828502954,           45P   1217
28.5226422688,-266.199465046,-205.900999172,28.7564911225,            45P   1218
-266.269453889,-205.926297817,28.8376221164,0.,1.,0.,1.;              45P   1219
128,7,7,3,3,0,0,0,0,0,0.,0.,0.,0.,0.2,0.4,0.6,0.8,1.,1.,1.,1.,        47P   1220
0.,0.,0.,0.,0.2,0.4,0.6,0.8,1.,1.,1.,1.,1.,1.,1.,1.,1.,1.,1.,1.,      47P   1221
1.,1.,1.,1.,1.,1.,1.,1.,1.,1.,1.,1.,1.,1.,1.,1.,1.,1.,1.,1.,1.,       47P   1222
1.,1.,1.,1.,1.,1.,1.,1.,1.,1.,1.,1.,1.,1.,1.,1.,1.,1.,1.,1.,1.,       47P   1223
1.,1.,1.,1.,1.,1.,1.,1.,1.,1.,1.,1.,1.,1.,-265.859905919,             47P   1224
-205.540585604,29.6653682826,-265.748295308,-205.49482072,            47P   1225
29.5659586424,-265.52714365,-205.401878333,29.3608614999,             47P   1226
-265.180387361,-205.274249414,29.065009833,-264.829982053,            47P   1227
-205.147106988,28.7732941871,-264.493481706,-205.011807394,           47P   1228
28.4690313295,-264.264807366,-204.925765157,28.269524556,             47P   1229
-264.156026374,-204.901424176,28.1571978394,-265.839697783,           47P   1230
-205.451477886,29.7512649403,-265.726090831,-205.405793354,           47P   1231
29.6519673018,-265.504024493,-205.310662994,29.4491778637,            47P   1232
-265.159884292,-205.177683406,29.1533426282,-264.813185707,           47P   1233
-205.043881845,28.8605663779,-264.480817053,-204.902996652,           47P   1234
28.5547377178,-264.256808935,-204.811124987,28.352777314,             47P   1235
-264.147963113,-204.785128923,28.2383657048,-265.812574252,           47P   1236
-205.248831872,29.9249200001,-265.698705001,-205.201540934,           47P   1237
29.828132627,-265.480309344,-205.102315507,29.6257680881,             47P   1238
-265.14800204,-204.955732704,29.3258493491,-264.811263292,            47P   1239
-204.816085682,29.0275553932,-264.478920633,-204.670388148,           47P   1240
28.7266975299,-264.269347953,-204.57132253,28.5147711411,             47P   1241
-264.162987694,-204.545037859,28.3955354736,-265.871700189,           47P   1242
-204.88428539,30.0922129794,-265.761579571,-204.831853103,            47P   1243
29.9953394504,-265.536101363,-204.727767456,29.8063144055,            47P   1244
-265.223316991,-204.5726129,29.4956314745,-264.895410754,             47P   1245
-204.423963777,29.1963235139,-264.585891609,-204.275788369,           47P   1246
28.8779396712,-264.389927418,-204.175240199,28.6573231432,            47P   1247
-264.277775113,-204.150648996,28.5360801124,-266.020572144,           47P   1248
-204.514961407,30.1533998201,-265.911956452,-204.459126257,           47P   1249
30.0575566548,-265.691139927,-204.348025944,29.8700261681,            47P   1250
-265.375418338,-204.183173962,29.5698437013,-265.073565013,           47P   1251
-204.038303765,29.2460211342,-264.780098145,-203.890178176,           47P   1252
28.9165971663,-264.582481159,-203.787081919,28.7004187281,            47P   1253
-264.462924083,-203.763561327,28.5794422731,-266.243981027,           47P   1254
-204.178200926,30.1145045995,-266.140988178,-204.120605206,           47P   1255
30.0140053876,-265.935919546,-204.012491288,29.8094754984,            47P   1256
-265.626492276,-203.839397759,29.5092621317,-265.330447513,           47P   1257
-203.692887606,29.1838977164,-265.039001677,-203.545216581,           47P   1258
28.8544214646,-264.854611956,-203.4493116,28.6255281857,              47P   1259
-264.72894094,-203.424456911,28.504565367,-266.432997987,             47P   1260
-204.018256632,30.0099663363,-266.330412839,-203.956876292,           47P   1261
29.9115137812,-266.127766597,-203.847086183,29.7051661547,            47P   1262
-265.827243686,-203.67989196,29.3926003155,-265.529502502,            47P   1263
-203.525036628,29.071846649,-265.247472238,-203.387501144,            47P   1264
28.7285625375,-265.065943897,-203.298652778,28.4945479641,            47P   1265
-264.936600379,-203.273146667,28.3775109954,-266.528984625,           47P   1266
-203.95152556,29.9478365704,-266.427555562,-203.889470738,            47P   1267
29.848290497,-266.22664929,-203.77482216,29.64186654,                 47P   1268
-265.929036998,-203.609008296,29.3242765687,-265.632452615,           47P   1269
-203.454557733,29.0007249104,-265.350972423,-203.319131589,           47P   1270
28.6549334553,-265.169880396,-203.234092559,28.4181558159,            47P   1271
-265.039568556,-203.207924048,28.3018241776,0.,1.,0.,1.;              47P   1272
128,7,7,3,3,0,0,0,0,0,0.,0.,0.,0.,0.2,0.4,0.6,0.8,1.,1.,1.,1.,        49P   1273
0.,0.,0.,0.,0.2,0.4,0.6,0.8,1.,1.,1.,1.,1.,1.,1.,1.,1.,1.,1.,1.,      49P   1274
1.,1.,1.,1.,1.,1.,1.,1.,1.,1.,1.,1.,1.,1.,1.,1.,1.,1.,1.,1.,1.,       49P   1275
1.,1.,1.,1.,1.,1.,1.,1.,1.,1.,1.,1.,1.,1.,1.,1.,1.,1.,1.,1.,1.,       49P   1276
1.,1.,1.,1.,1.,1.,1.,1.,1.,1.,1.,1.,1.,1.,-231.02674524,              49P   1277
-181.384033343,41.6485418406,-231.002139797,-181.44356379,            49P   1278
41.6522241841,-230.953761132,-181.566232084,41.6669576306,            49P   1279
-230.887766332,-181.752794923,41.6914275628,-230.82481443,            49P   1280
-181.940903316,41.7176128369,-230.766845533,-182.13122599,            49P   1281
41.7448237951,-230.728512685,-182.260068074,41.7617098802,            49P   1282
-230.712567706,-182.314291955,41.7605436641,-231.039000933,           49P   1283
-181.275534954,41.8631639512,-231.015585157,-181.338568834,           49P   1284
41.8598992391,-230.968675479,-181.472118536,41.8537282344,            49P   1285
-230.905797566,-181.674766913,41.848966765,-230.842695902,            49P   1286
-181.876990486,41.8492540684,-230.784616605,-182.081096293,           49P   1287
41.8526908939,-230.745198252,-182.217897574,41.8551776381,            49P   1288
-230.7109456,-182.327330401,41.8080441091,-231.019853212,             49P   1289
-181.193816634,42.1310642764,-230.996326086,-181.275065221,           49P   1290
42.1164010867,-230.944062675,-181.453107103,42.0895052818,            49P   1291
-230.874095791,-181.722939105,42.062187141,-230.802515838,            49P   1292
-181.992052937,42.0517051321,-230.733966103,-182.263329986,           49P   1293
42.0510023879,-230.689327874,-182.446903031,42.0522048585,            49P   1294
-230.65444023,-182.566973456,42.0031518012,-230.985279831,            49P   1295
-181.056319698,42.5289908307,-230.964438115,-181.167631425,           49P   1296
42.4980859918,-230.916547722,-181.417074534,42.4440086623,            49P   1297
-230.846010061,-181.790798396,42.3847990806,-230.774448036,           49P   1298
-182.167294785,42.3571620652,-230.70986538,-182.547038002,            49P   1299
42.346778263,-230.666154117,-182.805232084,42.3409987528,             49P   1300
-230.633509831,-182.939646062,42.2895537577,-230.94475869,            49P   1301
-180.905497947,42.9220026475,-230.931830174,-181.050293352,           49P   1302
42.8767410077,-230.896243389,-181.372287643,42.8001055268,            49P   1303
-230.836411329,-181.853957175,42.7090161428,-230.780914835,           49P   1304
-182.34260186,42.6614821714,-230.728294337,-182.833389962,            49P   1305
42.6372001183,-230.698978535,-183.166144403,42.6241449754,            49P   1306
-230.66950934,-183.317665185,42.5690456415,-230.895904767,            49P   1307
-180.751292095,43.3130430493,-230.892661027,-180.935958744,           49P   1308
43.2574951333,-230.883731248,-181.327537611,43.1578299998,            49P   1309
-230.849759235,-181.917494393,43.0334751188,-230.821956082,           49P   1310
-182.517543522,42.9621508997,-230.789123564,-183.118390259,           49P   1311
42.9220378199,-230.786397107,-183.523984515,42.8995216275,            49P   1312
-230.762104793,-183.695704083,42.8392324187,-230.853285704,           49P   1313
-180.671343671,43.5793582023,-230.864893754,-180.883821604,           49P   1314
43.5145214157,-230.881703846,-181.315570686,43.3940594191,            49P   1315
-230.880876571,-181.971629175,43.2462595289,-230.869764462,           49P   1316
-182.638224048,43.1566016114,-230.86581109,-183.307444866,            49P   1317
43.0999425614,-230.879437684,-183.756513797,43.076109309,             49P   1318
-230.86322295,-183.953099813,43.0054572462,-230.834943311,            49P   1319
-180.652802455,43.7076706132,-230.853885809,-180.868814011,           49P   1320
43.6409843277,-230.883059028,-181.311002339,43.5180718088,            49P   1321
-230.898593848,-181.983689065,43.3652277454,-230.900523209,           49P   1322
-182.666951859,43.2694090566,-230.910199826,-183.353412835,           49P   1323
43.205681913,-230.942683582,-183.811360959,43.174088014,              49P   1324
-230.965265944,-184.070721714,43.1572427317,0.,1.,0.,1.;              49P   1325
128,7,7,3,3,0,0,0,0,0,0.,0.,0.,0.,0.2,0.4,0.6,0.8,1.,1.,1.,1.,        51P   1326
0.,0.,0.,0.,0.2,0.4,0.6,0.8,1.,1.,1.,1.,1.,1.,1.,1.,1.,1.,1.,1.,      51P   1327
1.,1.,1.,1.,1.,1.,1.,1.,1.,1.,1.,1.,1.,1.,1.,1.,1.,1.,1.,1.,1.,       51P   1328
1.,1.,1.,1.,1.,1.,1.,1.,1.,1.,1.,1.,1.,1.,1.,1.,1.,1.,1.,1.,1.,       51P   1329
1.,1.,1.,1.,1.,1.,1.,1.,1.,1.,1.,1.,1.,1.,-230.712567706,             51P   1330
-182.314291955,41.7605436641,-230.728512685,-182.260068074,           51P   1331
41.7617098802,-230.766845533,-182.13122599,41.7448237951,             51P   1332
-230.82481443,-181.940903316,41.7176128369,-230.887766332,            51P   1333
-181.752794923,41.6914275628,-230.953761132,-181.566232084,           51P   1334
41.6669576306,-231.002139797,-181.44356379,41.6522241841,             51P   1335
-231.02674524,-181.384033343,41.6485418406,-230.684248691,            51P   1336
-182.3948032,41.6584956965,-230.701815776,-182.327540873,             51P   1337
41.6121614676,-230.738411818,-182.211433506,41.5722364371,            51P   1338
-230.796204075,-182.043163844,41.5069868666,-230.858916357,           51P   1339
-181.877639739,41.4393648394,-230.929898177,-181.716813762,           51P   1340
41.3681246645,-230.980627222,-181.61155572,41.3199440959,             51P   1341
-231.007136131,-181.557630765,41.3051464636,-230.522171621,           51P   1342
-182.8560219,41.4109569502,-230.54210713,-182.767254353,              51P   1343
41.321896151,-230.578494894,-182.640934853,41.2074597505,             51P   1344
-230.642438641,-182.472619037,41.0195494181,-230.714051464,           51P   1345
-182.31409514,40.8272018055,-230.789516004,-182.163214161,            51P   1346
40.6281919841,-230.852956965,-182.075062464,40.4885039667,            51P   1347
-230.886672911,-182.021746945,40.446787658,-230.193491648,            51P   1348
-183.444926452,40.9806198951,-230.197787315,-183.354732988,           51P   1349
40.8483434816,-230.221539847,-183.184324465,40.6053408731,            51P   1350
-230.266874365,-182.971740385,40.2138841408,-230.333951185,           51P   1351
-182.760452338,39.8203361395,-230.410566142,-182.5653821,             51P   1352
39.4128465052,-230.446637855,-182.436101281,39.1392718246,            51P   1353
-230.485993523,-182.362225017,39.0519593978,-229.768486152,           51P   1354
-183.941201767,40.5234760289,-229.750339819,-183.838836253,           51P   1355
40.3482560661,-229.749129164,-183.597982304,39.9829491388,            51P   1356
-229.782662882,-183.273650706,39.4006465895,-229.827356808,           51P   1357
-182.979493466,38.8153267722,-229.824969502,-182.671959549,           51P   1358
38.2313466994,-229.811163605,-182.456311776,37.8391558962,            51P   1359
-229.850674489,-182.34380939,37.7069936047,-229.250221215,            51P   1360
-184.321838752,40.0511985088,-229.202970043,-184.197238138,           51P   1361
39.8375699879,-229.174724931,-183.857370807,39.367532699,             51P   1362
-229.188050524,-183.40974713,38.6094909514,-229.169513941,            51P   1363
-182.956508688,37.875751433,-229.09397879,-182.501480387,             51P   1364
37.1457138699,-229.009863987,-182.172916783,36.674139886,             51P   1365
-229.041914969,-182.010205139,36.5050134143,-228.859319483,           51P   1366
-184.478357748,39.7405981449,-228.784677165,-184.317245968,           51P   1367
39.4950204335,-228.748304401,-183.917408025,38.9634278679,            51P   1368
-228.71044735,-183.384664873,38.1185777812,-228.670811657,            51P   1369
-182.824087829,37.2968602378,-228.561482566,-182.245624629,           51P   1370
36.4951323257,-228.443562536,-181.85774072,35.967320319,              51P   1371
-228.481428085,-181.665081465,35.7635739224,-228.577791864,           51P   1372
-184.613987052,39.5874233489,-228.580397682,-184.367559616,           51P   1373
39.3338478778,-228.540508597,-183.950382229,38.8038419962,            51P   1374
-228.486609856,-183.397236197,37.9505194041,-228.429918421,           51P   1375
-182.811144722,37.1206483063,-228.305851216,-182.207154522,           51P   1376
36.3064690574,-228.174393738,-181.813305661,35.7570709872,            51P   1377
-228.078852128,-181.482262565,35.3126274099,0.,1.,0.,1.;              51P   1378
128,7,7,3,3,0,0,0,0,0,0.,0.,0.,0.,0.2,0.4,0.6,0.8,1.,1.,1.,1.,        53P   1379
0.,0.,0.,0.,0.2,0.4,0.6,0.8,1.,1.,1.,1.,1.,1.,1.,1.,1.,1.,1.,1.,      53P   1380
1.,1.,1.,1.,1.,1.,1.,1.,1.,1.,1.,1.,1.,1.,1.,1.,1.,1.,1.,1.,1.,       53P   1381
1.,1.,1.,1.,1.,1.,1.,1.,1.,1.,1.,1.,1.,1.,1.,1.,1.,1.,1.,1.,1.,       53P   1382
1.,1.,1.,1.,1.,1.,1.,1.,1.,1.,1.,1.,1.,1.,-265.039568556,             53P   1383
-203.207924048,28.3018241776,-264.936600379,-203.273146667,           53P   1384
28.3775109954,-264.72894094,-203.424456911,28.504565367,              53P   1385
-264.462924083,-203.763561327,28.5794422731,-264.277775113,           53P   1386
-204.150648996,28.5360801124,-264.162987694,-204.545037859,           53P   1387
28.3955354736,-264.147963113,-204.785128923,28.2383657048,            53P   1388
-264.156026374,-204.901424176,28.1571978394,-264.831069611,           53P   1389
-203.16605443,28.1156935564,-264.72965075,-203.23233689,              53P   1390
28.1902518456,-264.536212635,-203.38633991,28.3190575247,             53P   1391
-264.287511398,-203.729052202,28.4019470916,-264.120674213,           53P   1392
-204.116202087,28.3662450897,-264.021063155,-204.509964235,           53P   1393
28.2364303033,-264.009949923,-204.752166705,28.093295268,             53P   1394
-264.01809539,-204.870560554,28.0147709827,-264.332881748,            53P   1395
-203.133258559,27.7456920695,-264.244911539,-203.20741415,            53P   1396
27.807764958,-264.090778276,-203.376569595,27.9293144245,             53P   1397
-263.910271046,-203.729829635,28.0047550775,-263.786395649,           53P   1398
-204.104858724,27.9940416946,-263.718456272,-204.49478855,            53P   1399
27.9038833533,-263.731500544,-204.732685146,27.7836500126,            53P   1400
-263.748152606,-204.839232591,27.7143424678,-263.6157146,             53P   1401
-203.212453939,27.1546442054,-263.544754152,-203.29072586,            53P   1402
27.2041375126,-263.4475839,-203.465119919,27.3244568654,              53P   1403
-263.3366542,-203.786827838,27.4250116389,-263.286142764,             53P   1404
-204.137255908,27.4425831964,-263.287990898,-204.490890791,           53P   1405
27.3882782043,-263.330969312,-204.707961291,27.3051872354,            53P   1406
-263.349915872,-204.804371118,27.2523151327,-262.91573348,            53P   1407
-203.361990912,26.5602915184,-262.863689119,-203.443442035,           53P   1408
26.5952562678,-262.823863377,-203.609746195,26.7116751666,            53P   1409
-262.804431048,-203.90261394,26.8144458689,-262.801641058,            53P   1410
-204.207787182,26.8783175425,-262.860272141,-204.514483534,           53P   1411
26.8686958498,-262.927907498,-204.70378109,26.8275599121,             53P   1412
-262.951781538,-204.786793588,26.7868586628,-262.260844282,           53P   1413
-203.642170829,25.959294766,-262.227092815,-203.722541007,            53P   1414
25.9781773233,-262.241755931,-203.860678981,26.0868196761,            53P   1415
-262.283258045,-204.090798096,26.2095674349,-262.352631717,           53P   1416
-204.329444564,26.2916745113,-262.445425945,-204.568342463,           53P   1417
26.3394660899,-262.529685604,-204.717890812,26.3455738618,            53P   1418
-262.553418864,-204.788452358,26.319110681,-261.847692987,            53P   1419
-203.88855329,25.5678066492,-261.829616216,-203.964260246,            53P   1420
25.5726822985,-261.869776484,-204.072909101,25.6797190318,            53P   1421
-261.954398213,-204.252236416,25.8037469945,-262.052868108,           53P   1422
-204.436753026,25.9073405536,-262.177860543,-204.619182082,           53P   1423
25.9817212569,-262.274385783,-204.733976557,26.0166748338,            53P   1424
-262.299203165,-204.792189891,25.9974119208,-261.599454239,           53P   1425
-204.035362312,25.3324033431,-261.625079779,-204.094880804,           53P   1426
25.3819920344,-261.69408005,-204.183496814,25.4832246099,             53P   1427
-261.799732188,-204.334154338,25.6090429828,-261.916655946,           53P   1428
-204.490035361,25.7177806608,-262.048290537,-204.645316664,           53P   1429
25.807653635,-262.148025956,-204.743980472,25.8558121705,             53P   1430
-262.173429256,-204.798380688,25.8393364868,0.,1.,0.,1.;              53P   1431
128,7,7,3,3,0,0,0,0,0,0.,0.,0.,0.,0.2,0.4,0.6,0.8,1.,1.,1.,1.,        55P   1432
0.,0.,0.,0.,0.2,0.4,0.6,0.8,1.,1.,1.,1.,1.,1.,1.,1.,1.,1.,1.,1.,      55P   1433
1.,1.,1.,1.,1.,1.,1.,1.,1.,1.,1.,1.,1.,1.,1.,1.,1.,1.,1.,1.,1.,       55P   1434
1.,1.,1.,1.,1.,1.,1.,1.,1.,1.,1.,1.,1.,1.,1.,1.,1.,1.,1.,1.,1.,       55P   1435
1.,1.,1.,1.,1.,1.,1.,1.,1.,1.,1.,1.,1.,1.,-224.549592349,             55P   1436
-172.873028775,28.2360680345,-224.50119657,-172.968013483,            55P   1437
28.3508745992,-224.410308761,-173.175217121,28.5706517491,            55P   1438
-224.264731261,-173.563113856,28.8044882531,-224.136680509,           55P   1439
-173.978957861,28.9881071235,-224.030603906,-174.409580196,           55P   1440
29.1519071044,-223.975020758,-174.700084097,29.2597419696,            55P   1441
-223.987038098,-174.883416588,29.3637038323,-224.652920719,           55P   1442
-172.847891668,28.2798815788,-224.598457052,-172.936623197,           55P   1443
28.397366814,-224.500284659,-173.137034316,28.624867407,              55P   1444
-224.349688716,-173.523605889,28.8640201576,-224.220083234,           55P   1445
-173.941147877,29.0496480358,-224.114769314,-174.375347869,           55P   1446
29.2138517916,-224.062205981,-174.669327418,29.3207364245,            55P   1447
-224.065863339,-174.813326285,29.3973095831,-224.717999691,           55P   1448
-172.850367647,28.3329024483,-224.654829543,-172.925390034,           55P   1449
28.4343129697,-224.549039388,-173.119611953,28.6643048255,            55P   1450
-224.403508917,-173.505307989,28.9102410803,-224.282082117,           55P   1451
-173.921458276,29.1054155056,-224.189370768,-174.35560946,            55P   1452
29.2802217499,-224.149608148,-174.648385707,29.3957052601,            55P   1453
-224.155983876,-174.803953649,29.4805213025,-224.818734268,           55P   1454
-172.843341288,28.3974924324,-224.739824975,-172.905265809,           55P   1455
28.4877319879,-224.625186388,-173.089308655,28.7170203905,            55P   1456
-224.485082987,-173.464202673,28.9731786656,-224.375300999,           55P   1457
-173.870451227,29.1800696592,-224.299643098,-174.297905547,           55P   1458
29.3698782285,-224.276414921,-174.587425102,29.4972610759,            55P   1459
-224.285011982,-174.738265629,29.5801659046,-224.921456601,           55P   1460
-172.839993753,28.4530372729,-224.827623253,-172.886165612,           55P   1461
28.5370511718,-224.701784577,-173.049926683,28.765014068,             55P   1462
-224.569835398,-173.409472454,29.0282775559,-224.469006684,           55P   1463
-173.797697439,29.2458546275,-224.412325874,-174.20990969,            55P   1464
29.4511525607,-224.400678305,-174.487604653,29.5852774004,            55P   1465
-224.409933233,-174.633994958,29.6663142242,-225.023189563,           55P   1466
-172.84082696,28.504507638,-224.917468628,-172.866508098,             55P   1467
28.5827318105,-224.783298239,-173.009977074,28.8054418805,            55P   1468
-224.652595277,-173.342851623,29.0752360746,-224.563093009,           55P   1469
-173.709984862,29.300203313,-224.512586207,-174.099647381,            55P   1470
29.513702417,-224.507934551,-174.365390616,29.648449493,              55P   1471
-224.517769824,-174.505685453,29.7280726609,-225.086933966,           55P   1472
-172.846243611,28.5369016476,-224.978636168,-172.852813148,           55P   1473
28.6102809524,-224.836943159,-172.974689428,28.8291992616,            55P   1474
-224.710709377,-173.293502601,29.0978462062,-224.624154241,           55P   1475
-173.639098417,29.3316079639,-224.575753768,-174.011641117,           55P   1476
29.5420092059,-224.569640409,-174.264551167,29.6744034035,            55P   1477
-224.578995296,-174.39952678,29.7529395495,-225.122412733,            55P   1478
-172.848002898,28.5506474399,-225.012386183,-172.845428831,           55P   1479
28.6224271481,-224.869855702,-172.953661027,28.8359121646,            55P   1480
-224.742725485,-173.258136536,29.1026156119,-224.65655932,            55P   1481
-173.590527917,29.3355942303,-224.607790353,-173.951348848,           55P   1482
29.5464691449,-224.600773915,-174.197834881,29.6789638369,            55P   1483
-224.609263224,-174.331341399,29.7576930273,0.,1.,0.,1.;              55P   1484
128,7,7,3,3,0,0,0,0,0,0.,0.,0.,0.,0.2,0.4,0.6,0.8,1.,1.,1.,1.,        57P   1485
0.,0.,0.,0.,0.2,0.4,0.6,0.8,1.,1.,1.,1.,1.,1.,1.,1.,1.,1.,1.,1.,      57P   1486
1.,1.,1.,1.,1.,1.,1.,1.,1.,1.,1.,1.,1.,1.,1.,1.,1.,1.,1.,1.,1.,       57P   1487
1.,1.,1.,1.,1.,1.,1.,1.,1.,1.,1.,1.,1.,1.,1.,1.,1.,1.,1.,1.,1.,       57P   1488
1.,1.,1.,1.,1.,1.,1.,1.,1.,1.,1.,1.,1.,1.,-223.987038098,             57P   1489
-174.883416588,29.3637038323,-223.975020758,-174.700084097,           57P   1490
29.2597419696,-224.030603906,-174.409580196,29.1519071044,            57P   1491
-224.136680509,-173.978957861,28.9881071235,-224.264731261,           57P   1492
-173.563113856,28.8044882531,-224.410308761,-173.175217121,           57P   1493
28.5706517491,-224.50119657,-172.968013483,28.3508745992,             57P   1494
-224.549592349,-172.873028775,28.2360680345,-223.810704117,           57P   1495
-174.894957273,29.2145308366,-223.835524399,-174.749294784,           57P   1496
29.1621508419,-223.895939253,-174.464351919,29.052795605,             57P   1497
-224.003236149,-174.039453837,28.8896416638,-224.128799332,           57P   1498
-173.626326603,28.7092372059,-224.266347324,-173.236309609,           57P   1499
28.4839066966,-224.345579798,-173.018237941,28.2764870554,            57P   1500
-224.384266957,-172.913248147,28.1659663636,-223.446643112,           57P   1501
-175.003609921,28.9670972861,-223.469289041,-174.878355353,           57P   1502
28.9138298483,-223.524586167,-174.607157266,28.7992798922,            57P   1503
-223.623884863,-174.202070726,28.628967362,-223.734329995,            57P   1504
-173.800556104,28.4499812008,-223.84519734,-173.412043802,            57P   1505
28.2440749848,-223.898897452,-173.175367251,28.0713141617,            57P   1506
-223.925740172,-173.057392105,27.9769917561,-222.836283379,           57P   1507
-175.149929801,28.6861523617,-222.857543518,-175.030377952,           57P   1508
28.6220219677,-222.906600209,-174.768759018,28.4896476442,            57P   1509
-222.993108234,-174.373183245,28.2997921493,-223.087942713,           57P   1510
-173.981372191,28.1055638888,-223.177809462,-173.594130862,           57P   1511
27.9020297977,-223.221863738,-173.351098401,27.7381174283,            57P   1512
-223.242878506,-173.227771797,27.6514986858,-222.188794216,           57P   1513
-175.26475839,28.4972845712,-222.205452451,-175.145662546,            57P   1514
28.4231664125,-222.249867445,-174.896532874,28.2610222122,            57P   1515
-222.324920969,-174.507936404,28.0429916814,-222.402214754,           57P   1516
-174.116283805,27.8306903138,-222.475095896,-173.727134702,           57P   1517
27.6131109683,-222.511217995,-173.473704188,27.4562854089,            57P   1518
-222.529292691,-173.34586474,27.3737869799,-221.512255995,            57P   1519
-175.364350695,28.4115872596,-221.522973888,-175.243270385,           57P   1520
28.3268387717,-221.551161357,-174.989081492,28.1580969428,            57P   1521
-221.607945469,-174.599887386,27.9167921078,-221.670950643,           57P   1522
-174.218613494,27.6651996884,-221.732454883,-173.83362607,            57P   1523
27.4194663101,-221.764046356,-173.57121583,27.2637714236,             57P   1524
-221.781183855,-173.440928741,27.1816756243,-221.058012673,           57P   1525
-175.399116783,28.4565476215,-221.063292175,-175.278317701,           57P   1526
28.3633380227,-221.08065056,-175.031629942,28.176899315,              57P   1527
-221.119877586,-174.647085226,27.9180261936,-221.16658847,            57P   1528
-174.258244059,27.6673213494,-221.215806394,-173.870387217,           57P   1529
27.4157422504,-221.24790323,-173.61257639,27.2469802146,              57P   1530
-221.264702753,-173.484803225,27.1626731774,-220.835456532,           57P   1531
-175.417231128,28.5016427072,-220.837960923,-175.296052469,           57P   1532
28.4044575667,-220.848927989,-175.052053629,28.212813857,             57P   1533
-220.879887707,-174.67317067,27.9422791107,-220.919349938,            57P   1534
-174.284385351,27.6872192449,-220.962756956,-173.8957178,             57P   1535
27.4324537401,-220.991887349,-173.636901209,27.2623565972,            57P   1536
-221.008550622,-173.507527619,27.177517615,0.,1.,0.,1.;               57P   1537
128,7,7,3,3,0,0,0,0,0,0.,0.,0.,0.,0.2,0.4,0.6,0.8,1.,1.,1.,1.,        59P   1538
0.,0.,0.,0.,0.2,0.4,0.6,0.8,1.,1.,1.,1.,1.,1.,1.,1.,1.,1.,1.,1.,      59P   1539
1.,1.,1.,1.,1.,1.,1.,1.,1.,1.,1.,1.,1.,1.,1.,1.,1.,1.,1.,1.,1.,       59P   1540
1.,1.,1.,1.,1.,1.,1.,1.,1.,1.,1.,1.,1.,1.,1.,1.,1.,1.,1.,1.,1.,       59P   1541
1.,1.,1.,1.,1.,1.,1.,1.,1.,1.,1.,1.,1.,1.,-239.475828673,             59P   1542
-181.437222013,28.9664700097,-239.335771481,-181.461059253,           59P   1543
28.9936568015,-238.915126556,-181.585487517,29.1262398737,            59P   1544
-238.270368704,-181.721185278,29.331646822,-237.61951606,             59P   1545
-181.775911218,29.5567943827,-236.956353156,-181.752263949,           59P   1546
29.7413591285,-236.509016145,-181.691004315,29.8326483571,            59P   1547
-236.218711205,-181.664069985,29.90819631,-239.474814367,             59P   1548
-181.41672212,28.9526898409,-239.263397674,-181.423708289,            59P   1549
28.9741235264,-238.847354149,-181.537744917,29.0993003006,            59P   1550
-238.214320341,-181.654091237,29.2995561663,-237.576942532,           59P   1551
-181.693959282,29.5172177433,-236.927769087,-181.658443088,           59P   1552
29.6966940022,-236.4909818,-181.593804006,29.7792406671,              59P   1553
-236.271394317,-181.55357217,29.8243070613,-239.50904185,             59P   1554
-181.347188314,28.9009620002,-239.287227299,-181.358542362,           59P   1555
28.9199211017,-238.873404176,-181.454200802,29.0311879024,            59P   1556
-238.245616232,-181.547558483,29.2075646407,-237.616752367,           59P   1557
-181.559519388,29.4067451922,-236.9824938,-181.492206326,             59P   1558
29.5710423575,-236.554836066,-181.417672838,29.6338697617,            59P   1559
-236.333847263,-181.379694874,29.6696174127,-239.537744596,           59P   1560
-181.248437423,28.8205276186,-239.323009956,-181.26337045,            59P   1561
28.8355713603,-238.911863262,-181.340527733,28.9166778532,            59P   1562
-238.292049804,-181.394296649,29.0615722608,-237.672331658,           59P   1563
-181.377485075,29.2191168059,-237.054666433,-181.275583876,           59P   1564
29.3422503909,-236.638874951,-181.190620312,29.3723406523,            59P   1565
-236.421511817,-181.156096393,29.3974973859,-239.568185392,           59P   1566
-181.151917787,28.738213469,-239.357736817,-181.170640329,            59P   1567
28.7487541816,-238.947399525,-181.227057713,28.8026171212,            59P   1568
-238.330106413,-181.254653562,28.9032599447,-237.715832499,           59P   1569
-181.20912378,29.0191850361,-237.106507973,-181.087717188,            59P   1570
29.0876970182,-236.700252529,-180.990561988,29.0851961441,            59P   1571
-236.486727991,-180.957198271,29.1033971652,-239.599058418,           59P   1572
-181.057101685,28.6539315631,-239.390569118,-181.079135089,           59P   1573
28.6604629622,-238.977259601,-181.118356502,28.684197385,             59P   1574
-238.357366685,-181.118951793,28.7404837661,-237.738667998,           59P   1575
-181.061155203,28.8018843751,-237.132027647,-180.919775184,           59P   1576
28.8148821305,-236.730396843,-180.819689752,28.7743120855,            59P   1577
-236.520262213,-180.787820274,28.7863381128,-239.617599897,           59P   1578
-180.996448503,28.5949268005,-239.410842352,-181.020017073,           59P   1579
28.5994886926,-238.99216556,-181.051127601,28.5997602961,             59P   1580
-238.364222524,-181.037680358,28.6243952862,-237.737570152,           59P   1581
-180.971951029,28.6497074731,-237.125185463,-180.831848662,           59P   1582
28.6177767621,-236.721538237,-180.736889682,28.551084858,             59P   1583
-236.518419618,-180.704306913,28.5613314544,-239.630579175,           59P   1584
-180.966460265,28.565827051,-239.426956767,-180.991664282,            59P   1585
28.5700887822,-239.016842382,-181.020349262,28.5642049485,            59P   1586
-238.400991563,-181.008852535,28.5763906436,-237.78540176,            59P   1587
-180.946569542,28.5914448355,-237.18315794,-180.816572807,            59P   1588
28.5518435512,-236.786271016,-180.728459978,28.4850389139,            59P   1589
-236.519167867,-180.654868071,28.3959177251,0.,1.,0.,1.;              59P   1590
128,7,7,3,3,0,0,0,0,0,0.,0.,0.,0.,0.2,0.4,0.6,0.8,1.,1.,1.,1.,        61P   1591
0.,0.,0.,0.,0.2,0.4,0.6,0.8,1.,1.,1.,1.,1.,1.,1.,1.,1.,1.,1.,1.,      61P   1592
1.,1.,1.,1.,1.,1.,1.,1.,1.,1.,1.,1.,1.,1.,1.,1.,1.,1.,1.,1.,1.,       61P   1593
1.,1.,1.,1.,1.,1.,1.,1.,1.,1.,1.,1.,1.,1.,1.,1.,1.,1.,1.,1.,1.,       61P   1594
1.,1.,1.,1.,1.,1.,1.,1.,1.,1.,1.,1.,1.,1.,-236.218711205,             61P   1595
-181.664069985,29.90819631,-236.509016145,-181.691004315,             61P   1596
29.8326483571,-236.956353156,-181.752263949,29.7413591285,            61P   1597
-237.61951606,-181.775911218,29.5567943827,-238.270368704,            61P   1598
-181.721185278,29.331646822,-238.915126556,-181.585487517,            61P   1599
29.1262398737,-239.335771481,-181.461059253,28.9936568015,            61P   1600
-239.475828673,-181.437222013,28.9664700097,-236.31560631,            61P   1601
-181.836221557,29.9822178424,-236.535988211,-181.836376558,           61P   1602
29.9125246027,-236.998007178,-181.888984031,29.8064472092,            61P   1603
-237.68307555,-181.898260097,29.6158797157,-238.356045524,            61P   1604
-181.823746775,29.3807013377,-239.021143713,-181.660171815,           61P   1605
29.1683817583,-239.451569573,-181.520820795,29.0249100416,            61P   1606
-239.589335271,-181.452680352,28.9679501913,-236.43850364,            61P   1607
-182.161025167,30.089739354,-236.686633585,-182.155236891,            61P   1608
30.0202653237,-237.195306849,-182.185382083,29.9074080128,            61P   1609
-237.933938611,-182.177081101,29.6910953968,-238.6711924,             61P   1610
-182.059533552,29.4530267902,-239.390973306,-181.8381143,             61P   1611
29.2197003292,-239.849949992,-181.660039533,29.0610615313,            61P   1612
-239.993896138,-181.573157617,28.9973813202,-236.625297359,           61P   1613
-182.68180939,30.0946200948,-236.900214151,-182.67190159,             61P   1614
30.0373300487,-237.463107519,-182.67720821,29.8908471134,             61P   1615
-238.275977601,-182.653851859,29.6705698463,-239.109707996,           61P   1616
-182.458808794,29.4302103707,-239.90309891,-182.189186321,            61P   1617
29.1822731802,-240.401672215,-181.985991155,28.9949962523,            61P   1618
-240.559713984,-181.872165412,28.928437946,-236.784126087,            61P   1619
-183.195819154,29.9948125713,-237.07601594,-183.183344863,            61P   1620
29.9241046234,-237.678910287,-183.176930418,29.7764606009,            61P   1621
-238.557241844,-183.122806278,29.5373731293,-239.448728397,           61P   1622
-182.929140132,29.290467744,-240.298959541,-182.649261754,            61P   1623
29.0207548715,-240.83900184,-182.422552265,28.8219909198,             61P   1624
-241.019507829,-182.284059158,28.7590628615,-236.901483943,           61P   1625
-183.699537221,29.8034969579,-237.208440591,-183.686629963,           61P   1626
29.7350594388,-237.833150553,-183.672242431,29.5881614527,            61P   1627
-238.747695414,-183.588115351,29.3100984027,-239.660282205,           61P   1628
-183.42133947,29.0438798948,-240.535538852,-183.153918082,            61P   1629
28.7331127332,-241.097995619,-182.934918061,28.5148263308,            61P   1630
-241.306290003,-182.786051276,28.4633943151,-236.929279063,           61P   1631
-183.996413534,29.5942046235,-237.243590572,-183.987504316,           61P   1632
29.5290888109,-237.866763904,-183.964707278,29.3781002002,            61P   1633
-238.782885935,-183.876485459,29.096510614,-239.682246951,            61P   1634
-183.707412805,28.794741811,-240.554251862,-183.46122607,             61P   1635
28.4657146474,-241.112018808,-183.249687852,28.2294920143,            61P   1636
-241.342770863,-183.100855008,28.1789333003,-236.936444143,           61P   1637
-184.136027742,29.4761401527,-237.249681535,-184.129605531,           61P   1638
29.4118066611,-237.869844974,-184.106763079,29.2581417797,            61P   1639
-238.782477373,-184.017843702,28.97370709,-239.673593213,             61P   1640
-183.846815217,28.6612189669,-240.539941086,-183.605081953,           61P   1641
28.3241799745,-241.091835536,-183.396087656,28.078575737,             61P   1642
-241.330137262,-183.248869961,28.0244813181,0.,1.,0.,1.;              61P   1643
128,7,7,3,3,0,0,0,0,0,0.,0.,0.,0.,0.2,0.4,0.6,0.8,1.,1.,1.,1.,        63P   1644
0.,0.,0.,0.,0.2,0.4,0.6,0.8,1.,1.,1.,1.,1.,1.,1.,1.,1.,1.,1.,1.,      63P   1645
1.,1.,1.,1.,1.,1.,1.,1.,1.,1.,1.,1.,1.,1.,1.,1.,1.,1.,1.,1.,1.,       63P   1646
1.,1.,1.,1.,1.,1.,1.,1.,1.,1.,1.,1.,1.,1.,1.,1.,1.,1.,1.,1.,1.,       63P   1647
1.,1.,1.,1.,1.,1.,1.,1.,1.,1.,1.,1.,1.,1.,-246.824341057,             63P   1648
-164.34703824,6.9228736362,-246.837588191,-164.327213749,             63P   1649
6.91175391934,-246.910040829,-164.246590929,6.86181617187,            63P   1650
-247.039123462,-164.133525964,6.80714123921,-247.180731117,           63P   1651
-164.029629307,6.76818683083,-247.338139706,-163.944811925,           63P   1652
6.751613408,-247.447331246,-163.899455081,6.74243367683,              63P   1653
-247.502521495,-163.876304131,6.74202490111,-246.816917457,           63P   1654
-164.336188772,6.9423061476,-246.839800614,-164.263065907,            63P   1655
6.9464702029,-246.913857365,-164.183993676,6.89558665172,             63P   1656
-247.045448621,-164.073646147,6.84384006685,-247.183624288,           63P   1657
-163.966146532,6.80482615416,-247.337136994,-163.873899207,           63P   1658
6.79253480577,-247.43901643,-163.81370124,6.77814980007,              63P   1659
-247.492009953,-163.787671973,6.77575315238,-246.770549461,           63P   1660
-164.271596793,7.03399527605,-246.794315282,-164.189925989,           63P   1661
7.02879284448,-246.867139843,-164.104993019,6.9728415335,             63P   1662
-246.993255595,-163.977043258,6.91790628664,-247.117119086,           63P   1663
-163.844971755,6.86490161783,-247.255724406,-163.720527978,           63P   1664
6.83078960796,-247.347511994,-163.640309517,6.79772499904,            63P   1665
-247.397816384,-163.609225155,6.78151501021,-246.680615869,           63P   1666
-164.174773054,7.15835088136,-246.705961798,-164.078813625,           63P   1667
7.13723228329,-246.77610623,-163.977754407,7.06478576887,             63P   1668
-246.88659612,-163.817508227,6.9748900343,-246.996202845,             63P   1669
-163.651069922,6.88865205382,-247.107727234,-163.498194564,           63P   1670
6.78464607284,-247.18719642,-163.399104604,6.72069853024,             63P   1671
-247.237420206,-163.362377624,6.69321191886,-246.584117995,           63P   1672
-164.08449686,7.28161527036,-246.608105195,-163.973050238,            63P   1673
7.24286540052,-246.676258171,-163.852200709,7.14888841483,            63P   1674
-246.774839926,-163.660236246,7.01899333549,-246.867981672,           63P   1675
-163.465561008,6.88549723454,-246.961813309,-163.281827248,           63P   1676
6.73876886719,-247.026727442,-163.170276888,6.63185350972,            63P   1677
-247.076813516,-163.129828973,6.58781350915,-246.486100636,           63P   1678
-164.002719548,7.40897306272,-246.506954191,-163.874333167,           63P   1679
7.35189173399,-246.568743602,-163.730167027,7.23043535103,            63P   1680
-246.655711989,-163.506159051,7.05512257016,-246.731554486,           63P   1681
-163.284568363,6.86930934466,-246.799579064,-163.085927522,           63P   1682
6.65562420104,-246.85515269,-162.958827169,6.51492278566,             63P   1683
-246.907735575,-162.913615004,6.45570941207,-246.423572088,           63P   1684
-163.952987446,7.49911919321,-246.441050711,-163.812734113,           63P   1685
7.42995682939,-246.497541592,-163.651705363,7.28931927906,            63P   1686
-246.57419815,-163.405833687,7.07983674494,-246.634401893,            63P   1687
-163.171591308,6.85206858254,-246.69258245,-162.953657335,            63P   1688
6.60801248805,-246.74696691,-162.808053449,6.45086086693,             63P   1689
-246.800582548,-162.761057465,6.37697467303,-246.393142966,           63P   1690
-163.926809594,7.54594728143,-246.408892265,-163.785096945,           63P   1691
7.47204269079,-246.460039729,-163.618702319,7.32439673734,            63P   1692
-246.529009982,-163.365384517,7.10425758551,-246.578898164,           63P   1693
-163.126219852,6.86379615348,-246.628072664,-162.900584956,           63P   1694
6.61053131903,-246.675164226,-162.751432746,6.44421501808,            63P   1695
-246.72054738,-162.661841103,6.33767955365,0.,1.,0.,1.;               63P   1696
128,7,7,3,3,0,0,0,0,0,0.,0.,0.,0.,0.2,0.4,0.6,0.8,1.,1.,1.,1.,        65P   1697
0.,0.,0.,0.,0.2,0.4,0.6,0.8,1.,1.,1.,1.,1.,1.,1.,1.,1.,1.,1.,1.,      65P   1698
1.,1.,1.,1.,1.,1.,1.,1.,1.,1.,1.,1.,1.,1.,1.,1.,1.,1.,1.,1.,1.,       65P   1699
1.,1.,1.,1.,1.,1.,1.,1.,1.,1.,1.,1.,1.,1.,1.,1.,1.,1.,1.,1.,1.,       65P   1700
1.,1.,1.,1.,1.,1.,1.,1.,1.,1.,1.,1.,1.,1.,-247.502521495,             65P   1701
-163.876304131,6.74202490111,-247.447331246,-163.899455081,           65P   1702
6.74243367683,-247.338139706,-163.944811925,6.751613408,              65P   1703
-247.180731117,-164.029629307,6.76818683083,-247.039123462,           65P   1704
-164.133525964,6.80714123921,-246.910040829,-164.246590929,           65P   1705
6.86181617187,-246.837588191,-164.327213749,6.91175391934,            65P   1706
-246.824341057,-164.34703824,6.9228736362,-247.5138337,               65P   1707
-163.971687386,6.70572757464,-247.456279401,-163.991740778,           65P   1708
6.7039970625,-247.339323846,-164.028555297,6.70328786172,             65P   1709
-247.177011361,-164.111249231,6.72107958325,-247.03032853,            65P   1710
-164.21678693,6.75611269621,-246.904334213,-164.340188468,            65P   1711
6.81132140333,-246.834048315,-164.429850297,6.85620786564,            65P   1712
-246.807350599,-164.441442173,6.89566822889,-247.46365649,            65P   1713
-164.093177209,6.54156140907,-247.399436331,-164.115129197,           65P   1714
6.54517170803,-247.269402593,-164.161336295,6.5670134743,             65P   1715
-247.097179625,-164.269403519,6.60999302914,-246.952553166,           65P   1716
-164.410085936,6.65497997072,-246.8267349,-164.570720901,             65P   1717
6.71008091259,-246.767298107,-164.690247295,6.75452557554,            65P   1718
-246.741243306,-164.719442102,6.8043392801,-247.35295241,             65P   1719
-164.113344595,6.22526472889,-247.286673677,-164.16593832,            65P   1720
6.23941230222,-247.154682922,-164.282575443,6.30679256662,            65P   1721
-246.972607447,-164.468032083,6.41252882749,-246.819835362,           65P   1722
-164.682652667,6.50516348878,-246.717379533,-164.926771858,           65P   1723
6.59250706963,-246.682098725,-165.099722489,6.65460954014,            65P   1724
-246.664571208,-165.152606343,6.7220817568,-247.217531434,            65P   1725
-164.155656523,5.94329155007,-247.147186563,-164.234550239,           65P   1726
5.96636659104,-247.020723642,-164.408534516,6.06183318383,            65P   1727
-246.848795817,-164.681070325,6.21105162873,-246.736109303,           65P   1728
-164.984187629,6.35100599564,-246.671637507,-165.306264893,           65P   1729
6.48927240102,-246.669977389,-165.524868822,6.58012737998,            65P   1730
-246.666642813,-165.596384989,6.6697554354,-247.091017018,            65P   1731
-164.150344516,5.64431602286,-247.018645468,-164.263710714,           65P   1732
5.67395245241,-246.900733917,-164.509766554,5.79662390213,            65P   1733
-246.765827962,-164.890175229,5.99077445536,-246.688033469,           65P   1734
-165.284978634,6.18626718115,-246.684110215,-165.685829189,           65P   1735
6.38622177937,-246.724415177,-165.94819184,6.52616263946,             65P   1736
-246.73486629,-166.033957852,6.64144862041,-247.007610178,            65P   1737
-164.132264288,5.44916970525,-246.938812759,-164.279177347,           65P   1738
5.47784890265,-246.824280913,-164.571611233,5.61684895877,            65P   1739
-246.71937596,-165.025131198,5.84004203952,-246.691682032,            65P   1740
-165.482906491,6.07463017912,-246.73382128,-165.933773295,            65P   1741
6.32234706889,-246.796737385,-166.223026742,6.496191945,              65P   1742
-246.817055011,-166.315388666,6.6264707994,-246.948473789,            65P   1743
-164.12065954,5.32497613975,-246.879145208,-164.318957398,            65P   1744
5.40812081549,-246.783600877,-164.633131424,5.54946657382,            65P   1745
-246.701123634,-165.112328976,5.78117276873,-246.700252604,           65P   1746
-165.591026155,6.02918250011,-246.762543179,-166.059570723,           65P   1747
6.29612945594,-246.83834471,-166.362042226,6.48328778519,             65P   1748
-246.861489658,-166.456026314,6.61785934853,0.,1.,0.,1.;              65P   1749
128,7,7,3,3,0,0,0,0,0,0.,0.,0.,0.,0.2,0.4,0.6,0.8,1.,1.,1.,1.,        67P   1750
0.,0.,0.,0.,0.2,0.4,0.6,0.8,1.,1.,1.,1.,1.,1.,1.,1.,1.,1.,1.,1.,      67P   1751
1.,1.,1.,1.,1.,1.,1.,1.,1.,1.,1.,1.,1.,1.,1.,1.,1.,1.,1.,1.,1.,       67P   1752
1.,1.,1.,1.,1.,1.,1.,1.,1.,1.,1.,1.,1.,1.,1.,1.,1.,1.,1.,1.,1.,       67P   1753
1.,1.,1.,1.,1.,1.,1.,1.,1.,1.,1.,1.,1.,1.,-249.455919498,             67P   1754
-173.548954683,11.6176864507,-249.449232841,-173.358895168,           67P   1755
11.5258269463,-249.438317825,-172.980781986,11.339488218,             67P   1756
-249.416205484,-172.422851883,11.0422470805,-249.385944954,           67P   1757
-171.864470861,10.7468731101,-249.351669912,-171.313237773,           67P   1758
10.4386208764,-249.319544625,-170.949238204,10.2276315243,            67P   1759
-249.303096981,-170.769359108,10.1257611248,-249.55852708,            67P   1760
-173.512690377,11.6256089117,-249.552333589,-173.325151629,           67P   1761
11.5354774861,-249.539259366,-172.951588303,11.3463216096,            67P   1762
-249.51237139,-172.397572809,11.0506404636,-249.477825213,            67P   1763
-171.843396846,10.7561537529,-249.439964451,-171.296329357,           67P   1764
10.4491193114,-249.405974805,-170.933953001,10.2412071862,            67P   1765
-249.387842523,-170.753922015,10.139147868,-249.633141087,            67P   1766
-173.435075918,11.6004270901,-249.624872925,-173.245872928,           67P   1767
11.5084411596,-249.607447079,-172.873084834,11.3155807828,            67P   1768
-249.572447077,-172.318680192,11.0173611962,-249.529160846,           67P   1769
-171.762994992,10.7224232779,-249.484286199,-171.217071132,           67P   1770
10.4107600885,-249.444106232,-170.853283642,10.2028984007,            67P   1771
-249.424829204,-170.672518202,10.1018168617,-249.746993738,           67P   1772
-173.321631014,11.5532890654,-249.73581166,-173.13257774,             67P   1773
11.4584679939,-249.71085596,-172.759731345,11.2622865796,             67P   1774
-249.663304565,-172.201850138,10.9659061574,-249.607584034,           67P   1775
-171.646323466,10.6659649002,-249.550755748,-171.100070557,           67P   1776
10.3510788097,-249.50242709,-170.734339164,10.1433058723,             67P   1777
-249.481108555,-170.552121211,10.0454833042,-249.860101391,           67P   1778
-173.210760627,11.4981639602,-249.845839197,-173.021403973,           67P   1779
11.4021121372,-249.814133322,-172.647549098,11.2052364583,            67P   1780
-249.754180561,-172.087821638,10.9080583315,-249.686086199,           67P   1781
-171.531359179,10.6057834689,-249.617563998,-170.984736836,           67P   1782
10.2881601424,-249.560396383,-170.615142189,10.0840841371,            67P   1783
-249.536173439,-170.430955001,9.98756282688,-249.976899085,           67P   1784
-173.106826937,11.4381715099,-249.959342018,-172.916893786,           67P   1785
11.3415011358,-249.919071091,-172.540285061,11.1457853741,            67P   1786
-249.846943417,-171.97884272,10.8469796549,-249.766504591,            67P   1787
-171.420856142,10.5430365458,-249.684311269,-170.871912424,           67P   1788
10.2251199948,-249.622699296,-170.499011038,10.0245216612,            67P   1789
-249.595485278,-170.312281797,9.9292090925,-250.056196439,            67P   1790
-173.043252741,11.3940272273,-250.036499657,-172.850948925,           67P   1791
11.2975710083,-249.989840572,-172.472873234,11.1015781833,            67P   1792
-249.909082076,-171.909551735,10.8026849879,-249.821205231,           67P   1793
-171.349402174,10.4997647306,-249.728935276,-170.797994757,           67P   1794
10.1827344853,-249.665695963,-170.423163638,9.98422145193,            67P   1795
-249.635890821,-170.233072362,9.88906337975,-250.09757338,            67P   1796
-173.012788234,11.37154086,-250.076960689,-172.819619403,             67P   1797
11.2753521088,-250.02811041,-172.441040935,11.0792805047,             67P   1798
-249.943731382,-171.876350183,10.7807302313,-249.852210685,           67P   1799
-171.314953151,10.47833585,-249.755538639,-170.76243597,              67P   1800
10.1617461316,-249.690105703,-170.38673694,9.9643437422,              67P   1801
-249.659275501,-170.195659736,9.86971746474,0.,1.,0.,1.;              67P   1802
128,7,7,3,3,0,0,0,0,0,0.,0.,0.,0.,0.2,0.4,0.6,0.8,1.,1.,1.,1.,        69P   1803
0.,0.,0.,0.,0.2,0.4,0.6,0.8,1.,1.,1.,1.,1.,1.,1.,1.,1.,1.,1.,1.,      69P   1804
1.,1.,1.,1.,1.,1.,1.,1.,1.,1.,1.,1.,1.,1.,1.,1.,1.,1.,1.,1.,1.,       69P   1805
1.,1.,1.,1.,1.,1.,1.,1.,1.,1.,1.,1.,1.,1.,1.,1.,1.,1.,1.,1.,1.,       69P   1806
1.,1.,1.,1.,1.,1.,1.,1.,1.,1.,1.,1.,1.,1.,-249.303096981,             69P   1807
-170.769359108,10.1257611248,-249.319544625,-170.949238204,           69P   1808
10.2276315243,-249.351669912,-171.313237773,10.4386208764,            69P   1809
-249.385944954,-171.864470861,10.7468731101,-249.416205484,           69P   1810
-172.422851883,11.0422470805,-249.438317825,-172.980781986,           69P   1811
11.339488218,-249.449232841,-173.358895168,11.5258269463,             69P   1812
-249.455919498,-173.548954683,11.6176864507,-249.167504114,           69P   1813
-170.794058457,10.1043423357,-249.181256336,-170.97369453,            69P   1814
10.2059104654,-249.210398648,-171.34029124,10.4218233804,             69P   1815
-249.238936539,-171.898189287,10.7320240817,-249.262340035,           69P   1816
-172.463298401,11.0288176676,-249.27681136,-173.027491879,            69P   1817
11.3285547915,-249.284271644,-173.412884832,11.5103860825,            69P   1818
-249.291747368,-173.606977572,11.6050105131,-248.770189235,           69P   1819
-170.804208326,9.96715533274,-248.776471237,-170.989152868,           69P   1820
10.0680673236,-248.804473342,-171.366571582,10.297002351,             69P   1821
-248.819660641,-171.94240568,10.6235162732,-248.83164331,             69P   1822
-172.532976428,10.9205800521,-248.829955404,-173.124041956,           69P   1823
11.2178777541,-248.832429749,-173.526881123,11.3992389016,            69P   1824
-248.843116808,-173.728882956,11.5013077773,-248.290252294,           69P   1825
-170.907974698,9.5588235501,-248.290245003,-171.107203045,            69P   1826
9.64989108144,-248.308318096,-171.50781123,9.88911287836,             69P   1827
-248.304787316,-172.11291017,10.2317702327,-248.293364549,            69P   1828
-172.735285748,10.5401547151,-248.280428495,-173.365616093,           69P   1829
10.8346685803,-248.261713045,-173.790216059,11.0240885219,            69P   1830
-248.272856776,-174.001149205,11.1438337177,-247.965155827,           69P   1831
-171.047250052,9.04004806886,-247.968660825,-171.263372737,           69P   1832
9.12104427394,-247.999893728,-171.688717729,9.36715344927,            69P   1833
-247.977967098,-172.336727074,9.71184894325,-247.949281758,           69P   1834
-172.999366003,10.0209743748,-247.891660257,-173.665182235,           69P   1835
10.3237656481,-247.868232933,-174.116272429,10.5154536499,            69P   1836
-247.869882803,-174.334906352,10.6537066804,-247.821362381,           69P   1837
-171.153581425,8.42914684788,-247.832107378,-171.390920467,           69P   1838
8.498098316,-247.871408476,-171.850307508,8.75328787808,              69P   1839
-247.876667655,-172.563366153,9.09494725902,-247.806127066,           69P   1840
-173.281436557,9.41147223016,-247.733073071,-174.002960852,           69P   1841
9.71817516554,-247.682074797,-174.488254032,9.9157784389,             69P   1842
-247.665995834,-174.716046779,10.0729761128,-247.87360723,            69P   1843
-171.162424658,8.00980449216,-247.912367803,-171.417908369,           69P   1844
8.07622334828,-247.939580294,-171.91543055,8.33040149594,             69P   1845
-247.93575394,-172.677593093,8.68060419605,-247.864633899,            69P   1846
-173.449515712,8.99883476701,-247.758785158,-174.221315252,           69P   1847
9.30591305109,-247.697875507,-174.737701054,9.51036909039,            69P   1848
-247.661525667,-174.960299674,9.66442551566,-247.942010715,           69P   1849
-171.159829704,7.73770103504,-247.97257547,-171.474180893,            69P   1850
7.88699530136,-248.005181932,-171.970364134,8.13859627026,            69P   1851
-247.995353476,-172.733891795,8.47989791219,-247.918686605,           69P   1852
-173.506961127,8.78643912128,-247.796301893,-174.279015606,           69P   1853
9.08100953866,-247.732602657,-174.792098974,9.29218227977,            69P   1854
-247.697074985,-175.148640597,9.40580187157,0.,1.,0.,1.;              69P   1855
128,7,7,3,3,0,0,0,0,0,0.,0.,0.,0.,0.2,0.4,0.6,0.8,1.,1.,1.,1.,        71P   1856
0.,0.,0.,0.,0.2,0.4,0.6,0.8,1.,1.,1.,1.,1.,1.,1.,1.,1.,1.,1.,1.,      71P   1857
1.,1.,1.,1.,1.,1.,1.,1.,1.,1.,1.,1.,1.,1.,1.,1.,1.,1.,1.,1.,1.,       71P   1858
1.,1.,1.,1.,1.,1.,1.,1.,1.,1.,1.,1.,1.,1.,1.,1.,1.,1.,1.,1.,1.,       71P   1859
1.,1.,1.,1.,1.,1.,1.,1.,1.,1.,1.,1.,1.,1.,-276.054858486,             71P   1860
-181.539685463,23.4405907964,-276.21836185,-181.568043634,            71P   1861
23.3705463011,-276.574079288,-181.641474292,23.2228724914,            71P   1862
-277.080879033,-181.831169536,22.9911792795,-277.567419199,           71P   1863
-182.086933686,22.7843514851,-278.039994796,-182.400560759,           71P   1864
22.6242526249,-278.321476618,-182.667507128,22.5626935488,            71P   1865
-278.453398727,-182.810237039,22.540916877,-276.106053477,            71P   1866
-181.624509161,23.6265169498,-276.268086601,-181.655485761,           71P   1867
23.5593002547,-276.613955639,-181.73206002,23.4160154741,             71P   1868
-277.11025895,-181.920906883,23.1966610754,-277.584852349,            71P   1869
-182.1771123,23.0013392127,-278.043843791,-182.490139567,             71P   1870
22.8511700391,-278.315382994,-182.754055485,22.7927037318,            71P   1871
-278.441354656,-182.89541834,22.7713887375,-276.2298191,              71P   1872
-181.812991048,24.0478808784,-276.38464624,-181.84716984,             71P   1873
23.981742404,-276.703602056,-181.934639579,23.8443071766,             71P   1874
-277.173052861,-182.110358979,23.6462852619,-277.617173785,           71P   1875
-182.358147662,23.4678919884,-278.039456045,-182.665239903,           71P   1876
23.3258048384,-278.289923784,-182.914704871,23.2675593633,            71P   1877
-278.402974357,-183.05343728,23.2432197639,-276.322783927,            71P   1878
-182.025667037,24.7249115312,-276.471793829,-182.063563858,           71P   1879
24.6599179239,-276.78238636,-182.147446721,24.5318355228,             71P   1880
-277.224928432,-182.344558003,24.3483057278,-277.640650436,           71P   1881
-182.600280952,24.1814648684,-278.036847747,-182.90138163,            71P   1882
24.0461080306,-278.257066778,-183.15480343,23.9801813758,             71P   1883
-278.362021638,-183.28824616,23.9529397061,-276.401720189,            71P   1884
-182.199082482,25.41374286,-276.544227112,-182.24491416,              71P   1885
25.348966249,-276.83560235,-182.355329258,25.2222922578,              71P   1886
-277.268838162,-182.555116615,25.0571730503,-277.660453358,           71P   1887
-182.826654569,24.8998544073,-278.032703675,-183.137458677,           71P   1888
24.7665176124,-278.233317842,-183.394098404,24.6936014901,            71P   1889
-278.32234405,-183.531640338,24.6595617351,-276.504966835,            71P   1890
-182.360463776,26.1023286435,-276.640183067,-182.417459473,           71P   1891
26.0371332245,-276.917290089,-182.543247948,25.9149361181,            71P   1892
-277.321223246,-182.777292423,25.7600691461,-277.696847785,           71P   1893
-183.058064558,25.6152665049,-278.029282825,-183.39648761,            71P   1894
25.4793306001,-278.212118893,-183.655952814,25.3992069614,            71P   1895
-278.298562032,-183.789861925,25.3619230808,-276.60899654,            71P   1896
-182.469932507,26.5539049099,-276.737441729,-182.535500113,           71P   1897
26.4889390044,-277.00262632,-182.673646343,26.3701197411,             71P   1898
-277.378177413,-182.937264395,26.2223382899,-277.728675019,           71P   1899
-183.237647766,26.0828912427,-278.042190165,-183.579501422,           71P   1900
25.9505355148,-278.206655041,-183.843094949,25.865051411,             71P   1901
-278.285976173,-183.976903751,25.8245526777,-276.671866559,           71P   1902
-182.53319759,26.7764395213,-276.797210484,-182.601482122,            71P   1903
26.7112425341,-277.051993391,-182.749502377,26.5938173123,            71P   1904
-277.412478915,-183.024782517,26.4501787426,-277.753345823,           71P   1905
-183.328032508,26.3152707765,-278.048709148,-183.67770159,            71P   1906
26.1830503916,-278.207415541,-183.938434782,26.0958830974,            71P   1907
-278.282631922,-184.071943478,26.0549201349,0.,1.,0.,1.;              71P   1908
128,7,7,3,3,0,0,0,0,0,0.,0.,0.,0.,0.2,0.4,0.6,0.8,1.,1.,1.,1.,        73P   1909
0.,0.,0.,0.,0.2,0.4,0.6,0.8,1.,1.,1.,1.,1.,1.,1.,1.,1.,1.,1.,1.,      73P   1910
1.,1.,1.,1.,1.,1.,1.,1.,1.,1.,1.,1.,1.,1.,1.,1.,1.,1.,1.,1.,1.,       73P   1911
1.,1.,1.,1.,1.,1.,1.,1.,1.,1.,1.,1.,1.,1.,1.,1.,1.,1.,1.,1.,1.,       73P   1912
1.,1.,1.,1.,1.,1.,1.,1.,1.,1.,1.,1.,1.,1.,-278.453398727,             73P   1913
-182.810237039,22.540916877,-278.321476618,-182.667507128,            73P   1914
22.5626935488,-278.039994796,-182.400560759,22.6242526249,            73P   1915
-277.567419199,-182.086933686,22.7843514851,-277.080879033,           73P   1916
-181.831169536,22.9911792795,-276.574079288,-181.641474292,           73P   1917
23.2228724914,-276.21836185,-181.568043634,23.3705463011,             73P   1918
-276.054858486,-181.539685463,23.4405907964,-278.463278622,           73P   1919
-182.740361796,22.3518580465,-278.326475292,-182.596510474,           73P   1920
22.3740134379,-278.036987771,-182.330577352,22.4469734877,            73P   1921
-277.554480538,-182.020004274,22.6233059724,-277.060221285,           73P   1922
-181.768072982,22.8466999337,-276.547598902,-181.581319716,           73P   1923
23.0946134992,-276.18728388,-181.513392305,23.2525750802,             73P   1924
-276.022861617,-181.486670652,23.3243869505,-278.472291006,           73P   1925
-182.584301886,21.9865188194,-278.329811662,-182.439497557,           73P   1926
22.0131181673,-278.021765704,-182.18581633,22.1140059342,             73P   1927
-277.521939994,-181.894217655,22.3317580927,-277.020285771,           73P   1928
-181.655513089,22.5953907531,-276.501508625,-181.480017997,           73P   1929
22.8802298563,-276.137302809,-181.421282125,23.0610881866,            73P   1930
-275.972288832,-181.399456215,23.1420173936,-278.507491577,           73P   1931
-182.358211147,21.4366937634,-278.349196223,-182.219370747,           73P   1932
21.4661159164,-278.01879551,-181.986331017,21.6073317222,             73P   1933
-277.494077591,-181.702251376,21.8935697724,-276.97453986,            73P   1934
-181.488139609,22.2157348421,-276.443962769,-181.324586653,           73P   1935
22.5581047907,-276.066941321,-181.27780793,22.7752668337,             73P   1936
-275.89966264,-181.261887612,22.870885615,-278.548917498,             73P   1937
-182.142550698,20.8828396674,-278.379969189,-182.00302661,            73P   1938
20.9178552633,-278.026515725,-181.780363535,21.1023635266,            73P   1939
-277.474389436,-181.517852592,21.450498913,-276.936482535,            73P   1940
-181.31636898,21.8351444761,-276.386512267,-181.17126362,             73P   1941
22.2338018067,-275.998632508,-181.133591929,22.4891684348,            73P   1942
-275.828699923,-181.122702191,22.6000653839,-278.598960773,           73P   1943
-181.92440844,20.3301468715,-278.418299296,-181.784805897,            73P   1944
20.3702636946,-278.036016416,-181.573658818,20.5960376402,            73P   1945
-277.460574527,-181.332036691,21.006257558,-276.90091189,             73P   1946
-181.142720032,21.453688507,-276.33441428,-181.005945092,             73P   1947
21.9136780685,-275.932035436,-180.984372642,22.2049288812,            73P   1948
-275.757969308,-180.980452887,22.3308173215,-278.633767913,           73P   1949
-181.776119638,19.9625849438,-278.441768483,-181.639023454,           73P   1950
20.0049333235,-278.041546445,-181.434789384,20.2585434865,            73P   1951
-277.451671705,-181.205349829,20.7106114687,-276.875197107,           73P   1952
-181.030740071,21.1975055393,-276.297624868,-180.897675909,           73P   1953
21.6993522228,-275.889194986,-180.880453762,22.0173316088,            73P   1954
-275.712110975,-180.881240502,22.1533816919,-278.654097919,           73P   1955
-181.665020372,19.7006052861,-278.405376697,-181.53491375,            73P   1956
19.8528156457,-277.998342538,-181.339682046,20.1096751334,            73P   1957
-277.409988552,-181.125314334,20.5760540948,-276.837866217,           73P   1958
-180.961389615,21.0783539555,-276.26559664,-180.839980237,            73P   1959
21.5948602701,-275.862584719,-180.827360575,21.9234154265,            73P   1960
-275.686850546,-180.831416395,22.0647790408,0.,1.,0.,1.;              73P   1961
128,7,7,3,3,0,0,0,0,0,0.,0.,0.,0.,0.2,0.4,0.6,0.8,1.,1.,1.,1.,        75P   1962
0.,0.,0.,0.,0.2,0.4,0.6,0.8,1.,1.,1.,1.,1.,1.,1.,1.,1.,1.,1.,1.,      75P   1963
1.,1.,1.,1.,1.,1.,1.,1.,1.,1.,1.,1.,1.,1.,1.,1.,1.,1.,1.,1.,1.,       75P   1964
1.,1.,1.,1.,1.,1.,1.,1.,1.,1.,1.,1.,1.,1.,1.,1.,1.,1.,1.,1.,1.,       75P   1965
1.,1.,1.,1.,1.,1.,1.,1.,1.,1.,1.,1.,1.,1.,-286.416479381,             75P   1966
-187.686115729,8.33015832742,-286.277649704,-187.677296518,           75P   1967
8.16305519533,-285.983541062,-187.636891016,7.80895300676,            75P   1968
-285.543584132,-187.523420732,7.27904015844,-285.140198485,           75P   1969
-187.221653041,6.79236199562,-284.788246432,-186.793054323,           75P   1970
6.36706787844,-284.6118704,-186.418396973,6.15326175909,              75P   1971
-284.54868799,-186.26448948,6.07660734128,-286.264826116,             75P   1972
-187.64787129,8.46737624106,-286.126560339,-187.641083968,            75P   1973
8.30418348673,-285.833869254,-187.606475347,7.9595873689,             75P   1974
-285.398611997,-187.482532386,7.4440243262,-284.997025917,            75P   1975
-187.190095724,6.97192323539,-284.642742549,-186.773933391,           75P   1976
6.55588629851,-284.460204188,-186.414513585,6.34335812585,            75P   1977
-284.39322226,-186.262509202,6.26701704748,-285.960312668,            75P   1978
-187.579928203,8.74277761639,-285.823135906,-187.574418348,           75P   1979
8.58655392722,-285.532917333,-187.546834146,8.25953136866,            75P   1980
-285.101084807,-187.42051012,7.77151698678,-284.701359862,            75P   1981
-187.141697777,7.32537348048,-284.346730301,-186.743033757,           75P   1982
6.92978601168,-284.155763128,-186.4077524,6.72203048283,              75P   1983
-284.08197031,-186.258307921,6.64691941636,-285.502396934,            75P   1984
-187.481574317,9.15568488829,-285.366421319,-187.477270703,           75P   1985
9.00921054214,-285.080988201,-187.445525913,8.70614189319,            75P   1986
-284.654744956,-187.314770597,8.26029939125,-284.246473261,           75P   1987
-187.071199599,7.84638794854,-283.883062964,-186.708019314,           75P   1988
7.47690850247,-283.68795208,-186.393257974,7.28269323272,             75P   1989
-283.605982698,-186.247627915,7.21120785185,-285.047828731,           75P   1990
-187.383463947,9.57232890749,-284.911750254,-187.381681756,           75P   1991
9.43440722181,-284.631432649,-187.345330445,9.15601008631,            75P   1992
-284.21700443,-187.188304809,8.75249246784,-283.817004553,            75P   1993
-186.945832046,8.37884151402,-283.457693002,-186.598950919,           75P   1994
8.0445132702,-283.253602915,-186.308805843,7.86274717307,             75P   1995
-283.164313703,-186.168314558,7.79657080707,-284.597646502,           75P   1996
-187.269226929,9.98951526662,-284.462163178,-187.259249877,           75P   1997
9.85800605473,-284.182244964,-187.225836964,9.60063068754,            75P   1998
-283.770170982,-187.061199502,9.23459383477,-283.371583645,           75P   1999
-186.824216808,8.89749897467,-283.003183721,-186.503028202,           75P   2000
8.59031022628,-282.800211596,-186.220518385,8.42733764393,            75P   2001
-282.70352939,-186.0813882,8.36590087349,-284.29775333,               75P   2002
-187.19132033,10.2674107057,-284.160327883,-187.182336225,            75P   2003
10.139495988,-283.879673202,-187.139933919,9.89228654515,             75P   2004
-283.4561087,-186.988743652,9.54478162447,-283.051364316,             75P   2005
-186.755904025,9.22571729489,-282.673791083,-186.446281071,           75P   2006
8.93276183216,-282.46259983,-186.174914518,8.77527926817,             75P   2007
-282.359818175,-186.03390303,8.71470594656,-284.147765391,            75P   2008
-187.152966175,10.4064484621,-284.009001983,-187.144008852,           75P   2009
10.2804743937,-283.725916902,-187.102501155,10.0378125463,            75P   2010
-283.297003033,-186.955429001,9.6992517115,-282.886807688,            75P   2011
-186.724499215,9.38875968703,-282.503900623,-186.421122464,           75P   2012
9.10186676435,-282.289744907,-186.154231815,8.94495993495,            75P   2013
-282.184117169,-186.014554351,8.88471631188,0.,1.,0.,1.;              75P   2014
128,7,7,3,3,0,0,0,0,0,0.,0.,0.,0.,0.2,0.4,0.6,0.8,1.,1.,1.,1.,        77P   2015
0.,0.,0.,0.,0.2,0.4,0.6,0.8,1.,1.,1.,1.,1.,1.,1.,1.,1.,1.,1.,1.,      77P   2016
1.,1.,1.,1.,1.,1.,1.,1.,1.,1.,1.,1.,1.,1.,1.,1.,1.,1.,1.,1.,1.,       77P   2017
1.,1.,1.,1.,1.,1.,1.,1.,1.,1.,1.,1.,1.,1.,1.,1.,1.,1.,1.,1.,1.,       77P   2018
1.,1.,1.,1.,1.,1.,1.,1.,1.,1.,1.,1.,1.,1.,-241.330137262,             77P   2019
-183.248869961,28.0244813181,-241.317510561,-183.39680407,            77P   2020
27.8701136966,-241.230468656,-183.678517363,27.5444739928,            77P   2021
-240.946312798,-183.968593675,27.0144755085,-240.593138083,           77P   2022
-184.116911395,26.4792269455,-240.199824067,-184.137660933,           77P   2023
25.9484157624,-239.904010639,-184.052662372,25.6366322365,            77P   2024
-239.769812153,-183.993224612,25.4992712938,-241.091835536,           77P   2025
-183.396087656,28.078575737,-241.071663289,-183.542407497,            77P   2026
27.927741889,-240.980221436,-183.814026866,27.6103928162,             77P   2027
-240.695902116,-184.086460072,27.0971581191,-240.354726685,           77P   2028
-184.226514747,26.5738667493,-239.979217475,-184.242295438,           77P   2029
26.0520979315,-239.699753962,-184.162819644,25.7395296249,            77P   2030
-239.571173319,-184.106897887,25.5979001212,-240.539941086,           77P   2031
-183.605081953,28.3241799745,-240.525534851,-183.74989742,            77P   2032
28.1817012006,-240.451606249,-184.022476999,27.8787999102,            77P   2033
-240.204655164,-184.295698901,27.3690738056,-239.903714864,           77P   2034
-184.44503873,26.8441157832,-239.566130165,-184.46062788,             77P   2035
26.3198851745,-239.317212083,-184.401417357,25.994518625,             77P   2036
-239.199254931,-184.358276559,25.8392144634,-239.673593213,           77P   2037
-183.846815217,28.6612189669,-239.6648193,-183.988153526,             77P   2038
28.5258418769,-239.608061616,-184.259015768,28.2295802683,            77P   2039
-239.405021627,-184.533821971,27.7188842406,-239.155444538,           77P   2040
-184.689837369,27.1856153203,-238.878018627,-184.738012075,           77P   2041
26.6417526226,-238.658316736,-184.672058233,26.3044416053,            77P   2042
-238.552437218,-184.633265452,26.1395247061,-238.782477373,           77P   2043
-184.017843702,28.97370709,-238.782060189,-184.162185134,             77P   2044
28.8483119504,-238.745864658,-184.445665088,28.5615714599,            77P   2045
-238.581922804,-184.708182197,28.0396364026,-238.388577017,           77P   2046
-184.895528615,27.5005736154,-238.158360007,-184.942674793,           77P   2047
26.9429724283,-237.975453389,-184.903149225,26.5874802268,            77P   2048
-237.883323994,-184.873231147,26.4136235318,-237.869844974,           77P   2049
-184.106763079,29.2581417797,-237.873013301,-184.252841958,           77P   2050
29.1347860881,-237.851363879,-184.531047824,28.852564507,             77P   2051
-237.742923917,-184.83227836,28.3468989248,-237.5968412,              77P   2052
-185.019430585,27.8034990806,-237.423166093,-185.099131853,           77P   2053
27.2375214006,-237.275108268,-185.078117633,26.8719832072,            77P   2054
-237.196556896,-185.057947879,26.6921398365,-237.249681535,           77P   2055
-184.129605531,29.4118066611,-237.255988953,-184.276756605,           77P   2056
29.290356649,-237.244411101,-184.546705602,29.0125643354,             77P   2057
-237.16508692,-184.840336711,28.5120866087,-237.054960861,            77P   2058
-185.03618207,27.9780538749,-236.917604611,-185.135426541,            77P   2059
27.4186786516,-236.794093791,-185.133311759,27.0529192494,            77P   2060
-236.725256606,-185.11982477,26.8737265272,-236.936444143,            77P   2061
-184.136027742,29.4761401527,-236.943863848,-184.280603429,           77P   2062
29.3538800182,-236.937144649,-184.545880788,29.0790325267,            77P   2063
-236.872159103,-184.836811516,28.5845693289,-236.778743415,           77P   2064
-185.034060679,28.0569059738,-236.660754735,-185.146665565,           77P   2065
27.5045849431,-236.550846051,-185.150853317,27.1402708248,            77P   2066
-236.485781265,-185.139819515,26.9616735234,0.,1.,0.,1.;              77P   2067
128,7,7,3,3,0,0,0,0,0,0.,0.,0.,0.,0.2,0.4,0.6,0.8,1.,1.,1.,1.,        79P   2068
0.,0.,0.,0.,0.2,0.4,0.6,0.8,1.,1.,1.,1.,1.,1.,1.,1.,1.,1.,1.,1.,      79P   2069
1.,1.,1.,1.,1.,1.,1.,1.,1.,1.,1.,1.,1.,1.,1.,1.,1.,1.,1.,1.,1.,       79P   2070
1.,1.,1.,1.,1.,1.,1.,1.,1.,1.,1.,1.,1.,1.,1.,1.,1.,1.,1.,1.,1.,       79P   2071
1.,1.,1.,1.,1.,1.,1.,1.,1.,1.,1.,1.,1.,1.,-239.769812153,             79P   2072
-183.993224612,25.4992712938,-239.904010639,-184.052662372,           79P   2073
25.6366322365,-240.199824067,-184.137660933,25.9484157624,            79P   2074
-240.593138083,-184.116911395,26.4792269455,-240.946312798,           79P   2075
-183.968593675,27.0144755085,-241.230468656,-183.678517363,           79P   2076
27.5444739928,-241.317510561,-183.39680407,27.8701136966,             79P   2077
-241.330137262,-183.248869961,28.0244813181,-239.932372585,           79P   2078
-183.900197602,25.4185562365,-240.071168557,-183.96251276,            79P   2079
25.5524239091,-240.371830473,-184.056077671,25.8675750353,            79P   2080
-240.76980644,-184.035692778,26.409096663,-241.122188426,             79P   2081
-183.885810359,26.9564034807,-241.396551323,-183.588583178,           79P   2082
27.500725359,-241.471165106,-183.305801928,27.8340960763,             79P   2083
-241.47907584,-183.156858903,27.9906723064,-240.28440203,             79P   2084
-183.744216549,25.2912394504,-240.435026355,-183.805392272,           79P   2085
25.4277432184,-240.746973939,-183.900164072,25.7670569371,            79P   2086
-241.15354512,-183.872268808,26.3541106473,-241.490045104,            79P   2087
-183.69443726,26.9511331105,-241.705646603,-183.34982699,             79P   2088
27.5554773262,-241.730210644,-183.046794355,27.9083558822,            79P   2089
-241.703588972,-182.886098682,28.0647547631,-240.813792403,           79P   2090
-183.489590873,25.1326534982,-240.979993796,-183.543800225,           79P   2091
25.2737296342,-241.313663818,-183.654632366,25.641718658,             79P   2092
-241.72003539,-183.59780758,26.2823754409,-242.010065745,             79P   2093
-183.358650449,26.9516095587,-242.15653438,-182.969904087,            79P   2094
27.6136466419,-242.088720357,-182.61446728,27.9556687138,             79P   2095
-242.010324773,-182.446419764,28.1015519622,-241.349639504,           79P   2096
-183.254524354,24.9651436443,-241.530489789,-183.298238468,           79P   2097
25.1136637333,-241.874214669,-183.394818219,25.5152707846,            79P   2098
-242.272733498,-183.29841162,26.2173698024,-242.519905036,            79P   2099
-183.007966827,26.9320919165,-242.583115293,-182.554836328,           79P   2100
27.6243285304,-242.419995696,-182.159619349,27.9488773329,            79P   2101
-242.298027112,-181.995448792,28.0897105486,-241.882811945,           79P   2102
-183.019109279,24.7889039552,-242.077295245,-183.047693144,           79P   2103
24.9485639977,-242.425013292,-183.113892389,25.3914513468,            79P   2104
-242.805949509,-182.970749822,26.1459507964,-243.003716018,           79P   2105
-182.623266813,26.9018626473,-242.971544115,-182.103998748,           79P   2106
27.6003220054,-242.727298874,-181.688849784,27.9073528487,            79P   2107
-242.559415861,-181.532345339,28.0383157049,-242.229700953,           79P   2108
-182.84220677,24.6754379097,-242.432459881,-182.861066021,            79P   2109
24.8412498056,-242.78059487,-182.910514153,25.3068775154,             79P   2110
-243.14090004,-182.7231268,26.0931034028,-243.308307975,              79P   2111
-182.348856847,26.8697852984,-243.201821715,-181.783930961,           79P   2112
27.5584870524,-242.911340937,-181.366252269,27.8521457313,            79P   2113
-242.71063793,-181.218474073,27.9698049354,-242.400391123,            79P   2114
-182.749621994,24.6140501987,-242.606409615,-182.761738303,           79P   2115
24.7818498803,-242.948905043,-182.804418178,25.2506242757,            79P   2116
-243.30147501,-182.609684749,26.0397870403,-243.454971946,            79P   2117
-182.227210571,26.8142425378,-243.331912914,-181.657119885,           79P   2118
27.4965843697,-243.028092236,-181.248892339,27.7909635898,            79P   2119
-242.809604009,-180.991257486,27.9225048916,0.,1.,0.,1.;              79P   2120
128,7,7,3,3,0,0,0,0,0,0.,0.,0.,0.,0.2,0.4,0.6,0.8,1.,1.,1.,1.,        81P   2121
0.,0.,0.,0.,0.2,0.4,0.6,0.8,1.,1.,1.,1.,1.,1.,1.,1.,1.,1.,1.,1.,      81P   2122
1.,1.,1.,1.,1.,1.,1.,1.,1.,1.,1.,1.,1.,1.,1.,1.,1.,1.,1.,1.,1.,       81P   2123
1.,1.,1.,1.,1.,1.,1.,1.,1.,1.,1.,1.,1.,1.,1.,1.,1.,1.,1.,1.,1.,       81P   2124
1.,1.,1.,1.,1.,1.,1.,1.,1.,1.,1.,1.,1.,1.,-251.457750909,             81P   2125
-184.245598245,17.6095008813,-251.418686702,-184.307877318,           81P   2126
17.693940302,-251.342991153,-184.440260309,17.861643757,              81P   2127
-251.231571074,-184.664303346,18.0964146506,-251.13650545,            81P   2128
-184.92724009,18.2950613466,-251.059014874,-185.22091964,             81P   2129
18.4581116463,-251.019830246,-185.425764899,18.5553787048,            81P   2130
-251.00984556,-185.525680114,18.602916422,-251.290622905,             81P   2131
-184.210738314,17.5885265446,-251.251097369,-184.277123684,           81P   2132
17.6685271559,-251.17683142,-184.412322843,17.8191305226,             81P   2133
-251.071211521,-184.63670192,18.0309995754,-250.978025054,            81P   2134
-184.895699596,18.2035924545,-250.895654241,-185.180754257,           81P   2135
18.3378639318,-250.848727594,-185.377163474,18.4138149257,            81P   2136
-250.840285206,-185.479087473,18.4579070674,-250.984090554,           81P   2137
-184.05081122,17.4388901931,-250.937427492,-184.127434859,            81P   2138
17.5171121147,-250.854810422,-184.276094631,17.6581685053,            81P   2139
-250.741597406,-184.530437747,17.8443135617,-250.640101088,           81P   2140
-184.810978196,17.9955683171,-250.544944021,-185.114833853,           81P   2141
18.0944278133,-250.482805579,-185.322846322,18.1407694545,            81P   2142
-250.477763275,-185.438966694,18.1828845079,-250.505444388,           81P   2143
-183.804274295,17.2653560479,-250.443710853,-183.905007578,           81P   2144
17.3413031967,-250.335522766,-184.101143664,17.4733887744,            81P   2145
-250.2032349,-184.441976677,17.6090347436,-250.094960325,             81P   2146
-184.804402423,17.69618148,-249.988419275,-185.177839515,             81P   2147
17.7334934835,-249.929847769,-185.431021881,17.7197705523,            81P   2148
-249.944586412,-185.567955264,17.7499749108,-250.017365769,           81P   2149
-183.624660051,17.0465944509,-249.943060741,-183.764243841,           81P   2150
17.1102844736,-249.81688197,-184.041580097,17.2221417298,             81P   2151
-249.695245941,-184.503041391,17.3229791571,-249.608439472,           81P   2152
-184.972711396,17.3651055076,-249.539482875,-185.451408891,           81P   2153
17.3244240131,-249.525408239,-185.766288257,17.2506143548,            81P   2154
-249.569892186,-185.917230303,17.2727838074,-249.539066082,           81P   2155
-183.499361548,16.7718505664,-249.456020738,-183.680334829,           81P   2156
16.8254420918,-249.323942033,-184.054235807,16.9136138953,            81P   2157
-249.237806576,-184.655937462,16.972191507,-249.229457237,            81P   2158
-185.259246283,16.9682354685,-249.277015969,-185.858956434,           81P   2159
16.8666213474,-249.38035047,-186.225067272,16.7317149418,             81P   2160
-249.465005828,-186.385281106,16.7491321526,-249.240799171,           81P   2161
-183.444725122,16.5502371225,-249.158277679,-183.656780117,           81P   2162
16.5915535852,-249.034937894,-184.096687946,16.6603696933,            81P   2163
-249.007355658,-184.790919894,16.6730148531,-249.09348738,            81P   2164
-185.474816373,16.6359721614,-249.279069152,-186.13331766,            81P   2165
16.5175897212,-249.477249916,-186.528466753,16.3890453925,            81P   2166
-249.603979234,-186.694615816,16.4172715899,-249.095582414,           81P   2167
-183.422370942,16.4319355141,-249.019523379,-183.643830977,           81P   2168
16.4674282146,-248.906693212,-184.103854529,16.5202904295,            81P   2169
-248.905030545,-184.822926896,16.5172421342,-249.029500861,           81P   2170
-185.526004244,16.4663747769,-249.267247947,-186.196353821,           81P   2171
16.3413724199,-249.512819415,-186.590265478,16.2165190109,            81P   2172
-249.684286151,-186.822631734,16.1647063606,0.,1.,0.,1.;              81P   2173
128,7,7,3,3,0,0,0,0,0,0.,0.,0.,0.,0.2,0.4,0.6,0.8,1.,1.,1.,1.,        83P   2174
0.,0.,0.,0.,0.2,0.4,0.6,0.8,1.,1.,1.,1.,1.,1.,1.,1.,1.,1.,1.,1.,      83P   2175
1.,1.,1.,1.,1.,1.,1.,1.,1.,1.,1.,1.,1.,1.,1.,1.,1.,1.,1.,1.,1.,       83P   2176
1.,1.,1.,1.,1.,1.,1.,1.,1.,1.,1.,1.,1.,1.,1.,1.,1.,1.,1.,1.,1.,       83P   2177
1.,1.,1.,1.,1.,1.,1.,1.,1.,1.,1.,1.,1.,1.,-251.00984556,              83P   2178
-185.525680114,18.602916422,-251.019830246,-185.425764899,            83P   2179
18.5553787048,-251.059014874,-185.22091964,18.4581116463,             83P   2180
-251.13650545,-184.92724009,18.2950613466,-251.231571074,             83P   2181
-184.664303346,18.0964146506,-251.342991153,-184.440260309,           83P   2182
17.861643757,-251.418686702,-184.307877318,17.693940302,              83P   2183
-251.457750909,-184.245598245,17.6095008813,-251.143366581,           83P   2184
-185.562369688,18.7171046539,-251.154565755,-185.464036298,           83P   2185
18.6668537037,-251.195897854,-185.254574979,18.5588694926,            83P   2186
-251.277296863,-184.955260154,18.3763208269,-251.382124408,           83P   2187
-184.690216905,18.157829499,-251.507375191,-184.467899216,            83P   2188
17.903702666,-251.592942419,-184.339854272,17.7203643345,             83P   2189
-251.631526946,-184.281844837,17.631309537,-251.387264161,            83P   2190
-185.681494315,18.9599318426,-251.400980806,-185.575143399,           83P   2191
18.8977849755,-251.443747512,-185.329220105,18.7515100274,            83P   2192
-251.539808749,-184.993679119,18.4974136995,-251.675356371,           83P   2193
-184.696973472,18.2120932475,-251.847198066,-184.461864931,           83P   2194
17.8912231902,-251.960237763,-184.33842305,17.6551291616,             83P   2195
-252.004752049,-184.284895234,17.5463551717,-251.72960679,            83P   2196
-185.848861778,19.3514813977,-251.745535861,-185.728782903,           83P   2197
19.2757751427,-251.797974842,-185.432592644,19.0665112352,            83P   2198
-251.922059135,-185.03599751,18.7094761396,-252.112825543,            83P   2199
-184.728659979,18.2971903981,-252.35144912,-184.514568803,            83P   2200
17.8511164301,-252.501529877,-184.416558515,17.530618321,             83P   2201
-252.551447897,-184.376979961,17.3898131687,-252.069485325,           83P   2202
-186.041007262,19.7364753915,-252.084444425,-185.89631747,            83P   2203
19.6528281528,-252.138520469,-185.530600955,19.4009602565,            83P   2204
-252.30740645,-185.094184373,18.9174655105,-252.545273133,            83P   2205
-184.783879439,18.3778440946,-252.844616531,-184.597823276,           83P   2206
17.8027689533,-253.022378991,-184.560350184,17.3970956673,            83P   2207
-253.072840082,-184.54381164,17.2208373202,-252.412982605,            83P   2208
-186.247468564,20.1145601171,-252.433870943,-186.076460252,           83P   2209
20.0140966886,-252.49566967,-185.643401294,19.7088989505,             83P   2210
-252.699716783,-185.152485335,19.1055811208,-252.987180116,           83P   2211
-184.841624542,18.4283464141,-253.324055231,-184.725262032,           83P   2212
17.7016163057,-253.511849783,-184.758443051,17.2100400732,            83P   2213
-253.55787447,-184.766950362,16.9971373947,-252.643657282,            83P   2214
-186.390022857,20.3726375346,-252.666778149,-186.187119689,           83P   2215
20.2569739085,-252.736218837,-185.711419767,19.909722474,             83P   2216
-252.969345849,-185.186670875,19.2125135441,-253.285204593,           83P   2217
-184.887979918,18.4350363879,-253.630617766,-184.849333117,           83P   2218
17.6024902648,-253.808859831,-184.918868319,17.042646628,             83P   2219
-253.828553509,-184.965696836,16.7999567007,-252.760513197,           83P   2220
-186.45386159,20.4977926657,-252.785200739,-186.246149003,            83P   2221
20.3802917632,-252.86066208,-185.756224337,20.02266092,               83P   2222
-253.106871553,-185.220882304,19.2948614587,-253.433286816,           83P   2223
-184.92981926,18.4813538607,-253.78253033,-184.923727628,             83P   2224
17.6110360025,-253.942942353,-185.028896026,17.0293364881,            83P   2225
-253.985535149,-185.109508834,16.6666797526,0.,1.,0.,1.;              83P   2226
128,7,7,3,3,0,0,0,0,0,0.,0.,0.,0.,0.2,0.4,0.6,0.8,1.,1.,1.,1.,        85P   2227
0.,0.,0.,0.,0.2,0.4,0.6,0.8,1.,1.,1.,1.,1.,1.,1.,1.,1.,1.,1.,1.,      85P   2228
1.,1.,1.,1.,1.,1.,1.,1.,1.,1.,1.,1.,1.,1.,1.,1.,1.,1.,1.,1.,1.,       85P   2229
1.,1.,1.,1.,1.,1.,1.,1.,1.,1.,1.,1.,1.,1.,1.,1.,1.,1.,1.,1.,1.,       85P   2230
1.,1.,1.,1.,1.,1.,1.,1.,1.,1.,1.,1.,1.,1.,-241.330137262,             85P   2231
-183.248869961,28.0244813181,-241.342770863,-183.100855008,           85P   2232
28.1789333003,-241.306290003,-182.786051276,28.4633943151,            85P   2233
-241.019507829,-182.284059158,28.7590628615,-240.559713984,           85P   2234
-181.872165412,28.928437946,-239.993896138,-181.573157617,            85P   2235
28.9973813202,-239.589335271,-181.452680352,28.9679501913,            85P   2236
-239.475828673,-181.437222013,28.9664700097,-241.47907584,            85P   2237
-183.156858903,27.9906723064,-241.486990898,-183.007834481,           85P   2238
28.147334104,-241.436473993,-182.693009536,28.4312493052,             85P   2239
-241.132324071,-182.197500965,28.7197328251,-240.65849009,            85P   2240
-181.801024322,28.8868390046,-240.083862479,-181.51885642,            85P   2241
28.9575811882,-239.675438833,-181.410092575,28.9323502848,            85P   2242
-239.474814367,-181.41672212,28.9526898409,-241.703588972,            85P   2243
-182.886098682,28.0647547631,-241.678382026,-182.733942676,           85P   2244
28.2128423169,-241.554494101,-182.429789766,28.4745951718,            85P   2245
-241.182480887,-181.984195967,28.7133023951,-240.680157199,           85P   2246
-181.645608622,28.8498652445,-240.099460634,-181.416376998,           85P   2247
28.9082662415,-239.696169623,-181.337609782,28.8849676734,            85P   2248
-239.50904185,-181.347188314,28.9009620002,-242.010324773,            85P   2249
-182.446419764,28.1015519622,-241.940304205,-182.296324798,           85P   2250
28.2318504732,-241.720734343,-182.034430093,28.4661088573,            85P   2251
-241.266224733,-181.675717453,28.6618977388,-240.723939765,           85P   2252
-181.423431307,28.778889005,-240.132829812,-181.270101827,            85P   2253
28.8239709051,-239.729981954,-181.235068897,28.8070599771,            85P   2254
-239.537744596,-181.248437423,28.8205276186,-242.298027112,           85P   2255
-181.995448792,28.0897105486,-242.195636748,-181.857630656,           85P   2256
28.20793742,-241.902131779,-181.650699728,28.4073002395,              85P   2257
-241.36946178,-181.3834641,28.5879783132,-240.786691783,              85P   2258
-181.21466252,28.6870479646,-240.176914853,-181.129914005,            85P   2259
28.7350483971,-239.767446883,-181.134190503,28.7282330826,            85P   2260
-239.568185392,-181.151917787,28.738213469,-242.559415861,            85P   2261
-181.532345339,28.0383157049,-242.427494549,-181.409365227,           85P   2262
28.1412254131,-242.078491044,-181.267668455,28.3334926012,            85P   2263
-241.483292179,-181.097319095,28.4964632776,-240.863179386,           85P   2264
-181.006846576,28.597159636,-240.227767634,-180.997634665,            85P   2265
28.634161704,-239.807224825,-181.035102405,28.6474102794,             85P   2266
-239.599058418,-181.057101685,28.6539315631,-242.71063793,            85P   2267
-181.218474073,27.9698049354,-242.560250811,-181.10774361,            85P   2268
28.0579671853,-242.183727644,-181.013537002,28.2533336594,            85P   2269
-241.559456432,-180.908528169,28.4227407136,-240.916543806,           85P   2270
-180.868810891,28.5336025318,-240.264297073,-180.908238698,           85P   2271
28.5685111633,-239.834707895,-180.97170007,28.5901365362,             85P   2272
-239.617599897,-180.996448503,28.5949268005,-242.809604009,           85P   2273
-180.991257486,27.9225048916,-242.581562776,-180.949479715,           85P   2274
28.0516860877,-242.190046557,-180.879389315,28.2250724003,            85P   2275
-241.562314612,-180.808791586,28.390631211,-240.919465084,            85P   2276
-180.798435225,28.5002069905,-240.270893279,-180.864812503,           85P   2277
28.5340340282,-239.844395089,-180.939994514,28.561351974,             85P   2278
-239.630579175,-180.966460265,28.565827051,0.,1.,0.,1.;               85P   2279
128,7,7,3,3,0,0,0,0,0,0.,0.,0.,0.,0.2,0.4,0.6,0.8,1.,1.,1.,1.,        87P   2280
0.,0.,0.,0.,0.2,0.4,0.6,0.8,1.,1.,1.,1.,1.,1.,1.,1.,1.,1.,1.,1.,      87P   2281
1.,1.,1.,1.,1.,1.,1.,1.,1.,1.,1.,1.,1.,1.,1.,1.,1.,1.,1.,1.,1.,       87P   2282
1.,1.,1.,1.,1.,1.,1.,1.,1.,1.,1.,1.,1.,1.,1.,1.,1.,1.,1.,1.,1.,       87P   2283
1.,1.,1.,1.,1.,1.,1.,1.,1.,1.,1.,1.,1.,1.,-228.793562827,             87P   2284
-175.050125986,42.9663180777,-228.774166335,-175.002454848,           87P   2285
42.8680580223,-228.812662747,-174.948691701,42.7695382433,            87P   2286
-228.86698612,-174.866468844,42.623848752,-228.921201076,             87P   2287
-174.784987206,42.4775622037,-228.974986871,-174.703750208,           87P   2288
42.3314226812,-229.011427808,-174.649423857,42.2336409132,            87P   2289
-229.028590788,-174.623224583,42.1856333326,-229.035912231,           87P   2290
-174.992209094,42.9248303611,-228.994541456,-174.943812428,           87P   2291
42.8187246716,-229.038108581,-174.884380859,42.7234407439,            87P   2292
-229.102983537,-174.796838024,42.5795149943,-229.167022304,           87P   2293
-174.708902526,42.4355414563,-229.231434564,-174.622167596,           87P   2294
42.2912286578,-229.274410203,-174.564187969,42.1949056364,            87P   2295
-229.291868017,-174.536823303,42.1472012721,-229.512604822,           87P   2296
-174.933957378,42.9960063245,-229.486787019,-174.878131754,           87P   2297
42.8901920643,-229.53502459,-174.800707374,42.7764540829,             87P   2298
-229.606478895,-174.683013136,42.6067076705,-229.678830667,           87P   2299
-174.567732457,42.4359968662,-229.752036575,-174.453293571,           87P   2300
42.2647569748,-229.802768672,-174.378448213,42.1493180888,            87P   2301
-229.817203704,-174.345374755,42.0911242241,-230.210833076,           87P   2302
-174.772886922,43.1302591223,-230.206693241,-174.70178137,            87P   2303
43.0301707564,-230.255578626,-174.592725233,42.9081037583,            87P   2304
-230.334083891,-174.435309398,42.7216903709,-230.416879796,           87P   2305
-174.281361425,42.5335522137,-230.506080541,-174.131723583,           87P   2306
42.3435990567,-230.572887118,-174.036963253,42.2148458703,            87P   2307
-230.585452918,-173.999799333,42.1461717765,-230.868708026,           87P   2308
-174.520724082,43.3177694403,-230.883884515,-174.433486817,           87P   2309
43.2278594435,-230.930864003,-174.298261698,43.1028449869,            87P   2310
-231.012379416,-174.105010896,42.9087248955,-231.105445664,           87P   2311
-173.920064683,42.711238426,-231.210553444,-173.74181802,             87P   2312
42.5099453909,-231.29234295,-173.628298319,42.3738424686,             87P   2313
-231.30573306,-173.590705009,42.2950012548,-231.45491378,             87P   2314
-174.175271115,43.5860765084,-231.48626843,-174.072514653,            87P   2315
43.5087758975,-231.531783678,-173.915878129,43.372008882,             87P   2316
-231.61954487,-173.694111964,43.1592880012,-231.727290422,            87P   2317
-173.485638666,42.9396636544,-231.857277417,-173.288644153,           87P   2318
42.7188363246,-231.966024299,-173.167505631,42.5754359791,            87P   2319
-231.984745909,-173.133224383,42.4862865882,-231.77794367,            87P   2320
-173.887842345,43.80976646,-231.819211415,-173.774451071,             87P   2321
43.7392239552,-231.870872018,-173.602508752,43.5812852475,            87P   2322
-231.982173228,-173.369985686,43.331540386,-232.116837367,            87P   2323
-173.155044108,43.0763568053,-232.281547682,-172.959624682,           87P   2324
42.8234640015,-232.412201488,-172.837541245,42.6614805689,            87P   2325
-232.44143795,-172.817426903,42.5634973505,-231.948699645,            87P   2326
-173.746472615,44.002419485,-231.969745062,-173.61985174,             87P   2327
43.864760517,-232.03374951,-173.44712864,43.6975992206,               87P   2328
-232.157282101,-173.211587999,43.436355811,-232.307379945,            87P   2329
-172.996305712,43.1709550236,-232.488933865,-172.802677535,           87P   2330
42.9081312477,-232.634281443,-172.687325099,42.7405299946,            87P   2331
-232.716918839,-172.630935546,42.6120973373,0.,1.,0.,1.;              87P   2332
128,7,7,3,3,0,0,0,0,0,0.,0.,0.,0.,0.2,0.4,0.6,0.8,1.,1.,1.,1.,        89P   2333
0.,0.,0.,0.,0.2,0.4,0.6,0.8,1.,1.,1.,1.,1.,1.,1.,1.,1.,1.,1.,1.,      89P   2334
1.,1.,1.,1.,1.,1.,1.,1.,1.,1.,1.,1.,1.,1.,1.,1.,1.,1.,1.,1.,1.,       89P   2335
1.,1.,1.,1.,1.,1.,1.,1.,1.,1.,1.,1.,1.,1.,1.,1.,1.,1.,1.,1.,1.,       89P   2336
1.,1.,1.,1.,1.,1.,1.,1.,1.,1.,1.,1.,1.,1.,-229.028590788,             89P   2337
-174.623224583,42.1856333326,-229.011427808,-174.649423857,           89P   2338
42.2336409132,-228.974986871,-174.703750208,42.3314226812,            89P   2339
-228.921201076,-174.784987206,42.4775622037,-228.86698612,            89P   2340
-174.866468844,42.623848752,-228.812662747,-174.948691701,            89P   2341
42.7695382433,-228.774166335,-175.002454848,42.8680580223,            89P   2342
-228.793562827,-175.050125986,42.9663180777,-228.741953729,           89P   2343
-174.717292,42.227475359,-228.725111744,-174.742222478,               89P   2344
42.2758130594,-228.70183985,-174.790645307,42.3742340539,             89P   2345
-228.665176145,-174.864230057,42.5213271747,-228.626764493,           89P   2346
-174.937346014,42.6689760569,-228.588504175,-175.012635339,           89P   2347
42.8153725329,-228.562601432,-175.058752844,42.9154191104,            89P   2348
-228.562017221,-175.111819441,43.0183045878,-228.166337144,           89P   2349
-174.886832961,42.3373494859,-228.154653243,-174.911646778,           89P   2350
42.3941104312,-228.164142243,-174.959716489,42.5184576693,            89P   2351
-228.175584746,-175.03390412,42.7047177643,-228.183610044,            89P   2352
-175.11164865,42.8909448194,-228.194750259,-175.188530035,            89P   2353
43.0766598282,-228.204461716,-175.241944426,43.2000200005,            89P   2354
-228.208819209,-175.287541862,43.3020652928,-227.283005604,           89P   2355
-175.046699624,42.5140937314,-227.276970108,-175.069209048,           89P   2356
42.5779489852,-227.328290406,-175.112526459,42.7141310982,            89P   2357
-227.395257391,-175.180044078,42.9199968716,-227.44947345,            89P   2358
-175.250392656,43.1284434395,-227.504026709,-175.324791983,           89P   2359
43.3360504631,-227.537973961,-175.376669342,43.4747261583,            89P   2360
-227.555647134,-175.415021112,43.5754355457,-226.38524511,            89P   2361
-175.174953053,42.6315281881,-226.383290806,-175.194701785,           89P   2362
42.7002755064,-226.472083057,-175.225744504,42.8469110225,            89P   2363
-226.591147337,-175.279168359,43.0693866786,-226.689896954,           89P   2364
-175.347438561,43.2955494357,-226.784208203,-175.414434476,           89P   2365
43.5225333649,-226.840434133,-175.464859429,43.6745586983,            89P   2366
-226.871573852,-175.500662247,43.7728761346,-225.511559633,           89P   2367
-175.411095294,42.7699563693,-225.513479822,-175.431616639,           89P   2368
42.8440538874,-225.63483525,-175.439839214,42.9999932237,             89P   2369
-225.802965825,-175.464942273,43.2355980769,-225.942521803,           89P   2370
-175.511658875,43.4795263046,-226.079415469,-175.572980232,           89P   2371
43.7224827254,-226.158411584,-175.622059942,43.8900014639,            89P   2372
-226.202478491,-175.652153194,43.9862348744,-224.979518518,           89P   2373
-175.66635046,42.9336735377,-224.985939249,-175.683312566,            89P   2374
43.0176503892,-225.129520199,-175.671342617,43.1731963841,            89P   2375
-225.325631698,-175.668468207,43.4180694897,-225.493522012,           89P   2376
-175.695435906,43.6797823232,-225.659680459,-175.746996218,           89P   2377
43.9384864697,-225.758803697,-175.792053403,44.117247302,             89P   2378
-225.810277559,-175.816596693,44.2112687149,-224.668596803,           89P   2379
-175.836029789,43.0259048462,-224.754884015,-175.823600218,           89P   2380
43.145751682,-224.904157004,-175.79753386,43.3043839972,              89P   2381
-225.115939203,-175.782925881,43.5519098935,-225.300308162,           89P   2382
-175.801372327,43.819205829,-225.482055093,-175.840937269,            89P   2383
44.0846899103,-225.594520238,-175.883349999,44.2663594867,            89P   2384
-225.650943674,-175.906225392,44.3590074001,0.,1.,0.,1.;              89P   2385
128,7,7,3,3,0,0,0,0,0,0.,0.,0.,0.,0.2,0.4,0.6,0.8,1.,1.,1.,1.,        91P   2386
0.,0.,0.,0.,0.2,0.4,0.6,0.8,1.,1.,1.,1.,1.,1.,1.,1.,1.,1.,1.,1.,      91P   2387
1.,1.,1.,1.,1.,1.,1.,1.,1.,1.,1.,1.,1.,1.,1.,1.,1.,1.,1.,1.,1.,       91P   2388
1.,1.,1.,1.,1.,1.,1.,1.,1.,1.,1.,1.,1.,1.,1.,1.,1.,1.,1.,1.,1.,       91P   2389
1.,1.,1.,1.,1.,1.,1.,1.,1.,1.,1.,1.,1.,1.,-230.780583022,             91P   2390
-177.91438042,44.7139285191,-230.895781045,-178.144058779,            91P   2391
44.6163191698,-231.047680793,-178.63415233,44.3834730322,             91P   2392
-231.241212997,-179.271662384,43.8521740547,-231.387293185,           91P   2393
-179.803720917,43.2090995878,-231.460301828,-180.21109114,            91P   2394
42.4669035519,-231.48981415,-180.444363084,41.9561872496,             91P   2395
-231.491156921,-180.578229491,41.6576303155,-230.76857514,            91P   2396
-178.203440313,44.6610143119,-230.877330823,-178.279338263,           91P   2397
44.5972708179,-231.013426367,-178.740398682,44.3294366013,            91P   2398
-231.197190291,-179.351797488,43.8022586899,-231.335927307,           91P   2399
-179.863919625,43.1721370946,-231.409040022,-180.257740035,           91P   2400
42.4484712042,-231.446380675,-180.486844412,41.95334275,              91P   2401
-231.44879774,-180.621920797,41.6578514538,-230.782135829,            91P   2402
-178.555837339,44.5275298686,-230.878452284,-178.618846901,           91P   2403
44.4378873092,-231.001535503,-179.021471707,44.1686757885,            91P   2404
-231.150950249,-179.560371866,43.6532901698,-231.258357399,           91P   2405
-180.007372162,43.0514073774,-231.324023565,-180.366515055,           91P   2406
42.3828834666,-231.366346845,-180.583969568,41.9312246016,            91P   2407
-231.36911568,-180.716649076,41.6510573356,-230.786670367,            91P   2408
-179.074443829,44.3077055249,-230.867385587,-179.122046708,           91P   2409
44.1962043514,-230.978535372,-179.431531449,43.9101371951,            91P   2410
-231.088722354,-179.881330581,43.4393710302,-231.159562797,           91P   2411
-180.242484982,42.8861677555,-231.224260806,-180.558465055,           91P   2412
42.3038292267,-231.266016814,-180.746160222,41.9068267077,            91P   2413
-231.267603653,-180.87365329,41.6466964445,-230.76771169,             91P   2414
-179.58964613,44.0806308003,-230.832320676,-179.624835349,            91P   2415
43.9581469311,-230.937868334,-179.857288715,43.681678457,             91P   2416
-231.022136621,-180.20829104,43.2403774191,-231.075784035,            91P   2417
-180.497919528,42.7450666062,-231.150624202,-180.763959556,           91P   2418
42.2371034759,-231.180548094,-180.916746353,41.8878570428,            91P   2419
-231.178569001,-181.038209981,41.6451036306,-230.780075239,           91P   2420
-180.117424254,43.8825970582,-230.819991585,-180.142540927,           91P   2421
43.7518908249,-230.907267654,-180.296514613,43.4814342456,            91P   2422
-230.968943577,-180.544593606,43.0626044979,-231.032927237,           91P   2423
-180.770756196,42.6277958589,-231.083527211,-180.97350675,            91P   2424
42.1778880847,-231.10718507,-181.09319832,41.8736793582,              91P   2425
-231.099601627,-181.20846411,41.6449901243,-230.819021972,            91P   2426
-180.471242812,43.7637210325,-230.843529035,-180.492754068,           91P   2427
43.6338541013,-230.898734824,-180.59017642,43.3615068085,             91P   2428
-230.95645158,-180.774541169,42.9629384668,-231.004795703,            91P   2429
-180.952089061,42.5579296596,-231.042635558,-181.115140073,           91P   2430
42.1452632845,-231.062423791,-181.212482009,41.8664296506,            91P   2431
-231.051358125,-181.324484891,41.6448583834,-230.834943311,           91P   2432
-180.652802455,43.7076706132,-230.853285704,-180.671343671,           91P   2433
43.5793582023,-230.895904767,-180.751292095,43.3130430493,            91P   2434
-230.94475869,-180.905497947,42.9220026475,-230.985279831,            91P   2435
-181.056319698,42.5289908307,-231.019853212,-181.193816634,           91P   2436
42.1310642764,-231.039000933,-181.275534954,41.8631639512,            91P   2437
-231.02674524,-181.384033343,41.6485418406,0.,1.,0.,1.;               91P   2438
128,7,7,3,3,0,0,0,0,0,0.,0.,0.,0.,0.2,0.4,0.6,0.8,1.,1.,1.,1.,        93P   2439
0.,0.,0.,0.,0.2,0.4,0.6,0.8,1.,1.,1.,1.,1.,1.,1.,1.,1.,1.,1.,1.,      93P   2440
1.,1.,1.,1.,1.,1.,1.,1.,1.,1.,1.,1.,1.,1.,1.,1.,1.,1.,1.,1.,1.,       93P   2441
1.,1.,1.,1.,1.,1.,1.,1.,1.,1.,1.,1.,1.,1.,1.,1.,1.,1.,1.,1.,1.,       93P   2442
1.,1.,1.,1.,1.,1.,1.,1.,1.,1.,1.,1.,1.,1.,-231.491156921,             93P   2443
-180.578229491,41.6576303155,-231.48981415,-180.444363084,            93P   2444
41.9561872496,-231.460301828,-180.21109114,42.4669035519,             93P   2445
-231.387293185,-179.803720917,43.2090995878,-231.241212997,           93P   2446
-179.271662384,43.8521740547,-231.047680793,-178.63415233,            93P   2447
44.3834730322,-230.895781045,-178.144058779,44.6163191698,            93P   2448
-230.780583022,-177.91438042,44.7139285191,-231.517631409,            93P   2449
-180.550922425,41.657492104,-231.516960072,-180.417812254,            93P   2450
41.9579650618,-231.492340457,-180.181935581,42.4784237692,            93P   2451
-231.419396859,-179.766096724,43.232201146,-231.268727188,            93P   2452
-179.221577943,43.8833711577,-231.06908981,-178.56774836,             93P   2453
44.4172458015,-230.907312434,-178.0595091,44.6282243898,              93P   2454
-230.827442193,-177.805588274,44.7149832372,-231.573285599,           93P   2455
-180.50617882,41.6370280293,-231.574809405,-180.37304586,             93P   2456
41.9430265535,-231.571200393,-180.135418938,42.4706608568,            93P   2457
-231.511233848,-179.715884394,43.2341405549,-231.366647896,           93P   2458
-179.169723863,43.8983967417,-231.16856024,-178.502386025,            93P   2459
44.4335528325,-231.014454962,-177.982651348,44.6444980912,            93P   2460
-230.939859189,-177.741244736,44.7022377952,-231.664138307,           93P   2461
-180.445482717,41.6151371352,-231.669861657,-180.316842018,           93P   2462
41.9252854768,-231.699323107,-180.082439742,42.467590901,             93P   2463
-231.656684953,-179.657903097,43.2498169641,-231.518660916,           93P   2464
-179.109763437,43.9385446679,-231.322044114,-178.421145747,           93P   2465
44.4809286733,-231.172240715,-177.874509206,44.6641681548,            93P   2466
-231.1054156,-177.624259788,44.7095023824,-231.758339327,             93P   2467
-180.390175142,41.5941408234,-231.769282218,-180.267891904,           93P   2468
41.9101771995,-231.830058134,-180.036855338,42.4672873299,            93P   2469
-231.804789146,-179.612085181,43.2747088276,-231.670843409,           93P   2470
-179.058768229,43.9886331781,-231.474203039,-178.342933896,           93P   2471
44.5354346005,-231.330300208,-177.771945519,44.6985818923,            93P   2472
-231.269951813,-177.50733208,44.7362713122,-231.856946512,            93P   2473
-180.343059766,41.5731491551,-231.872721703,-180.22835036,            93P   2474
41.8968928466,-231.962977478,-179.997763013,42.4657471932,            93P   2475
-231.955518529,-179.579375948,43.3019593844,-231.825596882,           93P   2476
-179.021591904,44.041193065,-231.62905557,-178.280462898,             93P   2477
44.5961038741,-231.495370575,-177.686865403,44.7426632221,            93P   2478
-231.440694776,-177.402268725,44.7762494144,-231.925816323,           93P   2479
-180.304941275,41.5864184358,-231.943307006,-180.206321654,           93P   2480
41.8886484151,-232.052969797,-179.97793603,42.466823124,              93P   2481
-232.056718277,-179.566061559,43.3230652539,-231.928637516,           93P   2482
-179.004926376,44.0808025953,-231.732355601,-178.24614759,            93P   2483
44.6402016868,-231.605831871,-177.639516294,44.7842214738,            93P   2484
-231.553385654,-177.33263013,44.8174647708,-231.978715905,            93P   2485
-180.285314844,41.5803277444,-231.989575451,-180.171207542,           93P   2486
41.9425909668,-232.097847832,-179.948119199,42.5191107631,            93P   2487
-232.103657732,-179.539537484,43.3688815139,-231.977247507,           93P   2488
-178.978640912,44.1183469357,-231.783471706,-178.220333234,           93P   2489
44.6676515158,-231.662732294,-177.617213658,44.8077266869,            93P   2490
-231.612646646,-177.311937889,44.8400854846,0.,1.,0.,1.;              93P   2491
128,7,7,3,3,0,0,0,0,0,0.,0.,0.,0.,0.2,0.4,0.6,0.8,1.,1.,1.,1.,        95P   2492
0.,0.,0.,0.,0.2,0.4,0.6,0.8,1.,1.,1.,1.,1.,1.,1.,1.,1.,1.,1.,1.,      95P   2493
1.,1.,1.,1.,1.,1.,1.,1.,1.,1.,1.,1.,1.,1.,1.,1.,1.,1.,1.,1.,1.,       95P   2494
1.,1.,1.,1.,1.,1.,1.,1.,1.,1.,1.,1.,1.,1.,1.,1.,1.,1.,1.,1.,1.,       95P   2495
1.,1.,1.,1.,1.,1.,1.,1.,1.,1.,1.,1.,1.,1.,-211.156422384,             95P   2496
-166.48905862,38.8603022458,-211.283854521,-166.350284669,            95P   2497
38.761418789,-211.550074077,-166.083284631,38.5683342022,             95P   2498
-211.978448052,-165.697679814,38.3004971843,-212.421770419,           95P   2499
-165.328871607,38.0340398796,-212.859816066,-164.980567926,           95P   2500
37.7335861112,-213.14979202,-164.760242377,37.5193117887,             95P   2501
-213.302457297,-164.657427869,37.40761076,-211.271726992,             95P   2502
-166.59965898,38.8600109924,-211.39821895,-166.461142158,             95P   2503
38.7591208214,-211.654994345,-166.191894929,38.5616650572,            95P   2504
-212.074732849,-165.805505672,38.2925516388,-212.512182497,           95P   2505
-165.434445608,38.0301729419,-212.943670075,-165.083557654,           95P   2506
37.7330465823,-213.226923015,-164.859161294,37.5190327901,            95P   2507
-213.380046378,-164.758561627,37.4067250417,-211.440607484,           95P   2508
-166.890187243,38.8934549968,-211.55285148,-166.758317432,            95P   2509
38.7907116459,-211.786654632,-166.497889493,38.5955859964,            95P   2510
-212.169262319,-166.12327594,38.3244616161,-212.576874438,            95P   2511
-165.754207171,38.0850493274,-212.973152573,-165.396087667,           95P   2512
37.8152951267,-213.224345729,-165.160758415,37.6166997489,            95P   2513
-213.365404444,-165.062818584,37.5138718068,-211.675145575,           95P   2514
-167.341176832,38.915885357,-211.772562029,-167.214511819,            95P   2515
38.8152533814,-211.969229587,-166.966833638,38.6129456498,            95P   2516
-212.297147914,-166.606941661,38.3347772944,-212.638568126,           95P   2517
-166.242867343,38.0879120975,-212.997946012,-165.872763849,           95P   2518
37.88232632,-213.220481497,-165.626764308,37.7157140225,              95P   2519
-213.350665799,-165.529304655,37.6230053106,-211.886997018,           95P   2520
-167.801519464,38.8849745125,-211.968914253,-167.679077587,           95P   2521
38.7859652817,-212.13933114,-167.437348587,38.5923494345,             95P   2522
-212.427539782,-167.086298893,38.3214808206,-212.71821339,            95P   2523
-166.72857723,38.0684025139,-213.024461557,-166.358123323,            95P   2524
37.8639495644,-213.223928817,-166.102616413,37.7412584851,            95P   2525
-213.342547896,-166.00510525,37.6588893958,-212.087699995,            95P   2526
-168.261393598,38.7968072526,-212.15974305,-168.141153349,            95P   2527
38.7052282796,-212.308677219,-167.90560163,38.5203718787,             95P   2528
-212.542355007,-167.558348877,38.2464073902,-212.802128364,           95P   2529
-167.204617142,38.0045653558,-213.056651096,-166.834803853,           95P   2530
37.7960263898,-213.233019984,-166.576091549,37.698825211,             95P   2531
-213.343001776,-166.480500874,37.6231708644,-212.193247215,           95P   2532
-168.554946909,38.6682527009,-212.262869211,-168.437320119,           95P   2533
38.5848816788,-212.405332822,-168.202682984,38.4146112485,            95P   2534
-212.616932368,-167.85655759,38.1513150471,-212.83410336,             95P   2535
-167.50132689,37.9045752042,-213.073770046,-167.13295979,             95P   2536
37.7057879207,-213.245289063,-166.878041759,37.6107760602,            95P   2537
-213.345983917,-166.784903248,37.538738954,-212.240209348,            95P   2538
-168.697377785,38.5904958319,-212.309338025,-168.578886449,           95P   2539
38.5100309077,-212.448578398,-168.346106626,38.3434645388,            95P   2540
-212.653063527,-167.999682251,38.0871465151,-212.857792252,           95P   2541
-167.644583142,37.8439284996,-213.081847415,-167.275716929,           95P   2542
37.643877419,-213.250963479,-167.024144621,37.5513324057,             95P   2543
-213.349947754,-166.929537868,37.4799036178,0.,1.,0.,1.;              95P   2544
128,7,7,3,3,0,0,0,0,0,0.,0.,0.,0.,0.2,0.4,0.6,0.8,1.,1.,1.,1.,        97P   2545
0.,0.,0.,0.,0.2,0.4,0.6,0.8,1.,1.,1.,1.,1.,1.,1.,1.,1.,1.,1.,1.,      97P   2546
1.,1.,1.,1.,1.,1.,1.,1.,1.,1.,1.,1.,1.,1.,1.,1.,1.,1.,1.,1.,1.,       97P   2547
1.,1.,1.,1.,1.,1.,1.,1.,1.,1.,1.,1.,1.,1.,1.,1.,1.,1.,1.,1.,1.,       97P   2548
1.,1.,1.,1.,1.,1.,1.,1.,1.,1.,1.,1.,1.,1.,-213.302457297,             97P   2549
-164.657427869,37.40761076,-213.14979202,-164.760242377,              97P   2550
37.5193117887,-212.859816066,-164.980567926,37.7335861112,            97P   2551
-212.421770419,-165.328871607,38.0340398796,-211.978448052,           97P   2552
-165.697679814,38.3004971843,-211.550074077,-166.083284631,           97P   2553
38.5683342022,-211.283854521,-166.350284669,38.761418789,             97P   2554
-211.156422384,-166.48905862,38.8603022458,-213.201873407,            97P   2555
-164.526321446,37.4087589756,-213.049801977,-164.632007198,           97P   2556
37.5196734732,-212.758832289,-164.856539369,37.7342358556,            97P   2557
-212.321214549,-165.211452719,38.0383406688,-211.880227028,           97P   2558
-165.587685645,38.3086025097,-211.452705587,-165.982491706,           97P   2559
38.5745233264,-211.188252959,-166.25761469,38.7633397472,             97P   2560
-211.060034889,-166.396603586,38.8605457155,-212.832494259,           97P   2561
-164.365409873,37.5089504131,-212.691801476,-164.48075626,            97P   2562
37.6137268942,-212.414873211,-164.7139723,37.8162622982,              97P   2563
-212.00004008,-165.085777421,38.1043287288,-211.583747099,            97P   2564
-165.471484914,38.3674605525,-211.177998964,-165.872813825,           97P   2565
38.6252610436,-210.925305558,-166.147276513,38.8082364205,            97P   2566
-210.801559313,-166.28692427,38.9012226553,-212.252052861,            97P   2567
-164.149352189,37.5122519839,-212.13055175,-164.273171614,            97P   2568
37.6218805493,-211.884787426,-164.5239354,37.8284712145,              97P   2569
-211.511831078,-164.900817348,38.1342797226,-211.131138125,           97P   2570
-165.302059042,38.3980963,-210.755224082,-165.717494998,              97P   2571
38.643102113,-210.519351681,-165.995754924,38.819710099,              97P   2572
-210.40371395,-166.135194639,38.9119278925,-211.665627687,            97P   2573
-163.980914703,37.4418095963,-211.561367806,-164.108311092,           97P   2574
37.5555932479,-211.347221084,-164.352726003,37.7875150191,            97P   2575
-211.011627379,-164.744399797,38.0969917755,-210.669299024,           97P   2576
-165.159177571,38.3662844199,-210.327165442,-165.581797499,           97P   2577
38.6178808296,-210.107585142,-165.865190557,38.7904686927,            97P   2578
-210.00000507,-166.005388974,38.8813491292,-211.071542595,            97P   2579
-163.858910545,37.3301489917,-210.984019471,-163.986910047,           97P   2580
37.448928965,-210.799650344,-164.247363093,37.6735567678,             97P   2581
-210.503413376,-164.646800321,37.9884048331,-210.199196081,           97P   2582
-165.05973777,38.2750194507,-209.892357767,-165.479717024,            97P   2583
38.5462011758,-209.691364882,-165.762497096,38.7245699934,            97P   2584
-209.59194398,-165.902841475,38.8151598395,-210.679842125,            97P   2585
-163.846836761,37.2092523227,-210.603344089,-163.972442761,           97P   2586
37.3297667566,-210.438209332,-164.229673115,37.563646141,             97P   2587
-210.166094575,-164.623009473,37.8878420593,-209.886497231,           97P   2588
-165.032574716,38.1841442209,-209.601437686,-165.444093734,           97P   2589
38.4715556752,-209.412697068,-165.723468589,38.6565071309,            97P   2590
-209.318251133,-165.863418575,38.749187309,-210.486121686,            97P   2591
-163.851934384,37.1417303405,-210.411984041,-163.976187839,           97P   2592
37.2661656338,-210.257522003,-164.228253322,37.5063868507,            97P   2593
-209.9984987,-164.619313367,37.8346706995,-209.730990117,             97P   2594
-165.0265052,38.1356078545,-209.456353141,-165.433804974,             97P   2595
38.4291756855,-209.275644286,-165.711701778,38.6174900222,            97P   2596
-209.182804241,-165.850698103,38.7106012123,0.,1.,0.,1.;              97P   2597
128,7,7,3,3,0,0,0,0,0,0.,0.,0.,0.,0.2,0.4,0.6,0.8,1.,1.,1.,1.,        99P   2598
0.,0.,0.,0.,0.2,0.4,0.6,0.8,1.,1.,1.,1.,1.,1.,1.,1.,1.,1.,1.,1.,      99P   2599
1.,1.,1.,1.,1.,1.,1.,1.,1.,1.,1.,1.,1.,1.,1.,1.,1.,1.,1.,1.,1.,       99P   2600
1.,1.,1.,1.,1.,1.,1.,1.,1.,1.,1.,1.,1.,1.,1.,1.,1.,1.,1.,1.,1.,       99P   2601
1.,1.,1.,1.,1.,1.,1.,1.,1.,1.,1.,1.,1.,1.,-270.477542433,             99P   2602
-208.131094601,34.3477340508,-270.449089172,-208.208593171,           99P   2603
34.3017945907,-270.392074317,-208.39444702,34.1783683823,             99P   2604
-270.404297788,-208.633593521,33.9185779967,-270.513048835,           99P   2605
-208.789825816,33.630000801,-270.676166131,-208.888422619,            99P   2606
33.3363989094,-270.832767081,-208.875047711,33.1653632903,            99P   2607
-270.926185674,-208.856627942,33.0740517179,-270.378360194,           99P   2608
-208.10517852,34.2256235324,-270.354625344,-208.180247623,            99P   2609
34.1757992454,-270.307824964,-208.347368443,34.0444124273,            99P   2610
-270.336775473,-208.552949627,33.7858320125,-270.433643561,           99P   2611
-208.695639536,33.5073741841,-270.601172714,-208.76494753,            99P   2612
33.2303292213,-270.746198243,-208.747106191,33.0680270962,            99P   2613
-270.832041689,-208.726903859,32.9832360698,-270.182558398,           99P   2614
-208.056010803,33.9770716919,-270.168939554,-208.125838406,           99P   2615
33.919099844,-270.148168191,-208.249001234,33.7737135515,             99P   2616
-270.190439949,-208.395313125,33.5219256686,-270.286772623,           99P   2617
-208.491729747,33.2654304229,-270.448342482,-208.517600386,           99P   2618
33.0194295004,-270.57328341,-208.488624203,32.8744830291,             99P   2619
-270.643706998,-208.466565852,32.8004071577,-269.902321984,           99P   2620
-207.855262192,33.6455624128,-269.896893314,-207.921748977,           99P   2621
33.581630638,-269.885036839,-208.024812447,33.4327431316,             99P   2622
-269.927610037,-208.142028289,33.1830350593,-270.032837383,           99P   2623
-208.191380196,32.9325175655,-270.176636032,-208.189605425,           99P   2624
32.6953135017,-270.285505838,-208.152939012,32.5513413712,            99P   2625
-270.347040513,-208.124915053,32.4812216936,-269.620048615,           99P   2626
-207.627165823,33.3376278712,-269.618893118,-207.690050852,           99P   2627
33.2709929844,-269.612766066,-207.780052029,33.1140651401,            99P   2628
-269.669469756,-207.863096426,32.8578304216,-269.757750366,           99P   2629
-207.901203017,32.6042059573,-269.884531718,-207.890065479,           99P   2630
32.360963136,-269.986836512,-207.834897612,32.2201129693,             99P   2631
-270.041614022,-207.800739726,32.1519887585,-269.339232725,           99P   2632
-207.392287436,33.0321453871,-269.343095135,-207.451549094,           99P   2633
32.9619495661,-269.336954977,-207.533830868,32.7974561589,            99P   2634
-269.381214858,-207.61269483,32.5319047317,-269.460120993,            99P   2635
-207.645255787,32.2669061724,-269.58123632,-207.614650043,            99P   2636
32.0162617673,-269.676225471,-207.54994008,31.8700109932,             99P   2637
-269.726610197,-207.512710166,31.7990069921,-269.143646592,           99P   2638
-207.247416521,32.8284242171,-269.147212772,-207.307008045,           99P   2639
32.757412031,-269.140114617,-207.387563859,32.5870955247,             99P   2640
-269.180158012,-207.463519176,32.3136803904,-269.258800464,           99P   2641
-207.482904961,32.0410750218,-269.375851492,-207.439573854,           99P   2642
31.7837352094,-269.465579585,-207.371471374,31.6316635059,            99P   2643
-269.512669164,-207.328812735,31.5610914692,-269.045376892,           99P   2644
-207.176051646,32.7260622349,-269.04865935,-207.235419883,            99P   2645
32.6543967433,-269.038285633,-207.319226894,32.482585441,             99P   2646
-269.079612154,-207.391161278,32.204821772,-269.158977748,            99P   2647
-207.404035404,31.9283037387,-269.272095101,-207.357639625,           99P   2648
31.6665842343,-269.359799532,-207.284756998,31.5124748831,            99P   2649
-269.405556922,-207.239466313,31.4417310744,0.,1.,0.,1.;              99P   2650
128,7,7,3,3,0,0,0,0,0,0.,0.,0.,0.,0.2,0.4,0.6,0.8,1.,1.,1.,1.,       101P   2651
0.,0.,0.,0.,0.2,0.4,0.6,0.8,1.,1.,1.,1.,1.,1.,1.,1.,1.,1.,1.,1.,     101P   2652
1.,1.,1.,1.,1.,1.,1.,1.,1.,1.,1.,1.,1.,1.,1.,1.,1.,1.,1.,1.,1.,      101P   2653
1.,1.,1.,1.,1.,1.,1.,1.,1.,1.,1.,1.,1.,1.,1.,1.,1.,1.,1.,1.,1.,      101P   2654
1.,1.,1.,1.,1.,1.,1.,1.,1.,1.,1.,1.,1.,1.,-253.640154474,            101P   2655
-200.255934311,23.685342398,-253.573186808,-200.24671966,            101P   2656
23.6722455243,-253.341437065,-200.195945071,23.5171597902,           101P   2657
-252.987204204,-200.141840164,23.28395323,-252.630032526,            101P   2658
-200.111655548,23.0508829425,-252.270840528,-200.130039256,          101P   2659
22.8178398257,-252.039762454,-200.199237663,22.6648532946,           101P   2660
-251.924363271,-200.24155392,22.5878398983,-253.704816752,           101P   2661
-200.254447243,23.6329961676,-253.609431212,-200.228078367,          101P   2662
23.5314531507,-253.387545882,-200.178961386,23.3647901945,           101P   2663
-253.04749586,-200.127826738,23.1184630817,-252.702123734,           101P   2664
-200.10401968,22.8759645711,-252.353482955,-200.128877363,           101P   2665
22.6351258529,-252.128353229,-200.200218403,22.4802439479,           101P   2666
-252.015995698,-200.244123759,22.4032310247,-253.895687577,          101P   2667
-200.237173384,23.3508859239,-253.803489389,-200.211634526,          101P   2668
23.2434703583,-253.584782601,-200.162114335,23.0546136084,           101P   2669
-253.24843706,-200.116677488,22.7770237901,-252.902780697,           101P   2670
-200.09509762,22.5058100634,-252.553389944,-200.141878218,           101P   2671
22.241569561,-252.326142844,-200.224515619,22.0760187654,            101P   2672
-252.211444846,-200.272520517,21.9927485274,-254.199587411,          101P   2673
-200.275419893,22.9406604711,-254.107768961,-200.253066649,          101P   2674
22.8199866055,-253.897052185,-200.215998732,22.6020453106,           101P   2675
-253.57308442,-200.16693068,22.2808503058,-253.233224544,            101P   2676
-200.1760284,21.9730357159,-252.887784741,-200.271754187,            101P   2677
21.685608174,-252.661904281,-200.363637013,21.5035380463,            101P   2678
-252.545829832,-200.421585059,21.4138027361,-254.513376031,          101P   2679
-200.399346046,22.5554166605,-254.424098196,-200.383742765,          101P   2680
22.4244777357,-254.229364792,-200.351171498,22.1813456711,           101P   2681
[truncated: 4,616,839 more chars]
