# Supplementary material for: Numerical Assessment of the Risk of Abnormal Endothelialization for Diverter Devices: Clinical Data Driven Numerical Study
Source: J Pers Med. 2022 Apr 18;12(4):652. doi: 10.3390/jpm12040652 (PMC9025183; doi:10.3390/jpm12040652)
Supplement: Supplementary file 1 [file jpm-12-00652-s001.zip › Patient3.igs]

Geomagic Studio                                                         S      1
,,11HStudio 2014,                                                       G      1
53HC:\Users\user\Desktop\DICOM?\Ivanova\IvanovaStart.igs,               G      2
23HGeomagic -- Studio 2014,4H2014,32,38,6,38,15,13H<unspecified>,1.,2,  G      3
2HMM,,0.016,15H20200415.111327,1E-009,38.688715547323,13H<unspecified>, G      4
13H<unspecified>,10,0;                                                  G      5
     128       1       0       0       0       0       0               0D      1
     128       0       0     782       0                               0D      2
     128     783       0       0       0       0       0               0D      3
     128       0       0     307       0                               0D      4
     128    1090       0       0       0       0       0               0D      5
     128       0       0     782       0                               0D      6
     128    1872       0       0       0       0       0               0D      7
     128       0       0     782       0                               0D      8
     128    2654       0       0       0       0       0               0D      9
     128       0       0     121       0                               0D     10
     128    2775       0       0       0       0       0               0D     11
     128       0       0     189       0                               0D     12
     128    2964       0       0       0       0       0               0D     13
     128       0       0     782       0                               0D     14
     128    3746       0       0       0       0       0               0D     15
     128       0       0     782       0                               0D     16
     128    4528       0       0       0       0       0               0D     17
     128       0       0     782       0                               0D     18
     128    5310       0       0       0       0       0               0D     19
     128       0       0     307       0                               0D     20
     128    5617       0       0       0       0       0               0D     21
     128       0       0     121       0                               0D     22
     128    5738       0       0       0       0       0               0D     23
     128       0       0     189       0                               0D     24
     128    5927       0       0       0       0       0               0D     25
     128       0       0     307       0                               0D     26
     128    6234       0       0       0       0       0               0D     27
     128       0       0     782       0                               0D     28
     128    7016       0       0       0       0       0               0D     29
     128       0       0     782       0                               0D     30
     128    7798       0       0       0       0       0               0D     31
     128       0       0     782       0                               0D     32
     128    8580       0       0       0       0       0               0D     33
     128       0       0     121       0                               0D     34
     128    8701       0       0       0       0       0               0D     35
     128       0       0     782       0                               0D     36
     128    9483       0       0       0       0       0               0D     37
     128       0       0     482       0                               0D     38
     128    9965       0       0       0       0       0               0D     39
     128       0       0     782       0                               0D     40
     128   10747       0       0       0       0       0               0D     41
     128       0       0     307       0                               0D     42
     128   11054       0       0       0       0       0               0D     43
     128       0       0     121       0                               0D     44
     128   11175       0       0       0       0       0               0D     45
     128       0       0     189       0                               0D     46
     128   11364       0       0       0       0       0               0D     47
     128       0       0     782       0                               0D     48
     128   12146       0       0       0       0       0               0D     49
     128       0       0     121       0                               0D     50
     128   12267       0       0       0       0       0               0D     51
     128       0       0     782       0                               0D     52
     128   13049       0       0       0       0       0               0D     53
     128       0       0     121       0                               0D     54
     128   13170       0       0       0       0       0               0D     55
     128       0       0     121       0                               0D     56
     128   13291       0       0       0       0       0               0D     57
     128       0       0     121       0                               0D     58
     128   13412       0       0       0       0       0               0D     59
     128       0       0     189       0                               0D     60
     128   13601       0       0       0       0       0               0D     61
     128       0       0     782       0                               0D     62
     128   14383       0       0       0       0       0               0D     63
     128       0       0     307       0                               0D     64
     128   14690       0       0       0       0       0               0D     65
     128       0       0     782       0                               0D     66
     128   15472       0       0       0       0       0               0D     67
     128       0       0     482       0                               0D     68
     128   15954       0       0       0       0       0               0D     69
     128       0       0     121       0                               0D     70
     128   16075       0       0       0       0       0               0D     71
     128       0       0     121       0                               0D     72
     128   16196       0       0       0       0       0               0D     73
     128       0       0     121       0                               0D     74
     128   16317       0       0       0       0       0               0D     75
     128       0       0     189       0                               0D     76
     128   16506       0       0       0       0       0               0D     77
     128       0       0     782       0                               0D     78
     128   17288       0       0       0       0       0               0D     79
     128       0       0     782       0                               0D     80
     128   18070       0       0       0       0       0               0D     81
     128       0       0     782       0                               0D     82
     128   18852       0       0       0       0       0               0D     83
     128       0       0     189       0                               0D     84
     128   19041       0       0       0       0       0               0D     85
     128       0       0     121       0                               0D     86
     128   19162       0       0       0       0       0               0D     87
     128       0       0     121       0                               0D     88
     128   19283       0       0       0       0       0               0D     89
     128       0       0     189       0                               0D     90
     128   19472       0       0       0       0       0               0D     91
     128       0       0     297       0                               0D     92
     128   19769       0       0       0       0       0               0D     93
     128       0       0     121       0                               0D     94
     128   19890       0       0       0       0       0               0D     95
     128       0       0     121       0                               0D     96
     128   20011       0       0       0       0       0               0D     97
     128       0       0     121       0                               0D     98
     128   20132       0       0       0       0       0               0D     99
     128       0       0     121       0                               0D    100
     128   20253       0       0       0       0       0               0D    101
     128       0       0     782       0                               0D    102
     128   21035       0       0       0       0       0               0D    103
     128       0       0     782       0                               0D    104
     128   21817       0       0       0       0       0               0D    105
     128       0       0     782       0                               0D    106
     128   22599       0       0       0       0       0               0D    107
     128       0       0     307       0                               0D    108
     128   22906       0       0       0       0       0               0D    109
     128       0       0     782       0                               0D    110
     128   23688       0       0       0       0       0               0D    111
     128       0       0     782       0                               0D    112
     128   24470       0       0       0       0       0               0D    113
     128       0       0     121       0                               0D    114
     128   24591       0       0       0       0       0               0D    115
     128       0       0     307       0                               0D    116
     128   24898       0       0       0       0       0               0D    117
     128       0       0     782       0                               0D    118
     128   25680       0       0       0       0       0               0D    119
     128       0       0     782       0                               0D    120
     128   26462       0       0       0       0       0               0D    121
     128       0       0     189       0                               0D    122
     128   26651       0       0       0       0       0               0D    123
     128       0       0     189       0                               0D    124
     128   26840       0       0       0       0       0               0D    125
     128       0       0     121       0                               0D    126
     128   26961       0       0       0       0       0               0D    127
     128       0       0     482       0                               0D    128
     128   27443       0       0       0       0       0               0D    129
     128       0       0     782       0                               0D    130
     128   28225       0       0       0       0       0               0D    131
     128       0       0     782       0                               0D    132
     128   29007       0       0       0       0       0               0D    133
     128       0       0     297       0                               0D    134
     128   29304       0       0       0       0       0               0D    135
     128       0       0     121       0                               0D    136
     128   29425       0       0       0       0       0               0D    137
     128       0       0     121       0                               0D    138
     128   29546       0       0       0       0       0               0D    139
     128       0       0     121       0                               0D    140
     128   29667       0       0       0       0       0               0D    141
     128       0       0     307       0                               0D    142
     128   29974       0       0       0       0       0               0D    143
     128       0       0     121       0                               0D    144
     128   30095       0       0       0       0       0               0D    145
     128       0       0     121       0                               0D    146
     128   30216       0       0       0       0       0               0D    147
     128       0       0     121       0                               0D    148
     128   30337       0       0       0       0       0               0D    149
     128       0       0     189       0                               0D    150
     128   30526       0       0       0       0       0               0D    151
     128       0       0     782       0                               0D    152
     128   31308       0       0       0       0       0               0D    153
     128       0       0     121       0                               0D    154
     128   31429       0       0       0       0       0               0D    155
     128       0       0     482       0                               0D    156
     128   31911       0       0       0       0       0               0D    157
     128       0       0     121       0                               0D    158
     128   32032       0       0       0       0       0               0D    159
     128       0       0     121       0                               0D    160
     128   32153       0       0       0       0       0               0D    161
     128       0       0     121       0                               0D    162
     128   32274       0       0       0       0       0               0D    163
     128       0       0     782       0                               0D    164
     128   33056       0       0       0       0       0               0D    165
     128       0       0     782       0                               0D    166
     128   33838       0       0       0       0       0               0D    167
     128       0       0     121       0                               0D    168
     128   33959       0       0       0       0       0               0D    169
     128       0       0     121       0                               0D    170
     128   34080       0       0       0       0       0               0D    171
     128       0       0     121       0                               0D    172
     128   34201       0       0       0       0       0               0D    173
     128       0       0     121       0                               0D    174
     128   34322       0       0       0       0       0               0D    175
     128       0       0     189       0                               0D    176
     128   34511       0       0       0       0       0               0D    177
     128       0       0     121       0                               0D    178
     128   34632       0       0       0       0       0               0D    179
     128       0       0     782       0                               0D    180
     128   35414       0       0       0       0       0               0D    181
     128       0       0     782       0                               0D    182
     128   36196       0       0       0       0       0               0D    183
     128       0       0     297       0                               0D    184
     128   36493       0       0       0       0       0               0D    185
     128       0       0     782       0                               0D    186
     128   37275       0       0       0       0       0               0D    187
     128       0       0     121       0                               0D    188
     128   37396       0       0       0       0       0               0D    189
     128       0       0     121       0                               0D    190
     128   37517       0       0       0       0       0               0D    191
     128       0       0     121       0                               0D    192
     128   37638       0       0       0       0       0               0D    193
     128       0       0     121       0                               0D    194
     128   37759       0       0       0       0       0               0D    195
     128       0       0     121       0                               0D    196
     128   37880       0       0       0       0       0               0D    197
     128       0       0     121       0                               0D    198
     128   38001       0       0       0       0       0               0D    199
     128       0       0     121       0                               0D    200
     128   38122       0       0       0       0       0               0D    201
     128       0       0     782       0                               0D    202
     128   38904       0       0       0       0       0               0D    203
     128       0       0     782       0                               0D    204
     128   39686       0       0       0       0       0               0D    205
     128       0       0     782       0                               0D    206
     128   40468       0       0       0       0       0               0D    207
     128       0       0     189       0                               0D    208
     128   40657       0       0       0       0       0               0D    209
     128       0       0     121       0                               0D    210
     128   40778       0       0       0       0       0               0D    211
     128       0       0     121       0                               0D    212
     128   40899       0       0       0       0       0               0D    213
     128       0       0     121       0                               0D    214
     128   41020       0       0       0       0       0               0D    215
     128       0       0     121       0                               0D    216
     128   41141       0       0       0       0       0               0D    217
     128       0       0     782       0                               0D    218
     128   41923       0       0       0       0       0               0D    219
     128       0       0     121       0                               0D    220
     128   42044       0       0       0       0       0               0D    221
     128       0       0     782       0                               0D    222
     128   42826       0       0       0       0       0               0D    223
     128       0       0     121       0                               0D    224
     128   42947       0       0       0       0       0               0D    225
     128       0       0     121       0                               0D    226
     128   43068       0       0       0       0       0               0D    227
     128       0       0     121       0                               0D    228
     128   43189       0       0       0       0       0               0D    229
     128       0       0     307       0                               0D    230
     128   43496       0       0       0       0       0               0D    231
     128       0       0     121       0                               0D    232
     128   43617       0       0       0       0       0               0D    233
     128       0       0     307       0                               0D    234
     128   43924       0       0       0       0       0               0D    235
     128       0       0     121       0                               0D    236
     128   44045       0       0       0       0       0               0D    237
     128       0       0     121       0                               0D    238
     128   44166       0       0       0       0       0               0D    239
     128       0       0     121       0                               0D    240
     128   44287       0       0       0       0       0               0D    241
     128       0       0     121       0                               0D    242
     128   44408       0       0       0       0       0               0D    243
     128       0       0     782       0                               0D    244
     128   45190       0       0       0       0       0               0D    245
     128       0       0     782       0                               0D    246
     128   45972       0       0       0       0       0               0D    247
     128       0       0     782       0                               0D    248
     128   46754       0       0       0       0       0               0D    249
     128       0       0     297       0                               0D    250
     128   47051       0       0       0       0       0               0D    251
     128       0       0     121       0                               0D    252
     128   47172       0       0       0       0       0               0D    253
     128       0       0     121       0                               0D    254
     128   47293       0       0       0       0       0               0D    255
     128       0       0     121       0                               0D    256
     128   47414       0       0       0       0       0               0D    257
     128       0       0     121       0                               0D    258
     128   47535       0       0       0       0       0               0D    259
     128       0       0     782       0                               0D    260
     128   48317       0       0       0       0       0               0D    261
     128       0       0     121       0                               0D    262
     128   48438       0       0       0       0       0               0D    263
     128       0       0     121       0                               0D    264
     128   48559       0       0       0       0       0               0D    265
     128       0       0     121       0                               0D    266
     128   48680       0       0       0       0       0               0D    267
     128       0       0     782       0                               0D    268
     128   49462       0       0       0       0       0               0D    269
     128       0       0     782       0                               0D    270
     128   50244       0       0       0       0       0               0D    271
     128       0       0     121       0                               0D    272
     128   50365       0       0       0       0       0               0D    273
     128       0       0     121       0                               0D    274
     128   50486       0       0       0       0       0               0D    275
     128       0       0     121       0                               0D    276
     128   50607       0       0       0       0       0               0D    277
     128       0       0     121       0                               0D    278
     128   50728       0       0       0       0       0               0D    279
     128       0       0     121       0                               0D    280
     128   50849       0       0       0       0       0               0D    281
     128       0       0     121       0                               0D    282
     128   50970       0       0       0       0       0               0D    283
     128       0       0     121       0                               0D    284
     128   51091       0       0       0       0       0               0D    285
     128       0       0     782       0                               0D    286
     128   51873       0       0       0       0       0               0D    287
     128       0       0     121       0                               0D    288
     128   51994       0       0       0       0       0               0D    289
     128       0       0     782       0                               0D    290
     128   52776       0       0       0       0       0               0D    291
     128       0       0     782       0                               0D    292
     128   53558       0       0       0       0       0               0D    293
     128       0       0     782       0                               0D    294
     128   54340       0       0       0       0       0               0D    295
     128       0       0     121       0                               0D    296
     128   54461       0       0       0       0       0               0D    297
     128       0       0     121       0                               0D    298
     128   54582       0       0       0       0       0               0D    299
     128       0       0     121       0                               0D    300
     128   54703       0       0       0       0       0               0D    301
     128       0       0     121       0                               0D    302
     128   54824       0       0       0       0       0               0D    303
     128       0       0     782       0                               0D    304
     128   55606       0       0       0       0       0               0D    305
     128       0       0     121       0                               0D    306
     128   55727       0       0       0       0       0               0D    307
     128       0       0     189       0                               0D    308
     128   55916       0       0       0       0       0               0D    309
     128       0       0     782       0                               0D    310
     128   56698       0       0       0       0       0               0D    311
     128       0       0     121       0                               0D    312
     128   56819       0       0       0       0       0               0D    313
     128       0       0     782       0                               0D    314
     128   57601       0       0       0       0       0               0D    315
     128       0       0     121       0                               0D    316
     128   57722       0       0       0       0       0               0D    317
     128       0       0     121       0                               0D    318
     128   57843       0       0       0       0       0               0D    319
     128       0       0     121       0                               0D    320
     128   57964       0       0       0       0       0               0D    321
     128       0       0     782       0                               0D    322
     128   58746       0       0       0       0       0               0D    323
     128       0       0     121       0                               0D    324
     128   58867       0       0       0       0       0               0D    325
     128       0       0     782       0                               0D    326
     128   59649       0       0       0       0       0               0D    327
     128       0       0     782       0                               0D    328
     128   60431       0       0       0       0       0               0D    329
     128       0       0     782       0                               0D    330
     128   61213       0       0       0       0       0               0D    331
     128       0       0     782       0                               0D    332
     128   61995       0       0       0       0       0               0D    333
     128       0       0     782       0                               0D    334
     128   62777       0       0       0       0       0               0D    335
     128       0       0     121       0                               0D    336
     128   62898       0       0       0       0       0               0D    337
     128       0       0     121       0                               0D    338
     128   63019       0       0       0       0       0               0D    339
     128       0       0     782       0                               0D    340
     128   63801       0       0       0       0       0               0D    341
     128       0       0     782       0                               0D    342
     128   64583       0       0       0       0       0               0D    343
     128       0       0     782       0                               0D    344
     128   65365       0       0       0       0       0               0D    345
     128       0       0     189       0                               0D    346
     128   65554       0       0       0       0       0               0D    347
     128       0       0     782       0                               0D    348
     128   66336       0       0       0       0       0               0D    349
     128       0       0     121       0                               0D    350
     128   66457       0       0       0       0       0               0D    351
     128       0       0     782       0                               0D    352
     128   67239       0       0       0       0       0               0D    353
     128       0       0     782       0                               0D    354
     128   68021       0       0       0       0       0               0D    355
     128       0       0     189       0                               0D    356
     128   68210       0       0       0       0       0               0D    357
     128       0       0     782       0                               0D    358
     128   68992       0       0       0       0       0               0D    359
     128       0       0     782       0                               0D    360
     128   69774       0       0       0       0       0               0D    361
     128       0       0     121       0                               0D    362
     128   69895       0       0       0       0       0               0D    363
     128       0       0     121       0                               0D    364
     128   70016       0       0       0       0       0               0D    365
     128       0       0     121       0                               0D    366
     128   70137       0       0       0       0       0               0D    367
     128       0       0     782       0                               0D    368
     128   70919       0       0       0       0       0               0D    369
     128       0       0     782       0                               0D    370
     128   71701       0       0       0       0       0               0D    371
     128       0       0     121       0                               0D    372
     128   71822       0       0       0       0       0               0D    373
     128       0       0     121       0                               0D    374
     128   71943       0       0       0       0       0               0D    375
     128       0       0     782       0                               0D    376
     128   72725       0       0       0       0       0               0D    377
     128       0       0     121       0                               0D    378
     128   72846       0       0       0       0       0               0D    379
     128       0       0     782       0                               0D    380
     128   73628       0       0       0       0       0               0D    381
     128       0       0     782       0                               0D    382
     128   74410       0       0       0       0       0               0D    383
     128       0       0     121       0                               0D    384
     128   74531       0       0       0       0       0               0D    385
     128       0       0     121       0                               0D    386
     128   74652       0       0       0       0       0               0D    387
     128       0       0     121       0                               0D    388
     128   74773       0       0       0       0       0               0D    389
     128       0       0     307       0                               0D    390
     128   75080       0       0       0       0       0               0D    391
     128       0       0     782       0                               0D    392
     128   75862       0       0       0       0       0               0D    393
     128       0       0     121       0                               0D    394
     128   75983       0       0       0       0       0               0D    395
     128       0       0     189       0                               0D    396
     128   76172       0       0       0       0       0               0D    397
     128       0       0     121       0                               0D    398
     128   76293       0       0       0       0       0               0D    399
     128       0       0     121       0                               0D    400
     128   76414       0       0       0       0       0               0D    401
     128       0       0     121       0                               0D    402
     128   76535       0       0       0       0       0               0D    403
     128       0       0     782       0                               0D    404
     128   77317       0       0       0       0       0               0D    405
     128       0       0     307       0                               0D    406
     128   77624       0       0       0       0       0               0D    407
     128       0       0     121       0                               0D    408
     128   77745       0       0       0       0       0               0D    409
     128       0       0     121       0                               0D    410
     128   77866       0       0       0       0       0               0D    411
     128       0       0     121       0                               0D    412
     128   77987       0       0       0       0       0               0D    413
     128       0       0     121       0                               0D    414
     128   78108       0       0       0       0       0               0D    415
     128       0       0     782       0                               0D    416
     128   78890       0       0       0       0       0               0D    417
     128       0       0     189       0                               0D    418
     128   79079       0       0       0       0       0               0D    419
     128       0       0     782       0                               0D    420
     128   79861       0       0       0       0       0               0D    421
     128       0       0     189       0                               0D    422
     128   80050       0       0       0       0       0               0D    423
     128       0       0     121       0                               0D    424
     128   80171       0       0       0       0       0               0D    425
     128       0       0     121       0                               0D    426
     128   80292       0       0       0       0       0               0D    427
     128       0       0     121       0                               0D    428
     128   80413       0       0       0       0       0               0D    429
     128       0       0     121       0                               0D    430
     128   80534       0       0       0       0       0               0D    431
     128       0       0     121       0                               0D    432
     128   80655       0       0       0       0       0               0D    433
     128       0       0     121       0                               0D    434
     128   80776       0       0       0       0       0               0D    435
     128       0       0     121       0                               0D    436
     128   80897       0       0       0       0       0               0D    437
     128       0       0     121       0                               0D    438
     128   81018       0       0       0       0       0               0D    439
     128       0       0     297       0                               0D    440
     128   81315       0       0       0       0       0               0D    441
     128       0       0     782       0                               0D    442
     128   82097       0       0       0       0       0               0D    443
     128       0       0     782       0                               0D    444
     128   82879       0       0       0       0       0               0D    445
     128       0       0     121       0                               0D    446
     128   83000       0       0       0       0       0               0D    447
     128       0       0     121       0                               0D    448
     128   83121       0       0       0       0       0               0D    449
     128       0       0     782       0                               0D    450
     128   83903       0       0       0       0       0               0D    451
     128       0       0     121       0                               0D    452
     128   84024       0       0       0       0       0               0D    453
     128       0       0     782       0                               0D    454
     128   84806       0       0       0       0       0               0D    455
     128       0       0     782       0                               0D    456
     128   85588       0       0       0       0       0               0D    457
     128       0       0     121       0                               0D    458
     128   85709       0       0       0       0       0               0D    459
     128       0       0     189       0                               0D    460
     128   85898       0       0       0       0       0               0D    461
     128       0       0     121       0                               0D    462
     128   86019       0       0       0       0       0               0D    463
     128       0       0     121       0                               0D    464
     128   86140       0       0       0       0       0               0D    465
     128       0       0     121       0                               0D    466
     128   86261       0       0       0       0       0               0D    467
     128       0       0     782       0                               0D    468
     128   87043       0       0       0       0       0               0D    469
     128       0       0     121       0                               0D    470
     128   87164       0       0       0       0       0               0D    471
     128       0       0     782       0                               0D    472
     128   87946       0       0       0       0       0               0D    473
     128       0       0     307       0                               0D    474
     128   88253       0       0       0       0       0               0D    475
     128       0       0     121       0                               0D    476
     128   88374       0       0       0       0       0               0D    477
     128       0       0     121       0                               0D    478
     128   88495       0       0       0       0       0               0D    479
     128       0       0     189       0                               0D    480
     128   88684       0       0       0       0       0               0D    481
     128       0       0     782       0                               0D    482
     128   89466       0       0       0       0       0               0D    483
     128       0       0     782       0                               0D    484
     128   90248       0       0       0       0       0               0D    485
     128       0       0     121       0                               0D    486
     128   90369       0       0       0       0       0               0D    487
     128       0       0     121       0                               0D    488
     128   90490       0       0       0       0       0               0D    489
     128       0       0     121       0                               0D    490
     128   90611       0       0       0       0       0               0D    491
     128       0       0     121       0                               0D    492
     128   90732       0       0       0       0       0               0D    493
     128       0       0     307       0                               0D    494
     128   91039       0       0       0       0       0               0D    495
     128       0       0     782       0                               0D    496
     128   91821       0       0       0       0       0               0D    497
     128       0       0     782       0                               0D    498
     128   92603       0       0       0       0       0               0D    499
     128       0       0     121       0                               0D    500
     128   92724       0       0       0       0       0               0D    501
     128       0       0     121       0                               0D    502
     128   92845       0       0       0       0       0               0D    503
     128       0       0     782       0                               0D    504
     128   93627       0       0       0       0       0               0D    505
     128       0       0     121       0                               0D    506
     128   93748       0       0       0       0       0               0D    507
     128       0       0     189       0                               0D    508
     128   93937       0       0       0       0       0               0D    509
     128       0       0     121       0                               0D    510
     128   94058       0       0       0       0       0               0D    511
     128       0       0     782       0                               0D    512
     128   94840       0       0       0       0       0               0D    513
     128       0       0     782       0                               0D    514
     128   95622       0       0       0       0       0               0D    515
     128       0       0     782       0                               0D    516
     128   96404       0       0       0       0       0               0D    517
     128       0       0     189       0                               0D    518
     128   96593       0       0       0       0       0               0D    519
     128       0       0     121       0                               0D    520
     128   96714       0       0       0       0       0               0D    521
     128       0       0     121       0                               0D    522
     128   96835       0       0       0       0       0               0D    523
     128       0       0     782       0                               0D    524
     128   97617       0       0       0       0       0               0D    525
     128       0       0     782       0                               0D    526
     128   98399       0       0       0       0       0               0D    527
     128       0       0     782       0                               0D    528
     128   99181       0       0       0       0       0               0D    529
     128       0       0     121       0                               0D    530
     128   99302       0       0       0       0       0               0D    531
     128       0       0     121       0                               0D    532
     128   99423       0       0       0       0       0               0D    533
     128       0       0     189       0                               0D    534
     128   99612       0       0       0       0       0               0D    535
     128       0       0     782       0                               0D    536
     128  100394       0       0       0       0       0               0D    537
     128       0       0     189       0                               0D    538
     128  100583       0       0       0       0       0               0D    539
     128       0       0     782       0                               0D    540
     128  101365       0       0       0       0       0               0D    541
     128       0       0     782       0                               0D    542
     128  102147       0       0       0       0       0               0D    543
     128       0       0     782       0                               0D    544
     128  102929       0       0       0       0       0               0D    545
     128       0       0     121       0                               0D    546
     128  103050       0       0       0       0       0               0D    547
     128       0       0     121       0                               0D    548
     128  103171       0       0       0       0       0               0D    549
     128       0       0     782       0                               0D    550
     128  103953       0       0       0       0       0               0D    551
     128       0       0     782       0                               0D    552
     128  104735       0       0       0       0       0               0D    553
     128       0       0     782       0                               0D    554
     128  105517       0       0       0       0       0               0D    555
     128       0       0     782       0                               0D    556
     128  106299       0       0       0       0       0               0D    557
     128       0       0     121       0                               0D    558
     128  106420       0       0       0       0       0               0D    559
     128       0       0     121       0                               0D    560
     128  106541       0       0       0       0       0               0D    561
     128       0       0     307       0                               0D    562
     128  106848       0       0       0       0       0               0D    563
     128       0       0     121       0                               0D    564
     128  106969       0       0       0       0       0               0D    565
     128       0       0     782       0                               0D    566
     128  107751       0       0       0       0       0               0D    567
     128       0       0     121       0                               0D    568
     128  107872       0       0       0       0       0               0D    569
     128       0       0     121       0                               0D    570
     128  107993       0       0       0       0       0               0D    571
     128       0       0     782       0                               0D    572
     128  108775       0       0       0       0       0               0D    573
     128       0       0     782       0                               0D    574
     128  109557       0       0       0       0       0               0D    575
     128       0       0     782       0                               0D    576
     128  110339       0       0       0       0       0               0D    577
     128       0       0     782       0                               0D    578
     128  111121       0       0       0       0       0               0D    579
     128       0       0     782       0                               0D    580
     128  111903       0       0       0       0       0               0D    581
     128       0       0     782       0                               0D    582
     128  112685       0       0       0       0       0               0D    583
     128       0       0     121       0                               0D    584
     128  112806       0       0       0       0       0               0D    585
     128       0       0     782       0                               0D    586
     128  113588       0       0       0       0       0               0D    587
     128       0       0     121       0                               0D    588
     128  113709       0       0       0       0       0               0D    589
     128       0       0     782       0                               0D    590
     128  114491       0       0       0       0       0               0D    591
     128       0       0     189       0                               0D    592
     128  114680       0       0       0       0       0               0D    593
     128       0       0     121       0                               0D    594
     128  114801       0       0       0       0       0               0D    595
     128       0       0     782       0                               0D    596
     128  115583       0       0       0       0       0               0D    597
     128       0       0     782       0                               0D    598
     128  116365       0       0       0       0       0               0D    599
     128       0       0     121       0                               0D    600
     128  116486       0       0       0       0       0               0D    601
     128       0       0     121       0                               0D    602
     128  116607       0       0       0       0       0               0D    603
     128       0       0     121       0                               0D    604
     128  116728       0       0       0       0       0               0D    605
     128       0       0     307       0                               0D    606
     128  117035       0       0       0       0       0               0D    607
     128       0       0     121       0                               0D    608
     128  117156       0       0       0       0       0               0D    609
     128       0       0     189       0                               0D    610
     128  117345       0       0       0       0       0               0D    611
     128       0       0     121       0                               0D    612
     128  117466       0       0       0       0       0               0D    613
     128       0       0     121       0                               0D    614
     128  117587       0       0       0       0       0               0D    615
     128       0       0     782       0                               0D    616
     128  118369       0       0       0       0       0               0D    617
     128       0       0     189       0                               0D    618
     128  118558       0       0       0       0       0               0D    619
     128       0       0     782       0                               0D    620
     128  119340       0       0       0       0       0               0D    621
     128       0       0     121       0                               0D    622
     128  119461       0       0       0       0       0               0D    623
     128       0       0     482       0                               0D    624
     128  119943       0       0       0       0       0               0D    625
     128       0       0     782       0                               0D    626
     128  120725       0       0       0       0       0               0D    627
     128       0       0     782       0                               0D    628
     128  121507       0       0       0       0       0               0D    629
     128       0       0     121       0                               0D    630
     128  121628       0       0       0       0       0               0D    631
     128       0       0     782       0                               0D    632
     128  122410       0       0       0       0       0               0D    633
     128       0       0     121       0                               0D    634
     128  122531       0       0       0       0       0               0D    635
     128       0       0     782       0                               0D    636
     128  123313       0       0       0       0       0               0D    637
     128       0       0     307       0                               0D    638
     128  123620       0       0       0       0       0               0D    639
     128       0       0     782       0                               0D    640
     128  124402       0       0       0       0       0               0D    641
     128       0       0     782       0                               0D    642
     128  125184       0       0       0       0       0               0D    643
     128       0       0     782       0                               0D    644
     128  125966       0       0       0       0       0               0D    645
     128       0       0     121       0                               0D    646
     128  126087       0       0       0       0       0               0D    647
     128       0       0     189       0                               0D    648
     128  126276       0       0       0       0       0               0D    649
     128       0       0     782       0                               0D    650
     128  127058       0       0       0       0       0               0D    651
     128       0       0     121       0                               0D    652
     128  127179       0       0       0       0       0               0D    653
     128       0       0     307       0                               0D    654
     128  127486       0       0       0       0       0               0D    655
     128       0       0     297       0                               0D    656
     128  127783       0       0       0       0       0               0D    657
     128       0       0     121       0                               0D    658
     128  127904       0       0       0       0       0               0D    659
     128       0       0     189       0                               0D    660
     128  128093       0       0       0       0       0               0D    661
     128       0       0     121       0                               0D    662
     128  128214       0       0       0       0       0               0D    663
     128       0       0     121       0                               0D    664
     128  128335       0       0       0       0       0               0D    665
     128       0       0     782       0                               0D    666
     128  129117       0       0       0       0       0               0D    667
     128       0       0     189       0                               0D    668
     128  129306       0       0       0       0       0               0D    669
     128       0       0     121       0                               0D    670
     128  129427       0       0       0       0       0               0D    671
     128       0       0     189       0                               0D    672
     128  129616       0       0       0       0       0               0D    673
     128       0       0     782       0                               0D    674
     128  130398       0       0       0       0       0               0D    675
     128       0       0     121       0                               0D    676
     128  130519       0       0       0       0       0               0D    677
     128       0       0     189       0                               0D    678
     128  130708       0       0       0       0       0               0D    679
     128       0       0     782       0                               0D    680
     128  131490       0       0       0       0       0               0D    681
     128       0       0     121       0                               0D    682
     128  131611       0       0       0       0       0               0D    683
     128       0       0     121       0                               0D    684
     128  131732       0       0       0       0       0               0D    685
     128       0       0     189       0                               0D    686
     128  131921       0       0       0       0       0               0D    687
     128       0       0     121       0                               0D    688
     128  132042       0       0       0       0       0               0D    689
     128       0       0     189       0                               0D    690
     128  132231       0       0       0       0       0               0D    691
     128       0       0     297       0                               0D    692
     128  132528       0       0       0       0       0               0D    693
     128       0       0     782       0                               0D    694
     128  133310       0       0       0       0       0               0D    695
     128       0       0     189       0                               0D    696
     128  133499       0       0       0       0       0               0D    697
     128       0       0     121       0                               0D    698
     128  133620       0       0       0       0       0               0D    699
     128       0       0     782       0                               0D    700
     128  134402       0       0       0       0       0               0D    701
     128       0       0     307       0                               0D    702
     128  134709       0       0       0       0       0               0D    703
     128       0       0     121       0                               0D    704
     128  134830       0       0       0       0       0               0D    705
     128       0       0     782       0                               0D    706
     128  135612       0       0       0       0       0               0D    707
     128       0       0     782       0                               0D    708
     128  136394       0       0       0       0       0               0D    709
     128       0       0     121       0                               0D    710
     128  136515       0       0       0       0       0               0D    711
     128       0       0     121       0                               0D    712
     128  136636       0       0       0       0       0               0D    713
     128       0       0     121       0                               0D    714
     128  136757       0       0       0       0       0               0D    715
     128       0       0     121       0                               0D    716
     128  136878       0       0       0       0       0               0D    717
     128       0       0     297       0                               0D    718
     128  137175       0       0       0       0       0               0D    719
     128       0       0     121       0                               0D    720
     128  137296       0       0       0       0       0               0D    721
     128       0       0     121       0                               0D    722
     128  137417       0       0       0       0       0               0D    723
     128       0       0     121       0                               0D    724
     128  137538       0       0       0       0       0               0D    725
     128       0       0     121       0                               0D    726
     128  137659       0       0       0       0       0               0D    727
     128       0       0     189       0                               0D    728
     128  137848       0       0       0       0       0               0D    729
     128       0       0     121       0                               0D    730
     128  137969       0       0       0       0       0               0D    731
     128       0       0     121       0                               0D    732
     128  138090       0       0       0       0       0               0D    733
     128       0       0     121       0                               0D    734
     128  138211       0       0       0       0       0               0D    735
     128       0       0     121       0                               0D    736
     128  138332       0       0       0       0       0               0D    737
     128       0       0     121       0                               0D    738
     128  138453       0       0       0       0       0               0D    739
     128       0       0     121       0                               0D    740
     128  138574       0       0       0       0       0               0D    741
     128       0       0     307       0                               0D    742
     128  138881       0       0       0       0       0               0D    743
     128       0       0     121       0                               0D    744
     128  139002       0       0       0       0       0               0D    745
     128       0       0     121       0                               0D    746
     128  139123       0       0       0       0       0               0D    747
     128       0       0     307       0                               0D    748
     128  139430       0       0       0       0       0               0D    749
     128       0       0     782       0                               0D    750
     128  140212       0       0       0       0       0               0D    751
     128       0       0     121       0                               0D    752
     128  140333       0       0       0       0       0               0D    753
     128       0       0     121       0                               0D    754
     128  140454       0       0       0       0       0               0D    755
     128       0       0     782       0                               0D    756
     128  141236       0       0       0       0       0               0D    757
     128       0       0     189       0                               0D    758
     128  141425       0       0       0       0       0               0D    759
     128       0       0     121       0                               0D    760
     128  141546       0       0       0       0       0               0D    761
     128       0       0     121       0                               0D    762
     128  141667       0       0       0       0       0               0D    763
     128       0       0     121       0                               0D    764
     128  141788       0       0       0       0       0               0D    765
     128       0       0     121       0                               0D    766
     128  141909       0       0       0       0       0               0D    767
     128       0       0     121       0                               0D    768
     128  142030       0       0       0       0       0               0D    769
     128       0       0     307       0                               0D    770
     128  142337       0       0       0       0       0               0D    771
     128       0       0     121       0                               0D    772
     128  142458       0       0       0       0       0               0D    773
     128       0       0     782       0                               0D    774
     128  143240       0       0       0       0       0               0D    775
     128       0       0     121       0                               0D    776
     128  143361       0       0       0       0       0               0D    777
     128       0       0     297       0                               0D    778
     128  143658       0       0       0       0       0               0D    779
     128       0       0     782       0                               0D    780
     128  144440       0       0       0       0       0               0D    781
     128       0       0     782       0                               0D    782
     128  145222       0       0       0       0       0               0D    783
     128       0       0     121       0                               0D    784
     128  145343       0       0       0       0       0               0D    785
     128       0       0     121       0                               0D    786
     128  145464       0       0       0       0       0               0D    787
     128       0       0     121       0                               0D    788
     128  145585       0       0       0       0       0               0D    789
     128       0       0     297       0                               0D    790
     128  145882       0       0       0       0       0               0D    791
     128       0       0     121       0                               0D    792
     128  146003       0       0       0       0       0               0D    793
     128       0       0     121       0                               0D    794
     128  146124       0       0       0       0       0               0D    795
     128       0       0     121       0                               0D    796
     128  146245       0       0       0       0       0               0D    797
     128       0       0     782       0                               0D    798
     128  147027       0       0       0       0       0               0D    799
     128       0       0     121       0                               0D    800
     128  147148       0       0       0       0       0               0D    801
     128       0       0     121       0                               0D    802
     128  147269       0       0       0       0       0               0D    803
     128       0       0     121       0                               0D    804
     128  147390       0       0       0       0       0               0D    805
     128       0       0     482       0                               0D    806
     128  147872       0       0       0       0       0               0D    807
     128       0       0     121       0                               0D    808
     128  147993       0       0       0       0       0               0D    809
     128       0       0     121       0                               0D    810
     128  148114       0       0       0       0       0               0D    811
     128       0       0     482       0                               0D    812
     128  148596       0       0       0       0       0               0D    813
     128       0       0     189       0                               0D    814
     128  148785       0       0       0       0       0               0D    815
     128       0       0     189       0                               0D    816
     128  148974       0       0       0       0       0               0D    817
     128       0       0     121       0                               0D    818
     128  149095       0       0       0       0       0               0D    819
     128       0       0     189       0                               0D    820
     128  149284       0       0       0       0       0               0D    821
     128       0       0     121       0                               0D    822
     128  149405       0       0       0       0       0               0D    823
     128       0       0     121       0                               0D    824
     128  149526       0       0       0       0       0               0D    825
     128       0       0     121       0                               0D    826
     128  149647       0       0       0       0       0               0D    827
     128       0       0     782       0                               0D    828
     128  150429       0       0       0       0       0               0D    829
     128       0       0     782       0                               0D    830
     128  151211       0       0       0       0       0               0D    831
     128       0       0     189       0                               0D    832
     128  151400       0       0       0       0       0               0D    833
     128       0       0     782       0                               0D    834
     128  152182       0       0       0       0       0               0D    835
     128       0       0     121       0                               0D    836
     128  152303       0       0       0       0       0               0D    837
     128       0       0     121       0                               0D    838
     128  152424       0       0       0       0       0               0D    839
     128       0       0     782       0                               0D    840
     128  153206       0       0       0       0       0               0D    841
     128       0       0     121       0                               0D    842
     128  153327       0       0       0       0       0               0D    843
     128       0       0     121       0                               0D    844
     128  153448       0       0       0       0       0               0D    845
     128       0       0     121       0                               0D    846
     128  153569       0       0       0       0       0               0D    847
     128       0       0     782       0                               0D    848
     128  154351       0       0       0       0       0               0D    849
     128       0       0     189       0                               0D    850
     128  154540       0       0       0       0       0               0D    851
     128       0       0     121       0                               0D    852
     128  154661       0       0       0       0       0               0D    853
     128       0       0     782       0                               0D    854
     128  155443       0       0       0       0       0               0D    855
     128       0       0     782       0                               0D    856
     128  156225       0       0       0       0       0               0D    857
     128       0       0     121       0                               0D    858
     128  156346       0       0       0       0       0               0D    859
     128       0       0     189       0                               0D    860
     128  156535       0       0       0       0       0               0D    861
     128       0       0     782       0                               0D    862
     128  157317       0       0       0       0       0               0D    863
     128       0       0     121       0                               0D    864
     128  157438       0       0       0       0       0               0D    865
     128       0       0     189       0                               0D    866
     128  157627       0       0       0       0       0               0D    867
     128       0       0     782       0                               0D    868
     128  158409       0       0       0       0       0               0D    869
     128       0       0     189       0                               0D    870
     128  158598       0       0       0       0       0               0D    871
     128       0       0     121       0                               0D    872
     128  158719       0       0       0       0       0               0D    873
     128       0       0     121       0                               0D    874
     128  158840       0       0       0       0       0               0D    875
     128       0       0     189       0                               0D    876
     128  159029       0       0       0       0       0               0D    877
     128       0       0     121       0                               0D    878
     128  159150       0       0       0       0       0               0D    879
     128       0       0     121       0                               0D    880
     128  159271       0       0       0       0       0               0D    881
     128       0       0     782       0                               0D    882
     128  160053       0       0       0       0       0               0D    883
     128       0       0     782       0                               0D    884
     128  160835       0       0       0       0       0               0D    885
     128       0       0     782       0                               0D    886
     128  161617       0       0       0       0       0               0D    887
     128       0       0     782       0                               0D    888
     128  162399       0       0       0       0       0               0D    889
     128       0       0     121       0                               0D    890
     128  162520       0       0       0       0       0               0D    891
     128       0       0     189       0                               0D    892
     128  162709       0       0       0       0       0               0D    893
     128       0       0     189       0                               0D    894
     128  162898       0       0       0       0       0               0D    895
     128       0       0     121       0                               0D    896
     128  163019       0       0       0       0       0               0D    897
     128       0       0     121       0                               0D    898
     128  163140       0       0       0       0       0               0D    899
     128       0       0     297       0                               0D    900
     128  163437       0       0       0       0       0               0D    901
     128       0       0     782       0                               0D    902
     128  164219       0       0       0       0       0               0D    903
     128       0       0     189       0                               0D    904
     128  164408       0       0       0       0       0               0D    905
     128       0       0     121       0                               0D    906
     128  164529       0       0       0       0       0               0D    907
     128       0       0     121       0                               0D    908
     128  164650       0       0       0       0       0               0D    909
     128       0       0     782       0                               0D    910
     128  165432       0       0       0       0       0               0D    911
     128       0       0     782       0                               0D    912
     128  166214       0       0       0       0       0               0D    913
     128       0       0     121       0                               0D    914
     128  166335       0       0       0       0       0               0D    915
     128       0       0     189       0                               0D    916
     128  166524       0       0       0       0       0               0D    917
     128       0       0     782       0                               0D    918
     128  167306       0       0       0       0       0               0D    919
     128       0       0     121       0                               0D    920
     128  167427       0       0       0       0       0               0D    921
     128       0       0     121       0                               0D    922
     128  167548       0       0       0       0       0               0D    923
     128       0       0     121       0                               0D    924
     128  167669       0       0       0       0       0               0D    925
     128       0       0     782       0                               0D    926
     128  168451       0       0       0       0       0               0D    927
     128       0       0     782       0                               0D    928
     128  169233       0       0       0       0       0               0D    929
     128       0       0     189       0                               0D    930
     128  169422       0       0       0       0       0               0D    931
     128       0       0     121       0                               0D    932
     128  169543       0       0       0       0       0               0D    933
     128       0       0     782       0                               0D    934
     128  170325       0       0       0       0       0               0D    935
     128       0       0     121       0                               0D    936
     128  170446       0       0       0       0       0               0D    937
     128       0       0     782       0                               0D    938
     128  171228       0       0       0       0       0               0D    939
     128       0       0     121       0                               0D    940
     128  171349       0       0       0       0       0               0D    941
     128       0       0     121       0                               0D    942
     128  171470       0       0       0       0       0               0D    943
     128       0       0     782       0                               0D    944
     128  172252       0       0       0       0       0               0D    945
     128       0       0     189       0                               0D    946
     128  172441       0       0       0       0       0               0D    947
     128       0       0     121       0                               0D    948
     128  172562       0       0       0       0       0               0D    949
     128       0       0     121       0                               0D    950
     128  172683       0       0       0       0       0               0D    951
     128       0       0     782       0                               0D    952
     128  173465       0       0       0       0       0               0D    953
     128       0       0     121       0                               0D    954
     128  173586       0       0       0       0       0               0D    955
     128       0       0     782       0                               0D    956
     128  174368       0       0       0       0       0               0D    957
     128       0       0     121       0                               0D    958
     128  174489       0       0       0       0       0               0D    959
     128       0       0     121       0                               0D    960
     128  174610       0       0       0       0       0               0D    961
     128       0       0     782       0                               0D    962
     128  175392       0       0       0       0       0               0D    963
     128       0       0     782       0                               0D    964
     128  176174       0       0       0       0       0               0D    965
     128       0       0     297       0                               0D    966
     128  176471       0       0       0       0       0               0D    967
     128       0       0     782       0                               0D    968
     128  177253       0       0       0       0       0               0D    969
     128       0       0     782       0                               0D    970
     128  178035       0       0       0       0       0               0D    971
     128       0       0     189       0                               0D    972
     128  178224       0       0       0       0       0               0D    973
     128       0       0     121       0                               0D    974
     128  178345       0       0       0       0       0               0D    975
     128       0       0     121       0                               0D    976
     128  178466       0       0       0       0       0               0D    977
     128       0       0     121       0                               0D    978
     128  178587       0       0       0       0       0               0D    979
     128       0       0     121       0                               0D    980
     128  178708       0       0       0       0       0               0D    981
     128       0       0     121       0                               0D    982
     128  178829       0       0       0       0       0               0D    983
     128       0       0     121       0                               0D    984
     128  178950       0       0       0       0       0               0D    985
     128       0       0     121       0                               0D    986
     128  179071       0       0       0       0       0               0D    987
     128       0       0     121       0                               0D    988
     128  179192       0       0       0       0       0               0D    989
     128       0       0     189       0                               0D    990
     128  179381       0       0       0       0       0               0D    991
     128       0       0     189       0                               0D    992
     128  179570       0       0       0       0       0               0D    993
     128       0       0     121       0                               0D    994
     128  179691       0       0       0       0       0               0D    995
     128       0       0     189       0                               0D    996
     128  179880       0       0       0       0       0               0D    997
     128       0       0     121       0                               0D    998
     128  180001       0       0       0       0       0               0D    999
     128       0       0     297       0                               0D   1000
     128  180298       0       0       0       0       0               0D   1001
     128       0       0     121       0                               0D   1002
     128  180419       0       0       0       0       0               0D   1003
     128       0       0     121       0                               0D   1004
     128  180540       0       0       0       0       0               0D   1005
     128       0       0     121       0                               0D   1006
     128  180661       0       0       0       0       0               0D   1007
     128       0       0     121       0                               0D   1008
     128  180782       0       0       0       0       0               0D   1009
     128       0       0     121       0                               0D   1010
     128  180903       0       0       0       0       0               0D   1011
     128       0       0     121       0                               0D   1012
     128  181024       0       0       0       0       0               0D   1013
     128       0       0     189       0                               0D   1014
     128  181213       0       0       0       0       0               0D   1015
     128       0       0     189       0                               0D   1016
     128  181402       0       0       0       0       0               0D   1017
     128       0       0     121       0                               0D   1018
     128  181523       0       0       0       0       0               0D   1019
     128       0       0     189       0                               0D   1020
     128  181712       0       0       0       0       0               0D   1021
     128       0       0     782       0                               0D   1022
     128  182494       0       0       0       0       0               0D   1023
     128       0       0     121       0                               0D   1024
     128  182615       0       0       0       0       0               0D   1025
     128       0       0     121       0                               0D   1026
     128  182736       0       0       0       0       0               0D   1027
     128       0       0     121       0                               0D   1028
     128  182857       0       0       0       0       0               0D   1029
     128       0       0     782       0                               0D   1030
     128  183639       0       0       0       0       0               0D   1031
     128       0       0     307       0                               0D   1032
     128  183946       0       0       0       0       0               0D   1033
     128       0       0     297       0                               0D   1034
     128  184243       0       0       0       0       0               0D   1035
     128       0       0     189       0                               0D   1036
     128  184432       0       0       0       0       0               0D   1037
     128       0       0     121       0                               0D   1038
     128  184553       0       0       0       0       0               0D   1039
     128       0       0     121       0                               0D   1040
     128  184674       0       0       0       0       0               0D   1041
     128       0       0     121       0                               0D   1042
     128  184795       0       0       0       0       0               0D   1043
     128       0       0     121       0                               0D   1044
     128  184916       0       0       0       0       0               0D   1045
     128       0       0     189       0                               0D   1046
     128  185105       0       0       0       0       0               0D   1047
     128       0       0     121       0                               0D   1048
     128  185226       0       0       0       0       0               0D   1049
     128       0       0     121       0                               0D   1050
     128  185347       0       0       0       0       0               0D   1051
     128       0       0     189       0                               0D   1052
     128  185536       0       0       0       0       0               0D   1053
     128       0       0     121       0                               0D   1054
     128  185657       0       0       0       0       0               0D   1055
     128       0       0     782       0                               0D   1056
     128  186439       0       0       0       0       0               0D   1057
     128       0       0     189       0                               0D   1058
     128  186628       0       0       0       0       0               0D   1059
     128       0       0     782       0                               0D   1060
     128  187410       0       0       0       0       0               0D   1061
     128       0       0     121       0                               0D   1062
     128  187531       0       0       0       0       0               0D   1063
     128       0       0     121       0                               0D   1064
     128  187652       0       0       0       0       0               0D   1065
     128       0       0     121       0                               0D   1066
     128  187773       0       0       0       0       0               0D   1067
     128       0       0     121       0                               0D   1068
     128  187894       0       0       0       0       0               0D   1069
     128       0       0     121       0                               0D   1070
     128  188015       0       0       0       0       0               0D   1071
     128       0       0     121       0                               0D   1072
     128  188136       0       0       0       0       0               0D   1073
     128       0       0     121       0                               0D   1074
     128  188257       0       0       0       0       0               0D   1075
     128       0       0     121       0                               0D   1076
     128  188378       0       0       0       0       0               0D   1077
     128       0       0     307       0                               0D   1078
     128  188685       0       0       0       0       0               0D   1079
     128       0       0     307       0                               0D   1080
     128  188992       0       0       0       0       0               0D   1081
     128       0       0     782       0                               0D   1082
     128  189774       0       0       0       0       0               0D   1083
     128       0       0     121       0                               0D   1084
     128  189895       0       0       0       0       0               0D   1085
     128       0       0     189       0                               0D   1086
     128  190084       0       0       0       0       0               0D   1087
     128       0       0     189       0                               0D   1088
     128  190273       0       0       0       0       0               0D   1089
     128       0       0     121       0                               0D   1090
     128  190394       0       0       0       0       0               0D   1091
     128       0       0     121       0                               0D   1092
     128  190515       0       0       0       0       0               0D   1093
     128       0       0     782       0                               0D   1094
     128  191297       0       0       0       0       0               0D   1095
     128       0       0     121       0                               0D   1096
     128  191418       0       0       0       0       0               0D   1097
     128       0       0     121       0                               0D   1098
     128  191539       0       0       0       0       0               0D   1099
     128       0       0     121       0                               0D   1100
     128  191660       0       0       0       0       0               0D   1101
     128       0       0     782       0                               0D   1102
     128  192442       0       0       0       0       0               0D   1103
     128       0       0     121       0                               0D   1104
     128  192563       0       0       0       0       0               0D   1105
     128       0       0     121       0                               0D   1106
     128  192684       0       0       0       0       0               0D   1107
     128       0       0     782       0                               0D   1108
128,30,30,3,3,0,0,0,0,0,0.,0.,0.,0.,0.0357142857143,                   1P      1
0.0714285714286,0.107142857143,0.142857142857,0.178571428571,          1P      2
0.214285714286,0.25,0.285714285714,0.321428571429,                     1P      3
0.357142857143,0.392857142857,0.428571428571,0.464285714286,0.5,       1P      4
0.535714285714,0.571428571429,0.607142857143,0.642857142857,           1P      5
0.678571428571,0.714285714286,0.75,0.785714285714,                     1P      6
0.821428571429,0.857142857143,0.892857142857,0.928571428571,           1P      7
0.964285714286,1.,1.,1.,1.,0.,0.,0.,0.,0.0357142857143,                1P      8
0.0714285714286,0.107142857143,0.142857142857,0.178571428571,          1P      9
0.214285714286,0.25,0.285714285714,0.321428571429,                     1P     10
0.357142857143,0.392857142857,0.428571428571,0.464285714286,0.5,       1P     11
0.535714285714,0.571428571429,0.607142857143,0.642857142857,           1P     12
0.678571428571,0.714285714286,0.75,0.785714285714,                     1P     13
0.821428571429,0.857142857143,0.892857142857,0.928571428571,           1P     14
0.964285714286,1.,1.,1.,1.,1.,1.,1.,1.,1.,1.,1.,1.,1.,1.,1.,1.,        1P     15
1.,1.,1.,1.,1.,1.,1.,1.,1.,1.,1.,1.,1.,1.,1.,1.,1.,1.,1.,1.,1.,        1P     16
1.,1.,1.,1.,1.,1.,1.,1.,1.,1.,1.,1.,1.,1.,1.,1.,1.,1.,1.,1.,1.,        1P     17
1.,1.,1.,1.,1.,1.,1.,1.,1.,1.,1.,1.,1.,1.,1.,1.,1.,1.,1.,1.,1.,        1P     18
1.,1.,1.,1.,1.,1.,1.,1.,1.,1.,1.,1.,1.,1.,1.,1.,1.,1.,1.,1.,1.,        1P     19
1.,1.,1.,1.,1.,1.,1.,1.,1.,1.,1.,1.,1.,1.,1.,1.,1.,1.,1.,1.,1.,        1P     20
1.,1.,1.,1.,1.,1.,1.,1.,1.,1.,1.,1.,1.,1.,1.,1.,1.,1.,1.,1.,1.,        1P     21
1.,1.,1.,1.,1.,1.,1.,1.,1.,1.,1.,1.,1.,1.,1.,1.,1.,1.,1.,1.,1.,        1P     22
1.,1.,1.,1.,1.,1.,1.,1.,1.,1.,1.,1.,1.,1.,1.,1.,1.,1.,1.,1.,1.,        1P     23
1.,1.,1.,1.,1.,1.,1.,1.,1.,1.,1.,1.,1.,1.,1.,1.,1.,1.,1.,1.,1.,        1P     24
1.,1.,1.,1.,1.,1.,1.,1.,1.,1.,1.,1.,1.,1.,1.,1.,1.,1.,1.,1.,1.,        1P     25
1.,1.,1.,1.,1.,1.,1.,1.,1.,1.,1.,1.,1.,1.,1.,1.,1.,1.,1.,1.,1.,        1P     26
1.,1.,1.,1.,1.,1.,1.,1.,1.,1.,1.,1.,1.,1.,1.,1.,1.,1.,1.,1.,1.,        1P     27
1.,1.,1.,1.,1.,1.,1.,1.,1.,1.,1.,1.,1.,1.,1.,1.,1.,1.,1.,1.,1.,        1P     28
1.,1.,1.,1.,1.,1.,1.,1.,1.,1.,1.,1.,1.,1.,1.,1.,1.,1.,1.,1.,1.,        1P     29
1.,1.,1.,1.,1.,1.,1.,1.,1.,1.,1.,1.,1.,1.,1.,1.,1.,1.,1.,1.,1.,        1P     30
1.,1.,1.,1.,1.,1.,1.,1.,1.,1.,1.,1.,1.,1.,1.,1.,1.,1.,1.,1.,1.,        1P     31
1.,1.,1.,1.,1.,1.,1.,1.,1.,1.,1.,1.,1.,1.,1.,1.,1.,1.,1.,1.,1.,        1P     32
1.,1.,1.,1.,1.,1.,1.,1.,1.,1.,1.,1.,1.,1.,1.,1.,1.,1.,1.,1.,1.,        1P     33
1.,1.,1.,1.,1.,1.,1.,1.,1.,1.,1.,1.,1.,1.,1.,1.,1.,1.,1.,1.,1.,        1P     34
1.,1.,1.,1.,1.,1.,1.,1.,1.,1.,1.,1.,1.,1.,1.,1.,1.,1.,1.,1.,1.,        1P     35
1.,1.,1.,1.,1.,1.,1.,1.,1.,1.,1.,1.,1.,1.,1.,1.,1.,1.,1.,1.,1.,        1P     36
1.,1.,1.,1.,1.,1.,1.,1.,1.,1.,1.,1.,1.,1.,1.,1.,1.,1.,1.,1.,1.,        1P     37
1.,1.,1.,1.,1.,1.,1.,1.,1.,1.,1.,1.,1.,1.,1.,1.,1.,1.,1.,1.,1.,        1P     38
1.,1.,1.,1.,1.,1.,1.,1.,1.,1.,1.,1.,1.,1.,1.,1.,1.,1.,1.,1.,1.,        1P     39
1.,1.,1.,1.,1.,1.,1.,1.,1.,1.,1.,1.,1.,1.,1.,1.,1.,1.,1.,1.,1.,        1P     40
1.,1.,1.,1.,1.,1.,1.,1.,1.,1.,1.,1.,1.,1.,1.,1.,1.,1.,1.,1.,1.,        1P     41
1.,1.,1.,1.,1.,1.,1.,1.,1.,1.,1.,1.,1.,1.,1.,1.,1.,1.,1.,1.,1.,        1P     42
1.,1.,1.,1.,1.,1.,1.,1.,1.,1.,1.,1.,1.,1.,1.,1.,1.,1.,1.,1.,1.,        1P     43
1.,1.,1.,1.,1.,1.,1.,1.,1.,1.,1.,1.,1.,1.,1.,1.,1.,1.,1.,1.,1.,        1P     44
1.,1.,1.,1.,1.,1.,1.,1.,1.,1.,1.,1.,1.,1.,1.,1.,1.,1.,1.,1.,1.,        1P     45
1.,1.,1.,1.,1.,1.,1.,1.,1.,1.,1.,1.,1.,1.,1.,1.,1.,1.,1.,1.,1.,        1P     46
1.,1.,1.,1.,1.,1.,1.,1.,1.,1.,1.,1.,1.,1.,1.,1.,1.,1.,1.,1.,1.,        1P     47
1.,1.,1.,1.,1.,1.,1.,1.,1.,1.,1.,1.,1.,1.,1.,1.,1.,1.,1.,1.,1.,        1P     48
1.,1.,1.,1.,1.,1.,1.,1.,1.,1.,1.,1.,1.,1.,1.,1.,1.,1.,1.,1.,1.,        1P     49
1.,1.,1.,1.,1.,1.,1.,1.,1.,1.,1.,1.,1.,1.,1.,1.,1.,1.,1.,1.,1.,        1P     50
1.,1.,1.,1.,1.,1.,1.,1.,1.,1.,1.,1.,1.,1.,1.,1.,1.,1.,1.,1.,1.,        1P     51
1.,1.,1.,1.,1.,1.,1.,1.,1.,1.,1.,1.,1.,1.,1.,1.,1.,1.,1.,1.,1.,        1P     52
1.,1.,1.,1.,1.,1.,1.,1.,1.,1.,1.,1.,1.,1.,1.,1.,1.,1.,1.,1.,1.,        1P     53
1.,1.,1.,1.,1.,1.,1.,1.,1.,1.,1.,1.,1.,1.,1.,1.,1.,1.,1.,1.,1.,        1P     54
1.,1.,1.,1.,1.,1.,1.,1.,1.,1.,1.,1.,1.,1.,1.,1.,1.,1.,1.,1.,1.,        1P     55
1.,1.,1.,1.,1.,1.,1.,1.,1.,1.,1.,1.,1.,1.,1.,1.,1.,1.,1.,1.,1.,        1P     56
1.,1.,1.,1.,1.,1.,1.,1.,1.,1.,1.,1.,1.,1.,1.,1.,1.,1.,1.,1.,1.,        1P     57
1.,1.,1.,1.,1.,1.,1.,1.,1.,1.,1.,1.,1.,1.,1.,1.,1.,1.,1.,1.,1.,        1P     58
1.,1.,1.,1.,1.,1.,1.,1.,1.,1.,1.,1.,1.,1.,1.,1.,1.,1.,1.,1.,1.,        1P     59
1.,1.,1.,1.,1.,1.,1.,1.,1.,1.,1.,1.,1.,1.,1.,1.,1.,1.,1.,1.,1.,        1P     60
1.,1.,1.,1.,-4.25113357774,-22.4575135878,34.0639548314,               1P     61
-4.24230556962,-22.4568474001,34.0589876626,-4.22426143494,            1P     62
-22.4553859976,34.049779778,-4.19710172508,-22.4529405095,             1P     63
34.036190613,-4.16978317791,-22.4500599385,34.0230552798,              1P     64
-4.14224095169,-22.4465229072,34.010631855,-4.11443549625,             1P     65
-22.4420759894,33.9991400045,-4.0864086399,-22.4368057361,             1P     66
33.9885177515,-4.05818372286,-22.4309315083,33.9786969294,             1P     67
-4.02977384082,-22.4246269176,33.9696646472,-4.00120504849,            1P     68
-22.4179541649,33.9614167704,-3.97252239842,-22.410844366,             1P     69
33.9539668171,-3.9437664704,-22.4032588587,33.9473316813,              1P     70
-3.91498134871,-22.3951417485,33.9415489264,-3.88624935513,            1P     71
-22.3863124306,33.9366575199,-3.85770930226,-22.3765179948,            1P     72
33.9326776479,-3.82948003686,-22.3655992071,33.9296021642,             1P     73
-3.80163961696,-22.3535371329,33.9273920536,-3.7742337335,             1P     74
-22.3403752643,33.9259590077,-3.74716504488,-22.3264161745,            1P     75
33.9251193803,-3.72035871166,-22.3118906286,33.9247239098,             1P     76
-3.69377397578,-22.2969452632,33.9246740496,-3.66739201033,            1P     77
-22.2816749661,33.924898623,-3.64124831884,-22.2660365954,             1P     78
33.9254299145,-3.61535710317,-22.2500279731,33.9262775787,             1P     79
-3.58979706123,-22.2335550899,33.927521865,-3.56471912115,             1P     80
-22.2164202916,33.9293215888,-3.54017863277,-22.1985793383,            1P     81
33.9317075777,-3.51611224352,-22.1801391765,33.9345915683,             1P     82
-3.50028501095,-22.1675839951,33.9367364245,-3.4922940913,             1P     83
-22.162801928,33.939699351,-4.25439797361,-22.4566965846,              1P     84
34.0596798154,-4.24554006282,-22.4560219432,34.0547117774,             1P     85
-4.22743115236,-22.4545306881,34.045546334,-4.20018040685,             1P     86
-22.4520289347,34.032016942,-4.17277092333,-22.4491454647,             1P     87
34.0189294774,-4.14513099266,-22.4456650055,34.0065542937,             1P     88
-4.11722806235,-22.4412733109,33.9951200997,-4.08911687738,            1P     89
-22.4359889031,33.9845653227,-4.06081919008,-22.4300771243,            1P     90
33.9748036537,-4.03233859307,-22.4237491635,33.9658246993,             1P     91
-4.00370225712,-22.4170409474,33.9576372771,-3.97495169833,            1P     92
-22.4099069929,33.9502444821,-3.9461221692,-22.4023317936,             1P     93
33.9436559184,-3.9172524849,-22.3942758289,33.9379088778,              1P     94
-3.88843850702,-22.3855202996,33.9330472767,-3.8598370726,             1P     95
-22.3757352763,33.9291173041,-3.83156424146,-22.3647608663,            1P     96
33.9261071452,-3.80367714702,-22.3526389555,33.9239595452,             1P     97
-3.77621316901,-22.3394416599,33.9225796718,-3.74907997401,            1P     98
-22.3254739669,33.9217828313,-3.72220683997,-22.3109585708,            1P     99
33.9214238138,-3.69556414804,-22.2960147436,33.9214196252,             1P    100
-3.66915138475,-22.2806955942,33.9217196964,-3.64298458933,            1P    101
-22.2649878606,33.9223355162,-3.61704974706,-22.2489348941,            1P    102
33.9232463874,-3.59141809091,-22.2324594568,33.9245243679,             1P    103
-3.56626095121,-22.2153400426,33.9263528129,-3.54167244894,            1P    104
-22.1974800208,33.9287988674,-3.5175812632,-22.1789928905,             1P    105
33.9317642968,-3.50172698537,-22.1664169953,33.9339530612,             1P    106
-3.49371128273,-22.1616289564,33.936918176,-4.25830982906,             1P    107
-22.4553991385,34.0507251089,-4.24942913006,-22.4547168143,            1P    108
34.0457831783,-4.23119154089,-22.4531597679,34.0368663788,             1P    109
-4.20375424225,-22.4504972355,34.02372074,-4.17616066797,              1P    110
-22.4474698713,34.0110098073,-4.14834059997,-22.4439786055,            1P    111
33.9989737472,-4.12026968233,-22.4397155392,33.9878327365,             1P    112
-4.09201302911,-22.4345358531,33.9775615727,-4.06359674922,            1P    113
-22.4286410054,33.9680901769,-4.03501937911,-22.422281681,             1P    114
33.9593995334,-4.00630608079,-22.4155010749,33.9514960137,             1P    115
-3.97748738392,-22.4082968527,33.9443721914,-3.94858866232,            1P    116
-22.4006985789,33.9380203333,-3.91964490665,-22.3926946464,            1P    117
33.9324653632,-3.89075632795,-22.384046181,33.9277638278,              1P    118
-3.86210592555,-22.3743057742,33.9240078262,-3.83381270235,            1P    119
-22.3632846456,33.9211928293,-3.80590559146,-22.3511048519,            1P    120
33.9192360775,-3.77839702779,-22.3379105172,33.918013693,              1P    121
-3.75120425426,-22.3240004756,33.9173453465,-3.72425890685,            1P    122
-22.3095892963,33.9170933108,-3.6975554511,-22.2947397712,             1P    123
33.9172093792,-3.67112439193,-22.2794372142,33.917675067,              1P    124
-3.64495245192,-22.2637101828,33.9184837015,-3.61898676389,            1P    125
-22.2476651431,33.9195719164,-3.59328434197,-22.2312573187,            1P    126
33.9209884315,-3.56803748036,-22.2142442494,33.9229440148,             1P    127
-3.54340158215,-22.1964477422,33.9255579932,-3.51930582545,            1P    128
-22.177974947,33.9287331834,-3.50289992182,-22.1657263618,             1P    129
33.9320179595,-3.4951544587,-22.1607245886,33.9344326352,              1P    130
-4.2642215457,-22.4533777987,34.0373273566,-4.25529607121,             1P    131
-22.4526881695,34.0324179146,-4.23686638772,-22.4511091701,            1P    132
34.0238664754,-4.20915062877,-22.448305367,34.0112852746,              1P    133
-4.18128698133,-22.4450906674,33.9991393571,-4.15320539987,            1P    134
-22.4415384812,33.9876267235,-4.12488927272,-22.4374090228,            1P    135
33.9769415223,-4.09641497058,-22.4323937789,33.9670937217,             1P    136
-4.0678181496,-22.4265604854,33.9580465947,-4.03909289488,             1P    137
-22.4201734765,33.9497791595,-4.01025771817,-22.4133123091,            1P    138
33.9422877816,-3.98133333996,-22.4060184862,33.9355561549,             1P    139
-3.95233398468,-22.3983705022,33.9295596253,-3.92328912679,            1P    140
-22.3903899167,33.9243096233,-3.8943012439,-22.3818284005,             1P    141
33.9198713935,-3.86557820901,-22.3721293398,33.9163816041,             1P    142
-3.83724291918,-22.3610626984,33.9138484799,-3.80929133325,            1P    143
-22.3488358108,33.9121590262,-3.78170757612,-22.335671168,             1P    144
33.9111593193,-3.75442426062,-22.3218448108,33.9106846238,             1P    145
-3.72737735357,-22.3075577459,33.9106076003,-3.70058201486,            1P    146
-22.292823984,33.9109107234,-3.67409772474,-22.2775673835,             1P    147
33.9116074289,-3.64788779711,-22.2618502473,33.9126769559,             1P    148
-3.62186927452,-22.2458283044,33.9140228405,-3.59608215133,            1P    149
-22.2294918432,33.9156703161,-3.57072477813,-22.2125993739,            1P    150
33.9178414643,-3.54600982658,-22.1948964449,33.9207040803,             1P    151
-3.52187539081,-22.1764723755,33.9241685409,-3.50515083621,            1P    152
-22.1644274981,33.9281415372,-3.49752123123,-22.1592739528,            1P    153
33.9302700306,-4.27012709505,-22.4513160488,34.0239333152,             1P    154
-4.26115793576,-22.4506239158,34.0190568496,-4.24253847834,            1P    155
-22.4490969393,34.010864321,-4.2145482191,-22.4462635208,              1P    156
33.998836415,-4.18642382938,-22.4428997264,33.9872561111,              1P    157
-4.1580927734,-22.4392348735,33.9762849969,-4.12954088636,             1P    158
-22.4351563441,33.9660782913,-4.10085126669,-22.4302949227,            1P    159
33.9566566683,-4.07207051274,-22.4245658151,33.9480212613,             1P    160
-4.04319359944,-22.4181884423,33.9401635748,-4.014231848,              1P    161
-22.411279602,33.9330701517,-3.98519967447,-22.4039147097,             1P    162
33.9267192442,-3.95610374551,-22.3962022966,33.9210783899,             1P    163
-3.92696859964,-22.3881862598,33.9161510307,-3.89789443645,            1P    164
-22.3796345373,33.9120001461,-3.86910017908,-22.3699474051,            1P    165
33.9087830934,-3.84071517041,-22.3588493713,33.9065249118,             1P    166
-3.8127111529,-22.3465987697,33.9050912348,-3.78504665662,             1P    167
-22.3334807093,33.9043044622,-3.75766984873,-22.3197389222,            1P    168
33.9040218373,-3.73052580117,-22.3055510994,33.9041303827,             1P    169
-3.70363644895,-22.2909142787,33.9046243703,-3.67707785402,            1P    170
-22.2757201578,33.9055377361,-3.65080456587,-22.2600446261,            1P    171
33.9068442927,-3.62472484305,-22.2440586176,33.9084378362,             1P    172
-3.59886917524,-22.2277706389,33.9103332966,-3.57342317353,            1P    173
-22.2109635469,33.9127420229,-3.54862424868,-22.193350187,             1P    174
33.9158517217,-3.5244244203,-22.1749972132,33.9195836028,              1P    175
-3.50769940716,-22.1629718677,33.9236646359,-3.50000828627,            1P    176
-22.1577701769,33.9258369544,-4.27598607997,-22.4492896769,            1P    177
34.0105125783,-4.26697376411,-22.448593784,34.0056710671,              1P    178
-4.24816760578,-22.447144383,33.997839723,-4.21990761613,              1P    179
-22.444362367,33.9863609996,-4.19153200256,-22.4408974123,             1P    180
33.9753467818,-4.16296468946,-22.4370894089,33.9649312883,             1P    181
-4.13418902134,-22.4329816473,33.9552253832,-4.10529008079,            1P    182
-22.4282327206,33.9462401976,-4.07632435116,-22.422629214,             1P    183
33.938009729,-4.04729260345,-22.4162984895,33.930549611,               1P    184
-4.01820111971,-22.4093756414,33.923841551,-3.98905921875,             1P    185
-22.401962795,33.9178603101,-3.95986730886,-22.3941900719,             1P    186
33.9125702103,-3.93064703173,-22.3861101535,33.9079722627,             1P    187
-3.90149562816,-22.3775142145,33.9041244116,-3.87263251194,            1P    188
-22.3678100139,33.9011868051,-3.84419696572,-22.3566763645,            1P    189
33.8992033963,-3.81614202177,-22.344399898,33.8980251757,              1P    190
-3.78839637885,-22.3313303667,33.8974487268,-3.76092365845,            1P    191
-22.317674761,33.8973559789,-3.73368590751,-22.3035707795,             1P    192
33.8976563553,-3.70670311753,-22.289017782,33.898344554,               1P    193
-3.68006056871,-22.2738919678,33.899468071,-3.65371049965,             1P    194
-22.2582740142,33.9009987604,-3.62756274556,-22.242333615,             1P    195
33.9028319771,-3.6016448411,-22.2260850051,33.9049816214,              1P    196
-3.57612437639,-22.2093402576,33.9076417967,-3.55123999169,            1P    197
-22.1918110481,33.9109988305,-3.52695873171,-22.1735417159,            1P    198
33.9149845473,-3.51035178152,-22.1614656173,33.9189605466,             1P    199
-3.50253389773,-22.1562542047,33.921297228,-4.28175629319,             1P    200
-22.447393928,33.9970321122,-4.27270088905,-22.4466841246,             1P    201
33.9922301902,-4.25371230192,-22.4452736351,33.9847756002,             1P    202
-4.2251880158,-22.4425696354,33.9738542232,-4.19656900455,             1P    203
-22.4390624418,33.9634061906,-4.16777864326,-22.4351139856,            1P    204
33.9535534546,-4.13879429856,-22.4309209807,33.9443646531,             1P    205
-4.10969877328,-22.4262204033,33.9358319224,-4.080554286,              1P    206
-22.4207248307,33.928010201,-4.05136835841,-22.4144604912,             1P    207
33.9209411285,-4.02214623577,-22.4075522054,33.9146088731,             1P    208
-3.99289306398,-22.4001172096,33.9089872165,-3.9636019824,             1P    209
-22.3923082729,33.9040373739,-3.93429465334,-22.3841730271,            1P    210
33.8997628866,-3.90507013061,-22.3755081777,33.8962234661,             1P    211
-3.87614175649,-22.3657617802,33.8935708939,-3.84765998797,            1P    212
-22.3545761437,33.8918660523,-3.81956246774,-22.3422534559,            1P    213
33.890950462,-3.79174118546,-22.3292189506,33.8905890983,              1P    214
-3.76417135924,-22.3156495704,33.8906846305,-3.73684255783,            1P    215
-22.3016210601,33.8911799022,-3.7097709095,-22.2871392452,             1P    216
33.8920673131,-3.68304444962,-22.272077424,33.8934015302,              1P    217
-3.65661416777,-22.2565197662,33.8951526258,-3.63039459484,            1P    218
-22.2406296131,33.8972208875,-3.60441367124,-22.2244209023,            1P    219
33.8996233703,-3.57882426004,-22.2077284673,33.9025401486,             1P    220
-3.55385395952,-22.1902792611,33.9061446281,-3.52948552069,            1P    221
-22.1720967048,33.9103787043,-3.51291410614,-22.1600148938,            1P    222
33.9144025603,-3.50501633955,-22.1547669802,33.916814673,              1P    223
-4.28750016485,-22.4456991442,33.9835169183,-4.27840250069,            1P    224
-22.4449598685,33.9787596632,-4.25923710782,-22.4435239701,            1P    225
33.9717016526,-4.23045409002,-22.440880004,33.961352503,               1P    226
-4.2015959082,-22.4373854091,33.9514689474,-4.17259240704,             1P    227
-22.4333181874,33.9421780514,-4.14341402308,-22.4290023171,            1P    228
33.933514,-4.11413674194,-22.4242781823,33.925448434,                  1P    229
-4.0848218639,-22.4188430755,33.9180441591,-4.0554808664,              1P    230
-22.4126506558,33.9113610715,-4.026123366,-22.4057822749,              1P    231
33.9053943705,-3.99675338673,-22.3983494131,33.9001217584,             1P    232
-3.96735622618,-22.390526543,33.8955008995,-3.93795273615,             1P    233
-22.3823618603,33.8915365315,-3.9086499414,-22.3736357449,             1P    234
33.8882985379,-3.87965581893,-22.3638376721,33.8859300284,             1P    235
-3.8511303381,-22.3525856166,33.8845051185,-3.82299816266,             1P    236
-22.3401907705,33.8838602498,-3.7951085489,-22.3271652898,             1P    237
33.883723632,-3.76743917074,-22.3136759391,33.8840077353,              1P    238
-3.74001624477,-22.2997190562,33.88469757,-3.71285915088,              1P    239
-22.2852928827,33.8857904755,-3.68605039814,-22.2702829703,            1P    240
33.8873398039,-3.65953844878,-22.2547791683,33.889312574,              1P    241
-3.63324226643,-22.2389384496,33.8916137365,-3.60719013369,            1P    242
-22.2227741973,33.8942634474,-3.58152616674,-22.2061345768,            1P    243
33.8974339268,-3.55646580762,-22.188762864,33.9012845323,              1P    244
-3.53200663491,-22.1706643048,33.9057657237,-3.51540870505,            1P    245
-22.1586116797,33.9099340501,-3.50746259627,-22.153308767,             1P    246
33.9123626355,-4.29329678832,-22.4442601691,33.9700018813,             1P    247
-4.28415777011,-22.4434856024,33.9652919911,-4.26482239176,            1P    248
-22.4419693933,33.9586468922,-4.23578787486,-22.4393428182,            1P    249
33.9488859946,-4.2066941052,-22.4358891021,33.9395665734,              1P    250
-4.17748442019,-22.431722743,33.9308333661,-4.14812492612,             1P    251
-22.4272415028,33.9226988665,-4.11867938523,-22.4224125452,            1P    252
33.9151139554,-4.08920099934,-22.4169738219,33.908137191,              1P    253
-4.05970121022,-22.410846548,33.9018359872,-4.03019770733,             1P    254
-22.4040477755,33.8962217933,-4.00069953514,-22.3966490837,            1P    255
33.891284644,-3.97118678066,-22.3888303139,33.886981918,               1P    256
-3.94167564234,-22.3806594637,33.8833140657,-3.912284025,              1P    257
-22.3718947316,33.8803644691,-3.88321982532,-22.3620473052,            1P    258
33.8782740029,-3.85464818931,-22.3507222289,33.877125698,              1P    259
-3.82648312603,-22.3382365165,33.8767545252,-3.79853208065,            1P    260
-22.3251867573,33.8768544486,-3.77076227341,-22.3117583823,            1P    261
33.8773325684,-3.74323652355,-22.2978707981,33.8782143132,             1P    262
-3.71599240011,-22.283485597,33.8795172322,-3.68909928418,             1P    263
-22.2685144106,33.8812854702,-3.66250160064,-22.2530553679,            1P    264
33.8834816806,-3.63612116508,-22.2372609497,33.8860138876,             1P    265
-3.60998447844,-22.2211470581,33.8889030295,-3.58423307324,            1P    266
-22.2045660261,33.8923197432,-3.55907496847,-22.1872703067,            1P    267
33.8964138872,-3.53451979526,-22.1692511231,33.9011417128,             1P    268
-3.51785790228,-22.1572479579,33.9054983891,-3.50987965244,            1P    269
-22.1518798285,33.9079144617,-4.29925960411,-22.4430785789,            1P    270
33.9565444889,-4.29007964421,-22.4422831095,33.9518800511,             1P    271
-4.27057994474,-22.4406842687,33.9456506879,-4.24130080599,            1P    272
-22.4380419381,33.9364856457,-4.21197328447,-22.4346320708,            1P    273
33.9277298227,-4.18255948351,-22.4303838681,33.9195480696,             1P    274
-4.15302706517,-22.4256971644,33.9119455464,-4.12342345368,            1P    275
-22.4206789037,33.9048531418,-4.09378664209,-22.4151613458,            1P    276
33.8983142374,-4.06412346178,-22.4090724947,33.8923937091,             1P    277
-4.03445919557,-22.402371408,33.8871174016,-4.00481580932,             1P    278
-22.3950475253,33.8824981517,-3.97517554226,-22.3872457427,            1P    279
33.8785027864,-3.9455456653,-22.3790724465,33.8751221505,              1P    280
-3.91605065938,-22.370285771,33.8724474682,-3.88690361225,             1P    281
-22.3603961627,33.8706245193,-3.85827123174,-22.3490003843,            1P    282
33.8697425609,-3.83006054657,-22.3364194437,33.86963833,               1P    283
-3.8020490916,-22.3233106135,33.8699848948,-3.77417996218,             1P    284
-22.3099085933,33.8706684404,-3.7465422205,-22.296078282,              1P    285
33.8717425037,-3.71920221646,-22.2817231431,33.8732558516,             1P    286
-3.69221573228,-22.2667810926,33.8752429361,-3.66552259778,            1P    287
-22.2513589456,33.8776618551,-3.63904565998,-22.235607016,             1P    288
33.8804218737,-3.61280766682,-22.219546904,33.8835424548,              1P    289
-3.58695060323,-22.203030854,33.8871957203,-3.5616807897,              1P    290
-22.1858120841,33.8915276215,-3.53701920716,-22.16786841,              1P    291
33.8964996575,-3.52028402187,-22.155915711,33.9010389503,              1P    292
-3.51227449259,-22.1504804284,33.9034434978,-4.30554151208,            1P    293
-22.4421346043,33.9432236656,-4.2963223649,-22.4413410158,             1P    294
33.938599008,-4.27666389228,-22.4396758217,33.9327770821,              1P    295
-4.2471459888,-22.436989347,33.9242049142,-4.21758310887,              1P    296
-22.4336208563,33.9160079029,-4.18795901299,-22.429333015,             1P    297
33.9083658762,-4.15825230101,-22.4244453047,33.9012895515,             1P    298
-4.12849494337,-22.4191816824,33.8946946546,-4.09870329913,            1P    299
-22.4135078849,33.8886022563,-4.06887257766,-22.4074052455,            1P    300
33.8830646702,-4.03903097856,-22.4008091742,33.8781137247,             1P    301
-4.00921916668,-22.393598837,33.8737918484,-3.97943294218,             1P    302
-22.3858277724,33.8700899892,-3.94967149022,-22.3776348866,            1P    303
33.8669910816,-3.92005519512,-22.3688199334,33.8645819706,             1P    304
-3.89080430917,-22.3588829653,33.8630166202,-3.86208337511,            1P    305
-22.3474212722,33.8623859822,-3.83379710401,-22.3347574722,            1P    306
33.8625312366,-3.80571253228,-22.3215693316,33.8631247628,             1P    307
-3.7777438009,-22.3081499242,33.86402735,-3.7499877957,                1P    308
-22.294346247,33.8653011502,-3.72253501251,-22.2800119871,             1P    309
33.8670213751,-3.69543499224,-22.2650973872,33.8692200138,             1P    310
-3.6686267224,-22.2497098237,33.8718549293,-3.64203300799,             1P    311
-22.2339985233,33.8748355929,-3.61567264654,-22.2179914655,            1P    312
33.878179484,-3.58968618384,-22.2015440328,33.8820584353,              1P    313
-3.56428307677,-22.1844035615,33.8866192155,-3.53949796004,            1P    314
-22.1665310527,33.891830816,-3.52270938784,-22.1546069216,             1P    315
33.8964991069,-3.51465410128,-22.1491108301,33.8989230899,             1P    316
-4.31220263877,-22.4413203256,33.9300786666,-4.30294678073,            1P    317
-22.4405486786,33.9254889369,-4.28312810796,-22.4388444882,            1P    318
33.9200629656,-4.25336856526,-22.436103289,33.9120727845,              1P    319
-4.22356226563,-22.432775655,33.9044253727,-4.19371278478,             1P    320
-22.4285124826,33.8973065631,-4.16381756263,-22.4234913536,            1P    321
33.8907400203,-4.13389984737,-22.4179880763,33.8846353662,             1P    322
-4.1039540877,-22.4120937186,33.8789940734,-4.07395529261,             1P    323
-22.4058972603,33.8738469539,-4.04392503342,-22.3993703114,            1P    324
33.8692181784,-4.0139211645,-22.3922951403,33.8651758264,              1P    325
-3.98396537878,-22.3845828569,33.8617493206,-3.95405973318,            1P    326
-22.3763561207,33.858927249,-3.92431066571,-22.3674858533,             1P    327
33.856782296,-3.89493872679,-22.3574822262,33.8554701006,              1P    328
-3.86610122893,-22.3459596036,33.8550763571,-3.83770408997,            1P    329
-22.3332386604,33.8554482245,-3.8095235152,-22.3199752413,             1P    330
33.8562773575,-3.78145223656,-22.3065025549,33.8574083892,             1P    331
-3.75357613602,-22.2926864606,33.8588931964,-3.72599613243,            1P    332
-22.2783581853,33.8608189833,-3.6987605877,-22.2634708837,             1P    333
33.8632199442,-3.67181432941,-22.248119806,33.8660606744,              1P    334
-3.64508130537,-22.2324502275,33.8692521807,-3.6185798228,             1P    335
-22.2164910427,33.8728132424,-3.59244328746,-22.2001093724,            1P    336
33.8769100261,-3.56688519669,-22.1830458271,33.8816910967,             1P    337
-3.54195606395,-22.1652412716,33.8871351113,-3.5251276057,             1P    338
-22.1533219535,33.8919025429,-3.51701680517,-22.1477692885,            1P    339
33.8943647229,-4.3191796051,-22.4405228669,33.9170882864,              1P    340
-4.30988898195,-22.4397902236,33.9125292943,-4.28989938655,            1P    341
-22.4380948358,33.9074836928,-4.2598863998,-22.4353192296,             1P    342
33.9000583059,-4.22982685939,-22.4320245263,33.8929506349,             1P    343
-4.19973725804,-22.4278253892,33.8863412996,-4.16963364286,            1P    344
-22.4227572466,33.8802647525,-4.13953900756,-22.4170798048,            1P    345
33.8746325232,-4.10943518354,-22.4109466061,33.8694386785,             1P    346
-4.07927324918,-22.404571826,33.8646924785,-4.04905428848,             1P    347
-22.3980373844,33.8603949181,-4.01884367813,-22.39108821,              1P    348
33.8566242995,-3.98869659358,-22.3834684397,33.8534558026,             1P    349
-3.9586333953,-22.3752172337,33.8509020469,-3.92874640762,             1P    350
-22.3662671053,33.8490226356,-3.89924489303,-22.356175529,             1P    351
33.8479633056,-3.87027477699,-22.3445897476,33.8477992387,             1P    352
-3.84174222834,-22.3318299547,33.8483817136,-3.81344196501,            1P    353
-22.3185097855,33.8494307158,-3.78526027325,-22.3049699798,            1P    354
33.8507907996,-3.75726288121,-22.2911126737,33.8524948855,             1P    355
-3.7295494602,-22.2767710502,33.854629845,-3.70216638183,              1P    356
-22.2619022749,33.8572310085,-3.67506686728,-22.2465851087,            1P    357
33.8602721479,-3.64817744296,-22.2309577154,33.8636673604,             1P    358
-3.62152267795,-22.2150390349,33.8674432831,-3.5952256015,             1P    359
-22.1987122702,33.871757468,-3.56949685825,-22.1817209004,             1P    360
33.8767540938,-3.54440203498,-22.1639861513,33.8824210052,             1P    361
-3.52753228095,-22.1520611703,33.8872729427,-3.51936093093,            1P    362
-22.1464540582,33.889779882,-4.32633691584,-22.4396804191,             1P    363
33.9041904324,-4.31701311019,-22.4389996298,33.8996595276,             1P    364
-4.29684460034,-22.4373768675,33.8949822879,-4.26657093392,            1P    365
-22.4346083612,33.8881093228,-4.23625546458,-22.4313273059,            1P    366
33.8815367792,-4.20591892784,-22.4271950595,33.8754294019,             1P    367
-4.17559133178,-22.42214568,33.8698262632,-4.14530174765,              1P    368
-22.4163807148,33.8646459589,-4.11503159261,-22.4100455741,            1P    369
33.8598877904,-4.08471374717,-22.4034391797,33.8555497023,             1P    370
-4.05431703088,-22.3968045349,33.8516003233,-4.02389886973,            1P    371
-22.3899363793,33.8481067997,-3.99354665712,-22.3824285596,            1P    372
33.845185744,-3.9633118695,-22.3741808429,33.8428889039,               1P    373
-3.9332822271,-22.3651437283,33.8412737314,-3.90364637871,             1P    374
-22.3549507487,33.8404668684,-3.87453585947,-22.3432989854,            1P    375
33.8405291199,-3.84585819652,-22.3305020388,33.8413169133,             1P    376
-3.817422065,-22.3171405343,33.8425740431,-3.78912019711,              1P    377
-22.3035360302,33.8441580752,-3.76100114034,-22.2896203602,            1P    378
33.8460863859,-3.73315539057,-22.2752451044,33.8484375215,             1P    379
-3.70562256921,-22.2603792262,33.8512433089,-3.67836234049,            1P    380
-22.2450896716,33.8544842143,-3.65130622055,-22.2295035254,            1P    381
33.8580796678,-3.62449183656,-22.2136190575,33.8620706582,             1P    382
-3.59803476715,-22.1973302423,33.8666091065,-3.57212863303,            1P    383
-22.1804025859,33.8718219426,-3.54684877857,-22.1627441828,            1P    384
33.8777016372,-3.5299170191,-22.1508249357,33.8826339904,              1P    385
-3.52168480524,-22.1451633943,33.8851800521,-4.33356729572,            1P    386
-22.4387966124,33.8913327201,-4.32421185814,-22.4381757375,            1P    387
33.8868300747,-4.30386173004,-22.4366865403,33.8825193708,             1P    388
-4.27332690473,-22.4339726815,33.8761966647,-4.24275959494,            1P    389
-22.4306846178,33.8701585803,-4.21217725098,-22.4265948942,            1P    390
33.8645483756,-4.1816182182,-22.4215898325,33.8594055922,              1P    391
-4.15111973615,-22.4158048735,33.8546587833,-4.12067195351,            1P    392
-22.4093310674,33.8503203469,-4.09020066835,-22.4024881965,            1P    393
33.8463893244,-4.05964064392,-22.3956730959,33.8428050018,             1P    394
-4.02902428949,-22.3888144431,33.8396035715,-3.99846084394,            1P    395
-22.3814159617,33.8369271925,-3.96804075676,-22.3732048971,            1P    396
33.8348756093,-3.93785999988,-22.3640975031,33.8335177823,             1P    397
-3.90808468468,-22.353806384,33.832959303,-3.87883040124,              1P    398
-22.3420916703,33.8332446115,-3.85001052035,-22.3292453696,            1P    399
33.8342408038,-3.82143340279,-22.3158440525,33.8357022919,             1P    400
-3.79300378215,-22.3021804741,33.8375047454,-3.76476225394,            1P    401
-22.2881985134,33.8396590124,-3.73678698615,-22.2737739291,            1P    402
33.8422324686,-3.70910699009,-22.2588937623,33.8452498782,             1P    403
-3.68168437084,-22.243622263,33.8486935331,-3.65445882255,             1P    404
-22.2280709688,33.8524909483,-3.62748239337,-22.2122150472,            1P    405
33.8566988154,-3.60087045446,-22.195947453,33.8614704745,              1P    406
-3.57478550954,-22.1790743254,33.8669027994,-3.54930446678,            1P    407
-22.161500883,33.8729857085,-3.53227542565,-22.1496136132,             1P    408
33.8780093702,-3.52398675477,-22.1438955513,33.8805767182,             1P    409
-4.34082821117,-22.4379621853,33.8784897923,-4.33144306338,            1P    410
-22.4374064292,33.8740171513,-4.31091317816,-22.4360782277,            1P    411
33.8700792782,-4.28012072517,-22.4334545565,33.8643112088,             1P    412
-4.24930837621,-22.4301404687,33.8588072566,-4.21848636317,            1P    413
-22.4260468174,33.8536899197,-4.18769564538,-22.4210694069,            1P    414
33.8489976821,-4.15698015654,-22.4152944763,33.8446705535,             1P    415
-4.12634325595,-22.4087398089,33.8407368397,-4.09571446244,            1P    416
-22.4016894299,33.8372054525,-4.06500050112,-22.3946506999,            1P    417
33.8339955531,-4.03419797115,-22.3877275439,33.8311031611,             1P    418
-4.00342262217,-22.3804153088,33.8286749883,-3.97280542393,            1P    419
-22.3722661318,33.8268593917,-3.94246169944,-22.3631199364,            1P    420
33.825747986,-3.91254120648,-22.3527453014,33.8254313497,              1P    421
-3.88314091972,-22.3409739357,33.8259357982,-3.8541849924,             1P    422
-22.3280627926,33.8271453765,-3.82546886912,-22.3146095263,            1P    423
33.8288139176,-3.79690569963,-22.3008883374,33.8308311606,             1P    424
-3.76853638481,-22.2868410798,33.8332087085,-3.74043146153,            1P    425
-22.2723584225,33.8360073438,-3.71260858061,-22.2574471598,            1P    426
33.8392441806,-3.68502754042,-22.2421779664,33.8428982227,             1P    427
-3.6576369704,-22.2266460046,33.846905645,-3.63049798288,              1P    428
-22.2108114105,33.8513337414,-3.60373197111,-22.1945566233,            1P    429
33.8563430715,-3.57746607477,-22.1777330588,33.8619966909,             1P    430
-3.55177144771,-22.1602516451,33.8682756927,-3.53461697226,            1P    431
-22.1484190926,33.873392991,-3.52627284255,-22.1426452866,             1P    432
33.8759689264,-4.34810321323,-22.4372020267,33.8656514186,             1P    433
-4.33869029762,-22.4367118427,33.8612101776,-4.31798545723,            1P    434
-22.435557826,33.8576495873,-4.28693992212,-22.4330667047,             1P    435
33.8524381386,-4.25588828908,-22.4297359855,33.847466363,              1P    436
-4.22483493731,-22.4255971135,33.8428404366,-4.1938183764,             1P    437
-22.4206042131,33.8385961782,-4.16288432738,-22.4148337568,            1P    438
33.8346828554,-4.13204911,-22.4082375281,33.8311432653,                1P    439
-4.10125471843,-22.401021497,33.8280017005,-4.07038919858,             1P    440
-22.3937513475,33.8251672816,-4.03941168388,-22.3867002113,            1P    441
33.8225982188,-4.00842847973,-22.3794333914,33.8204265525,             1P    442
-3.97760644018,-22.3713556009,33.8188418522,-3.94708762894,            1P    443
-22.3622018966,33.8179657761,-3.9170151935,-22.3517615985,             1P    444
33.8178838117,-3.88746374766,-22.3399408992,33.8186024247,             1P    445
-3.85837263601,-22.3269559781,33.8200269736,-3.829521516,              1P    446
-22.313432199,33.8219080021,-3.80082124272,-22.2996488657,             1P    447
33.8241391303,-3.77231710813,-22.2855398314,33.8267359289,             1P    448
-3.74408091322,-22.270994073,33.8297607349,-3.71611859347,             1P    449
-22.256039422,33.8332227888,-3.68838562022,-22.2407555451,             1P    450
33.8370961671,-3.66083855703,-22.2252229189,33.8413248002,             1P    451
-3.63354014108,-22.2093981872,33.8459793707,-3.60661771865,            1P    452
-22.1931536166,33.8512273935,-3.58016763486,-22.1763784391,            1P    453
33.8571024016,-3.55425020371,-22.1589944059,33.8635724889,             1P    454
-3.53695113059,-22.1472332633,33.8687787618,-3.52854913162,            1P    455
-22.1414073574,33.8713557226,-4.35539444268,-22.4364986378,            1P    456
33.8528199882,-4.34595528608,-22.4360694231,33.8484104951,             1P    457
-4.32508167333,-22.4350927231,33.8452272547,-4.29378789238,            1P    458
-22.4327745238,33.8405705078,-4.26250049947,-22.4294663614,            1P    459
33.8361271966,-4.23122270177,-22.4252765055,33.8319920784,             1P    460
-4.19998915243,-22.4202278008,33.8281984377,-4.16884081466,            1P    461
-22.4144331045,33.8247001425,-4.13780208002,-22.4078124822,            1P    462
33.8215494143,-4.10683347272,-22.4004700967,33.8187888352,             1P    463
-4.075815215,-22.3929779095,33.8163269039,-4.04467201876,              1P    464
-22.3857508147,33.8140911772,-4.01348786843,-22.3784798045,            1P    465
33.8121862462,-3.98245713445,-22.3704679936,33.8108311013,             1P    466
-3.95175291596,-22.3613268572,33.8101820775,-3.92151981906,            1P    467
-22.3508355557,33.8103281615,-3.89180756671,-22.3389710794,            1P    468
33.8112553696,-3.86257083124,-22.325919411,33.8128886835,              1P    469
-3.83358394567,-22.3123143882,33.8149839433,-3.80474483209,            1P    470
-22.2984614757,33.8174294615,-3.77610056944,-22.2842916685,            1P    471
33.8202424658,-3.7477300519,-22.2696810343,33.8234922954,              1P    472
-3.71962964074,-22.2546749028,33.827182626,-3.69175048328,             1P    473
-22.2393608718,33.8312831104,-3.66405360398,-22.2238108505,            1P    474
33.8357419267,-3.63660000267,-22.2079834709,33.8406297179,             1P    475
-3.60951968762,-22.1917458718,33.8461177597,-3.58288435966,            1P    476
-22.1750157946,33.8522158008,-3.55673916834,-22.1577300875,            1P    477
33.8588753065,-3.53928737231,-22.146048015,33.8641605915,              1P    478
-3.53082168501,-22.1401765211,33.8667361529,-4.36272720545,            1P    479
-22.4358871487,33.8400106662,-4.35326300678,-22.435513881,             1P    480
33.8356328297,-4.33222580908,-22.4346801582,33.8328257581,             1P    481
-4.30068817478,-22.4325359616,33.8287198304,-4.2691665891,             1P    482
-22.4292870109,33.8248001537,-4.23766686836,-22.4250748396,            1P    483
33.8211535563,-4.20622237482,-22.4199613008,33.8178129149,             1P    484
-4.1748659563,-22.4141120511,33.8147338273,-4.1436212719,              1P    485
-22.4074699331,33.8119701315,-4.11246989189,-22.4000353267,            1P    486
33.8095828278,-4.08129574608,-22.3923366086,33.8074883814,             1P    487
-4.04999368255,-22.3848981127,33.8055917174,-4.01861691577,            1P    488
-22.3775679644,33.8039640288,-3.98737627527,-22.3696032555,            1P    489
33.8028397268,-3.95647742565,-22.3604836773,33.8024115499,             1P    490
-3.92607234704,-22.3499537812,33.8027785979,-3.89618582238,            1P    491
-22.3380530632,33.8039073533,-3.86678411236,-22.3249562215,            1P    492
33.8057365219,-3.83765309829,-22.3112731588,33.8080412473,             1P    493
-3.80867362835,-22.2973426393,33.8107014945,-3.77988761085,            1P    494
-22.2831051519,33.8137305471,-3.75138100111,-22.2684236788,            1P    495
33.8172051802,-3.72314325735,-22.2533562544,33.8211263897,             1P    496
-3.69511916996,-22.2380010719,33.8254577965,-3.66727183685,            1P    497
-22.2224260784,33.8301489799,-3.63966348202,-22.2065878623,            1P    498
33.8352729861,-3.61242472065,-22.1903516835,33.8410029873,             1P    499
-3.58560626991,-22.173658294,33.8473285123,-3.55923362005,             1P    500
-22.1564647526,33.8541803552,-3.54163516906,-22.1448552373,            1P    501
33.859532389,-3.53309656576,-22.1389475349,33.8621092632,              1P    502
-4.37019693593,-22.4353853243,33.827280088,-4.36070908245,             1P    503
-22.4350671223,33.8229319652,-4.33950984768,-22.4343189232,            1P    504
33.8204927909,-4.30772857239,-22.4323217728,33.8169247152,             1P    505
-4.27597018026,-22.4291577628,33.8135189249,-4.24424466407,            1P    506
-22.4249674376,33.810354974,-4.21258726909,-22.4198130588,             1P    507
33.8074660019,-4.18102488601,-22.4138914988,33.8048091512,             1P    508
-4.14957116347,-22.4072203983,33.8024318589,-4.11822523919,            1P    509
-22.3997232531,33.8004098021,-4.08688696905,-22.3918364716,            1P    510
33.7986759476,-4.05542834489,-22.3841562986,33.7971212109,             1P    511
-4.02386517119,-22.3767068213,33.7957805985,-3.99241039771,            1P    512
-22.3687655776,33.7948874722,-3.96130337851,-22.3596783735,            1P    513
33.7946713084,-3.93071007963,-22.3491299966,33.7952482133,             1P    514
-3.90063420407,-22.33720666,33.7965691346,-3.87104779156,              1P    515
-22.3240860285,33.7985808011,-3.84175759309,-22.3103365658,            1P    516
33.8010853138,-3.8126316967,-22.2963224718,33.803958126,               1P    517
-3.78370223032,-22.2820023583,33.8072049097,-3.75505653814,            1P    518
-22.2672376746,33.8109050447,-3.72667965145,-22.2520954887,            1P    519
33.8150592108,-3.69850525248,-22.2366917988,33.81962089,               1P    520
-3.6705003949,-22.2210877679,33.8245423464,-3.64273420703,             1P    521
-22.2052296609,33.8299040396,-3.6153349031,-22.1889856604,             1P    522
33.8358783467,-3.58833448862,-22.1723160769,33.8424369388,             1P    523
-3.56173491068,-22.1552026717,33.8494863973,-3.5439933398,             1P    524
-22.1436561948,33.8549000901,-3.5353763369,-22.1377188269,             1P    525
33.8574795121,-4.3779191779,-22.4349885515,33.8147000013,              1P    526
-4.36840836423,-22.4347328252,33.8103780849,-4.34703982806,            1P    527
-22.4340160919,33.8082909507,-4.31500416903,-22.4321309795,            1P    528
33.8052355263,-4.28299810377,-22.4290651571,33.8023249666,             1P    529
-4.2510353093,-22.4249342068,33.7996310916,-4.21915408495,             1P    530
-22.4197745545,33.7971859928,-4.18738013745,-22.4137751242,            1P    531
33.7949493168,-4.15571085529,-22.4070581415,33.7929563497,             1P    532
-4.12415425517,-22.399522066,33.7912902855,-4.09263732161,             1P    533
-22.3914737185,33.789907713,-4.06102026318,-22.3835330119,             1P    534
33.7886951952,-4.02927588964,-22.3759057712,33.7876511784,             1P    535
-3.99760195091,-22.3679622923,33.7869899453,-3.96627009442,            1P    536
-22.3589235672,33.7869748335,-3.93546870772,-22.3483839564,            1P    537
33.7877474381,-3.90518898246,-22.3364516794,33.789250996,              1P    538
-3.87540224963,-22.3233183979,33.7914353288,-3.84593505905,            1P    539
-22.3095147278,33.7941284396,-3.81664864366,-22.2954202823,            1P    540
33.7972061253,-3.78756756358,-22.2810079551,33.8006683169,             1P    541
-3.75877387233,-22.2661510955,33.8045910685,-3.73025164192,            1P    542
-22.2509214481,33.808977681,-3.70191999565,-22.2354587765,             1P    543
33.8137687672,-3.67375144169,-22.2198145832,33.8189206369,             1P    544
-3.64582367904,-22.2039221408,33.8245227077,-3.61826002041,            1P    545
-22.1876567801,33.8307442774,-3.59107640222,-22.1709946419,            1P    546
33.8375417277,-3.56424865376,-22.1539447424,33.8447951493,             1P    547
-3.54636070346,-22.1424521522,33.8502696305,-3.53766356146,            1P    548
-22.1364888249,33.8528513579,-4.38594623774,-22.4346551052,            1P    549
33.8023057815,-4.37641234252,-22.4344775686,33.7980043919,             1P    550
-4.35485701143,-22.4337729209,33.796244105,-4.32254446844,             1P    551
-22.4319782144,33.7936656608,-4.2902713917,-22.4290146892,             1P    552
33.791223043,-4.25805327588,-22.4249624339,33.7889790181,              1P    553
-4.22593019302,-22.4198285345,33.7869624131,-4.19393153613,            1P    554
-22.413755329,33.7851369494,-4.16203644597,-22.4069723304,             1P    555
33.7835232167,-4.13025133397,-22.3994126431,33.7822034797,             1P    556
-4.09853676541,-22.3912402421,33.7811610776,-4.06675655367,            1P    557
-22.3830394631,33.7802891039,-4.03483903697,-22.3751832777,            1P    558
33.7795528377,-4.00294893971,-22.3671979211,33.7791314869,             1P    559
-3.97138132524,-22.3582141038,33.7793119792,-3.94035504205,            1P    560
-22.3477046806,33.7802696687,-3.90985965921,-22.3357715613,            1P    561
33.7819497871,-3.8798601149,-22.3226310831,33.7843008016,              1P    562
-3.85019882486,-22.3087850894,33.7871729504,-3.82073341673,            1P    563
-22.2946231792,33.7904449142,-3.79148662051,-22.2801224837,            1P    564
33.7941155742,-3.76253273209,-22.2651727438,33.7982554577,             1P    565
-3.73385614159,-22.2498491755,33.8028717139,-3.70536109542,            1P    566
-22.2343163659,33.807892422,-3.67702559646,-22.2186157392,             1P    567
33.8132781886,-3.64893330712,-22.2026713396,33.8191251999,             1P    568
-3.6212006239,-22.1863697546,33.8255976047,-3.59383140486,             1P    569
-22.1696982623,33.8326399195,-3.56677531117,-22.1526924372,            1P    570
33.840105726,-3.54873607899,-22.1412443742,33.845646946,               1P    571
-3.53996080247,-22.1352559572,33.848229259,-4.39423707992,             1P    572
-22.4343138935,33.7900743212,-4.38468227948,-22.4342353046,            1P    573
33.7857859317,-4.36292799907,-22.4335594576,33.7843247444,             1P    574
-4.3303213739,-22.4318604998,33.7821902846,-4.29776360174,             1P    575
-22.4290098932,33.7801883465,-4.265272057,-22.4250468729,              1P    576
33.7783711142,-4.23288654656,-22.4199701396,33.7767626681,             1P    577
-4.20064621981,-22.4138399258,33.7753348207,-4.16851614113,            1P    578
-22.4069648861,33.774095274,-4.1364895165,-22.3993756887,              1P    579
33.773115966,-4.10455801915,-22.3911177685,33.7724035174,              1P    580
-4.07260650186,-22.3826774071,33.7718684058,-4.04052389941,            1P    581
-22.3745575151,33.7714501616,-4.00842859232,-22.3664742912,            1P    582
33.7712842353,-3.9766223026,-22.3575331246,33.7716630981,              1P    583
-3.94536003678,-22.347062993,33.7728014628,-3.91463999835,             1P    584
-22.3351314447,33.7746560352,-3.88441584108,-22.3219886916,            1P    585
33.777169926,-3.85454400177,-22.3081129519,33.7802133772,              1P    586
-3.8248808039,-22.2938998373,33.7836696308,-3.79545100995,             1P    587
-22.279324637,33.7875395884,-3.76632309277,-22.2642894111,             1P    588
33.7918898153,-3.73748105165,-22.2488738672,33.7967310964,             1P    589
-3.70881807545,-22.2332611015,33.8019831086,-3.68031556235,            1P    590
-22.2174856463,33.8076092459,-3.6520582209,-22.2014702611,             1P    591
33.81370821,-3.62415269495,-22.1851185107,33.8204360202,               1P    592
-3.59659539075,-22.1684239416,33.8277290255,-3.56931305684,            1P    593
-22.1514439598,33.8354171194,-3.55111828532,-22.1400341253,            1P    594
33.8410379722,-3.54227062295,-22.1340186516,33.8436176739,             1P    595
-4.40266690474,-22.4338845326,33.7779334835,-4.39309442133,            1P    596
-22.4339249058,33.7736536664,-4.37113734226,-22.433325181,             1P    597
33.7724773977,-4.33822922039,-22.4317576839,33.7707697219,             1P    598
-4.30537623028,-22.4290434555,33.7691894961,-4.2725995087,             1P    599
-22.4251784733,33.7677797785,-4.23993654428,-22.4201864345,            1P    600
33.7665604193,-4.20744015575,-22.4140300797,33.7655160287,             1P    601
-4.17507143227,-22.4070418341,33.7646473139,-4.14279966121,            1P    602
-22.3994014469,33.7640073473,-4.11063681374,-22.3910908886,            1P    603
33.763616952,-4.07850375074,-22.3824468089,33.7634122989,              1P    604
-4.04626148661,-22.3740488781,33.7633177592,-4.01397716662,            1P    605
-22.3658025169,33.7634259324,-3.98193898332,-22.3568671548,            1P    606
33.7640140312,-3.95043782206,-22.3464300604,33.765334875,              1P    607
-3.91948980349,-22.3344961143,33.7673655485,-3.88903325881,            1P    608
-22.321354633,33.7700405971,-3.85893815799,-22.3074617011,             1P    609
33.7732492584,-3.82906262964,-22.293212449,33.7768818635,              1P    610
-3.79943277249,-22.2785824922,33.7809407667,-3.77011584245,            1P    611
-22.2634777136,33.78549223,-3.74109721838,-22.2479789116,              1P    612
33.7905522989,-3.71226511246,-22.2322785979,33.7960379318,             1P    613
-3.68360085671,-22.2164100792,33.801912636,-3.65518237659,             1P    614
-22.2003072382,33.8082710197,-3.6271048477,-22.1838938109,             1P    615
33.8152593887,-3.59936116942,-22.1671652522,33.822809188,              1P    616
-3.57186010246,-22.1501942673,33.8307308364,-3.55351097155,            1P    617
-22.1388158956,33.8364427617,-3.54459507516,-22.1327716379,            1P    618
33.8390183138,-4.41114050328,-22.4333024249,33.7658275321,             1P    619
-4.40155343372,-22.4334741977,33.7615537894,-4.37939417819,            1P    620
-22.4330171473,33.7606543292,-4.34618370087,-22.4316393989,            1P    621
33.7593648073,-4.31303154769,-22.429093228,33.758196159,               1P    622
-4.27996408759,-22.4253372481,33.7571828228,-4.24701492648,            1P    623
-22.4204498135,33.756340198,-4.21424924523,-22.4143192325,             1P    624
33.755667001,-4.18163897065,-22.4072276812,33.7551653698,              1P    625
-4.14912547817,-22.3995148236,33.7548663753,-4.11672642394,            1P    626
-22.3911648457,33.7547947298,-4.08440436902,-22.382347761,             1P    627
33.7549143884,-4.05200543903,-22.373670332,33.7551447076,              1P    628
-4.0195473871,-22.3652052916,33.7555421958,-3.98728945174,             1P    629
-22.3562232438,33.7563543483,-3.95555048351,-22.3458047538,            1P    630
33.7578621177,-3.92437433143,-22.3338625151,33.7600716755,             1P    631
-3.89368347799,-22.3207206391,33.7629089036,-3.86335782955,            1P    632
-22.3068182212,33.7662791737,-3.83326076577,-22.2925421078,            1P    633
33.7700831302,-3.80341704502,-22.2778743562,33.7743224957,             1P    634
-3.77389952633,-22.2627130685,33.7790684401,-3.7446966314,             1P    635
-22.2471368766,33.7843432992,-3.71569326945,-22.2313465601,            1P    636
33.7900627975,-3.68686900409,-22.2153775775,33.796189234,              1P    637
-3.6582910236,-22.1991807337,33.8028099647,-3.63004436362,             1P    638
-22.1826977021,33.8100631245,-3.60212011984,-22.1659242724,            1P    639
33.817876913,-3.57441405149,-22.148942546,33.8260465887,               1P    640
-3.55591778677,-22.1375841749,33.831861367,-3.54693621136,             1P    641
-22.1315096461,33.8344328896,-4.41958730702,-22.4325413049,            1P    642
33.7537150933,-4.40998745924,-22.4328474488,33.7494476917,             1P    643
-4.38762942925,-22.4326059094,33.7488251383,-4.35411975952,            1P    644
-22.4314891364,33.7479533441,-4.3206691611,-22.4291465258,             1P    645
33.7471931809,-4.28730939851,-22.4255118304,33.7465708702,             1P    646
-4.25406931657,-22.4207384315,33.7460972145,-4.2210200786,             1P    647
-22.4147001844,33.7457830204,-4.18815915127,-22.407560249,             1P    648
33.7456404551,-4.15540831862,-22.3997697437,33.7456831101,             1P    649
-4.12277680909,-22.3913729082,33.7459309496,-4.09026423035,            1P    650
-22.3823947362,33.7463711662,-4.05771262002,-22.3734340515,            1P    651
33.7469257665,-4.02509426746,-22.3647069707,33.747623089,              1P    652
-3.99263138302,-22.3556197301,33.7486749427,-3.96065787602,            1P    653
-22.3452024839,33.7503746973,-3.92925654637,-22.3332445441,            1P    654
33.7527664907,-3.89833789379,-22.3200894675,33.7557713876,             1P    655
-3.86778123581,-22.3061763544,33.7593029822,-3.83745979017,            1P    656
-22.2918743908,33.7632765548,-3.80739537442,-22.2771771589,            1P    657
33.7676920458,-3.77767121311,-22.2619671377,33.7726290264,             1P    658
-3.74827905958,-22.2463185589,33.7781157899,-3.7190996353,             1P    659
-22.2304428585,33.7840659633,-3.6901113713,-22.2143783709,             1P    660
33.790441171,-3.66137355269,-22.1980883459,33.7973239057,              1P    661
-3.63296246883,-22.181529566,33.8048458225,-3.60486574784,             1P    662
-22.164701001,33.8129307607,-3.57696965478,-22.1476908908,             1P    663
33.8213619632,-3.55834238009,-22.1363334533,33.8272938407,             1P    664
-3.54929608381,-22.1302274059,33.8298631126,-4.42795012567,            1P    665
-22.431601769,33.7415623901,-4.41833715956,-22.4320352501,             1P    666
33.7373052372,-4.39578610593,-22.4320813445,33.7369715315,             1P    667
-4.36198334746,-22.4313001731,33.7365268233,-4.32823793777,            1P    668
-22.4292006214,33.7361770973,-4.29458710557,-22.4257045837,            1P    669
33.7359432143,-4.26105570753,-22.4210437991,33.735833205,              1P    670
-4.22771195389,-22.4151498803,33.7358668675,-4.19458439862,            1P    671
-22.4080436402,33.7360712418,-4.16159453595,-22.4001978191,            1P    672
33.7364524487,-4.1287366358,-22.3917406544,33.737021791,               1P    673
-4.09603694177,-22.3825978058,33.7377814572,-4.06333977455,            1P    674
-22.3733439618,33.7386597438,-4.0305733987,-22.3643277098,             1P    675
33.7396621576,-3.99792092976,-22.3550894097,33.7409657589,             1P    676
-3.96572077125,-22.3446531147,33.7428636153,-3.93410292454,            1P    677
-22.3326647369,33.7454432756,-3.90297236268,-22.3194675763,            1P    678
33.7486269896,-3.87219101748,-22.305530747,33.7523234385,              1P    679
-3.84164673571,-22.2911978799,33.7564666677,-3.81136034015,            1P    680
-22.2764730384,33.7610566512,-3.78142722985,-22.2612200145,            1P    681
33.7661826339,-3.75184240796,-22.2455053567,33.7718782864,             1P    682
-3.72248201873,-22.2295516431,33.7780546457,-3.6933243609,             1P    683
-22.2134013502,33.7846734987,-3.66442729414,-22.1970207499,            1P    684
33.7918176114,-3.63585752546,-22.1803815354,33.7996118211,             1P    685
-3.60759650681,-22.1634898701,33.8079735601,-3.57952283944,            1P    686
-22.1464397474,33.8166757312,-3.5607884006,-22.1350582207,             1P    687
33.8227402353,-3.55167674476,-22.1289196472,33.8253106938,             1P    688
-4.43626608623,-22.4305664413,33.7293862436,-4.42663951176,            1P    689
-22.4311145882,33.7251413009,-4.40390121713,-22.4314817996,            1P    690
33.7251021565,-4.36981065558,-22.4310745755,33.7250882671,             1P    691
-4.33577230866,-22.4292517767,33.7251486548,-4.30183054406,            1P    692
-22.4259227936,33.7253009766,-4.26801007192,-22.4213644808,            1P    693
33.7255524606,-4.23436753837,-22.415626822,33.7259279775,              1P    694
-4.20095712581,-22.4086198844,33.7264689521,-4.16771762347,            1P    695
-22.4007610724,33.7271828649,-4.13462954475,-22.3922549281,            1P    696
33.7280722773,-4.10173789623,-22.3829652096,33.7291477091,             1P    697
-4.06889817118,-22.3734177592,33.7303469524,-4.03599288136,            1P    698
-22.3640948819,33.7316555922,-4.00316373857,-22.3546707726,            1P    699
33.7332185555,-3.9707475733,-22.3441883553,33.7353217194,              1P    700
-3.93892303668,-22.3321484151,33.7380958801,-3.90759688325,            1P    701
-22.3188751687,33.741470785,-3.87660017218,-22.3048920731,             1P    702
33.7453392283,-3.84583534996,-22.2905191349,33.7496538029,             1P    703
-3.81532696161,-22.2757635447,33.7544185546,-3.78518209034,            1P    704
-22.2604714164,33.7597319656,-3.75539973856,-22.2446972423,            1P    705
33.7656333251,-3.72585247831,-22.2286722523,33.7720316993,             1P    706
-3.69651803736,-22.2124460759,33.7788886767,-3.66745874455,            1P    707
-22.1959795984,33.786291909,-3.63873220571,-22.179257332,              1P    708
33.7943600713,-3.61031141399,-22.1622960446,33.8030025263,             1P    709
-3.5820661973,-22.1451990218,33.8119808915,-3.56323838708,             1P    710
-22.1337806904,33.8181796466,-3.55405933218,-22.1276057483,            1P    711
33.8207591667,-4.44457248957,-22.4295163101,33.717203722,              1P    712
-4.43493214808,-22.430164904,33.7129711806,-4.41201049932,             1P    713
-22.4308505343,33.7132261506,-4.37763526006,-22.4308220371,            1P    714
33.7136412956,-4.34330420872,-22.4292989178,33.7141090983,             1P    715
-4.30907022288,-22.4261714885,33.7146449224,-4.27496367787,            1P    716
-22.4217021469,33.7152573833,-4.24102341574,-22.4160987276,            1P    717
33.7159730547,-4.20731793586,-22.4092276358,33.71684401,               1P    718
-4.17381526192,-22.4013981527,33.717884972,-4.14048745588,             1P    719
-22.3928678719,33.7190912995,-4.10739197643,-22.3834683968,            1P    720
33.7204770223,-4.07440845428,-22.3736380074,33.7219937885,             1P    721
-4.04137336707,-22.363990801,33.7236098081,-4.00837882318,             1P    722
-22.3543549907,33.7254367726,-3.97575593821,-22.3438059079,            1P    723
33.7277499386,-3.94372976634,-22.3317032183,33.7307214193,             1P    724
-3.91221809272,-22.318331864,33.7342954898,-3.88101712899,             1P    725
-22.3042763698,33.7383453141,-3.85003620127,-22.2898490989,            1P    726
33.7428356919,-3.8193078953,-22.2750531437,33.7477782755,              1P    727
-3.78894866595,-22.2597218921,33.7532788513,-3.75896271971,            1P    728
-22.2438940492,33.7593829702,-3.72922116311,-22.2278049717,            1P    729
33.7659991258,-3.69970031699,-22.2115137391,33.7730879957,             1P    730
-3.67047209449,-22.1949684873,33.780746129,-3.64158685964,             1P    731
-22.1781630675,33.7890877367,-3.61300777685,-22.1611270711,            1P    732
33.7980133274,-3.58459188125,-22.1439797081,33.8072699089,             1P    733
-3.56567487833,-22.132523076,33.8135911704,-3.55642498405,             1P    734
-22.1263050876,33.8161920649,-4.45015664971,-22.4286782877,            1P    735
33.7091116983,-4.44047880997,-22.4295717329,33.7048633752,             1P    736
-4.41743249559,-22.4304294287,33.705309886,-4.38286728509,             1P    737
-22.4306440626,33.7060063252,-4.34834047771,-22.4293258747,            1P    738
33.7067430974,-4.31391044221,-22.4263497598,33.7075330117,             1P    739
-4.27961386891,-22.4219365181,33.7083859488,-4.24547588163,            1P    740
-22.4164080082,33.7093282806,-4.2115686745,-22.4096384091,             1P    741
33.7104170675,-4.17788398011,-22.4018452043,33.7116739464,             1P    742
-4.14439148849,-22.3933081574,33.7130904149,-4.11115326821,            1P    743
-22.3838543426,33.7146805743,-4.07807170024,-22.3738444177,            1P    744
33.7164073615,-4.04495483019,-22.3639724992,33.7182292982,             1P    745
-4.01185561717,-22.3541849218,33.7202341466,-3.97909897533,            1P    746
-22.3435844031,33.722688783,-3.94693955422,-22.3314381482,             1P    747
33.7257922041,-3.91530692392,-22.3179958885,33.7295013081,             1P    748
-3.88397446957,-22.303881363,33.7336762027,-3.85285110307,             1P    749
-22.2894110539,33.7382860845,-3.82197668294,-22.274582471,             1P    750
33.743349129,-3.79147253519,-22.2592239758,33.7489747202,              1P    751
-3.76134711932,-22.2433623669,33.7552129414,-3.73147193951,            1P    752
-22.227233117,33.7619727927,-3.70182205364,-22.2109023184,             1P    753
33.7692140439,-3.67247759649,-22.1943070128,33.7770405914,             1P    754
-3.64348469197,-22.1774461362,33.7855642043,-3.61479874026,            1P    755
-22.1603593548,33.7946787523,-3.58626531978,-22.1431803744,            1P    756
33.8041191545,-3.56727856819,-22.1317127525,33.8104996585,             1P    757
-3.55797822023,-22.125459725,33.8131259696,-4.4543058389,              1P    758
-22.4281518844,33.7008021771,-4.43931424373,-22.4296375933,            1P    759
33.7014087127,-4.41623614979,-22.4302984953,33.7017752215,             1P    760
-4.38172461786,-22.4304359146,33.7025786823,-4.3472559814,             1P    761
-22.4290531254,33.7034224003,-4.31288739492,-22.4260224975,            1P    762
33.704317468,-4.27865417788,-22.4215617366,33.7052726574,              1P    763
-4.24458104406,-22.4159878575,33.7063157199,-4.21073806069,            1P    764
-22.4091901606,33.7075035283,-4.17711905775,-22.4013771676,            1P    765
33.7088579978,-4.14369944384,-22.3928047566,33.7103722698,             1P    766
-4.11053946901,-22.3833099188,33.7120582339,-4.07754128761,            1P    767
-22.3732524081,33.713877832,-4.04451183059,-22.3633227757,             1P    768
33.7157897402,-4.01150181867,-22.3534712442,33.7178829415,             1P    769
-3.97883808948,-22.3428027842,33.7204273388,-3.94677141643,            1P    770
-22.3306052518,33.7236175999,-3.9152254198,-22.3171383273,             1P    771
33.7274055372,-3.88396702104,-22.303031301,33.7316459788,              1P    772
-3.8529109648,-22.2885853023,33.7363128468,-3.82210457029,             1P    773
-22.2737834526,33.7414310989,-3.79166850946,-22.2584558791,            1P    774
33.7471097419,-3.76161017284,-22.2426306657,33.7533976452,             1P    775
-3.73180161753,-22.2265426702,33.7602039158,-3.70222132243,            1P    776
-22.2102543203,33.7674911926,-3.67295370726,-22.1936972919,            1P    777
33.77536702,-3.64404177248,-22.1768746814,33.7839413488,               1P    778
-3.61543419131,-22.1598338231,33.7931043679,-3.58697050926,            1P    779
-22.1427144306,33.8025875012,-3.56802640537,-22.1312930551,            1P    780
33.8089896153,-3.5587415559,-22.1250474498,33.811605223,0.,1.,         1P    781
0.,1.;                                                                 1P    782
128,30,11,3,3,0,0,0,0,0,0.,0.,0.,0.,0.0357142857143,                   3P    783
0.0714285714286,0.107142857143,0.142857142857,0.178571428571,          3P    784
0.214285714286,0.25,0.285714285714,0.321428571429,                     3P    785
0.357142857143,0.392857142857,0.428571428571,0.464285714286,0.5,       3P    786
0.535714285714,0.571428571429,0.607142857143,0.642857142857,           3P    787
0.678571428571,0.714285714286,0.75,0.785714285714,                     3P    788
0.821428571429,0.857142857143,0.892857142857,0.928571428571,           3P    789
0.964285714286,1.,1.,1.,1.,0.,0.,0.,0.,0.0357142857143,                3P    790
0.142857142857,0.285714285714,0.428571428571,0.571428571429,           3P    791
0.714285714286,0.857142857143,0.964285714286,1.,1.,1.,1.,1.,1.,        3P    792
1.,1.,1.,1.,1.,1.,1.,1.,1.,1.,1.,1.,1.,1.,1.,1.,1.,1.,1.,1.,1.,        3P    793
1.,1.,1.,1.,1.,1.,1.,1.,1.,1.,1.,1.,1.,1.,1.,1.,1.,1.,1.,1.,1.,        3P    794
1.,1.,1.,1.,1.,1.,1.,1.,1.,1.,1.,1.,1.,1.,1.,1.,1.,1.,1.,1.,1.,        3P    795
1.,1.,1.,1.,1.,1.,1.,1.,1.,1.,1.,1.,1.,1.,1.,1.,1.,1.,1.,1.,1.,        3P    796
1.,1.,1.,1.,1.,1.,1.,1.,1.,1.,1.,1.,1.,1.,1.,1.,1.,1.,1.,1.,1.,        3P    797
1.,1.,1.,1.,1.,1.,1.,1.,1.,1.,1.,1.,1.,1.,1.,1.,1.,1.,1.,1.,1.,        3P    798
1.,1.,1.,1.,1.,1.,1.,1.,1.,1.,1.,1.,1.,1.,1.,1.,1.,1.,1.,1.,1.,        3P    799
1.,1.,1.,1.,1.,1.,1.,1.,1.,1.,1.,1.,1.,1.,1.,1.,1.,1.,1.,1.,1.,        3P    800
1.,1.,1.,1.,1.,1.,1.,1.,1.,1.,1.,1.,1.,1.,1.,1.,1.,1.,1.,1.,1.,        3P    801
1.,1.,1.,1.,1.,1.,1.,1.,1.,1.,1.,1.,1.,1.,1.,1.,1.,1.,1.,1.,1.,        3P    802
1.,1.,1.,1.,1.,1.,1.,1.,1.,1.,1.,1.,1.,1.,1.,1.,1.,1.,1.,1.,1.,        3P    803
1.,1.,1.,1.,1.,1.,1.,1.,1.,1.,1.,1.,1.,1.,1.,1.,1.,1.,1.,1.,1.,        3P    804
1.,1.,1.,1.,1.,1.,1.,1.,1.,1.,1.,1.,1.,1.,1.,1.,1.,1.,1.,1.,1.,        3P    805
1.,1.,1.,1.,1.,1.,1.,1.,1.,1.,1.,1.,1.,1.,1.,1.,1.,1.,1.,1.,1.,        3P    806
1.,1.,1.,1.,1.,1.,1.,1.,1.,1.,1.,1.,1.,1.,1.,1.,1.,1.,1.,1.,1.,        3P    807
1.,1.,1.,1.,1.,1.,1.,1.,1.,1.,1.,1.,1.,1.,1.,1.,1.,1.,1.,1.,1.,        3P    808
1.,1.,1.,1.,1.,1.,1.,1.,1.,1.,1.,1.,1.,1.,1.,1.,1.,1.,1.,1.,1.,        3P    809
1.,1.,1.,1.,1.,1.,1.,1.,1.,1.,1.,1.,1.,-3.4922940913,                  3P    810
-22.162801928,33.939699351,-3.50028501095,-22.1675839951,              3P    811
33.9367364245,-3.51611224352,-22.1801391765,33.9345915683,             3P    812
-3.54017863277,-22.1985793383,33.9317075777,-3.56471912115,            3P    813
-22.2164202916,33.9293215888,-3.58979706123,-22.2335550899,            3P    814
33.927521865,-3.61535710317,-22.2500279731,33.9262775787,              3P    815
-3.64124831884,-22.2660365954,33.9254299145,-3.66739201033,            3P    816
-22.2816749661,33.924898623,-3.69377397578,-22.2969452632,             3P    817
33.9246740496,-3.72035871166,-22.3118906286,33.9247239098,             3P    818
-3.74716504488,-22.3264161745,33.9251193803,-3.7742337335,             3P    819
-22.3403752643,33.9259590077,-3.80163961696,-22.3535371329,            3P    820
33.9273920536,-3.82948003686,-22.3655992071,33.9296021642,             3P    821
-3.85770930226,-22.3765179948,33.9326776479,-3.88624935513,            3P    822
-22.3863124306,33.9366575199,-3.91498134871,-22.3951417485,            3P    823
33.9415489264,-3.9437664704,-22.4032588587,33.9473316813,              3P    824
-3.97252239842,-22.410844366,33.9539668171,-4.00120504849,             3P    825
-22.4179541649,33.9614167704,-4.02977384082,-22.4246269176,            3P    826
33.9696646472,-4.05818372286,-22.4309315083,33.9786969294,             3P    827
-4.0864086399,-22.4368057361,33.9885177515,-4.11443549625,             3P    828
-22.4420759894,33.9991400045,-4.14224095169,-22.4465229072,            3P    829
34.010631855,-4.16978317791,-22.4500599385,34.0230552798,              3P    830
-4.19710172508,-22.4529405095,34.036190613,-4.22426143494,             3P    831
-22.4553859976,34.049779778,-4.24230556962,-22.4568474001,             3P    832
34.0589876626,-4.25113357774,-22.4575135878,34.0639548314,             3P    833
-3.49002658502,-22.1646786826,33.9441492309,-3.49797785188,            3P    834
-22.1694511947,33.9411898058,-3.51376181203,-22.1819732342,            3P    835
33.9391152027,-3.53778852689,-22.2003382462,33.9363615142,             3P    836
-3.56225219306,-22.21814869,33.9340716302,-3.58720341376,              3P    837
-22.2353081027,33.9323178605,-3.61264887293,-22.2517768995,            3P    838
33.9311274848,-3.63847028607,-22.267714571,33.9303809517,              3P    839
-3.66457701127,-22.2832419612,33.9299849056,-3.69090970017,            3P    840
-22.2984340945,33.9298811286,-3.71740170636,-22.3133819211,            3P    841
33.9300040633,-3.74410115827,-22.3279237066,33.9304578587,             3P    842
-3.77106663668,-22.3418690312,33.9313659452,-3.79837956887,            3P    843
-22.3549742168,33.9328840671,-3.8261453095,-22.3669405524,             3P    844
33.9351941947,-3.8543048697,-22.3777703443,33.9383741979,              3P    845
-3.8827467121,-22.3875798401,33.9424339089,-3.91134753081,             3P    846
-22.3965272197,33.9473730042,-3.93999735233,-22.4047421628,            3P    847
33.953212902,-3.96863551856,-22.412344163,33.959922553,                3P    848
-3.9972095147,-22.419415313,33.9674639597,-4.02567023723,              3P    849
-22.4260313242,33.9758085638,-4.0539669753,-22.4322985227,             3P    850
33.9849261705,-4.08207545994,-22.4381126689,33.9948416376,             3P    851
-4.10996739048,-22.443360275,34.0055718521,-4.13761688613,             3P    852
-22.4478955499,34.0171559532,-4.16500278525,-22.4515230966,            3P    853
34.0296565636,-4.19217583426,-22.4543990293,34.0428684866,             3P    854
-4.21918988708,-22.4567544929,34.0565532884,-4.23713038052,            3P    855
-22.4581681312,34.0658290788,-4.24591054433,-22.458820793,             3P    856
34.0707948569,-3.47869585674,-22.1746717797,33.9673852524,             3P    857
-3.4865743044,-22.1794058563,33.9645085592,-3.50206557456,             3P    858
-22.1917158411,33.9625952177,-3.52559165636,-22.2098302,               3P    859
33.9600237667,-3.54960158286,-22.2273391483,33.9579611003,             3P    860
-3.57415916477,-22.2441333215,33.9564958925,-3.59919095156,            3P    861
-22.2602794722,33.9555780207,-3.624538481,-22.2759694456,              3P    862
33.9550535257,-3.65012085446,-22.2912875627,33.9548365611,             3P    863
-3.67596558427,-22.3061594001,33.9549618604,-3.70207950291,            3P    864
-22.3205599209,33.9554460245,-3.72839980125,-22.3345826554,            3P    865
33.956250375,-3.75490330844,-22.3482128396,33.9574094851,              3P    866
-3.78165452053,-22.3612318025,33.9590796011,-3.80880704027,            3P    867
-22.3732172467,33.9615120933,-3.83643324032,-22.3838854901,            3P    868
33.9649238002,-3.86439414732,-22.3934101837,33.9692580266,             3P    869
-3.89248625671,-22.4021848663,33.9743903716,-3.92056150722,            3P    870
-22.4104863716,33.9802847038,-3.94856372629,-22.4183655493,            3P    871
33.9869675563,-3.97647590035,-22.4257069787,33.9944483843,             3P    872
-4.00429299313,-22.4323825856,34.0027727911,-4.03200100648,            3P    873
-22.4384030541,34.0119740248,-4.05955771758,-22.4439103361,            3P    874
34.0219982628,-4.08690241683,-22.4489966684,34.0327608133,             3P    875
-4.11398399891,-22.4536298164,34.0442654119,-4.14076958255,            3P    876
-22.4576186201,34.0565958209,-4.16731659219,-22.4607802149,            3P    877
34.0696440813,-4.19369572217,-22.4631950631,34.08318194,               3P    878
-4.21122151655,-22.4645175902,34.0923655477,-4.21939795253,            3P    879
-22.4650310046,34.0977495972,-3.45608655029,-22.1947144809,            3P    880
34.0137999916,-3.46389528452,-22.199188041,34.011259813,               3P    881
-3.47895326585,-22.2109169713,34.0098186857,-3.50178318035,            3P    882
-22.2282276296,34.007904938,-3.52489919664,-22.2451955877,             3P    883
34.0062937254,-3.54828604886,-22.2618145817,34.0049892933,             3P    884
-3.57205174556,-22.2779055599,34.0041359084,-3.59627262547,            3P    885
-22.293331101,34.0038403925,-3.62088718576,-22.3081519381,             3P    886
34.0040398188,-3.64580701198,-22.3224700694,34.0046313097,             3P    887
-3.67096237003,-22.3363694645,34.0055460844,-3.69631128574,            3P    888
-22.3498873306,34.0067876577,-3.72185177241,-22.3629671571,            3P    889
34.0084297683,-3.74765411093,-22.3753917284,34.0106330822,             3P    890
-3.77382563549,-22.3868746286,34.0135721925,-3.80046815872,            3P    891
-22.3970575628,34.0174960736,-3.82747693554,-22.4060110084,            3P    892
34.0223889606,-3.85457617781,-22.4143330875,34.0280070787,             3P    893
-3.88155954423,-22.4224819516,34.0342084003,-3.90837794041,            3P    894
-22.4304488632,34.0410218163,-3.93506641649,-22.4379571807,            3P    895
34.0485295097,-3.96166037634,-22.4448086196,34.0568344539,             3P    896
-3.98816926064,-22.451049824,34.0659876675,-4.01455271577,             3P    897
-22.4568321191,34.0759367747,-4.04073647613,-22.4621678505,            3P    898
34.0866091659,-4.06665490138,-22.4669780432,34.0980119726,             3P    899
-4.09225650275,-22.471278602,34.1101411578,-4.11760182151,             3P    900
-22.4749282657,34.1228675914,-4.14277053118,-22.4778090852,            3P    901
34.1360258211,-4.15948641039,-22.4793735729,34.1449512427,             3P    902
-4.16752915328,-22.4801939365,34.1499029019,-3.4224741452,             3P    903
-22.2252241351,34.0749687966,-3.43005333377,-22.229455169,             3P    904
34.0727809068,-3.44457578029,-22.2404504201,34.0719774449,             3P    905
-3.4665462893,-22.2567030444,34.0709769348,-3.48876115223,             3P    906
-22.2726380491,34.0702678391,-3.51113560457,-22.2883625792,            3P    907
34.0697792969,-3.53361603807,-22.3039306172,34.0694654384,             3P    908
-3.55637399745,-22.3190642223,34.0695390736,-3.57961525677,            3P    909
-22.3334223632,34.0702502795,-3.60332089523,-22.3470161989,            3P    910
34.0715810951,-3.62726818627,-22.3601997626,34.0732579478,             3P    911
-3.65127624701,-22.3732397613,34.0750798075,-3.67537521043,            3P    912
-22.3859731237,34.0771809688,-3.69978445106,-22.3978485868,            3P    913
34.079984261,-3.72469621641,-22.4084534449,34.0837863255,              3P    914
-3.7499973575,-22.4181143533,34.088445779,-3.77550953195,              3P    915
-22.4271517927,34.0937596877,-3.80105593137,-22.4357830499,            3P    916
34.0996191284,-3.82652046621,-22.4440377441,34.106064955,              3P    917
-3.85184509938,-22.4519065172,34.1131453804,-3.87704366368,            3P    918
-22.4592775153,34.120910928,-3.90213091815,-22.4661272678,             3P    919
34.1293879321,-3.92710364722,-22.4725899789,34.1385623929,             3P    920
-3.9519242381,-22.4788130372,34.1483841539,-3.97653321017,             3P    921
-22.4848025607,34.1588216411,-4.00087473255,-22.490472891,             3P    922
34.1698722899,-4.02491257918,-22.4955836855,34.1815900794,             3P    923
-4.04871350655,-22.49991711,34.1939062855,-4.07236321624,              3P    924
-22.50347172,34.2066651356,-4.0880822303,-22.5054962963,               3P    925
34.215324705,-4.09554761014,-22.5065026829,34.2202233314,              3P    926
-3.38459448352,-22.2602770221,34.1399980016,-3.39207543629,            3P    927
-22.2640864121,34.138474135,-3.40590298479,-22.274460005,              3P    928
34.1383302217,-3.42660497628,-22.2900713116,34.1380212995,             3P    929
-3.44739404593,-22.3055609954,34.1377958885,-3.46845310153,            3P    930
-22.3206761776,34.1379213869,-3.48985731198,-22.3353075537,            3P    931
34.1385184415,-3.51151358601,-22.3495881301,34.1394630982,             3P    932
-3.53332059509,-22.3636526469,34.1406146607,-3.55529073651,            3P    933
-22.3774328788,34.1420044691,-3.57754542715,-22.3906562604,            3P    934
34.1438521798,-3.60015423428,-22.403128785,34.146341367,               3P    935
-3.62306448656,-22.4148771994,34.1494773571,-3.64621812829,            3P    936
-22.4259577927,34.1532292391,-3.66964298287,-22.4362706312,            3P    937
34.1576410579,-3.69340804974,-22.4456270309,34.162875866,              3P    938
-3.71736501141,-22.4543811295,34.1687480672,-3.74133080111,            3P    939
-22.4628760989,34.1751054393,-3.76518825525,-22.4712144991,            3P    940
34.1819565522,-3.78891815727,-22.479237597,34.1894104762,              3P    941
-3.81253187891,-22.486830657,34.1974711785,-3.83603265556,             3P    942
-22.4939392697,34.2061311495,-3.85938856934,-22.5006955478,            3P    943
34.2153305504,-3.88255052853,-22.5072487849,34.225028493,              3P    944
-3.90547772814,-22.5136196209,34.235231203,-3.92814657619,             3P    945
-22.51972441,34.2459824452,-3.95055144535,-22.5254750021,              3P    946
34.2573033353,-3.97277411187,-22.5307977233,34.2690742198,             3P    947
-3.99490301018,-22.5357185133,34.281119237,-4.00964246187,             3P    948
-22.5388242998,34.2892209699,-4.01671542622,-22.5405133082,            3P    949
34.2936997735,-3.34297540292,-22.3023684276,34.1984875844,             3P    950
-3.35006641152,-22.3059548277,34.1972841951,-3.36325177397,            3P    951
-22.3157469718,34.1977947944,-3.38316671319,-22.3302375336,            3P    952
34.1987517144,-3.40325989372,-22.3444564632,34.1999713001,             3P    953
-3.42356602124,-22.3583309507,34.2015205694,-3.44411685698,            3P    954
-22.3717972807,34.2034614972,-3.46487436343,-22.3849188452,            3P    955
34.2057334563,-3.48575713337,-22.3978465795,34.2081861856,             3P    956
-3.50666132704,-22.4107624667,34.2106489953,-3.52758066699,            3P    957
-22.4236210865,34.2131676796,-3.5486311701,-22.4360825224,             3P    958
34.2160262926,-3.57002502874,-22.4475614609,34.2197175743,             3P    959
-3.59188259644,-22.4576932145,34.2245636807,-3.6140975114,             3P    960
-22.4667945752,34.2303182707,-3.63648074391,-22.4754578981,            3P    961
34.2365769575,-3.65888142934,-22.4840747739,34.2430646966,             3P    962
-3.6812209502,-22.4926929041,34.2497740293,-3.70346530928,             3P    963
-22.5011616144,34.2568722112,-3.72559781392,-22.5093567208,            3P    964
34.264488072,-3.74762420453,-22.5171897024,34.2726583354,              3P    965
-3.76953835183,-22.5246572475,34.2813567637,-3.79131641092,            3P    966
-22.5318400048,34.2905245164,-3.81291606761,-22.5388441655,            3P    967
34.3001233878,-3.83429551975,-22.545687603,34.3101887898,              3P    968
-3.85543217933,-22.5523223008,34.3207615788,-3.87633076346,            3P    969
-22.5586521727,34.3318580294,-3.89707102376,-22.5645991727,            3P    970
34.3433809998,-3.91773690098,-22.5701599824,34.3551940776,             3P    971
-3.93151111623,-22.573702964,34.36314867,-3.93813197331,               3P    972
-22.575631315,34.3674710387,-3.30060711685,-22.345023742,              3P    973
34.2557418998,-3.30733915092,-22.3483518234,34.2549170131,             3P    974
-3.31993773756,-22.3578003511,34.2560416148,-3.3389203943,             3P    975
-22.3718434565,34.2578609167,-3.35798242181,-22.3857707631,            3P    976
34.2597906392,-3.3770505773,-22.399704777,34.2616837348,               3P    977
-3.39612546965,-22.4136350007,34.2635473219,-3.41535195309,            3P    978
-22.4272967802,34.2656781383,-3.43487518174,-22.4404022845,            3P    979
34.2683991099,-3.45472013495,-22.4528710802,34.2717927843,             3P    980
-3.47480639168,-22.4648339551,34.2756949903,-3.49504274458,            3P    981
-22.476441983,34.2799403112,-3.51538178361,-22.4877403696,             3P    982
34.2844893476,-3.53587992837,-22.4985451156,34.2895083187,             3P    983
-3.55654296442,-22.5088605047,34.2949799636,-3.57734107962,            3P    984
-22.5187160776,34.3009073952,-3.59823804824,-22.5280443319,            3P    985
34.3074052638,-3.61914872359,-22.5369308245,34.3144699453,             3P    986
-3.64000988924,-22.5453604397,34.322169768,-3.66079131606,             3P    987
-22.5532938416,34.3305424799,-3.68149044,-22.5607601388,               3P    988
34.3395013716,-3.70209874141,-22.5679381005,34.3488748941,             3P    989
-3.72258303861,-22.5750772677,34.3584993194,-3.74289273008,            3P    990
-22.5822508147,34.3683908862,-3.76298617735,-22.5893657508,            3P    991
34.3786722364,-3.78285394817,-22.5962539714,34.389455918,              3P    992
-3.80251496126,-22.6028600642,34.4007247448,-3.82205859095,            3P    993
-22.6092466719,34.412290291,-3.84156385846,-22.6154806136,             3P    994
34.4239852954,-3.8545754768,-22.6195651535,34.4318044728,              3P    995
-3.86078497448,-22.6216642509,34.4360818063,-3.2612825547,             3P    996
-22.3856216248,34.3068156965,-3.26760712187,-22.3888579056,            3P    997
34.306194134,-3.2794989588,-22.3984112182,34.3074142068,               3P    998
-3.29744464078,-22.4125687332,34.3094465272,-3.31556950378,            3P    999
-22.4264318636,34.3118344683,-3.33388281045,-22.4399762904,            3P   1000
34.3146051072,-3.3523427542,-22.4532636503,34.3176743021,              3P   1001
-3.37090409122,-22.4663633358,34.3209476686,-3.38956739598,            3P   1002
-22.4792529616,34.3244486869,-3.40837233235,-22.4918307997,            3P   1003
34.3283045477,-3.42730809999,-22.504111712,34.3325033482,              3P   1004
-3.44631432749,-22.5162239743,34.3369011231,-3.46537332128,            3P   1005
-22.5281679077,34.3414808834,-3.48455364315,-22.5396931097,            3P   1006
34.3464743236,-3.50395547638,-22.5504310081,34.3522424298,             3P   1007
-3.52356565819,-22.5603577388,34.3588472504,-3.54326139827,            3P   1008
-22.569893561,34.3659229495,-3.56293414726,-22.579348659,              3P   1009
34.3732175775,-3.58253669852,-22.5886847793,34.380806152,              3P   1010
-3.60207265448,-22.5976471111,34.3889323,-3.62156006674,               3P   1011
-22.60612454,34.397652544,-3.64098996627,-22.6142336598,               3P   1012
34.4068444743,-3.66033195439,-22.6220705892,34.4164467809,             3P   1013
-3.67953307025,-22.6296238054,34.4265218543,-3.69853186377,            3P   1014
-22.6368235432,34.4371884434,-3.71731099256,-22.6436992463,            3P   1015
34.4484200266,-3.73590375802,-22.6504157561,34.4600260615,             3P   1016
-3.75439360448,-22.6570642505,34.471809048,-3.77284270469,             3P   1017
-22.6636099011,34.4836925004,-3.78514719543,-22.667872672,             3P   1018
34.4916591964,-3.79107257715,-22.6700610031,34.4959074068,             3P   1019
-3.23211608917,-22.416863782,34.3419937877,-3.23819694747,             3P   1020
-22.4199563999,34.3416490494,-3.24982805329,-22.4292168983,            3P   1021
34.343463999,-3.26734312245,-22.4429895673,34.3463256088,              3P   1022
-3.28496327914,-22.4565761066,34.3494125984,-3.30269475849,            3P   1023
-22.4699611097,34.3527467764,-3.3205007512,-22.4832083798,             3P   1024
34.3562539435,-3.3383391611,-22.4963925683,34.359845428,               3P   1025
-3.35621960504,-22.509481812,34.3635586948,-3.37420620805,             3P   1026
-22.522328425,34.3675638759,-3.39234866886,-22.5348089631,             3P   1027
34.3719970607,-3.41063257953,-22.5469332161,34.3768488117,             3P   1028
-3.42901599576,-22.5587629317,34.3820521264,-3.44748911066,            3P   1029
-22.5702670246,34.3876280373,-3.46608200035,-22.5812951859,            3P   1030
34.3937106356,-3.48480211839,-22.5917505548,34.4004036492,             3P   1031
-3.50359693093,-22.6017595808,34.4076017885,-3.52240110048,            3P   1032
-22.6114710113,34.4151981008,-3.54116243454,-22.6209494914,            3P   1033
34.4231789798,-3.55986246231,-22.6301463424,34.4316050975,             3P   1034
-3.57851743922,-22.6389806447,34.4405007539,-3.59712655033,            3P   1035
-22.6475161782,34.4497821079,-3.61566184316,-22.655859166,             3P   1036
34.4593794627,-3.63407067849,-22.6639989526,34.4693683109,             3P   1037
-3.65229149757,-22.6718439956,34.4799010019,-3.67031179805,            3P   1038
-22.6793550785,34.4910005538,-3.68816366873,-22.6865899671,            3P   1039
34.5025452948,-3.70591797445,-22.6935619781,34.5143940882,             3P   1040
-3.72362626646,-22.7002330427,34.5264783303,-3.73543293181,            3P   1041
-22.7045116384,34.5346265944,-3.74111500344,-22.7066410209,            3P   1042
34.5389721162,-3.21755940495,-22.4323135143,34.359779069,              3P   1043
-3.22353024394,-22.4353732515,34.3595358671,-3.23545528559,            3P   1044
-22.4449453055,34.3616179754,-3.25294940708,-22.4588175943,            3P   1045
34.3648099646,-3.27022804329,-22.4723444649,34.3681081055,             3P   1046
-3.28746914997,-22.4856662916,34.3715497231,-3.30485068285,            3P   1047
-22.4989234484,34.3751721421,-3.32235391073,-22.5120713669,            3P   1048
34.379000211,-3.33996010241,-22.5250654785,34.3830587782,              3P   1049
-3.35765052668,-22.5378612148,34.3873726921,-3.37540645234,            3P   1050
-22.5504140072,34.3919668011,-3.39324357542,-22.5626805844,            3P   1051
34.3968929727,-3.41117759194,-22.5746176751,34.4022030742,             3P   1052
-3.42922419793,-22.5861820079,34.4079489732,-3.44739908943,            3P   1053
-22.5973303115,34.4141825369,-3.46566625027,-22.608058755,             3P   1054
34.4209098405,-3.48398966429,-22.6183635075,34.4281369588,             3P   1055
-3.50233331533,-22.6282407381,34.4358699668,-3.52066118723,            3P   1056
-22.6376866158,34.4441149395,-3.53895511338,-22.6467797646,            3P   1057
34.4528137801,-3.55719692713,-22.6555988083,34.4619083919,             3P   1058
-3.57536846187,-22.6642223709,34.4713406781,-3.59345155097,            3P   1059
-22.6727290762,34.4810525421,-3.61142141271,-22.6810683102,            3P   1060
34.4911060157,-3.62925326539,-22.689189459,34.5015631312,              3P   1061
-3.64692232727,-22.6970419084,34.5124859206,-3.66440381666,            3P   1062
-22.7045750445,34.5239364159,-3.68176742236,-22.7118007915,            3P   1063
34.5357702607,-3.69908283321,-22.7187310734,34.5478430984,             3P   1064
-3.71064076976,-22.7231622342,34.5559547478,-3.7162549276,             3P   1065
-22.7254592948,34.5602065735,-3.21397095229,-22.4362184562,            3P   1066
34.3642498187,-3.21992619659,-22.4392608412,34.3640248422,             3P   1067
-3.23157506839,-22.4486280019,34.366126698,-3.24887287186,             3P   1068
-22.4624024178,34.3693500187,-3.2660894989,-22.475955928,              3P   1069
34.3726846864,-3.2833192773,-22.4893439518,34.3761715112,              3P   1070
-3.30065653485,-22.5026219088,34.3798513033,-3.31809241064,            3P   1071
-22.5157639859,34.3837418905,-3.33561804376,-22.5287443698,            3P   1072
34.3878611005,-3.35322457329,-22.5415372476,34.3922267613,             3P   1073
-3.37090313832,-22.5541168061,34.3968567005,-3.38866542951,            3P   1074
-22.5664308244,34.4018072319,-3.40652313755,-22.5784270815,            3P   1075
34.4071346691,-3.42448795309,-22.5900533565,34.4128953256,             3P   1076
-3.44257156682,-22.6012574284,34.419145515,-3.46074250973,             3P   1077
-22.6120348656,34.4258941385,-3.47896931282,-22.6223812366,            3P   1078
34.4331500969,-3.4972205071,-22.6322921099,34.4409222913,              3P   1079
-3.51546462355,-22.6417630538,34.4492196227,-3.53367956923,            3P   1080
-22.6508772625,34.4579777817,-3.55184325114,-22.6597179297,            3P   1081
34.4671324592,-3.56993357632,-22.6683682494,34.4766193458,             3P   1082
-3.5879284518,-22.6769114156,34.4863741322,-3.60580590758,             3P   1083
-22.6852982546,34.4964580038,-3.62354397363,-22.6934795927,            3P   1084
34.5069321459,-3.64112067997,-22.7014062561,34.517857744,              3P   1085
-3.65851405657,-22.7090290712,34.5292959834,-3.67579057227,            3P   1086
-22.7163558159,34.5411142753,-3.69301669592,-22.723394268,             3P   1087
34.553180031,-3.70451149621,-22.7278995596,34.5613004515,              3P   1088
-3.71009220991,-22.7302170881,34.5655504689,0.,1.,0.,1.;               3P   1089
128,30,30,3,3,0,0,0,0,0,0.,0.,0.,0.,0.0357142857143,                   5P   1090
0.0714285714286,0.107142857143,0.142857142857,0.178571428571,          5P   1091
0.214285714286,0.25,0.285714285714,0.321428571429,                     5P   1092
0.357142857143,0.392857142857,0.428571428571,0.464285714286,0.5,       5P   1093
0.535714285714,0.571428571429,0.607142857143,0.642857142857,           5P   1094
0.678571428571,0.714285714286,0.75,0.785714285714,                     5P   1095
0.821428571429,0.857142857143,0.892857142857,0.928571428571,           5P   1096
0.964285714286,1.,1.,1.,1.,0.,0.,0.,0.,0.0357142857143,                5P   1097
0.0714285714286,0.107142857143,0.142857142857,0.178571428571,          5P   1098
0.214285714286,0.25,0.285714285714,0.321428571429,                     5P   1099
0.357142857143,0.392857142857,0.428571428571,0.464285714286,0.5,       5P   1100
0.535714285714,0.571428571429,0.607142857143,0.642857142857,           5P   1101
0.678571428571,0.714285714286,0.75,0.785714285714,                     5P   1102
0.821428571429,0.857142857143,0.892857142857,0.928571428571,           5P   1103
0.964285714286,1.,1.,1.,1.,1.,1.,1.,1.,1.,1.,1.,1.,1.,1.,1.,1.,        5P   1104
1.,1.,1.,1.,1.,1.,1.,1.,1.,1.,1.,1.,1.,1.,1.,1.,1.,1.,1.,1.,1.,        5P   1105
1.,1.,1.,1.,1.,1.,1.,1.,1.,1.,1.,1.,1.,1.,1.,1.,1.,1.,1.,1.,1.,        5P   1106
1.,1.,1.,1.,1.,1.,1.,1.,1.,1.,1.,1.,1.,1.,1.,1.,1.,1.,1.,1.,1.,        5P   1107
1.,1.,1.,1.,1.,1.,1.,1.,1.,1.,1.,1.,1.,1.,1.,1.,1.,1.,1.,1.,1.,        5P   1108
1.,1.,1.,1.,1.,1.,1.,1.,1.,1.,1.,1.,1.,1.,1.,1.,1.,1.,1.,1.,1.,        5P   1109
1.,1.,1.,1.,1.,1.,1.,1.,1.,1.,1.,1.,1.,1.,1.,1.,1.,1.,1.,1.,1.,        5P   1110
1.,1.,1.,1.,1.,1.,1.,1.,1.,1.,1.,1.,1.,1.,1.,1.,1.,1.,1.,1.,1.,        5P   1111
1.,1.,1.,1.,1.,1.,1.,1.,1.,1.,1.,1.,1.,1.,1.,1.,1.,1.,1.,1.,1.,        5P   1112
1.,1.,1.,1.,1.,1.,1.,1.,1.,1.,1.,1.,1.,1.,1.,1.,1.,1.,1.,1.,1.,        5P   1113
1.,1.,1.,1.,1.,1.,1.,1.,1.,1.,1.,1.,1.,1.,1.,1.,1.,1.,1.,1.,1.,        5P   1114
1.,1.,1.,1.,1.,1.,1.,1.,1.,1.,1.,1.,1.,1.,1.,1.,1.,1.,1.,1.,1.,        5P   1115
1.,1.,1.,1.,1.,1.,1.,1.,1.,1.,1.,1.,1.,1.,1.,1.,1.,1.,1.,1.,1.,        5P   1116
1.,1.,1.,1.,1.,1.,1.,1.,1.,1.,1.,1.,1.,1.,1.,1.,1.,1.,1.,1.,1.,        5P   1117
1.,1.,1.,1.,1.,1.,1.,1.,1.,1.,1.,1.,1.,1.,1.,1.,1.,1.,1.,1.,1.,        5P   1118
1.,1.,1.,1.,1.,1.,1.,1.,1.,1.,1.,1.,1.,1.,1.,1.,1.,1.,1.,1.,1.,        5P   1119
1.,1.,1.,1.,1.,1.,1.,1.,1.,1.,1.,1.,1.,1.,1.,1.,1.,1.,1.,1.,1.,        5P   1120
1.,1.,1.,1.,1.,1.,1.,1.,1.,1.,1.,1.,1.,1.,1.,1.,1.,1.,1.,1.,1.,        5P   1121
1.,1.,1.,1.,1.,1.,1.,1.,1.,1.,1.,1.,1.,1.,1.,1.,1.,1.,1.,1.,1.,        5P   1122
1.,1.,1.,1.,1.,1.,1.,1.,1.,1.,1.,1.,1.,1.,1.,1.,1.,1.,1.,1.,1.,        5P   1123
1.,1.,1.,1.,1.,1.,1.,1.,1.,1.,1.,1.,1.,1.,1.,1.,1.,1.,1.,1.,1.,        5P   1124
1.,1.,1.,1.,1.,1.,1.,1.,1.,1.,1.,1.,1.,1.,1.,1.,1.,1.,1.,1.,1.,        5P   1125
1.,1.,1.,1.,1.,1.,1.,1.,1.,1.,1.,1.,1.,1.,1.,1.,1.,1.,1.,1.,1.,        5P   1126
1.,1.,1.,1.,1.,1.,1.,1.,1.,1.,1.,1.,1.,1.,1.,1.,1.,1.,1.,1.,1.,        5P   1127
1.,1.,1.,1.,1.,1.,1.,1.,1.,1.,1.,1.,1.,1.,1.,1.,1.,1.,1.,1.,1.,        5P   1128
1.,1.,1.,1.,1.,1.,1.,1.,1.,1.,1.,1.,1.,1.,1.,1.,1.,1.,1.,1.,1.,        5P   1129
1.,1.,1.,1.,1.,1.,1.,1.,1.,1.,1.,1.,1.,1.,1.,1.,1.,1.,1.,1.,1.,        5P   1130
1.,1.,1.,1.,1.,1.,1.,1.,1.,1.,1.,1.,1.,1.,1.,1.,1.,1.,1.,1.,1.,        5P   1131
1.,1.,1.,1.,1.,1.,1.,1.,1.,1.,1.,1.,1.,1.,1.,1.,1.,1.,1.,1.,1.,        5P   1132
1.,1.,1.,1.,1.,1.,1.,1.,1.,1.,1.,1.,1.,1.,1.,1.,1.,1.,1.,1.,1.,        5P   1133
1.,1.,1.,1.,1.,1.,1.,1.,1.,1.,1.,1.,1.,1.,1.,1.,1.,1.,1.,1.,1.,        5P   1134
1.,1.,1.,1.,1.,1.,1.,1.,1.,1.,1.,1.,1.,1.,1.,1.,1.,1.,1.,1.,1.,        5P   1135
1.,1.,1.,1.,1.,1.,1.,1.,1.,1.,1.,1.,1.,1.,1.,1.,1.,1.,1.,1.,1.,        5P   1136
1.,1.,1.,1.,1.,1.,1.,1.,1.,1.,1.,1.,1.,1.,1.,1.,1.,1.,1.,1.,1.,        5P   1137
1.,1.,1.,1.,1.,1.,1.,1.,1.,1.,1.,1.,1.,1.,1.,1.,1.,1.,1.,1.,1.,        5P   1138
1.,1.,1.,1.,1.,1.,1.,1.,1.,1.,1.,1.,1.,1.,1.,1.,1.,1.,1.,1.,1.,        5P   1139
1.,1.,1.,1.,1.,1.,1.,1.,1.,1.,1.,1.,1.,1.,1.,1.,1.,1.,1.,1.,1.,        5P   1140
1.,1.,1.,1.,1.,1.,1.,1.,1.,1.,1.,1.,1.,1.,1.,1.,1.,1.,1.,1.,1.,        5P   1141
1.,1.,1.,1.,1.,1.,1.,1.,1.,1.,1.,1.,1.,1.,1.,1.,1.,1.,1.,1.,1.,        5P   1142
1.,1.,1.,1.,1.,1.,1.,1.,1.,1.,1.,1.,1.,1.,1.,1.,1.,1.,1.,1.,1.,        5P   1143
1.,1.,1.,1.,1.,1.,1.,1.,1.,1.,1.,1.,1.,1.,1.,1.,1.,1.,1.,1.,1.,        5P   1144
1.,1.,1.,1.,1.,1.,1.,1.,1.,1.,1.,1.,1.,1.,1.,1.,1.,1.,1.,1.,1.,        5P   1145
1.,1.,1.,1.,1.,1.,1.,1.,1.,1.,1.,1.,1.,1.,1.,1.,1.,1.,1.,1.,1.,        5P   1146
1.,1.,1.,1.,1.,1.,1.,1.,1.,1.,1.,1.,1.,1.,1.,1.,1.,1.,1.,1.,1.,        5P   1147
1.,1.,1.,1.,1.,1.,1.,1.,1.,1.,1.,1.,1.,1.,1.,1.,1.,1.,1.,1.,1.,        5P   1148
1.,1.,1.,1.,1.,1.,1.,1.,1.,1.,1.,1.,1.,1.,1.,1.,1.,1.,1.,1.,1.,        5P   1149
1.,1.,1.,1.,-4.4543058389,-22.4281518844,33.7008021771,                5P   1150
-4.47578542731,-22.4260102514,33.6990182612,-4.50224609755,            5P   1151
-22.4218860347,33.6978929305,-4.54182330261,-22.4151615058,            5P   1152
33.6962842132,-4.5811531817,-22.4071195206,33.6946999368,              5P   1153
-4.62025577353,-22.3979705893,33.693106913,-4.65914455323,             5P   1154
-22.3879116632,33.6914560266,-4.69782047293,-22.3770549324,            5P   1155
33.6896717789,-4.73628487967,-22.3655096272,33.6876964153,             5P   1156
-4.77445978951,-22.3531073467,33.6855339411,-4.81225704994,            5P   1157
-22.3396498525,33.6831911066,-4.84961734647,-22.3250792682,            5P   1158
33.6806588618,-4.88645711448,-22.3092927649,33.6779205771,             5P   1159
-4.92274976427,-22.2923104109,33.6749708618,-4.95856223204,            5P   1160
-22.2743408786,33.6718343846,-4.99398726247,-22.2556285221,            5P   1161
33.6685503797,-5.0290335945,-22.2362486507,33.6651402668,              5P   1162
-5.06374968277,-22.2163114343,33.6615729874,-5.09825561982,            5P   1163
-22.1960423074,33.6578150232,-5.13264960242,-22.1756142126,            5P   1164
33.6538770723,-5.16698682865,-22.1551184859,33.6498030542,             5P   1165
-5.20124127951,-22.1345048871,33.6456361411,-5.23536062291,            5P   1166
-22.1136836481,33.6414010657,-5.26925494357,-22.0925176624,            5P   1167
33.637067954,-5.30286552328,-22.0709245478,33.6326042543,              5P   1168
-5.33616001722,-22.0488750812,33.6280286319,-5.36903672332,            5P   1169
-22.0262423328,33.6233690972,-5.40130479485,-22.0027879136,            5P   1170
33.6186399025,-5.43281494086,-21.9783359501,33.6138509126,             5P   1171
-5.4534913867,-21.9616054877,33.610636438,-5.46374076144,              5P   1172
-21.9537395223,33.6106021508,-4.46737465644,-22.4270252786,            5P   1173
33.7121848474,-4.47727430235,-22.4260098112,33.7093543561,             5P   1174
-4.50366160541,-22.4217253091,33.7082756731,-4.54313624426,            5P   1175
-22.4149477479,33.7066697943,-4.58236082882,-22.4068501526,            5P   1176
33.7050918102,-4.62135246721,-22.3976334106,33.703508167,              5P   1177
-4.66012673136,-22.3875036125,33.7018676558,-4.69868724384,            5P   1178
-22.3765851928,33.7000932968,-4.73703735702,-22.3649975932,            5P   1179
33.6981277101,-4.77510324334,-22.3525805278,33.695975603,              5P   1180
-4.81279520248,-22.3391287154,33.6936421837,-4.85004526687,            5P   1181
-22.3245611821,33.6911158071,-4.88676835283,-22.3087701182,            5P   1182
33.6883801734,-4.9229467068,-22.2917921307,33.6854305302,              5P   1183
-4.958649128,-22.273837016,33.6822899954,-4.99396932021,               5P   1184
-22.2551464375,33.6789973507,-5.02891764056,-22.2357977316,            5P   1185
33.6755757169,-5.0635379561,-22.2158964192,33.6719956695,              5P   1186
-5.09794589392,-22.1956632427,33.6682233093,-5.13224305416,            5P   1187
-22.1752756189,33.6642693444,-5.16648815109,-22.1548301361,            5P   1188
33.6601780977,-5.20065749439,-22.1342783689,33.6559930928,             5P   1189
-5.23469857468,-22.1135286862,33.6517390626,-5.26851660872,            5P   1190
-22.0924368398,33.6473854911,-5.30204783596,-22.070912289,             5P   1191
33.6428992168,-5.33526003211,-22.048925209,33.6382991313,              5P   1192
-5.36805300821,-22.0263514492,33.633613945,-5.40023474202,             5P   1193
-22.0029515662,33.6288582167,-5.43165346455,-21.9785464884,            5P   1194
33.6240418878,-5.45226941072,-21.9618462953,33.620805575,              5P   1195
-5.46251248263,-21.9539988523,33.6207755291,-4.48582419425,            5P   1196
-22.4247938249,33.7307870755,-4.49542811442,-22.4232232924,            5P   1197
33.7280537368,-4.52129595089,-22.4188960733,33.727001762,              5P   1198
-4.55994313302,-22.4116312242,33.7254416525,-4.59835924905,            5P   1199
-22.4032320354,33.7239106264,-4.63653966978,-22.3937914123,            5P   1200
33.7223797551,-4.67449028935,-22.3834504125,33.7207976634,             5P   1201
-4.71222539058,-22.3723642416,33.7190889306,-4.74973325509,            5P   1202
-22.3606089235,33.7171990524,-4.78693345742,-22.3480054933,            5P   1203
33.7151304403,-4.82376288794,-22.3344294416,33.7128855397,             5P   1204
-4.86015193732,-22.3197920728,33.7104473352,-4.89599407451,            5P   1205
-22.3039281333,33.7077966074,-4.93130106584,-22.2869268597,            5P   1206
33.7049275647,-4.96618368604,-22.2690666861,33.7018599204,             5P   1207
-5.00072139051,-22.2505419007,33.6986272561,-5.03491009609,            5P   1208
-22.2313977246,33.6952557381,-5.06880072966,-22.2117634024,            5P   1209
33.6917252734,-5.10250804555,-22.1918580635,33.6880055559,             5P   1210
-5.13612112701,-22.1718315776,33.684106248,-5.16967957537,             5P   1211
-22.1517456528,33.6800686941,-5.20317298583,-22.1315706097,            5P   1212
33.6759356601,-5.23654941946,-22.1112138783,33.6717308597,             5P   1213
-5.26970908869,-22.0905237913,33.6674242605,-5.30259075095,            5P   1214
-22.0694140828,33.6629842803,-5.33516412987,-22.0478539009,            5P   1215
33.6584302323,-5.3673129358,-22.0256955289,33.6537897023,              5P   1216
-5.39885083256,-22.0027054276,33.6490779123,-5.42965090325,            5P   1217
-21.9787385368,33.6443071511,-5.44985796725,-21.9623278554,            5P   1218
33.6410877469,-5.45968334617,-21.9548292324,33.6411024679,             5P   1219
-4.51341256855,-22.4208342092,33.7586603787,-4.52268100491,            5P   1220
-22.4190714667,33.7560523564,-4.54772269089,-22.4142609036,            5P   1221
33.7550613025,-4.58513676396,-22.4063898722,33.7535823865,             5P   1222
-4.62234077795,-22.3976027574,33.7521281724,-4.65930076343,            5P   1223
-22.3878512801,33.7506784006,-4.69601482066,-22.3772234052,            5P   1224
33.7491850525,-4.73249981609,-22.3658813295,33.7475771279,             5P   1225
-4.7687222192,-22.3538388572,33.7458027027,-4.80461610403,             5P   1226
-22.3409639037,33.7438607133,-4.84015354199,-22.327232569,             5P   1227
33.7417499462,-4.87524603408,-22.3125014193,33.739445871,              5P   1228
-4.90977625815,-22.2965689236,33.7369249739,-4.94379862127,            5P   1229
-22.279596763,33.7341790533,-4.97745534311,-22.2618977572,             5P   1230
33.7312202569,-5.01080805289,-22.2436082904,33.7280755388,             5P   1231
-5.04384981364,-22.2247660234,33.7247786252,-5.0766491366,             5P   1232
-22.2055425515,33.7213226801,-5.10930702535,-22.1861340422,            5P   1233
33.7176817734,-5.14189097597,-22.1666473322,33.7138640671,             5P   1234
-5.17442386129,-22.1471107671,33.7099072121,-5.20690413497,            5P   1235
-22.1275046321,33.7058518895,-5.23927874188,-22.107732165,             5P   1236
33.7017201984,-5.27144991403,-22.0876452021,33.6974836473,             5P   1237
-5.30336271754,-22.0671674907,33.6931131885,-5.33497888308,            5P   1238
-22.0462516883,33.688627719,-5.36616518685,-22.0247237622,             5P   1239
33.6840533912,-5.39674485216,-22.0023604438,33.6794065918,             5P   1240
-5.42662261683,-21.9790585373,33.6747028337,-5.44622992675,            5P   1241
-21.9631077642,33.6715249074,-5.45556842423,-21.9560192393,            5P   1242
33.6715940907,-4.54088139898,-22.4162631173,33.7865479614,             5P   1243
-4.54982150175,-22.4143341727,33.7840571937,-4.57403829209,            5P   1244
-22.4091138043,33.7831218293,-4.61022770367,-22.4007655054,            5P   1245
33.7817222785,-4.64621603935,-22.3916394849,33.7803473383,             5P   1246
-4.68195142025,-22.3816044454,33.7789814672,-4.71742834591,            5P   1247
-22.3707286886,33.7775800213,-4.75264682461,-22.3591233418,            5P   1248
33.7760767045,-4.78756512204,-22.3467807868,33.7744200488,             5P   1249
-4.82215369116,-22.3336748785,33.7726052499,-4.85639617328,            5P   1250
-22.3198129548,33.7706276934,-4.89018018158,-22.304986937,             5P   1251
33.7684574074,-4.92340883243,-22.2890295555,33.7660671988,             5P   1252
-4.95616726153,-22.2721440677,33.7634438099,-4.98860450318,            5P   1253
-22.2546277723,33.7605907952,-5.02077185133,-22.2365803529,            5P   1254
33.7575313542,-5.05267698015,-22.2180673471,33.7543092162,             5P   1255
-5.08440068565,-22.1992879363,33.7509286425,-5.11601870004,            5P   1256
-22.1803964497,33.7473668292,-5.14757615131,-22.1614581262,            5P   1257
33.7436304582,-5.17908985141,-22.1424851126,33.7397541443,             5P   1258
-5.21055852728,-22.1234539229,33.7357758114,-5.24192754087,            5P   1259
-22.1042634149,33.7317160359,-5.27310727342,-22.0847780214,            5P   1260
33.7275483446,-5.30405234769,-22.0649359974,33.7232463722,             5P   1261
-5.33471191584,-22.0446682771,33.7188279741,-5.36494098893,            5P   1262
-22.023780679,33.7143177828,-5.39457432249,-22.0020628148,             5P   1263
33.7097335308,-5.4235421726,-21.9794435546,33.7050936698,              5P   1264
-5.44256420122,-21.9639745439,33.7019649245,-5.4515179644,             5P   1265
-21.9572152131,33.7020798905,-4.56812007225,-22.4110142203,            5P   1266
33.8145389588,-4.57674404333,-22.4089716187,33.8121537576,             5P   1267
-4.60014075599,-22.4034452478,33.8112612002,-4.63510656629,            5P   1268
-22.3947216581,33.8099341214,-4.66986907705,-22.3852809615,            5P   1269
33.808638963,-4.70437659212,-22.3749942806,33.8073589341,              5P   1270
-4.7386134775,-22.3639026187,33.8060506652,-4.77255387556,             5P   1271
-22.3520423258,33.8046510193,-4.80616660245,-22.3394368957,            5P   1272
33.8031078141,-4.83945252687,-22.3261436254,33.8014125989,             5P   1273
-4.87238051642,-22.3121323416,33.7995575076,-4.9048354884,             5P   1274
-22.2971850534,33.7975105888,-4.93677020918,-22.2812305707,            5P   1275
33.7952428791,-4.96828882857,-22.2644853429,33.7927348793,             5P   1276
-4.99952507564,-22.2471902609,33.7899814781,-5.03052928547,            5P   1277
-22.2294295824,33.7870047266,-5.06133210233,-22.2113123302,            5P   1278
33.7838586157,-5.09200802539,-22.1930298202,33.7805548147,             5P   1279
-5.12260234737,-22.1746860229,33.7770723281,-5.15314060732,            5P   1280
-22.1563108294,33.7734163935,-5.1836395279,-22.1379103636,             5P   1281
33.7696190443,-5.21409522214,-22.1194533926,33.7657154134,             5P   1282
-5.24445289314,-22.1008372896,33.7617248529,-5.27463629212,            5P   1283
-22.0819469679,33.7576233488,-5.30461241289,-22.0627390265,            5P   1284
33.7533873262,-5.33431874234,-22.0431249689,33.7490333847,             5P   1285
-5.36359885316,-22.022890052,33.7445840953,-5.39229961607,             5P   1286
-22.0018373516,33.7400582074,-5.42037486615,-21.9799247282,            5P   1287
33.7354767835,-5.43883398089,-21.964957497,33.7323967523,              5P   1288
-5.44746764603,-21.9584786838,33.7325528295,-4.59500948275,            5P   1289
-22.4052052809,33.8427633193,-4.60332746539,-22.4030884479,            5P   1290
33.8404762136,-4.62589917889,-22.3973195058,33.8396225408,             5P   1291
-4.65962514983,-22.3882539059,33.8383680455,-4.69314901261,            5P   1292
-22.3785179883,33.8371536903,-4.72642565715,-22.3680188236,            5P   1293
33.8359581626,-4.75941795139,-22.3567391369,33.834737096,              5P   1294
-4.79207911915,-22.3446569783,33.8334280424,-4.82439511956,            5P   1295
-22.3318426424,33.8319779355,-4.85637125349,-22.3183667405,            5P   1296
33.8303760312,-4.88795833809,-22.3041557908,33.8286132557,             5P   1297
-4.91907737176,-22.2890721696,33.8266607417,-4.94974350197,            5P   1298
-22.2731622927,33.8244909935,-4.98006475917,-22.2566264238,            5P   1299
33.8220795404,-5.01014022827,-22.2396184991,33.8194136773,             5P   1300
-5.04002558974,-22.2222214262,33.8165155283,-5.06976889057,            5P   1301
-22.2045749831,33.8134456057,-5.09942381113,-22.1868347796,            5P   1302
33.8102183768,-5.12900883726,-22.1690598079,33.8068134457,             5P   1303
-5.15853663058,-22.1512568087,33.8032349064,-5.18802478121,            5P   1304
-22.1334289594,33.7995125962,-5.21746616021,-22.1155375001,            5P   1305
33.7956791976,-5.24680846484,-22.0974831102,33.7917532462,             5P   1306
-5.27599468371,-22.0791802326,33.7877136827,-5.30500324627,            5P   1307
-22.0606019837,33.7835394791,-5.3337625647,-22.0416445118,             5P   1308
33.7792459369,-5.36210548804,-22.0220732702,33.774853204,              5P   1309
-5.38989039692,-22.00170372,33.7703803288,-5.41709554567,              5P   1310
-21.9805241482,33.7658503767,-5.43501245601,-21.966085926,             5P   1311
33.7628093447,-5.44335314848,-21.9598711814,33.76300587,               5P   1312
-4.62142075772,-22.3989978638,33.8713567936,-4.62943400135,            5P   1313
-22.3968051714,33.8691728765,-4.65116448268,-22.3907916429,            5P   1314
33.8683859909,-4.68362864434,-22.3813806224,33.867226428,              5P   1315
-4.71590421769,-22.3713781826,33.8660956347,-4.74794231828,            5P   1316
-22.3606921846,33.864973694,-4.77967780226,-22.3492264151,             5P   1317
33.8638177995,-4.81105788972,-22.3369402793,33.8625652995,             5P   1318
-4.84208027341,-22.3239343518,33.8611637558,-4.87273757561,            5P   1319
-22.3102509244,33.8596042329,-4.90298921818,-22.2958359521,            5P   1320
33.8578814313,-4.9328158859,-22.2806781959,33.8559745302,              5P   1321
-4.96227760717,-22.2649024086,33.853860519,-4.99146500307,             5P   1322
-22.2486591202,33.8515126391,-5.02043577962,-22.2320138196,            5P   1323
33.8489135675,-5.04925157891,-22.2150527839,33.846085137,              5P   1324
-5.07796974076,-22.1979266426,33.8430875382,-5.1066213901,             5P   1325
-22.1807479054,33.8399330607,-5.13520820919,-22.1635452336,            5P   1326
33.8366006536,-5.16373770914,-22.1463157619,33.8330936903,             5P   1327
-5.19222500007,-22.1290566531,33.8294401545,-5.22065903109,            5P   1328
-22.1117222193,33.8256707325,-5.24899153609,-22.0942194543,            5P   1329
33.8218033545,-5.27718624701,-22.0764943215,33.817819816,              5P   1330
-5.30523067577,-22.0585323994,33.8137012242,-5.33304791405,            5P   1331
-22.0402199871,33.8094619299,-5.36046693731,-22.0213130387,            5P   1332
33.8051204937,-5.3873582157,-22.0016405206,33.8006963216,              5P   1333
-5.41371976665,-21.9812150079,33.7962138175,-5.43110855927,            5P   1334
-21.9673231043,33.7932057634,-5.4391794218,-21.9613578904,             5P   1335
33.7934419642,-4.64725221778,-22.392388099,33.9003877845,              5P   1336
-4.65495932859,-22.3901013375,33.8983110684,-4.67583856972,            5P   1337
-22.3838339721,33.8976116782,-4.70703656296,-22.3741027583,            5P   1338
33.8965548196,-4.73806005439,-22.3638619409,33.8954953287,             5P   1339
-4.76883930626,-22.35296401,33.8944214982,-4.79929314356,              5P   1340
-22.3412668626,33.8932955942,-4.82938345873,-22.3287635135,            5P   1341
33.8920556702,-4.85911208443,-22.3155613801,33.8906525691,             5P   1342
-4.88846707923,-22.301692036,33.8890841531,-4.91744167107,             5P   1343
-22.2871719536,33.8873537279,-4.94606587755,-22.272086018,             5P   1344
33.8854500501,-4.97440659632,-22.2565633651,33.8833543463,             5P   1345
-5.0025195005,-22.2406820457,33.881039302,-5.03043466978,              5P   1346
-22.2244548588,33.8784869989,-5.05822158987,-22.2079788384,            5P   1347
33.8757185092,-5.08593784949,-22.1913952455,33.8727873661,             5P   1348
-5.1135968301,-22.1747777896,33.8697000528,-5.1411937639,              5P   1349
-22.1581399855,33.8664340077,-5.16873702209,-22.1414796103,            5P   1350
33.8629921593,-5.19623608601,-22.1247846079,33.859400915,              5P   1351
-5.22367608127,-22.108003763,33.8556893906,-5.2510126803,              5P   1352
-22.0910505183,33.8518749108,-5.27822580337,-22.0738947552,            5P   1353
33.8479413988,-5.30531001794,-22.0565310876,33.8438717291,             5P   1354
-5.33218705414,-22.0388417407,33.8396797842,-5.35869315555,            5P   1355
-22.0205900497,33.8353840398,-5.38471384718,-22.0016233404,            5P   1356
33.8310048987,-5.41025797556,-21.9819664325,33.8265673892,             5P   1357
-5.42713122332,-21.9686323053,33.8235890702,-5.43495141607,            5P   1358
-21.9629039951,33.823864064,-4.6724648701,-22.3852522647,              5P   1359
33.929832151,-4.67987179962,-22.3828749584,33.9278518207,              5P   1360
-4.69991196685,-22.3763959639,33.9272138283,-4.72985473949,            5P   1361
-22.3663902582,33.926221967,-4.75960828396,-22.3558780361,             5P   1362
33.9251988505,-4.78908762468,-22.3446734132,33.9241386738,             5P   1363
-4.81822917027,-22.332678321,33.923007839,-4.84702430739,              5P   1364
-22.3199496735,33.9217460365,-4.87548254698,-22.3066008559,            5P   1365
33.9203096614,-4.90359818153,-22.2926707388,33.9187057758,             5P   1366
-4.93139511054,-22.278232437,33.9169470932,-4.95891843385,             5P   1367
-22.2633939411,33.9150290992,-4.98620694111,-22.2482265211,            5P   1368
33.9129344258,-5.01328295708,-22.2327468047,33.9106363256,             5P   1369
-5.04017643343,-22.2169710707,33.9081200158,-5.06696260593,            5P   1370
-22.2010067282,33.9054052978,-5.0936908961,-22.1849696744,             5P   1371
33.9025356193,-5.12036311535,-22.168903494,33.8995103923,              5P   1372
-5.14697514825,-22.152817265,33.8963054018,-5.17354013855,             5P   1373
-22.1367158351,33.8929232615,-5.20006142413,-22.1205779205,            5P   1374
33.8893890229,-5.2265212541,-22.104348743,33.8857305733,               5P   1375
-5.25288149508,-22.0879518604,33.8819649296,-5.27913147641,            5P   1376
-22.0713703718,33.8780773814,-5.30526543194,-22.0545964806,            5P   1377
33.8740517316,-5.33120532495,-22.0375107402,33.8699015259,             5P   1378
-5.35680391391,-22.0198979365,33.865646244,-5.38196991073,             5P   1379
-22.0016359997,33.8613082589,-5.40671669942,-21.9827537755,            5P   1380
33.8569127953,-5.42308938084,-21.9699768026,33.8539623268,             5P   1381
-5.43067408135,-21.96447468,33.8542751216,-4.6970387816,               5P   1382
-22.3775559021,33.9596680313,-4.70415395426,-22.375102269,             5P   1383
33.9577640863,-4.72336461536,-22.3684445369,33.9571313412,             5P   1384
-4.75204003296,-22.3581357093,33.9561373803,-4.78048499729,            5P   1385
-22.347250917,33.9550972109,-4.80863250781,-22.3356578903,             5P   1386
33.9540057905,-4.83646384171,-22.323366862,33.9528332627,              5P   1387
-4.8640001528,-22.3104906801,33.9515236007,-4.89125244341,             5P   1388
-22.2971282949,33.9500388788,-4.91822032197,-22.2833172976,            5P   1389
33.9483930552,-4.94494076539,-22.2691479966,33.9466045455,             5P   1390
-4.97144305721,-22.2546924095,33.9446706862,-4.99772294529,            5P   1391
-22.2399411665,33.9425730368,-5.02378554144,-22.2248834062,            5P   1392
33.9402867637,-5.04967975901,-22.2095757037,33.9378021159,             5P   1393
-5.07548145263,-22.1941284724,33.9351371261,-5.10122876699,            5P   1394
-22.1786271451,33.9323243605,-5.12691867016,-22.1630963729,            5P   1395
33.9293565389,-5.15255222775,-22.1475481841,33.9262081317,             5P   1396
-5.17814709243,-22.1319940961,33.9228812187,-5.20370240296,            5P   1397
-22.116406944,33.9193997394,-5.2291980316,-22.1007291328,              5P   1398
33.9157905632,-5.25460582589,-22.0849002643,33.91207089,               5P   1399
-5.27991810031,-22.0689068067,33.9082267679,-5.30511933745,            5P   1400
-22.0527242769,33.9042419186,-5.33013124884,-22.0362311031,            5P   1401
33.9001293661,-5.35482766668,-22.0192405632,33.8959100397,             5P   1402
-5.37914809184,-22.0016723671,33.8916091678,-5.40310900007,            5P   1403
-21.9835574901,33.8872523422,-5.4189919645,-21.9713198696,             5P   1404
33.8843285949,-5.42635236771,-21.9660351296,33.884678089,              5P   1405
-4.72095972145,-22.3692570429,33.9898555248,-4.72778170985,            5P   1406
-22.3667176706,33.9880125734,-4.74613987618,-22.3598288562,            5P   1407
33.9873399334,-4.7735078142,-22.3491184903,33.9862814735,              5P   1408
-4.80062689422,-22.337815349,33.9851650621,-4.82747171486,             5P   1409
-22.3258944371,33.983990272,-4.8540605956,-22.3134490815,              5P   1410
33.9827366739,-4.88041774023,-22.3005869581,33.981356767,              5P   1411
-4.90654202675,-22.2873640003,33.9798162116,-4.93244157214,            5P   1412
-22.2738209092,33.9781300173,-4.95815217052,-22.2600375251,            5P   1413
33.9763159303,-4.98367414073,-22.2460274782,33.9743686854,             5P   1414
-5.00896617618,-22.2317146976,33.9722680264,-5.03403263849,            5P   1415
-22.2170917975,33.9699921116,-5.05894451684,-22.2022613501,            5P   1416
33.9675361094,-5.08377340025,-22.1873286366,33.9649161385,             5P   1417
-5.1085464776,-22.1723501339,33.9621545983,-5.13326259796,             5P   1418
-22.157343481,33.9592386703,-5.15792962907,-22.1423268024,             5P   1419
33.9561419264,-5.18256618698,-22.1273127474,33.9528654726,             5P   1420
-5.20716956725,-22.1122721727,33.94943234,-5.23171852137,              5P   1421
-22.0971466235,33.9458686482,-5.25619501042,-22.0818918009,            5P   1422
33.9421918853,-5.2805912449,-22.0664927893,33.9383885912,              5P   1423
-5.30487821435,-22.050902898,33.9344419576,-5.32897669105,             5P   1424
-22.0349977402,33.9303642029,-5.3527846293,-22.0186241586,             5P   1425
33.9261778543,-5.3762688043,-22.0017387005,33.921910647,               5P   1426
-5.39945083856,-21.9843766916,33.9175888783,-5.41484674268,            5P   1427
-21.9726690933,33.9146884664,-5.4219923766,-21.9675933543,             5P   1428
33.9150735386,-4.74414336734,-22.3601973273,34.0203734936,             5P   1429
-4.7506688578,-22.3575565118,34.0185785717,-4.7681440203,              5P   1430
-22.3503585195,34.0178245814,-4.79419347008,-22.3392196414,            5P   1431
34.0166438543,-4.82003204069,-22.3276056155,34.0154035045,             5P   1432
-4.84566356612,-22.3155562248,34.0141100673,-4.87110453263,            5P   1433
-22.3031552704,34.0127515189,-4.89635788148,-22.2904559863,            5P   1434
34.0112882894,-4.92141750031,-22.2774900139,34.0096883318,             5P   1435
-4.94629973839,-22.2643027613,34.0079624314,-4.97102739333,            5P   1436
-22.2509429756,34.006122363,-4.99557744573,-22.2373781567,             5P   1437
34.0041587143,-5.01989532179,-22.2235096542,34.0020512436,             5P   1438
-5.04399429122,-22.2093509283,33.9997817429,-5.06795081324,            5P   1439
-22.1950209167,33.9973480105,-5.09182649587,-22.180609597,             5P   1440
33.9947640584,-5.11564078331,-22.1661511224,33.9920437424,             5P   1441
-5.13939924782,-22.1516652703,33.9891700754,-5.16311639116,            5P   1442
-22.1371767612,33.9861161703,-5.18680892283,-22.1226951563,            5P   1443
33.9828819863,-5.21047333063,-22.1081911821,33.9794897389,             5P   1444
-5.23409060476,-22.0936110036,33.9759652464,-5.25765207992,            5P   1445
-22.0789252363,33.972326262,-5.28115026782,-22.0641181993,             5P   1446
33.9685598643,-5.30454445077,-22.0491238737,33.9646487955,             5P   1447
-5.32775240886,-22.0338121425,33.9606040187,-5.35069446458,            5P   1448
-22.0180614212,33.9564492191,-5.37335447839,-22.0018510297,            5P   1449
33.9522134599,-5.39576083557,-21.9852227533,33.9479238008,             5P   1450
-5.41066148378,-21.9740320605,33.9450425334,-5.41760020946,            5P   1451
-21.9691573647,33.9454620426,-4.76649548649,-22.3502113334,            5P   1452
34.0512069987,-4.77273718699,-22.3474903593,34.049449999,              5P   1453
-4.78934722328,-22.3400205354,34.0485840648,-4.81414327158,            5P   1454
-22.3286020497,34.0472431263,-4.83879851667,-22.316900175,             5P   1455
34.0458587667,-4.86331222252,-22.304935644,34.0444390812,              5P   1456
-4.88767045918,-22.2927182355,34.0429718802,-4.91186083902,            5P   1457
-22.2802601526,34.0414215688,-4.93588927445,-22.2676061875,            5P   1458
34.0397578805,-4.95977578185,-22.2548013533,34.0379856945,             5P   1459
-4.98352520949,-22.2418563886,34.0361096333,-5.00710497884,            5P   1460
-22.2287188613,34.0341174909,-5.03047380459,-22.2153151813,            5P   1461
34.0319919637,-5.05364727357,-22.2016677909,34.0297174147,             5P   1462
-5.07668411559,-22.1878705036,34.0272910601,-5.09963224107,            5P   1463
-22.1739910721,34.0247246491,-5.12250997296,-22.160054321,             5P   1464
34.0220261577,-5.14533241097,-22.1460887,34.0191762274,                5P   1465
-5.16811881546,-22.1321236271,34.0161481329,-5.1908822595,             5P   1466
-22.1181632398,34.0129409795,-5.21361953121,-22.1041800149,            5P   1467
34.0095763545,-5.23631934495,-22.0901335797,34.0060802982,             5P   1468
-5.2589816718,-22.0760084208,34.0024706964,-5.28159874277,             5P   1469
-22.0617872636,33.9987350252,-5.30412235177,-22.0473913535,            5P   1470
33.9948558628,-5.3264656345,-22.0326823238,33.9908425058,              5P   1471
-5.3485643993,-22.0175601196,33.9867187142,-5.3704127059,              5P   1472
-22.0020173915,33.9825138062,-5.39204775371,-21.986106392,             5P   1473
33.9782554443,-5.40644395617,-21.9754163584,33.9753913876,             5P   1474
-5.41318196774,-21.9707351712,33.9758441734,-4.78805093494,            5P   1475
-22.3392795749,34.08229649,-4.79403389692,-22.3365311689,              5P   1476
34.0805767468,-4.80985404539,-22.3289774986,34.0796061286,             5P   1477
-4.83350812038,-22.3175505442,34.0781186943,-4.85706778403,            5P   1478
-22.3059725371,34.0766087077,-4.88051057428,-22.294209305,             5P   1479
34.0750800713,-4.90380426364,-22.28222194,34.073515448,                5P   1480
-4.92694713076,-22.2700340005,34.0718803002,-4.94996359602,            5P   1481
-22.2577184887,34.070145843,-4.97286887067,-22.2453078898,             5P   1482
34.0683133294,-4.99564966362,-22.232777346,34.066383038,               5P   1483
-5.0182747725,-22.2200751936,34.0643427018,-5.04072446781,             5P   1484
-22.2071667692,34.0621788216,-5.06300699094,-22.1940647698,            5P   1485
34.0598763558,-5.08515397439,-22.180819686,34.0574302206,              5P   1486
-5.1071982799,-22.167474695,34.0548499279,-5.12916364679,              5P   1487
-22.1540595123,34.0521411268,-5.15107496491,-22.1406147078,            5P   1488
34.0492846205,-5.17295277714,-22.1271703306,34.0462548687,             5P   1489
-5.1948058507,-22.1137244322,34.0430510083,-5.2166317097,              5P   1490
-22.1002519331,34.0396942501,-5.2384291768,-22.08672977,               5P   1491
34.0362107631,-5.260205381,-22.0731542056,34.0326181417,               5P   1492
-5.28195132708,-22.0595051959,34.0289039706,-5.30361536887,            5P   1493
-22.0456975281,34.0250508626,-5.32511070459,-22.0315914456,            5P   1494
34.0210666923,-5.34638549463,-22.0171035823,34.0169745163,             5P   1495
-5.36743802702,-22.0022309695,34.0128027532,-5.38831154265,            5P   1496
-21.9870336041,34.0085788745,-5.40220192823,-21.9768295739,            5P   1497
34.005735621,-5.4087437529,-21.9723347844,34.0062205032,               5P   1498
-4.80896280608,-22.3276735772,34.1136071287,-4.81471137896,            5P   1499
-22.3249498751,34.1119316832,-4.82981299082,-22.3175018291,            5P   1500
34.1108897402,-4.85240342778,-22.3062765395,34.1093021179,             5P   1501
-4.87490222104,-22.2949259848,34.1077021796,-4.8972783125,             5P   1502
-22.283391605,34.1060880842,-4.91951397093,-22.2716533421,             5P   1503
34.1044382022,-4.94163332094,-22.2597760799,34.1027176346,             5P   1504
-4.96366454915,-22.247835709,34.1008987503,-4.98560683294,             5P   1505
-22.2358353831,34.09898359,-5.00743377762,-22.2237266233,              5P   1506
34.0969731682,-5.02912475264,-22.2114759991,34.0948583639,             5P   1507
-5.05067917848,-22.1990826271,34.0926291077,-5.07209538818,            5P   1508
-22.1865430432,34.0902697657,-5.09337714367,-22.173861213,             5P   1509
34.087772252,-5.11454094935,-22.1610535925,34.0851436251,              5P   1510
-5.13561824513,-22.1481618705,34.0823900523,-5.15664180194,            5P   1511
-22.1352385008,34.0794947383,-5.17763225409,-22.1223136043,            5P   1512
34.076434474,-5.19859496797,-22.1093807816,34.0732093612,              5P   1513
-5.21952834967,-22.0964174983,34.0698403227,-5.24043938247,            5P   1514
-22.0834149081,34.0663529264,-5.26133971986,-22.0703771893,            5P   1515
34.0627638832,-5.2822182453,-22.0572806518,34.0590606728,              5P   1516
-5.30302326432,-22.044039134,34.0552262028,-5.32367752237,             5P   1517
-22.0305260168,34.0512678847,-5.34414331934,-22.0166774868,            5P   1518
34.0472080195,-5.36441875171,-22.0024883547,34.0430732337,             5P   1519
-5.38454124718,-21.988009973,34.0388891124,-5.39792569989,             5P   1520
-21.9782783094,34.0360732351,-5.40427603041,-21.9739632364,            5P   1521
34.0365892036,-4.82936856444,-22.3156782686,34.145120119,              5P   1522
-4.83489937989,-22.3130086743,34.143491716,-4.84932715254,             5P   1523
-22.3057793845,34.1423942682,-4.87089191441,-22.2948555664,            5P   1524
34.140727758,-4.89234093796,-22.2837654013,34.1390506283,              5P   1525
-4.91365946485,-22.2724785252,34.1373562799,-4.93486349629,            5P   1526
-22.2610332033,34.1356207231,-4.95599319784,-22.2495183154,            5P   1527
34.1338073443,-4.97706215728,-22.2379807138,34.1318894077,             5P   1528
-4.99805252714,-22.2263944264,34.1298727446,-5.01893868221,            5P   1529
-22.214713611,34.1277629978,-5.03971592386,-22.2029330133,             5P   1530
34.1255557024,-5.06039307514,-22.1910679182,34.1232426833,             5P   1531
-5.08095808163,-22.1790967952,34.1208071113,-5.10139070398,            5P   1532
-22.1669825923,34.1182379762,-5.12169351527,-22.1547190796,            5P   1533
34.1155402059,-5.14190324229,-22.1423577595,34.1127216153,             5P   1534
-5.16205733156,-22.1299592231,34.1097686888,-5.18217616768,            5P   1535
-22.1175537528,34.1066610784,-5.20226317619,-22.1051328551,            5P   1536
34.1034002962,-5.22231990504,-22.0926800498,34.1000071048,             5P   1537
-5.24235911856,-22.0801969766,34.096505906,-5.26239233405,             5P   1538
-22.0676886526,34.0929118914,-5.28240513592,-22.0551263955,            5P   1539
34.0892122852,-5.30234811673,-22.0424271837,34.0853905178,             5P   1540
-5.32216008506,-22.0294879466,34.0814542263,-5.34182301179,            5P   1541
-22.016273104,34.0774254565,-5.3613347889,-22.0027756333,              5P   1542
34.0733288888,-5.38071620815,-21.989022728,34.0691868773,              5P   1543
-5.39360557106,-21.9797691677,34.0664022314,-5.39976926576,            5P   1544
-21.9756275592,34.0669484462,-4.84932805561,-22.3035039097,            5P   1545
34.176847443,-4.85464887323,-22.3008948028,34.1752630525,              5P   1546
-4.86841848731,-22.2939155642,34.1741038894,-4.8889740727,             5P   1547
-22.2833204249,34.1723482978,-4.9093932213,-22.2725175101,             5P   1548
34.1705811601,-4.92968887394,-22.2615283712,34.168793003,              5P   1549
-4.94990240702,-22.2504357276,34.1669583294,-4.97007072835,            5P   1550
-22.2393188725,34.1650385626,-4.99018826071,-22.2281884053,            5P   1551
34.1630083871,-5.0102331268,-22.2170124826,34.1608783264,              5P   1552
-5.03019283649,-22.205769608,34.1586593707,-5.05007370945,             5P   1553
-22.1944738078,34.1563504633,-5.06988279212,-22.1831368331,            5P   1554
34.1539434728,-5.08959975391,-22.1717223264,34.1514205187,             5P   1555
-5.10919165249,-22.1601709837,34.1487689666,-5.12865369691,            5P   1556
-22.1484650076,34.1459926367,-5.14801817901,-22.1366504138,            5P   1557
34.143100457,-5.16732040624,-22.1247851976,34.1400817936,              5P   1558
-5.18658020636,-22.1128993929,34.1369192213,-5.20580210851,            5P   1559
-22.1009872568,34.133615906,-5.22499415956,-22.0890437015,             5P   1560
34.1301926407,-5.24417313835,-22.0770781285,34.1266723863,             5P   1561
-5.26334700128,-22.0650912148,34.1230684345,-5.28249729614,            5P   1562
-22.0530484857,34.1193676748,-5.30157877272,-22.0408734228,            5P   1563
34.1155542428,-5.32054967907,-22.0284923016,34.1116362956,             5P   1564
-5.33941218487,-22.0158990606,34.107635626,-5.35816430706,             5P   1565
-22.003085649,34.1035749769,-5.37681444696,-21.9900608755,             5P   1566
34.0994737496,-5.38923184165,-21.9813087512,34.0967206114,             5P   1567
-5.39521392443,-21.9773347851,34.0972964025,-4.86886141766,            5P   1568
-22.2913115803,34.208815979,-4.87397409107,-22.2887558095,             5P   1569
34.2072693372,-4.88707652083,-22.2819930221,34.2060309685,             5P   1570
-4.90662629237,-22.2717074439,34.2041574073,-4.92604683424,            5P   1571
-22.2612240521,34.2022709039,-4.94536810089,-22.2505965075,            5P   1572
34.2003616615,-4.96463205615,-22.2399076743,34.198404039,              5P   1573
-4.98385973836,-22.2292063987,34.196359705,-5.00303591495,             5P   1574
-22.2184842291,34.1942057509,-5.02214764011,-22.2077248975,            5P   1575
34.1919554408,-5.04119708512,-22.1969326003,34.1896224655,             5P   1576
-5.06019308197,-22.1861252244,34.187206665,-5.07913504941,             5P   1577
-22.1753008204,34.1846988599,-5.09800011913,-22.1644180982,            5P   1578
34.1820810265,-5.11675807164,-22.1534218722,34.1793409739,             5P   1579
-5.13540063038,-22.1422895444,34.1764821903,-5.15394327512,            5P   1580
-22.1310411003,34.1735133588,-5.17241198322,-22.1197199263,            5P   1581
34.1704258372,-5.1908251899,-22.1083542929,34.1672049299,              5P   1582
-5.20919225819,-22.0969472046,34.1638556152,-5.22753017155,            5P   1583
-22.0855089317,34.1603988401,-5.24585911148,-22.0740557776,            5P   1584
34.1568560888,-5.26418258997,-22.0625828581,34.1532386635,             5P   1585
-5.28247872286,-22.0510510441,34.1495331795,-5.30070857844,            5P   1586
-22.0393939488,34.1457247332,-5.31884997995,-22.027567957,             5P   1587
34.1418220057,-5.33691736586,-22.0155852063,34.137845722,              5P   1588
-5.35490933615,-22.0034376986,34.1338166252,-5.37283560138,            5P   1589
-21.9911357415,34.1297522319,-5.38479481158,-21.9829036625,            5P   1590
34.1270263764,-5.39060047192,-21.9790919461,34.1276312441,             5P   1591
-4.8879740542,-22.2791024212,34.2410219883,-4.89287832277,             5P   1592
-22.2765863277,34.2395065254,-4.90531044739,-22.2700104881,            5P   1593
34.2381714239,-4.92387127548,-22.260032881,34.2361485669,              5P   1594
-4.94233298092,-22.2499115844,34.2341096002,-4.96072168873,            5P   1595
-22.239693525,34.2320474337,-4.97906372184,-22.2294330686,             5P   1596
34.2299394996,-4.99736651429,-22.2191540495,34.2277516976,             5P   1597
-5.01561794982,-22.2088512156,34.2254640321,-5.03381833272,            5P   1598
-22.1985295957,34.2230888014,-5.05197708365,-22.1882048916,            5P   1599
34.22063835,-5.0700983913,-22.1778861266,34.2181110957,                5P   1600
-5.08817447807,-22.1675586269,34.215496709,-5.10618600205,             5P   1601
-22.1571869271,34.2127781072,-5.1241143628,-22.1467354691,             5P   1602
34.209944926,-5.14194890992,-22.1361787227,34.2070007039,              5P   1603
-5.15968576207,-22.1255057872,34.2039533638,-5.17733666101,            5P   1604
-22.1147371023,34.20079542,-5.19491506299,-22.1038932154,              5P   1605
34.1975143381,-5.21243841955,-22.0929910527,34.194116976,              5P   1606
-5.2299337572,-22.0820580605,34.1906244572,-5.24742339585,             5P   1607
-22.0711154851,34.1870567124,-5.26490777846,-22.0601550844,            5P   1608
34.1834231753,-5.28236398194,-22.0491368966,34.1797104151,             5P   1609
-5.29975967491,-22.0380052029,34.17590454,-5.31708725188,              5P   1610
-22.026739081,34.1720142381,-5.33436464128,-22.015356114,              5P   1611
34.1680583683,-5.35159390652,-22.0038532016,34.1640560256,             5P   1612
-5.36879678137,-21.9922583571,34.1600239081,-5.38029965165,            5P   1613
-21.9845407031,34.1573213696,-5.38593259593,-21.9808847247,            5P   1614
34.1579544845,-4.90672227126,-22.2668091996,34.2734039201,             5P   1615
-4.91142200589,-22.2643285085,34.2719130951,-4.92319202587,            5P   1616
-22.2579398531,34.270463133,-4.94078958347,-22.2482959856,             5P   1617
34.2682660133,-4.95832403884,-22.2385736903,34.2660521433,             5P   1618
-4.97580585317,-22.2287917026,34.2638169488,-4.99324345479,            5P   1619
-22.2189724147,34.2615419887,-5.01063872743,-22.2091295534,            5P   1620
34.259199412,-5.0279885581,-22.1992711493,34.2567718397,               5P   1621
-5.04530074804,-22.1894126744,34.2542677077,-5.06258363126,            5P   1622
-22.1795664765,34.2516955228,-5.07983521466,-22.169730132,             5P   1623
34.249051569,-5.0970448385,-22.1598839872,34.2463250582,               5P   1624
-5.1142008071,-22.1500058127,34.2435006968,-5.13129748496,             5P   1625
-22.1400822106,34.2405703561,-5.14832503116,-22.1300898139,            5P   1626
34.2375381022,-5.16526629513,-22.1199963332,34.2344113634,             5P   1627
-5.18211464884,-22.1097921516,34.2311828969,-5.19887275453,            5P   1628
-22.0994804055,34.2278414456,-5.21556621392,-22.0890919581,            5P   1629
34.2243954766,-5.23223052858,-22.0786690313,34.2208660809,             5P   1630
-5.24888974124,-22.0682372018,34.2172716946,-5.26554409519,            5P   1631
-22.0577893722,34.2136202093,-5.28217276598,-22.0472896713,            5P   1632
34.2098984781,-5.29875017102,-22.0366933451,34.2060936057,             5P   1633
-5.31527728846,-22.0259931297,34.2022135708,-5.33177037733,            5P   1634
-22.0152044622,34.1982748371,-5.34823875897,-22.0043351511,            5P   1635
34.1942952943,-5.36471762518,-21.9934336359,34.1902911255,             5P   1636
-5.37575153265,-21.9862066744,34.187607434,-5.38121398419,             5P   1637
-21.9826988037,34.1882676374,-4.92515003042,-22.2543630742,            5P   1638
34.3059080362,-4.92965737324,-22.2519309346,34.3044378762,             5P   1639
-4.94078612157,-22.2457634151,34.3028606947,-4.9574502136,             5P   1640
-22.2364996181,34.3004760424,-4.97407954544,-22.2272069083,            5P   1641
34.2980778537,-4.99066954405,-22.2178776616,34.2956621412,             5P   1642
-5.0072170066,-22.2085138602,34.2932136425,-5.02372421987,             5P   1643
-22.1991296428,34.2907103174,-5.04019412819,-22.189741266,             5P   1644
34.2881366394,-5.05663424727,-22.1803614814,34.2854965768,             5P   1645
-5.07304821069,-22.170993372,34.2827947869,-5.08943106974,             5P   1646
-22.1616289072,34.2800262304,-5.10577506536,-22.152253645,             5P   1647
34.2771807901,-5.12207720339,-22.1428606517,34.2742454068,             5P   1648
-5.13834033723,-22.133451286,34.2712138123,-5.15455697037,             5P   1649
-22.1240067284,34.2680906758,-5.17070440416,-22.1144857004,            5P   1650
34.2648831479,-5.18675938873,-22.1048509385,34.2615838371,             5P   1651
-5.20271231009,-22.0950854592,34.2581822786,-5.21859228015,            5P   1652
-22.0852266276,34.2546877638,-5.23443771927,-22.0753227239,            5P   1653
34.2511207363,-5.25027385666,-22.0654028152,34.247498211,              5P   1654
-5.26610358771,-22.0554653614,34.2438269228,-5.28191149766,            5P   1655
-22.0454837217,34.2400943969,-5.2976810981,-22.0354278288,             5P   1656
34.2362889454,-5.31341908485,-22.0252998514,34.2324174336,             5P   1657
-5.32913946271,-22.0151122513,34.2284937926,-5.34485786029,            5P   1658
-22.0048824322,34.2245346634,-5.36061198218,-21.994663171,             5P   1659
34.2205549337,-5.37115562538,-21.987888378,34.2178864126,              5P   1660
-5.3764483244,-21.9845198655,34.2185722163,-4.94330057318,             5P   1661
-22.2417637769,34.3385096482,-4.9476303087,-22.2393989698,             5P   1662
34.3370593347,-4.95814638432,-22.2335048382,34.3353520807,             5P   1663
-4.97390583121,-22.2246719629,34.332778156,-4.98964330034,             5P   1664
-22.2158297374,34.3301950958,-5.00534824087,-22.2069607341,            5P   1665
34.3275980849,-5.0210161559,-22.1980646815,34.3249737417,              5P   1666
-5.03665091343,-22.1891578207,34.3223039129,-5.05225527596,            5P   1667
-22.1802542067,34.3195745068,-5.06783215521,-22.1713574495,            5P   1668
34.3167868095,-5.08338115338,-22.1624632151,34.3139435158,             5P   1669
-5.09889845578,-22.153565222,34.3110397745,-5.11438209527,             5P   1670
-22.1446593606,34.3080669844,-5.1298351563,-22.1357496984,             5P   1671
34.3050142185,-5.14526289854,-22.1268422362,34.3018764038,             5P   1672
-5.16065953661,-22.1179215186,34.2986584109,-5.17600309001,            5P   1673
-22.1089473094,34.2953669377,-5.19126424878,-22.0998716394,            5P   1674
34.2919950054,-5.20642730138,-22.0906673248,34.2885332665,             5P   1675
-5.22151565435,-22.0813635607,34.2849905364,-5.23655963701,            5P   1676
-22.0719971615,34.2813853943,-5.25158374774,-22.0625975083,            5P   1677
34.2777333471,-5.26659527439,-22.0531711873,34.2740402829,             5P   1678
-5.28158733444,-22.0437055885,34.270294815,-5.29655555713,             5P   1679
-22.0341901595,34.2664868017,-5.3115133768,-22.0246383316,             5P   1680
34.2626220962,-5.32647467471,-22.0150630495,34.2587123208,             5P   1681
-5.34145417666,-22.0054806532,34.2547722593,-5.35647769019,            5P   1682
-21.9959265167,34.2508144004,-5.36651710064,-21.9895726152,            5P   1683
34.2481601485,-5.3716393043,-21.9863335927,34.248869735,               5P   1684
-4.96121129395,-22.229096444,34.3712181137,-4.96537250222,             5P   1685
-22.2268078071,34.3697874623,-4.97529462289,-22.2212191075,            5P   1686
34.367950081,-4.99016532404,-22.2128427577,34.3651858191,              5P   1687
-5.00501740171,-22.2044589153,34.362415676,-5.01984335146,             5P   1688
-22.196056104,34.3596341814,-5.03464167606,-22.1876389452,             5P   1689
34.3568291376,-5.04941459052,-22.1792197698,34.3539847426,             5P   1690
-5.06416085995,-22.1708041945,34.3510884757,-5.078879138,              5P   1691
-22.1623881303,34.3481409951,-5.09356797182,-22.1539654494,            5P   1692
34.3451448649,-5.10822698191,-22.1455357391,34.342096435,              5P   1693
-5.12285918872,-22.1371038928,34.338988779,-5.13746970741,             5P   1694
-22.1286781712,34.3358126447,-5.15206181449,-22.1202619042,            5P   1695
34.3325635614,-5.16662990307,-22.1118403698,34.3292460506,             5P   1696
-5.18115645502,-22.1033804167,34.325866108,-5.19561896768,             5P   1697
-22.0948444953,34.322418263,-5.21000405581,-22.0862090492,             5P   1698
34.3188949922,-5.22432152841,-22.0774823917,34.3153035353,             5P   1699
-5.23858512325,-22.0686760363,34.3116596111,-5.25281529688,            5P   1700
-22.059814234,34.3079769132,-5.26702237685,-22.0509094443,             5P   1701
34.3042604447,-5.28120956246,-22.0419655042,34.3005001648,             5P   1702
-5.29538586598,-22.0329935792,34.2966876741,-5.30957221879,            5P   1703
-22.0240198606,34.2928279776,-5.3237821399,-22.0150576861,             5P   1704
34.2889304591,-5.33802253664,-22.0061120034,34.2850074896,             5P   1705
-5.35230239299,-21.9971930411,34.2810688446,-5.36183317174,            5P   1706
-21.9912425106,34.2784275687,-5.36678416963,-21.9881262532,            5P   1707
34.2791597697,-4.97889115142,-22.2164162376,34.4040475271,             5P   1708
-4.98288728814,-22.2142032732,34.4026356708,-4.99222510608,            5P   1709
-22.2089314587,34.4006674415,-5.00621687209,-22.2010214194,            5P   1710
34.3977076714,-5.02019133484,-22.1931025791,34.394742304,              5P   1711
-5.0341471397,-22.1851742656,34.3917670506,-5.04808453508,             5P   1712
-22.1772433782,34.3887717027,-5.06200197326,-22.1693144043,            5P   1713
34.3857429689,-5.07589425905,-22.1613846586,34.3826702065,             5P   1714
-5.08975804423,-22.1534464913,34.3795540446,-5.10359375564,            5P   1715
-22.145497138,34.3763974654,-5.11740522807,-22.137543387,              5P   1716
34.3731981862,-5.13119762174,-22.1295942443,34.3699505917,             5P   1717
-5.14497417767,-22.1216555238,34.366646546,-5.15873433391,             5P   1718
-22.1137247875,34.3632818473,-5.17247201429,-22.1057870444,            5P   1719
34.3598603858,-5.18617517928,-22.097818131,34.3563873388,              5P   1720
-5.19983314974,-22.0897994031,34.3528592069,-5.21344027675,            5P   1721
-22.0817198226,34.3492708457,-5.2269956755,-22.0735712112,             5P   1722
34.3456281891,-5.24049802185,-22.0653418679,34.3419441756,             5P   1723
-5.2539591387,-22.0570434947,34.3382301274,-5.26738703567,             5P   1724
-22.0486859327,34.3344896089,-5.28079287883,-22.0402862253,            5P   1725
34.3307137587,-5.29419554327,-22.0318720635,34.3268956356,             5P   1726
-5.30761901841,-22.0234758007,34.3230390826,-5.32107437459,            5P   1727
-22.0151081319,34.3191511508,-5.3345609695,-22.0067631229,             5P   1728
34.3152419074,-5.34807696902,-21.9984348588,34.3113189859,             5P   1729
-5.35710105201,-21.9928811888,34.3086876003,-5.36188016613,            5P   1730
-21.9898841146,34.3094418967,-4.99636282627,-22.2037278886,            5P   1731
34.4369841092,-5.00019564298,-22.2015877448,34.4355892139,             5P   1732
-5.00895154945,-22.1966314227,34.4334864785,-5.02207129207,            5P   1733
-22.1891922181,34.4303239156,-5.03517835792,-22.1817491021,            5P   1734
34.4271549908,-5.04827468182,-22.1743067979,34.423977423,              5P   1735
-5.06135917269,-22.1668688539,34.4207834761,-5.07442647046,            5P   1736
-22.1594316353,34.417562815,-5.08746920003,-22.151987196,              5P   1737
34.4143069222,-5.10048509801,-22.1445296491,34.4110165956,             5P   1738
-5.11347806709,-22.1370623297,34.4076952668,-5.1264539549,             5P   1739
-22.1295954727,34.4043416235,-5.13941674701,-22.1221364937,            5P   1740
34.4009508567,-5.15236599448,-22.114685585,34.3975156006,              5P   1741
-5.16529781196,-22.107235376,34.3940318447,-5.17820641724,             5P   1742
-22.0997720159,34.3905028366,-5.19108513699,-22.0922805276,            5P   1743
34.386932934,-5.2039339686,-22.0847595722,34.3833204716,               5P   1744
-5.21675598446,-22.0772122283,34.3796627956,-5.22954832268,            5P   1745
-22.0696276522,34.3759655684,-5.24230244623,-22.0619832898,            5P   1746
34.3722397739,-5.25501924727,-22.0542744279,34.3684940046,             5P   1747
-5.26769927929,-22.0465000644,34.3647297434,-5.2803548483,             5P   1748
-22.0386798366,34.3609385678,-5.29300623547,-22.0308449124,            5P   1749
34.357114191,-5.30567208059,-22.0230207674,34.3532586319,              5P   1750
-5.31836151738,-22.0152163665,34.3493768068,-5.33107373534,            5P   1751
-22.0074264998,34.3454772466,-5.34380583177,-21.9996442627,            5P   1752
34.3415663091,-5.35231795477,-21.9944717743,34.3389391704,             5P   1753
-5.35692453955,-21.991593445,34.3397156922,-5.01367807795,             5P   1754
-22.1910298087,34.4699949866,-5.0173511612,-22.1889631414,             5P   1755
34.4686152205,-5.025523749,-22.1843183048,34.466372233,                5P   1756
-5.03777612777,-22.1773551046,34.4630007712,-5.05002452108,            5P   1757
-22.1703993287,34.4596241362,-5.06226882824,-22.1634520252,            5P   1758
34.4562407655,-5.07450487668,-22.156510399,34.4528446835,              5P   1759
-5.08672547434,-22.149566014,34.4494284869,-5.09892388316,             5P   1760
-22.1426104856,34.4459861341,-5.11110051774,-22.1356424481,            5P   1761
34.4425189812,-5.1232611183,-22.1286685695,34.4390308118,              5P   1762
-5.13541054948,-22.1216974152,34.4355209224,-5.14754998696,            5P   1763
-22.114731925,34.4319850468,-5.15967581817,-22.1077674168,             5P   1764
34.4284165104,-5.17178314311,-22.1007954238,34.4248115896,             5P   1765
-5.18386822023,-22.0938062868,34.4211730052,-5.19592872954,            5P   1766
-22.0867928881,34.4175042579,-5.20797082075,-22.0797639957,            5P   1767
34.4138050049,-5.22000340886,-22.07273214,34.4100747493,               5P   1768
-5.23202646268,-22.0656915201,34.4063194892,-5.24403130378,            5P   1769
-22.0586200438,34.402549091,-5.25601143063,-22.0515020456,             5P   1770
34.3987698264,-5.26796143192,-22.0443280878,34.3949811814,             5P   1771
-5.27988805321,-22.037110022,34.3911743534,-5.29180455494,             5P   1772
-22.0298692069,34.387342826,-5.30371730039,-22.0226131537,             5P   1773
34.3834862144,-5.31563528938,-22.0153520407,34.3796075834,             5P   1774
-5.32756324056,-22.0080904115,34.3757145253,-5.33950193184,            5P   1775
-22.0008278235,34.3718125782,-5.34748109334,-21.9959973917,            5P   1776
34.369181206,-5.35191453565,-21.9932405119,34.3699807324,              5P   1777
-5.03089803332,-22.1783152549,34.5030459207,-5.03441700268,            5P   1778
-22.1763266443,34.5016807153,-5.0420102997,-22.1720022982,             5P   1779
34.499294913,-5.05340063931,-22.1655264335,34.495712454,               5P   1780
-5.06479272932,-22.1590633705,34.4921270779,-5.07618444303,            5P   1781
-22.1526107158,34.4885371514,-5.0875711384,-22.1461638665,             5P   1782
34.4849381658,-5.09894670969,-22.1397145647,34.4813256782,             5P   1783
-5.11030621705,-22.133255973,34.4776962967,-5.1216512269,              5P   1784
-22.1267886755,34.4740519959,-5.13298682615,-22.1203184094,            5P   1785
34.4703967518,-5.14431559353,-22.1138497427,34.4667303447,             5P   1786
-5.15563613766,-22.1073814645,34.4630490259,-5.16694330403,            5P   1787
-22.1009066905,34.45934685,-5.17823275137,-22.0944185509,              5P   1788
34.4556203365,-5.18950310827,-22.0879122846,34.451871587,              5P   1789
-5.20075473794,-22.0813861113,34.4481031838,-5.21199557813,            5P   1790
-22.0748518963,34.4443156858,-5.22323615831,-22.0683247867,            5P   1791
34.440510294,-5.23447917462,-22.0618038446,34.4366933982,              5P   1792
-5.24571960576,-22.0552735834,34.4328742972,-5.25695062398,            5P   1793
-22.04871871,34.4290579173,-5.26816546375,-22.0421288875,              5P   1794
34.4252422496,-5.27936397961,-22.0355063437,34.4214178462,             5P   1795
-5.29054867282,-22.028856556,34.4175774635,-5.30171447121,             5P   1796
-22.0221702396,34.413718335,-5.31286934161,-22.0154576088,             5P   1797
34.4098415404,-5.32402171931,-22.0087300005,34.4059535392,             5P   1798
-5.33517389414,-22.0019898419,34.402058874,-5.34261066094,             5P   1799
-21.9974839662,34.3994261955,-5.34686102493,-21.994854061,             5P   1800
34.4002431324,-5.04807221291,-22.165586739,34.5361135064,              5P   1801
-5.05144209064,-22.1636803269,34.5347631615,-5.05846073621,            5P   1802
-22.1596883506,34.5322352542,-5.06899183055,-22.1537100315,            5P   1803
34.528442879,-5.0795267989,-22.1477431125,34.5246497925,               5P   1804
-5.09006404134,-22.141786108,34.5208543588,-5.10060038874,             5P   1805
-22.1358358699,34.5170535392,-5.11113207285,-22.1298864544,            5P   1806
34.5132458805,-5.12165617064,-22.1239329198,34.5094307018,             5P   1807
-5.13217371494,-22.1179749239,34.5056104996,-5.14268746687,            5P   1808
-22.1120143385,34.5017892712,-5.15319761637,-22.1060513754,            5P   1809
34.4979672392,-5.16370141975,-22.1000827137,34.4941412634,             5P   1810
-5.1741942039,-22.0941027396,34.490306219,-5.18467265338,              5P   1811
-22.0881071585,34.4864586722,-5.19513706087,-22.0820951368,            5P   1812
34.4825998535,-5.20558904906,-22.0760679843,34.4787314507,             5P   1813
-5.21603485124,-22.070034944,34.4748546768,-5.22648250941,             5P   1814
-22.0640071056,34.4709720164,-5.23693570374,-22.0579855326,            5P   1815
34.4670901482,-5.24739377575,-22.0519624826,34.4632180305,             5P   1816
-5.25785365916,-22.0459295928,34.4593599245,-5.26831121744,            5P   1817
-22.039882039,34.4555128115,-5.27876274896,-22.0338181631,             5P   1818
34.4516669241,-5.28920473812,-22.0277352339,34.4478147018,             5P   1819
-5.29962928,-22.0216212818,34.44395174,-5.31003911156,                 5P   1820
-22.0154803618,34.4400765222,-5.32043746459,-22.0093159434,            5P   1821
34.4361933885,-5.33082125939,-22.0031218547,34.4323052768,             5P   1822
-5.33772685079,-21.9989574228,34.4296866273,-5.34177487791,            5P   1823
-21.9964628377,34.430509007,-5.05952311279,-22.1570844446,             5P   1824
34.5581542123,-5.06278829224,-22.155238102,34.5568170811,              5P   1825
-5.06946224793,-22.1514516005,34.554179125,-5.07944969323,             5P   1826
-22.1457984574,34.5502400633,-5.08942283197,-22.1401640807,            5P   1827
34.5463100891,-5.09939084583,-22.1345406276,34.5423804175,             5P   1828
-5.10936291647,-22.1289202554,34.5384422637,-5.11933824075,            5P   1829
-22.1233011874,34.5344996166,-5.12931601549,-22.1176816466,            5P   1830
34.5305564653,-5.13929543753,-22.1120598564,34.5266167988,             5P   1831
-5.14927570371,-22.10643404,34.5226846059,-5.15925298717,              5P   1832
-22.1008013102,34.5187567276,-5.16922346101,-22.0951587798,            5P   1833
34.5148300046,-5.17918329837,-22.0895035618,34.5109012776,             5P   1834
-5.18912867236,-22.083832769,34.5069673875,-5.19906472408,             5P   1835
-22.0781490531,34.5030299945,-5.20899659459,-22.0724550659,            5P   1836
34.4990907586,-5.21892942497,-22.0667534593,34.49515134,               5P   1837
-5.2288683563,-22.061046885,34.4912133989,-5.23881046169,              5P   1838
-22.0553377717,34.48728302,-5.24875281425,-22.0496285479,              5P   1839
34.483366288,-5.25869248707,-22.0439216425,34.4794692876,              5P   1840
-5.26862655328,-22.038219484,34.4755981036,-5.27856196346,             5P   1841
-22.0325117944,34.4717396249,-5.28850566824,-22.0267882955,            5P   1842
34.4678807405,-5.29846461821,-22.0210387094,34.4640083392,             5P   1843
-5.30844576399,-22.0152527579,34.4601093101,-5.31836190423,            5P   1844
-22.0094687584,34.4562211668,-5.32812583758,-22.003725028,             5P   1845
34.4523814229,-5.33447552101,-21.9999482654,34.4498788691,             5P   1846
-5.33836960272,-21.9975513374,34.4506926497,-5.06207904642,            5P   1847
-22.1546412454,34.570281059,-5.06532948355,-22.1528021879,             5P   1848
34.5689514763,-5.07186537158,-22.1491100096,34.5661779515,             5P   1849
-5.08167135045,-22.143574796,34.562081619,-5.09148093788,              5P   1850
-22.1380424722,34.5580286546,-5.10129559555,-22.1325128739,            5P   1851
34.5539984719,-5.11111678519,-22.1269858369,34.5499704845,             5P   1852
-5.12094355911,-22.121459222,34.5459469158,-5.13077496964,             5P   1853
-22.1159308899,34.5419299892,-5.14061006912,-22.1103987011,            5P   1854
34.5379219284,-5.15044790986,-22.1048605163,34.5339249567,             5P   1855
-5.16028522975,-22.0993140114,34.5299355116,-5.17011876665,            5P   1856
-22.0937568624,34.5259500307,-5.17994525845,-22.0881867451,            5P   1857
34.5219649513,-5.18976144301,-22.0826013354,34.5179767111,             5P   1858
-5.19957109233,-22.0770030738,34.5139871507,-5.20937797837,            5P   1859
-22.071394401,34.5099981112,-5.21918587314,-22.0657777574,             5P   1860
34.5060114335,-5.22899854861,-22.0601555837,34.5020289584,             5P   1861
-5.23881526102,-22.0545298324,34.4980556683,-5.24863526663,            5P   1862
-22.0489024559,34.4940965455,-5.25845782167,-22.0432754067,            5P   1863
34.4901565726,-5.2682821824,-22.0376506372,34.4862407317,              5P   1864
-5.27811075253,-22.0320212907,34.4823367103,-5.28794593579,            5P   1865
-22.0263805101,34.4784321956,-5.29779013591,-22.0207214385,            5P   1866
34.4745148749,-5.3076457566,-22.015037219,34.4705724355,               5P   1867
-5.31746029563,-22.0093465688,34.4666185005,-5.32718125076,            5P   1868
-22.0036682048,34.4626666928,-5.33356449675,-21.9999032978,            5P   1869
34.4600426545,-5.33744869248,-21.9975189583,34.4608583345,0.,1.,       5P   1870
0.,1.;                                                                 5P   1871
128,30,30,3,3,0,0,0,0,0,0.,0.,0.,0.,0.0357142857143,                   7P   1872
0.0714285714286,0.107142857143,0.142857142857,0.178571428571,          7P   1873
0.214285714286,0.25,0.285714285714,0.321428571429,                     7P   1874
0.357142857143,0.392857142857,0.428571428571,0.464285714286,0.5,       7P   1875
0.535714285714,0.571428571429,0.607142857143,0.642857142857,           7P   1876
0.678571428571,0.714285714286,0.75,0.785714285714,                     7P   1877
0.821428571429,0.857142857143,0.892857142857,0.928571428571,           7P   1878
0.964285714286,1.,1.,1.,1.,0.,0.,0.,0.,0.0357142857143,                7P   1879
0.0714285714286,0.107142857143,0.142857142857,0.178571428571,          7P   1880
0.214285714286,0.25,0.285714285714,0.321428571429,                     7P   1881
0.357142857143,0.392857142857,0.428571428571,0.464285714286,0.5,       7P   1882
0.535714285714,0.571428571429,0.607142857143,0.642857142857,           7P   1883
0.678571428571,0.714285714286,0.75,0.785714285714,                     7P   1884
0.821428571429,0.857142857143,0.892857142857,0.928571428571,           7P   1885
0.964285714286,1.,1.,1.,1.,1.,1.,1.,1.,1.,1.,1.,1.,1.,1.,1.,1.,        7P   1886
1.,1.,1.,1.,1.,1.,1.,1.,1.,1.,1.,1.,1.,1.,1.,1.,1.,1.,1.,1.,1.,        7P   1887
1.,1.,1.,1.,1.,1.,1.,1.,1.,1.,1.,1.,1.,1.,1.,1.,1.,1.,1.,1.,1.,        7P   1888
1.,1.,1.,1.,1.,1.,1.,1.,1.,1.,1.,1.,1.,1.,1.,1.,1.,1.,1.,1.,1.,        7P   1889
1.,1.,1.,1.,1.,1.,1.,1.,1.,1.,1.,1.,1.,1.,1.,1.,1.,1.,1.,1.,1.,        7P   1890
1.,1.,1.,1.,1.,1.,1.,1.,1.,1.,1.,1.,1.,1.,1.,1.,1.,1.,1.,1.,1.,        7P   1891
1.,1.,1.,1.,1.,1.,1.,1.,1.,1.,1.,1.,1.,1.,1.,1.,1.,1.,1.,1.,1.,        7P   1892
1.,1.,1.,1.,1.,1.,1.,1.,1.,1.,1.,1.,1.,1.,1.,1.,1.,1.,1.,1.,1.,        7P   1893
1.,1.,1.,1.,1.,1.,1.,1.,1.,1.,1.,1.,1.,1.,1.,1.,1.,1.,1.,1.,1.,        7P   1894
1.,1.,1.,1.,1.,1.,1.,1.,1.,1.,1.,1.,1.,1.,1.,1.,1.,1.,1.,1.,1.,        7P   1895
1.,1.,1.,1.,1.,1.,1.,1.,1.,1.,1.,1.,1.,1.,1.,1.,1.,1.,1.,1.,1.,        7P   1896
1.,1.,1.,1.,1.,1.,1.,1.,1.,1.,1.,1.,1.,1.,1.,1.,1.,1.,1.,1.,1.,        7P   1897
1.,1.,1.,1.,1.,1.,1.,1.,1.,1.,1.,1.,1.,1.,1.,1.,1.,1.,1.,1.,1.,        7P   1898
1.,1.,1.,1.,1.,1.,1.,1.,1.,1.,1.,1.,1.,1.,1.,1.,1.,1.,1.,1.,1.,        7P   1899
1.,1.,1.,1.,1.,1.,1.,1.,1.,1.,1.,1.,1.,1.,1.,1.,1.,1.,1.,1.,1.,        7P   1900
1.,1.,1.,1.,1.,1.,1.,1.,1.,1.,1.,1.,1.,1.,1.,1.,1.,1.,1.,1.,1.,        7P   1901
1.,1.,1.,1.,1.,1.,1.,1.,1.,1.,1.,1.,1.,1.,1.,1.,1.,1.,1.,1.,1.,        7P   1902
1.,1.,1.,1.,1.,1.,1.,1.,1.,1.,1.,1.,1.,1.,1.,1.,1.,1.,1.,1.,1.,        7P   1903
1.,1.,1.,1.,1.,1.,1.,1.,1.,1.,1.,1.,1.,1.,1.,1.,1.,1.,1.,1.,1.,        7P   1904
1.,1.,1.,1.,1.,1.,1.,1.,1.,1.,1.,1.,1.,1.,1.,1.,1.,1.,1.,1.,1.,        7P   1905
1.,1.,1.,1.,1.,1.,1.,1.,1.,1.,1.,1.,1.,1.,1.,1.,1.,1.,1.,1.,1.,        7P   1906
1.,1.,1.,1.,1.,1.,1.,1.,1.,1.,1.,1.,1.,1.,1.,1.,1.,1.,1.,1.,1.,        7P   1907
1.,1.,1.,1.,1.,1.,1.,1.,1.,1.,1.,1.,1.,1.,1.,1.,1.,1.,1.,1.,1.,        7P   1908
1.,1.,1.,1.,1.,1.,1.,1.,1.,1.,1.,1.,1.,1.,1.,1.,1.,1.,1.,1.,1.,        7P   1909
1.,1.,1.,1.,1.,1.,1.,1.,1.,1.,1.,1.,1.,1.,1.,1.,1.,1.,1.,1.,1.,        7P   1910
1.,1.,1.,1.,1.,1.,1.,1.,1.,1.,1.,1.,1.,1.,1.,1.,1.,1.,1.,1.,1.,        7P   1911
1.,1.,1.,1.,1.,1.,1.,1.,1.,1.,1.,1.,1.,1.,1.,1.,1.,1.,1.,1.,1.,        7P   1912
1.,1.,1.,1.,1.,1.,1.,1.,1.,1.,1.,1.,1.,1.,1.,1.,1.,1.,1.,1.,1.,        7P   1913
1.,1.,1.,1.,1.,1.,1.,1.,1.,1.,1.,1.,1.,1.,1.,1.,1.,1.,1.,1.,1.,        7P   1914
1.,1.,1.,1.,1.,1.,1.,1.,1.,1.,1.,1.,1.,1.,1.,1.,1.,1.,1.,1.,1.,        7P   1915
1.,1.,1.,1.,1.,1.,1.,1.,1.,1.,1.,1.,1.,1.,1.,1.,1.,1.,1.,1.,1.,        7P   1916
1.,1.,1.,1.,1.,1.,1.,1.,1.,1.,1.,1.,1.,1.,1.,1.,1.,1.,1.,1.,1.,        7P   1917
1.,1.,1.,1.,1.,1.,1.,1.,1.,1.,1.,1.,1.,1.,1.,1.,1.,1.,1.,1.,1.,        7P   1918
1.,1.,1.,1.,1.,1.,1.,1.,1.,1.,1.,1.,1.,1.,1.,1.,1.,1.,1.,1.,1.,        7P   1919
1.,1.,1.,1.,1.,1.,1.,1.,1.,1.,1.,1.,1.,1.,1.,1.,1.,1.,1.,1.,1.,        7P   1920
1.,1.,1.,1.,1.,1.,1.,1.,1.,1.,1.,1.,1.,1.,1.,1.,1.,1.,1.,1.,1.,        7P   1921
1.,1.,1.,1.,1.,1.,1.,1.,1.,1.,1.,1.,1.,1.,1.,1.,1.,1.,1.,1.,1.,        7P   1922
1.,1.,1.,1.,1.,1.,1.,1.,1.,1.,1.,1.,1.,1.,1.,1.,1.,1.,1.,1.,1.,        7P   1923
1.,1.,1.,1.,1.,1.,1.,1.,1.,1.,1.,1.,1.,1.,1.,1.,1.,1.,1.,1.,1.,        7P   1924
1.,1.,1.,1.,1.,1.,1.,1.,1.,1.,1.,1.,1.,1.,1.,1.,1.,1.,1.,1.,1.,        7P   1925
1.,1.,1.,1.,1.,1.,1.,1.,1.,1.,1.,1.,1.,1.,1.,1.,1.,1.,1.,1.,1.,        7P   1926
1.,1.,1.,1.,1.,1.,1.,1.,1.,1.,1.,1.,1.,1.,1.,1.,1.,1.,1.,1.,1.,        7P   1927
1.,1.,1.,1.,1.,1.,1.,1.,1.,1.,1.,1.,1.,1.,1.,1.,1.,1.,1.,1.,1.,        7P   1928
1.,1.,1.,1.,1.,1.,1.,1.,1.,1.,1.,1.,1.,1.,1.,1.,1.,1.,1.,1.,1.,        7P   1929
1.,1.,1.,1.,1.,1.,1.,1.,1.,1.,1.,1.,1.,1.,1.,1.,1.,1.,1.,1.,1.,        7P   1930
1.,1.,1.,1.,1.,1.,1.,1.,1.,1.,1.,1.,1.,1.,1.,1.,1.,1.,1.,1.,1.,        7P   1931
1.,1.,1.,1.,-5.46374076144,-21.9537395223,33.6106021508,               7P   1932
-5.4534913867,-21.9616054877,33.610636438,-5.43281494086,              7P   1933
-21.9783359501,33.6138509126,-5.40130479485,-22.0027879136,            7P   1934
33.6186399025,-5.36903672332,-22.0262423328,33.6233690972,             7P   1935
-5.33616001722,-22.0488750812,33.6280286319,-5.30286552328,            7P   1936
-22.0709245478,33.6326042543,-5.26925494357,-22.0925176624,            7P   1937
33.637067954,-5.23536062291,-22.1136836481,33.6414010657,              7P   1938
-5.20124127951,-22.1345048871,33.6456361411,-5.16698682865,            7P   1939
-22.1551184859,33.6498030542,-5.13264960242,-22.1756142126,            7P   1940
33.6538770723,-5.09825561982,-22.1960423074,33.6578150232,             7P   1941
-5.06374968277,-22.2163114343,33.6615729874,-5.0290335945,             7P   1942
-22.2362486507,33.6651402668,-4.99398726247,-22.2556285221,            7P   1943
33.6685503797,-4.95856223204,-22.2743408786,33.6718343846,             7P   1944
-4.92274976427,-22.2923104109,33.6749708618,-4.88645711448,            7P   1945
-22.3092927649,33.6779205771,-4.84961734647,-22.3250792682,            7P   1946
33.6806588618,-4.81225704994,-22.3396498525,33.6831911066,             7P   1947
-4.77445978951,-22.3531073467,33.6855339411,-4.73628487967,            7P   1948
-22.3655096272,33.6876964153,-4.69782047293,-22.3770549324,            7P   1949
33.6896717789,-4.65914455323,-22.3879116632,33.6914560266,             7P   1950
-4.62025577353,-22.3979705893,33.693106913,-4.5811531817,              7P   1951
-22.4071195206,33.6946999368,-4.54182330261,-22.4151615058,            7P   1952
33.6962842132,-4.50224609755,-22.4218860347,33.6978929305,             7P   1953
-4.47578542731,-22.4260102514,33.6990182612,-4.4543058389,             7P   1954
-22.4281518844,33.7008021771,-5.46496896169,-21.9534802089,            7P   1955
33.6004294233,-5.45471328451,-21.9613646955,33.6004679515,             7P   1956
-5.43397385597,-21.9781258761,33.6036824099,-5.40237019692,            7P   1957
-22.0026249723,33.6084660001,-5.37001405664,-22.0261339243,            7P   1958
33.6131907123,-5.33705223672,-22.0488253859,33.6178467526,             7P   1959
-5.30367440429,-22.0709366746,33.622420166,-5.26998374584,             7P   1960
-22.0925974414,33.6268836258,-5.23601270594,-22.1138362775,            7P   1961
33.6312186772,-5.20181502747,-22.1347275108,33.6354572589,             7P   1962
-5.16747586457,-22.1554012606,33.6396286059,-5.13304741983,            7P   1963
-22.1759455347,33.6437079801,-5.09855803101,-22.1964124198,            7P   1964
33.6476525467,-5.06395595582,-22.2167157594,33.6514187715,             7P   1965
-5.02914631344,-22.2366869897,33.6549959557,-4.99400466573,            7P   1966
-22.2560961248,33.6584172377,-4.95847813251,-22.2748285262,            7P   1967
33.6617152495,-4.92255958131,-22.2928109024,33.6648701955,             7P   1968
-4.88615722502,-22.309796354,33.6678423761,-4.84920594586,             7P   1969
-22.3255773538,33.6706056051,-4.81174082495,-22.3401497553,            7P   1970
33.6731658689,-4.77384393158,-22.3536115718,33.6755400923,             7P   1971
-4.73556628509,-22.3659986052,33.6777348239,-4.69699458714,            7P   1972
-22.3775025146,33.6797418384,-4.6582108069,-22.3882995927,             7P   1973
33.6815578013,-4.61921550669,-22.3982904196,33.683240822,              7P   1974
-4.58001025594,-22.4073744524,33.6848649944,-4.54058353657,            7P   1975
-22.41536335,33.6864774631,-4.50091251256,-22.4220374582,              7P   1976
33.6881110917,-4.47437230687,-22.4260106691,33.6892080714,             7P   1977
-4.46261018583,-22.4271352905,33.6867838348,-5.4672651054,             7P   1978
-21.9531060727,33.5800690189,-5.4571856872,-21.9608756634,             7P   1979
33.5800839448,-5.4366120956,-21.9774755881,33.5832289028,              7P   1980
-5.40525812365,-22.0017251015,33.5879018113,-5.37319713393,            7P   1981
-22.025042192,33.5925207795,-5.34054185456,-22.0475535273,             7P   1982
33.5970740227,-5.30747158252,-22.069486165,33.6015481141,              7P   1983
-5.27411163016,-22.0910042447,33.6059196016,-5.2404929707,             7P   1984
-22.1121349535,33.6101705488,-5.20664706536,-22.1329164876,            7P   1985
33.6143289333,-5.17264473817,-22.1534580587,33.6184209548,             7P   1986
-5.13853676999,-22.1738410373,33.6224228444,-5.10434722901,            7P   1987
-22.1941055603,33.6262938546,-5.07005737988,-22.2142209686,            7P   1988
33.6299950314,-5.03559835853,-22.2340643678,33.6335167824,             7P   1989
-5.00082920812,-22.2533895713,33.6368871311,-4.96567192847,            7P   1990
-22.2720397863,33.6401357118,-4.93014034549,-22.2899822523,            7P   1991
33.6432464977,-4.89416065145,-22.3070075161,33.6461832377,             7P   1992
-4.85763236022,-22.3228415935,33.6489168764,-4.82059651637,            7P   1993
-22.337492614,33.651456784,-4.78315097584,-22.3510978354,              7P   1994
33.6538240702,-4.74531458547,-22.3636118763,33.6560204766,             7P   1995
-4.7071412501,-22.3751172189,33.6580341937,-4.66873515151,             7P   1996
-22.3858392361,33.6598667361,-4.63011963557,-22.3957620191,            7P   1997
33.6615752187,-4.59129681446,-22.404804123,33.6632278726,              7P   1998
-4.55227374122,-22.4128837607,33.664867177,-4.51303895819,             7P   1999
-22.4198615876,33.66652464,-4.48809935215,-22.4237939047,              7P   2000
33.6652491508,-4.47577757457,-22.4252675369,33.6643725908,             7P   2001
-5.47071291844,-21.9525593664,33.5495277308,-5.46085619414,            7P   2002
-21.9601874136,33.5495154339,-5.44052122343,-21.9765153008,            7P   2003
33.5525462456,-5.40953920701,-22.0003819445,33.5570553971,             7P   2004
-5.37790865235,-22.0233908212,33.5615158857,-5.34571312072,            7P   2005
-22.0456307724,33.5659149667,-5.31311517816,-22.0673095848,            7P   2006
33.5702404516,-5.2802551073,-22.0886158361,33.5744736108,              7P   2007
-5.24716360458,-22.1095776118,33.5785977443,-5.21384644778,            7P   2008
-22.1301924444,33.5826356264,-5.1803561663,-22.1505414453,             7P   2009
33.5866094672,-5.14673954459,-22.1706948018,33.5904966442,             7P   2010
-5.11301645546,-22.1906799798,33.5942590862,-5.07919752556,            7P   2011
-22.2105147052,33.5978624596,-5.04524899865,-22.230140347,             7P   2012
33.6012984479,-5.01103278516,-22.2493306184,33.6045907409,             7P   2013
-4.97644140403,-22.2678791817,33.6077654854,-4.94149010883,            7P   2014
-22.2857572177,33.6108097267,-4.90613594542,-22.3028177886,            7P   2015
33.6136926902,-4.87024914341,-22.3187329374,33.6163840334,             7P   2016
-4.83385180414,-22.3334721338,33.6188940679,-4.79706398865,            7P   2017
-22.3472322644,33.6212482648,-4.75989513178,-22.3599492533,            7P   2018
33.6234465964,-4.72235043046,-22.3715518595,33.6254729319,             7P   2019
-4.68453896152,-22.3822585833,33.6273313459,-4.64651418657,            7P   2020
-22.3921580913,33.6290775559,-4.60828027455,-22.4011891647,            7P   2021
33.6307731839,-4.5698580319,-22.4093544802,33.6324548326,              7P   2022
-4.5312582645,-22.4166416335,33.6341532705,-4.50745435774,             7P   2023
-22.4206956145,33.6317148603,-4.49498975535,-22.4224332217,            7P   2024
33.6317150209,-5.47411123841,-21.9520695364,33.5189790967,             7P   2025
-5.46444444564,-21.9595739779,33.5189440567,-5.44433628333,            7P   2026
-21.9756015362,33.5218574563,-5.41372168705,-21.999069778,             7P   2027
33.5262063607,-5.38250925139,-22.0217458647,33.5305091755,             7P   2028
-5.35077309758,-22.0437088565,33.5347541589,-5.31865899846,            7P   2029
-22.0651452653,33.5389311877,-5.28630252393,-22.0862383495,            7P   2030
33.5430252775,-5.25373500657,-22.1070184136,33.5470214766,             7P   2031
-5.22094601183,-22.1274581763,33.5509382724,-5.18797589777,            7P   2032
-22.1476186469,33.5547947478,-5.15486698079,-22.1675592209,            7P   2033
33.5585694063,-5.12163534668,-22.1872983153,33.5622259998,             7P   2034
-5.08829968148,-22.2068677878,33.5657318341,-5.05485242775,            7P   2035
-22.2262588033,33.5690792877,-5.02118157389,-22.245299149,             7P   2036
33.5722912916,-4.98716644658,-22.2637614826,33.5753921961,             7P   2037
-4.95280028749,-22.2815778854,33.5783700145,-4.91806475936,            7P   2038
-22.2986503476,33.5811991566,-4.8828276285,-22.3146487321,             7P   2039
33.5838511748,-4.84706982018,-22.3294580302,33.5863335696,             7P   2040
-4.81091328627,-22.343289853,33.5886720521,-4.77440084993,             7P   2041
-22.3561729635,33.5908702893,-4.73751320337,-22.3679592954,            7P   2042
33.5929116594,-4.70033118077,-22.3787711565,33.5947974383,             7P   2043
-4.66292643597,-22.388759686,33.5965807946,-4.62530793204,             7P   2044
-22.3978821101,33.5983193709,-4.58748864652,-22.4061196667,            7P   2045
33.600043933,-4.54949673587,-22.4135496109,33.6017831599,              7P   2046
-4.52601140346,-22.4177427601,33.5996223755,-4.51382553088,            7P   2047
-22.4195751241,33.5996167443,-5.47740697473,-21.951678961,             7P   2048
33.4884164519,-5.46790628333,-21.9590648721,33.4883594477,             7P   2049
-5.4480085029,-21.9747766623,33.4911569592,-5.41775581567,             7P   2050
-21.9978273096,33.4953494933,-5.38695478238,-22.0201508594,            7P   2051
33.4994963792,-5.35567944849,-22.0418299926,33.5035879215,             7P   2052
-5.32405633982,-22.0630256439,33.5076166491,-5.29220447073,            7P   2053
-22.0838977566,33.511570853,-5.26015711928,-22.1044806118,             7P   2054
33.5154378163,-5.22789536354,-22.1247344719,33.519232587,              7P   2055
-5.19545053075,-22.1447044789,33.5229716439,-5.1628638026,             7P   2056
-22.1644453185,33.5266349513,-5.13014539596,-22.1839650167,            7P   2057
33.5301873553,-5.09730712563,-22.2032860257,33.5335957266,             7P   2058
-5.06435969136,-22.2224351582,33.5368527389,-5.03122804109,            7P   2059
-22.2413083823,33.5399826952,-4.99779496077,-22.2596868306,            7P   2060
33.5430097049,-4.96402262227,-22.2774486331,33.5459216851,             7P   2061
-4.92990501248,-22.2945215173,33.5486972177,-4.89532820311,            7P   2062
-22.3106143068,33.5513120821,-4.86023148929,-22.3255275072,            7P   2063
33.5537703959,-4.82470075492,-22.3393971678,33.5560930463,             7P   2064
-4.7888235062,-22.352372675,33.5582883351,-4.75259671298,              7P   2065
-22.3643454874,33.5603437152,-4.7160611294,-22.3753153231,             7P   2066
33.5622558374,-4.67929125309,-22.3854457193,33.5640740982,             7P   2067
-4.64230818143,-22.394734006,33.5658543693,-4.60510560927,             7P   2068
-22.4030837877,33.5676213942,-4.56771023099,-22.4105695469,            7P   2069
33.5693977802,-4.54420809177,-22.414853921,33.5680094119,              7P   2070
-4.53244739829,-22.4167021462,33.5676777587,-5.48054703684,            7P   2071
-21.9514300185,33.457833132,-5.47119754887,-21.9586896123,             7P   2072
33.4577512414,-5.45149848024,-21.9740718316,33.4604398264,             7P   2073
-5.42159825106,-21.9966820244,33.4644790848,-5.39120531801,            7P   2074
-22.0186388215,33.4684723673,-5.36039488767,-22.0400304152,            7P   2075
33.4724122943,-5.32926913942,-22.0609850057,33.4762939986,             7P   2076
-5.29792454675,-22.0816304096,33.4801085489,-5.26639667619,            7P   2077
-22.1020052382,33.483845602,-5.23466288702,-22.1220647445,             7P   2078
33.4875174818,-5.20274444275,-22.1418366727,33.4911382184,             7P   2079
-5.17068571755,-22.1613784746,33.4946896181,-5.1384904767,             7P   2080
-22.1806874665,33.4981373932,-5.1061542745,-22.1997613214,             7P   2081
33.501447028,-5.07370082832,-22.2186522436,33.5046115137,              7P   2082
-5.04109582859,-22.2373280657,33.5076574951,-5.00824492355,            7P   2083
-22.2556127446,33.5106103795,-4.97508310756,-22.2733396035,            7P   2084
33.513457951,-4.9415974981,-22.2904283583,33.5161809851,               7P   2085
-4.90769824885,-22.3066402336,33.5187600104,-4.87329788778,            7P   2086
-22.3217246109,33.5211974371,-4.83841632809,-22.3356707549,            7P   2087
33.5235059779,-4.80315940726,-22.348678066,33.5256947997,              7P   2088
-4.76757370766,-22.3607660235,33.5277585465,-4.7316778598,             7P   2089
-22.3718669997,33.5296914306,-4.69553678362,-22.3821151159,            7P   2090
33.5315384293,-4.65918946938,-22.3915676944,33.5333546326,             7P   2091
-4.62261692134,-22.4000733662,33.5351598239,-4.58582524177,            7P   2092
-22.4076174412,33.5369671087,-4.56248202513,-22.4119476766,            7P   2093
33.5359136846,-4.55101785468,-22.4138231902,33.5354980613,             7P   2094
-5.48351669423,-21.9513072302,33.4272297512,-5.47430563601,            7P   2095
-21.9584336667,33.4271209312,-5.45480728233,-21.9734731107,            7P   2096
33.4297037262,-5.42525077264,-21.9956247535,33.433589868,              7P   2097
-5.39526572214,-22.017207823,33.4374315377,-5.36492551535,             7P   2098
-22.0383117798,33.4412230843,-5.33430581077,-22.059029602,             7P   2099
33.4449612648,-5.30347567715,-22.0794502478,33.4486385378,             7P   2100
-5.27247126483,-22.0996141718,33.4522463814,-5.24126707025,            7P   2101
-22.1194730285,33.4557949445,-5.20987215736,-22.1390346493,            7P   2102
33.4592959877,-5.1783362803,-22.1583634587,33.4627333595,              7P   2103
-5.14666170442,-22.1774538527,33.4660741156,-5.11482548968,            7P   2104
-22.1962737707,33.4692825624,-5.08285683321,-22.2148858297,            7P   2105
33.4723520866,-5.0507621445,-22.2333273341,33.4753121492,              7P   2106
-5.01848297047,-22.2514880595,33.47819017,-4.9859429567,               7P   2107
-22.2691872441,33.4809744883,-4.95310525571,-22.2863083991,            7P   2108
33.4836459172,-4.91989630447,-22.3026534204,33.4861884175,             7P   2109
-4.88621993021,-22.3179608568,33.4886047988,-4.85202499606,            7P   2110
-22.3320631409,33.4908998428,-4.81739314486,-22.3451008055,            7P   2111
33.4930780178,-4.78242732126,-22.3572362058,33.4951406539,             7P   2112
-4.74715869796,-22.3684300333,33.4970839884,-4.71163539836,            7P   2113
-22.3787575545,33.4989488987,-4.67590781224,-22.3883144129,            7P   2114
33.5007893294,-4.63996139272,-22.3969628164,33.5026230634,             7P   2115
-4.60378038506,-22.4045949591,33.5044554927,-4.58075492694,            7P   2116
-22.4089989912,33.5034728707,-4.5694985131,-22.410908285,              7P   2117
33.503132739,-5.48630121637,-21.9512951175,33.3966069235,              7P   2118
-5.4772179385,-21.9582825037,33.3964700104,-5.45792548887,             7P   2119
-21.9729681427,33.3989481205,-5.42871017373,-21.9946519181,            7P   2120
33.402680707,-5.39913677798,-22.0158606203,33.4063726664,              7P   2121
-5.36927298053,-22.036678894,33.4100193422,-5.33916792619,             7P   2122
-22.0571648465,33.4136179855,-5.3088604414,-22.077364874,              7P   2123
33.4171609099,-5.27838336503,-22.0973156634,33.42064049,               7P   2124
-5.24771175844,-22.1169706214,33.4240654647,-5.21683981112,            7P   2125
-22.1363143834,33.4274455416,-5.18581890039,-22.155413384,             7P   2126
33.4307663186,-5.15465721852,-22.1742707522,33.4339969027,             7P   2127
-5.1233209831,-22.1928353344,33.4371016442,-5.09183208874,             7P   2128
-22.2111558146,33.4400740116,-5.06023216621,-22.2293274566,            7P   2129
33.4429462479,-5.02850652517,-22.2473194014,33.4457480647,             7P   2130
-4.99658386872,-22.2649681915,33.4484688717,-4.9644020596,             7P   2131
-22.2821220374,33.4510885442,-4.93189194895,-22.2986033661,            7P   2132
33.4535927863,-4.89895168453,-22.3141488086,33.4559851936,             7P   2133
-4.86547287325,-22.3284701238,33.4582649474,-4.8314891115,             7P   2134
-22.3415896064,33.4604293332,-4.79713751596,-22.3537510324,            7P   2135
33.4624822879,-4.76248947456,-22.3650173069,33.4644253315,             7P   2136
-4.7275820677,-22.3754164026,33.4662969652,-4.69246007837,             7P   2137
-22.3850245433,33.4681483357,-4.65712427259,-22.3937616183,            7P   2138
33.4699976615,-4.62155123131,-22.4014868789,33.4718473872,             7P   2139
-4.59894852064,-22.4059828289,33.4708246469,-4.58785098658,            7P   2140
-22.4079274594,33.4706368783,-5.48888587274,-21.9513782018,            7P   2141
33.3659652633,-5.47992185009,-21.9582215916,33.3657999721,             7P   2142
-5.46083302366,-21.9725561943,33.3681742752,-5.43196805883,            7P   2143
-21.9937752818,33.3717548218,-5.40281439942,-22.0146124201,            7P   2144
33.3752992307,-5.37343208623,-22.0351438978,33.3788035444,             7P   2145
-5.34384709779,-22.0553973536,33.382265172,-5.31406812547,             7P   2146
-22.0753769233,33.3856754422,-5.28412077791,-22.0951098576,            7P   2147
33.3890269122,-5.25398610146,-22.1145595984,33.3923277443,             7P   2148
-5.22364402508,-22.133688982,33.3955860711,-5.19313817363,             7P   2149
-22.1525523708,33.3987885427,-5.16248772096,-22.1711696335,            7P   2150
33.4019067485,-5.13165824176,-22.189485914,33.4049063187,              7P   2151
-5.10065313973,-22.2075152982,33.4077803335,-5.06953466717,            7P   2152
-22.2253847291,33.4105628392,-5.03833600695,-22.2431492018,            7P   2153
33.4132859846,-5.00700655576,-22.2606904312,33.4159408583,             7P   2154
-4.97547015781,-22.2778428829,33.4185066442,-4.94365694511,            7P   2155
-22.294440664,33.4209701026,-4.91145182446,-22.3102059297,             7P   2156
33.4233349412,-4.8787059094,-22.3247734164,33.4255970688,              7P   2157
-4.84540410559,-22.3380483523,33.4277474098,-4.81168448054,            7P   2158
-22.3502707172,33.4297876881,-4.77766465428,-22.3616208369,            7P   2159
33.4317247649,-4.74338571207,-22.3721231293,33.4335966373,             7P   2160
-4.70887106426,-22.3817802632,33.4354493246,-4.6741334407,             7P   2161
-22.3905576643,33.4373015524,-4.6391578405,-22.3983434423,             7P   2162
33.4391568492,-4.61698452965,-22.4028741539,33.4381066901,             7P   2163
-4.60603688816,-22.4048507422,33.4380655661,-5.49125593282,            7P   2164
-21.9515410045,33.3353053847,-5.48240476453,-21.9582363988,            7P   2165
33.3351123098,-5.46352356868,-21.9722343741,33.3373832854,             7P   2166
-5.43502525632,-21.9930005111,33.3408138701,-5.40630082462,            7P   2167
-22.0134692244,33.3442129686,-5.3774015553,-22.0337063846,             7P   2168
33.3475771566,-5.34833716999,-22.0537185767,33.3509039137,             7P   2169
-5.31909204981,-22.0734761602,33.3541831113,-5.28967945718,            7P   2170
-22.0929895163,33.3574067223,-5.26008742351,-22.112233694,             7P   2171
33.3605828848,-5.230286673,-22.1311577686,33.3637190935,               7P   2172
-5.20030490326,-22.1497915762,33.3668026013,-5.17017366154,            7P   2173
-22.168173968,33.3698075881,-5.13986525185,-22.1862578688,             7P   2174
33.3727017753,-5.10935748528,-22.2040102703,33.375477467,              7P   2175
-5.07871438345,-22.221556888,33.3781689701,-5.04801212338,             7P   2176
-22.239029029,33.3808104424,-5.01723475057,-22.2563763897,             7P   2177
33.3833953966,-4.98630690972,-22.2734448431,33.3859029419,             7P   2178
-4.95515892537,-22.2900814011,33.3883206609,-4.923673048,              7P   2179
-22.3060161761,33.3906535902,-4.8916771693,-22.3208486345,             7P   2180
33.3928968856,-4.85910117338,-22.3343646809,33.3950352385,             7P   2181
-4.82605135195,-22.3467249689,33.39706419,-4.79267843265,              7P   2182
-22.3581911763,33.3989935412,-4.75904459799,-22.3688328882,            7P   2183
33.4008623413,-4.72515087917,-22.3785721981,33.4027107933,             7P   2184
-4.69100955517,-22.3873718098,33.4045561619,-4.65662111464,            7P   2185
-22.3951709841,33.4064038475,-4.63478467738,-22.3996479305,            7P   2186
33.405456677,-4.62401783087,-22.4016481624,33.4054738889,              7P   2187
-5.49341124988,-21.9517997706,33.3046294722,-5.48466869884,            7P   2188
-21.9583447002,33.3044085951,-5.46600567609,-21.9720056488,            7P   2189
33.3065761416,-5.43788670999,-21.9923243894,33.3098572411,             7P   2190
-5.40959879192,-22.0124226856,33.313112694,-5.38118143664,             7P   2191
-22.0323516646,33.3163391854,-5.35263511285,-22.0521068353,            7P   2192
33.3195337193,-5.3239308198,-22.0716408072,33.3226841002,              7P   2193
-5.29506435448,-22.090939716,33.3257807971,-5.26602485565,             7P   2194
-22.1099813545,33.3288321268,-5.23677706608,-22.1287061475,            7P   2195
33.3318458994,-5.20732954824,-22.1471147791,33.334810038,              7P   2196
-5.17772543632,-22.1652640423,33.3377012406,-5.14795276109,            7P   2197
-22.1831293288,33.3404901555,-5.11796769375,-22.2006370166,            7P   2198
33.3431688178,-5.08781371543,-22.2178730958,33.3457698026,             7P   2199
-5.05759112302,-22.2350115231,33.3483277244,-5.02732653506,            7P   2200
-22.2520820141,33.3508391606,-4.99696448934,-22.2689731532,            7P   2201
33.3532843968,-4.96643805462,-22.2855476457,33.3556517252,             7P   2202
-4.935641623,-22.301572279,33.357948523,-4.90440186784,                7P   2203
-22.316658563,33.3601713499,-4.8725908221,-22.3304796623,              7P   2204
33.3622991823,-4.84025307591,-22.3430555396,33.3643188355,             7P   2205
-4.80754442924,-22.3546572757,33.3662392128,-4.77456311144,            7P   2206
-22.3654410909,33.368101618,-4.74130613945,-22.3753003316,             7P   2207
33.3699429837,-4.70777178051,-22.3841426778,33.3717769526,             7P   2208
-4.67397122042,-22.3919375632,33.3736086575,-4.65240849933,            7P   2209
-22.3963392527,33.3728342651,-4.6418416325,-22.3983610084,             7P   2210
33.3728543862,-5.49535167719,-21.9521707452,33.2739397103,             7P   2211
-5.48671567007,-21.9585642705,33.2736903997,-5.46828700304,            7P   2212
-21.971886108,33.2757548746,-5.44055704845,-21.9917570189,             7P   2213
33.2788857767,-5.4127111628,-22.0114789162,33.281997635,               7P   2214
-5.38477350808,-22.0310829058,33.2850869362,-5.35673938174,            7P   2215
-22.0505591171,33.2881497875,-5.32857763279,-22.0698587158,            7P   2216
33.2911716638,-5.30026719797,-22.0889445889,33.2941412265,             7P   2217
-5.27179056543,-22.1077857078,33.297066947,-5.24310823534,             7P   2218
-22.1263166451,33.299957614,-5.21420788523,-22.1445066072,             7P   2219
33.3028019354,-5.18513727071,-22.1624197289,33.3055784917,             7P   2220
-5.15590738146,-22.1800660625,33.3082614343,-5.12647082262,            7P   2221
-22.197361443,33.3108442332,-5.09683822438,-22.2143305634,             7P   2222
33.3133566586,-5.06710481068,-22.2311387281,33.3158312413,             7P   2223
-5.03733371549,-22.2478838601,33.3182673024,-5.00750309168,            7P   2224
-22.2645193255,33.3206474466,-4.977557292,-22.2809364855,              7P   2225
33.3229611144,-4.94741404446,-22.2969585636,33.3252183783,             7P   2226
-4.91692050843,-22.3122519243,33.3274186003,-4.88590067011,            7P   2227
-22.3264058193,33.3295365301,-4.8543152822,-22.3392604689,             7P   2228
33.3315494073,-4.82228911192,-22.351009631,33.3334612383,              7P   2229
-4.78995662163,-22.3618959848,33.33531481,-4.75734031027,              7P   2230
-22.3718678716,33.3371475145,-4.72442417797,-22.3807720518,            7P   2231
33.3389691033,-4.6912202763,-22.3885734378,33.3407815362,              7P   2232
-4.66991553095,-22.3929832147,33.3401991119,-4.65955611083,            7P   2233
-22.3950305688,33.3401995975,-5.49707706803,-21.9526701735,            7P   2234
33.2432382835,-5.48854769523,-21.9589128847,33.2429592953,             7P   2235
-5.4703655053,-21.9719033169,33.244919924,-5.44303348019,              7P   2236
-21.9913235022,33.2478975783,-5.41563379176,-22.0106603116,            7P   2237
33.2508621933,-5.38817349075,-22.0299218878,33.2538101222,             7P   2238
-5.36064455382,-22.0490951196,33.2567368666,-5.33301969589,            7P   2239
-22.0681381367,33.2596260258,-5.3052666467,-22.0869989139,             7P   2240
33.2624649656,-5.2773585932,-22.1056338584,33.2652622134,              7P   2241
-5.24925376864,-22.1239749936,33.2680277242,-5.22092094332,            7P   2242
-22.1419634884,33.270751223,-5.19239762941,-22.1596477222,             7P   2243
33.2734119076,-5.16371699074,-22.1770715553,33.2759872582,             7P   2244
-5.1348469012,-22.1941714023,33.2784738879,-5.10576899833,             7P   2245
-22.2109169905,33.2808992677,-5.07655165171,-22.2274270659,            7P   2246
33.2832918969,-5.04727906479,-22.2438397811,33.2856526199,             7P   2247
-5.01796275779,-22.2601711133,33.2879665184,-4.98856374776,            7P   2248
-22.2763481725,33.2902244617,-4.9590291245,-22.2922593927,             7P   2249
33.2924391265,-4.9292462458,-22.3076623762,33.2946134822,              7P   2250
-4.89902227167,-22.3221287728,33.2967210525,-4.86822953155,            7P   2251
-22.3353207917,33.2987311445,-4.83692113726,-22.3472658012,            7P   2252
33.300639568,-4.80524450513,-22.3582324115,33.3024870549,              7P   2253
-4.77326631337,-22.3682760001,33.3043131509,-4.74097480322,            7P   2254
-22.3772389081,33.3061256536,-4.70838109861,-22.3850748445,            7P   2255
33.3079223629,-4.68736530773,-22.3896149106,33.3075108748,             7P   2256
-4.67720908363,-22.3916981321,33.3075020624,-5.49858727565,            7P   2257
-21.9533143004,33.2125273764,-5.49016679137,-21.9594083176,            7P   2258
33.2122168535,-5.4722425002,-21.9720744401,33.2140684442,              7P   2259
-5.44531902013,-21.9910449958,33.2168843946,-5.41836783698,            7P   2260
-22.0099871118,33.2196919619,-5.39138097103,-22.028888353,             7P   2261
33.2224878312,-5.3643493567,-22.0477349896,33.2252678182,              7P   2262
-5.33725084976,-22.066493522,33.2280147601,-5.31004842091,             7P   2263
-22.0851063834,33.2307155758,-5.28270966618,-22.1035231865,            7P   2264
33.2333785539,-5.25519322646,-22.1216778292,33.2360144855,             7P   2265
-5.22745308577,-22.1394903561,33.2386143677,-5.19950156428,            7P   2266
-22.1569703729,33.241156928,-5.17138391852,-22.174179509,              7P   2267
33.2436220106,-5.14309380552,-22.1910917054,33.246010328,              7P   2268
-5.11459428525,-22.2076394287,33.2483483569,-5.08592123718,            7P   2269
-22.2238854796,33.2506599959,-5.05716563822,-22.2399825453,            7P   2270
33.2529462403,-5.02836383457,-22.2559927638,33.2551939893,             7P   2271
-4.99949168956,-22.2718733155,33.2573952429,-4.97052112371,            7P   2272
-22.2875665299,33.2595646195,-4.9413888884,-22.3029361121,             7P   2273
33.2617088923,-4.91193082627,-22.3176253177,33.263804219,              7P   2274
-4.88195599598,-22.3311802881,33.2658162122,-4.85141564119,            7P   2275
-22.3434076983,33.2677311799,-4.82042684281,-22.3544973639,            7P   2276
33.2695825847,-4.78909727119,-22.3646046554,33.2714110357,             7P   2277
-4.75744283159,-22.3736375265,33.2732253714,-4.72547947934,            7P   2278
-22.3815526928,33.2750209274,-4.70481736515,-22.3862694345,            7P   2279
33.2747292111,-4.6948483687,-22.3884049869,33.2747543203,              7P   2280
-5.49987803271,-21.9541034272,33.1818095075,-5.49156802397,            7P   2281
-21.9600508233,33.1814659627,-5.47391137485,-21.9724079977,            7P   2282
33.1831972692,-5.44741170659,-21.9909392934,33.1858378288,             7P   2283
-5.42091141631,-22.0094797677,33.1884732018,-5.39439352563,            7P   2284
-22.0280044434,33.1911010067,-5.36785118035,-22.0465030927,            7P   2285
33.1937185919,-5.34126701275,-22.0649496278,33.1963096435,             7P   2286
-5.31460557537,-22.083289976,33.1988615916,-5.28783363391,             7P   2287
-22.1014741256,33.2013817829,-5.26091416873,-22.1194440362,            7P   2288
33.2038811776,-5.23379057749,-22.1371056287,33.2063522137,             7P   2289
-5.20643960778,-22.1544145564,33.208772689,-5.17890257242,             7P   2290
-22.1714248217,33.2111234209,-5.15120173305,-22.1881518526,            7P   2291
33.213409437,-5.12329621472,-22.2045148783,33.2156581864,              7P   2292
-5.09519107363,-22.2205240853,33.2178890179,-5.06697279948,            7P   2293
-22.2363271161,33.2201016027,-5.03869695441,-22.2520217158,            7P   2294
33.2222840862,-5.01035188824,-22.2675889102,33.2244292545,             7P   2295
-4.98191833779,-22.2829922722,33.2265523828,-4.95337300298,            7P   2296
-22.2981806579,33.2286634906,-4.92461583325,-22.3129349897,            7P   2297
33.2307443585,-4.89544655321,-22.3267986241,33.2327622221,             7P   2298
-4.86571517644,-22.339374819,33.2346955384,-4.83546179968,             7P   2299
-22.350672719,33.2365661755,-4.80480617234,-22.3608760846,             7P   2300
33.238411785,-4.77380642572,-22.3700032375,33.2402437638,              7P   2301
-4.7424982247,-22.3780568359,33.2420579469,-4.72222441785,             7P   2302
-22.382901137,33.2418715461,-4.71243319362,-22.3851011484,             7P   2303
33.2419563817,-5.50094507184,-21.9550378548,33.1510871954,             7P   2304
-5.49274645853,-21.9608406562,33.1507095111,-5.47536984043,            7P   2305
-21.9728979701,33.1523131626,-5.44931057525,-21.9910024854,            7P   2306
33.1547689085,-5.42326695265,-22.0091391258,33.1572211058,             7P   2307
-5.39721781113,-22.027276872,33.1596688445,-5.37116051827,             7P   2308
-22.0454115498,33.1621119857,-5.34508250523,-22.0635241825,            7P   2309
33.1645363202,-5.31895476854,-22.0815709436,33.1669305719,             7P   2310
-5.29274683589,-22.0995073638,33.1693006842,-5.26642710872,            7P   2311
-22.1172852745,33.1716571597,-5.23993694909,-22.1348097534,            7P   2312
33.1739943776,-5.2132164757,-22.151982032,33.1762896058,               7P   2313
-5.18628263722,-22.1688169413,33.1785230588,-5.1591788749,             7P   2314
-22.1853591315,33.1807032963,-5.13187813918,-22.2015431929,            7P   2315
33.1828608348,-5.10436043756,-22.2173363787,33.1850109772,             7P   2316
-5.07669534629,-22.2328601361,33.1871502792,-5.04895667244,            7P   2317
-22.2482460841,33.1892679617,-5.02115114999,-22.2635082279,            7P   2318
33.1913582963,-4.99325380318,-22.2786018242,33.1934361811,             7P   2319
-4.9652544741,-22.2935074964,33.1955128748,-4.9371210064,              7P   2320
-22.308148324,33.197575848,-4.90870135152,-22.322178402,               7P   2321
33.1995980141,-4.87978652778,-22.3350958008,33.2015546804,             7P   2322
-4.85031352223,-22.3466838493,33.2034553041,-4.82036727163,            7P   2323
-22.3570433594,33.205329253,-4.79004147724,-22.3662914352,             7P   2324
33.2071889238,-4.75941012259,-22.3745359388,33.2090332503,             7P   2325
-4.7395391805,-22.3794643686,33.2089553047,-4.72992278597,             7P   2326
-22.3817366319,33.2091082573,-5.50178412568,-21.9561178842,            7P   2327
33.1203629587,-5.49369716054,-21.9617780705,33.119950387,              7P   2328
-5.47660504651,-21.97353683,33.121423125,-5.45100207562,               7P   2329
-21.9912253053,33.1236899981,-5.42542444658,-22.0089597333,            7P   2330
33.1259541956,-5.39984883462,-22.0267058259,33.1282165081,             7P   2331
-5.3742784192,-22.044467649,33.1304796865,-5.34870660904,              7P   2332
-22.0622348852,33.1327320191,-5.32311267623,-22.0799763211,            7P   2333
33.1349638194,-5.29746938288,-22.0976534487,33.1371795186,             7P   2334
-5.27174597379,-22.11522128,33.139388645,-5.24589068794,               7P   2335
-22.1325975176,33.1415880588,-5.21982167514,-22.1496520934,            7P   2336
33.143755955,-5.19351822206,-22.1663410842,33.1458711874,              7P   2337
-5.16702487066,-22.1827067043,33.1479440156,-5.14034064643,            7P   2338
-22.1987183511,33.1500093681,-5.11343053111,-22.2143164945,            7P   2339
33.1520795258,-5.08633205838,-22.2295707651,33.154145816,              7P   2340
-5.05913472116,-22.2446426008,33.156198054,-5.03187869812,             7P   2341
-22.2596053583,33.1582338268,-5.0045357049,-22.2744080595,             7P   2342
33.1602683338,-4.97707986502,-22.2890063757,33.1623114927,             7P   2343
-4.94951613344,-22.3034040809,33.164353102,-4.92176650564,             7P   2344
-22.3174139386,33.1663725812,-4.89362810292,-22.3305629804,            7P   2345
33.1683476583,-4.86495190037,-22.3424590807,33.170278942,              7P   2346
-4.83574814843,-22.3530322466,33.1721845674,-4.80611610952,            7P   2347
-22.3624246566,33.1740741705,-4.77617425786,-22.3708715386,            7P   2348
33.1759499483,-4.75671436776,-22.3759134798,33.1759979122,             7P   2349
-4.74727637334,-22.3782614525,33.1762099574,-5.50239092688,            7P   2350
-21.9573438166,33.089639316,-5.49441519548,-21.9628633203,             7P   2351
33.0891914786,-5.47762081045,-21.9743238724,33.0905313282,             7P   2352
-5.45248310068,-21.9915977907,33.0926068434,-5.42737781217,            7P   2353
-22.0089274234,33.0946812475,-5.40228222322,-22.0262792374,            7P   2354
33.0967570999,-5.37720475973,-22.0436648572,33.0988395756,             7P   2355
-5.35214622896,-22.0610847569,33.1009189387,-5.32709448352,            7P   2356
-22.0785206349,33.1029868472,-5.30202272901,-22.0959356096,            7P   2357
33.105046276,-5.27689316598,-22.1132762323,33.1071054769,              7P   2358
-5.2516607396,-22.1304725178,33.1091637414,-5.22624480154,             7P   2359
-22.1473979563,33.1112019991,-5.20059168788,-22.1639581484,            7P   2360
33.113198558,-5.17472682751,-22.1801622193,33.1151637999,              7P   2361
-5.1486738552,-22.1960121838,33.1171369651,-5.1223942958,              7P   2362
-22.2114404534,33.1191285998,-5.09588305581,-22.226447098,             7P   2363
33.1211233797,-5.06922908393,-22.2411951473,33.123109528,              7P   2364
-5.04251696571,-22.2558371122,33.1250891817,-5.01573923723,            7P   2365
-22.2703583634,33.1270806784,-4.98884920098,-22.2846776658,            7P   2366
33.1290921385,-4.96184595921,-22.2987950896,33.131110826,              7P   2367
-4.93470507897,-22.3126396453,33.133119655,-4.90727590804,             7P   2368
-22.3258571225,33.1351024923,-4.87937397044,-22.3379932839,            7P   2369
33.1370570163,-4.85093166866,-22.3488085374,33.1389919364,             7P   2370
-4.82201596909,-22.3583756457,33.1409102335,-4.79276833045,            7P   2371
-22.3669951167,33.1428130007,-4.77370269429,-22.3722028212,            7P   2372
33.1430167936,-4.76445318331,-22.3746256256,33.1432614928,             7P   2373
-5.50282375841,-21.958751022,33.0589198794,-5.4949605556,              7P   2374
-21.9641338484,33.0584365085,-5.47845623308,-21.9752842884,            7P   2375
33.059640888,-5.45377922558,-21.9921273062,33.0615216162,              7P   2376
-5.42914373607,-22.0090382738,33.0634045164,-5.40453113748,            7P   2377
-22.0259895171,33.0652939426,-5.3799522053,-22.0429961795,             7P   2378
33.0671965588,-5.35541438833,-22.0600685385,33.0691035657,             7P   2379
-5.33091364215,-22.0772004359,33.0710074067,-5.30641988184,            7P   2380
-22.0943509727,33.0729096714,-5.28188362623,-22.1114512701,            7P   2381
33.0748174159,-5.25726029398,-22.1284342448,33.0767319673,             7P   2382
-5.23248370742,-22.1451963594,33.0786378271,-5.20748469569,            7P   2383
-22.1616199409,33.0805143876,-5.18226023903,-22.1776682454,            7P   2384
33.0823716439,-5.15684826708,-22.1933605712,33.0842521396,             7P   2385
-5.13122178666,-22.2086460049,33.0861664895,-5.10533562459,            7P   2386
-22.2234594164,33.088093178,-5.07924706924,-22.2379110644,             7P   2387
33.0900149045,-5.05307181204,-22.2522091444,33.0919365309,             7P   2388
-5.02684788493,-22.2664198199,33.0938822381,-5.00053358013,            7P   2389
-22.2804705752,33.0958610813,-4.9741023209,-22.2943178028,             7P   2390
33.0978554038,-4.94754301016,-22.3079264879,33.0998471813,             7P   2391
-4.92076419232,-22.3210729708,33.1018268205,-4.89359773926,            7P   2392
-22.3333495437,33.1037942889,-4.8659243613,-22.3444124835,             7P   2393
33.105753128,-4.83775106279,-22.3541992011,33.1076977176,              7P   2394
-4.80920722999,-22.3629772445,33.10962295,-4.79051915108,              7P   2395
-22.3683519905,33.1099930678,-4.781465253,-22.3708531235,              7P   2396
33.1102559982,-5.50314090326,-21.9603748704,33.0282082611,             7P   2397
-5.49539323313,-21.9656270972,33.0276891989,-5.47918629432,            7P   2398
-21.9764700002,33.0287578553,-5.45495838802,-21.9928585187,            7P   2399
33.0304400557,-5.43078001745,-22.009325551,33.0321284717,              7P   2400
-5.40664189044,-22.0258569573,33.0338296684,-5.38255687134,            7P   2401
-22.0424710177,33.0355514244,-5.35853759495,-22.0591856,               7P   2402
33.0372852783,-5.33458659085,-22.076004303,33.0390240428,              7P   2403
-5.31066760755,-22.0928777709,33.0407678805,-5.28671870892,            7P   2404
-22.1097203122,33.0425227944,-5.26268995332,-22.1264590378,            7P   2405
33.0442916893,-5.23853194099,-22.1430164832,33.0460625196,             7P   2406
-5.21417820874,-22.1592792784,33.0478171906,-5.18959911085,            7P   2407
-22.1751691721,33.0495656478,-5.16483096064,-22.190699695,             7P   2408
33.051352006,-5.13986725719,-22.2058525657,33.0531879723,              7P   2409
-5.1146465592,-22.2205377626,33.0550490761,-5.08917364452,             7P   2410
-22.2347765491,33.0569102793,-5.06355488734,-22.2487604314,            7P   2411
33.0587739842,-5.03787273388,-22.2626342098,33.0606698391,             7P   2412
-5.01212190082,-22.2763900631,33.0626114711,-4.98626310517,            7P   2413
-22.2899621421,33.0645780104,-4.96027362644,-22.3033006756,            7P   2414
33.0665480976,-4.9341076342,-22.3162844292,33.0685168359,              7P   2415
-4.907639889,-22.3286068599,33.0704881919,-4.88073140181,              7P   2416
-22.3398948557,33.0724638179,-4.8533201606,-22.3499321278,             7P   2417
33.0744300335,-4.82549279771,-22.3588724058,33.0763730136,             7P   2418
-4.80717872913,-22.3643805854,33.076907854,-4.79832461953,             7P   2419
-22.3669679189,33.0771866085,-5.50340064441,-21.9622507317,            7P   2420
32.9975080731,-5.49577322029,-21.9673805096,32.9969532722,             7P   2421
-5.47989461389,-21.9779571733,32.9978884873,-5.45610686977,            7P   2422
-21.9938734981,32.9993678707,-5.43236797603,-22.0098661899,            7P   2423
33.0008570134,-5.40868566851,-22.0259461116,33.0023655482,             7P   2424
-5.38507719885,-22.0421380309,33.0039025966,-5.3615598904,             7P   2425
-22.058466488,33.005460055,-5.33814077587,-22.0749416088,              7P   2426
33.0070309473,-5.31477630778,-22.0915035854,33.0086139553,             7P   2427
-5.29139789361,-22.1080578244,33.0102143678,-5.2679473325,             7P   2428
-22.1245212684,33.0118363151,-5.24438627341,-22.1408340938,            7P   2429
33.0134704266,-5.22066278985,-22.1569049418,33.0151017523,             7P   2430
-5.19673208267,-22.1726325092,33.0167409555,-5.17261198636,            7P   2431
-22.1880007711,33.0184315494,-5.14831181215,-22.2030184425,            7P   2432
33.0201857772,-5.1237804833,-22.2176154863,33.0219798532,              7P   2433
-5.098979194,-22.2317401035,33.0237829016,-5.07396649088,              7P   2434
-22.2454990506,33.0255902917,-5.04884066569,-22.2590629285,            7P   2435
33.0274332868,-5.02364259735,-22.2725039303,33.029331585,              7P   2436
-4.99834138696,-22.285768882,33.0312645779,-4.97290132055,             7P   2437
-22.2987869179,33.033208008,-4.94731073571,-22.311515749,              7P   2438
33.0351597185,-4.92149597759,-22.3237685313,33.0371270803,             7P   2439
-4.89532779218,-22.3352105796,33.0391117574,-4.86869277201,            7P   2440
-22.3455184852,33.0410951797,-4.84161505773,-22.3546872327,            7P   2441
33.0430552588,-4.82369641944,-22.3603082036,33.0437422709,             7P   2442
-4.81504332,-22.3629939842,33.0440464586,-5.50366126485,               7P   2443
-21.964413976,32.9668229275,-5.49616050933,-21.969431528,              7P   2444
32.966232451,-5.48062584888,-21.9797682639,32.9670349533,              7P   2445
-5.457285864,-21.9952202306,32.9683076774,-5.43398397396,              7P   2446
-22.0107318229,32.969592551,-5.41074597855,-22.026340773,              7P   2447
32.9709028393,-5.38759257905,-22.042076886,32.9722494087,              7P   2448
-5.3645477134,-22.0579739685,32.9736250826,-5.34162412566,             7P   2449
-22.0740501336,32.9750233741,-5.31877528593,-22.090241043,             7P   2450
32.9764418347,-5.29593685928,-22.1064583368,32.9778856111,             7P   2451
-5.27304495782,-22.1226121691,32.9793600704,-5.25006372282,            7P   2452
-22.1386480145,32.9808575303,-5.22695678119,-22.1544984871,            7P   2453
32.982365653,-5.20367750636,-22.1700605334,32.9838961221,              7P   2454
-5.18021652036,-22.1852778945,32.9854899218,-5.15658308936,            7P   2455
-22.2001627984,32.9871581861,-5.13275028508,-22.2146878811,            7P   2456
32.9888801381,-5.10866008703,-22.2287704596,32.9906229867,             7P   2457
-5.08430893488,-22.2424094518,32.9923739822,-5.05977762973,            7P   2458
-22.2557399891,32.9941616276,-5.03514123968,-22.2688883761,            7P   2459
32.9960107247,-5.01039042987,-22.2818319072,32.9979044035,             7P   2460
-4.98547987921,-22.2944794864,32.9998169339,-4.9604177289,             7P   2461
-22.3068382027,33.0017464258,-4.93518581147,-22.3188491358,            7P   2462
33.0037027081,-4.90969705724,-22.3302875034,33.0056893441,             7P   2463
-4.88382895718,-22.3408273232,33.0076869725,-4.85755481279,            7P   2464
-22.3503505317,33.0096687018,-4.84008721301,-22.3561544428,            7P   2465
33.0104774377,-4.83163339154,-22.3589552919,33.0108286835,             7P   2466
-5.50394692501,-21.9668569919,32.9361574011,-5.49657431,               7P   2467
-21.9717635475,32.9355312401,-5.48136425594,-21.98183534,              7P   2468
32.9361950266,-5.458490134,-21.9968476216,32.9372581858,               7P   2469
-5.4356469335,-22.0119085352,32.938336144,-5.41286724104,              7P   2470
-22.027066433,32.9394449534,-5.39017022948,-22.0423488582,             7P   2471
32.9405972058,-5.36757930024,-22.057788136,32.941786405,               7P   2472
-5.3451087997,-22.0734039427,32.9430065429,-5.3227236815,              7P   2473
-22.0891481339,32.9442553499,-5.30037914722,-22.104960259,             7P   2474
32.9455388328,-5.27801645895,-22.1207587343,32.9468643265,             7P   2475
-5.25559852766,-22.1364888108,32.9482253054,-5.23309879691,            7P   2476
-22.1520991932,32.9496109873,-5.21047504493,-22.1674956881,            7P   2477
32.951033689,-5.18769018001,-22.1825837155,32.9525306547,              7P   2478
-5.16473288331,-22.1973483939,32.9541098222,-5.1415969571,             7P   2479
-22.2117992145,32.9557536387,-5.11823301316,-22.2258691012,            7P   2480
32.9574315033,-5.09458637104,-22.2394704185,32.9591249212,             7P   2481
-5.07069668734,-22.2526615628,32.9608566245,-5.04665020619,            7P   2482
-22.2655783419,32.9626535809,-5.02246730582,-22.2782378659,            7P   2483
32.9645053767,-4.99809763886,-22.2905315053,32.96638662,               7P   2484
-4.97354107649,-22.3024569396,32.9682917309,-4.94881810289,            7P   2485
-22.3140474835,32.9702304097,-4.92391253701,-22.3252481626,            7P   2486
32.9722100247,-4.89875307041,-22.3358674893,32.9742152367,             7P   2487
-4.87330593874,-22.3457919212,32.9762201766,-4.85636719511,            7P   2488
-22.3519475122,32.9771490257,-4.84811350714,-22.3548672462,            7P   2489
32.9775551699,-5.5042817853,-21.9695721679,32.9055160706,              7P   2490
-5.49703383208,-21.9743599632,32.9048541448,-5.4821004407,             7P   2491
-21.9840899749,32.9053676603,-5.4596948982,-21.9986678332,             7P   2492
32.9062178796,-5.43733037977,-22.0133092865,32.9070877132,             7P   2493
-5.41503495088,-22.0280564937,32.9079946919,-5.39281967332,            7P   2494
-22.0429250802,32.9089524905,-5.37069326302,-22.0579250897,            7P   2495
32.9099540226,-5.34866067387,-22.0730616671,32.9109930282,             7P   2496
-5.32670414856,-22.088311464,32.9120680126,-5.30480725679,             7P   2497
-22.1036547123,32.9131866447,-5.28293360442,-22.1190420309,            7P   2498
32.9143597784,-5.26105421585,-22.1344311939,32.915582642,              7P   2499
-5.23914830415,-22.1497811824,32.9168452958,-5.21717852895,            7P   2500
-22.1650081959,32.9181602962,-5.19508486639,-22.1799884477,            7P   2501
32.9195609924,-5.17281777483,-22.1946543707,32.9210503604,             7P   2502
-5.15036926457,-22.2090165072,32.9226116876,-5.1277174086,             7P   2503
-22.2230529961,32.9242189942,-5.10479129937,-22.2366484827,            7P   2504
32.9258534504,-5.08158199003,-22.2497746431,32.9275313543,             7P   2505
-5.05815709281,-22.2625250336,32.9292770587,-5.03456663431,            7P   2506
-22.2749562858,32.9310867999,-5.01077570067,-22.286977837,             7P   2507
32.9329394682,-4.98675633367,-22.2985340332,32.9348234842,             7P   2508
-4.96252609248,-22.3096606719,32.936743008,-4.93812726633,             7P   2509
-22.3204423612,32.9387069631,-4.91358788263,-22.3309229191,            7P   2510
32.9407080185,-4.88892224347,-22.3411163619,32.9427273491,             7P   2511
-4.87255245098,-22.3477156208,32.943792706,-4.86450233978,             7P   2512
-22.3507452513,32.9442478048,-5.50469000617,-21.9725518926,            7P   2513
32.8749035127,-5.49755828533,-21.9772041699,32.8742056701,             7P   2514
-5.48287282229,-21.9865444878,32.8745585149,-5.46092357583,            7P   2515
-22.0006715071,32.8751912084,-5.43903939522,-22.0148990093,            7P   2516
32.8758505627,-5.41723675428,-22.0292517093,32.8765545049,             7P   2517
-5.39551815578,-22.0437322715,32.8773175278,-5.37387504947,            7P   2518
-22.0583245727,32.878131651,-5.35229899939,-22.0730136172,             7P   2519
32.8789899666,-5.3307785866,-22.087785169,32.8798905106,               7P   2520
-5.30931375399,-22.1026427166,32.8808417661,-5.28789951983,            7P   2521
-22.1175813385,32.881859334,-5.26653032011,-22.1325925663,             7P   2522
32.8829414154,-5.24519273617,-22.1476479518,32.8840786591,             7P   2523
-5.22385123389,-22.1626703649,32.8852833249,-5.20243745258,            7P   2524
-22.1775292978,32.8865858608,-5.18086374057,-22.1921052655,            7P   2525
32.8879845097,-5.15909532347,-22.2063705131,32.8894608919,             7P   2526
-5.13712773987,-22.2203307669,32.8909924183,-5.11491195663,            7P   2527
-22.2339036785,32.8925654944,-5.09240387744,-22.2470000027,            7P   2528
32.8941923372,-5.0696274437,-22.2596329157,32.8958900851,              7P   2529
-5.04664765453,-22.2718781904,32.8976580613,-5.02347117577,            7P   2530
-22.2837150035,32.8994836717,-5.00005715388,-22.2950591349,            7P   2531
32.9013532465,-4.97638689546,-22.3058731751,32.9032614766,             7P   2532
-4.95250415347,-22.316249951,32.9052106865,-4.92852262968,             7P   2533
-22.3264302099,32.907198773,-4.90453655011,-22.3366162586,             7P   2534
32.9092171131,-4.88865906589,-22.3434869777,32.9104441499,             7P   2535
-4.88081856247,-22.3466047113,32.910928475,-5.50519574803,             7P   2536
-21.9757885545,32.8443243042,-5.49816687952,-21.9802795629,            7P   2537
32.8435903212,-5.48376705307,-21.9892906323,32.843780716,              7P   2538
-5.46226617399,-22.0029539469,32.8441918876,-5.44085177072,            7P   2539
-22.0167518718,32.844636983,-5.41952785456,-22.0306897921,             7P   2540
32.8451340234,-5.39829301774,-22.0447641064,32.8456985559,             7P   2541
-5.37712868334,-22.0589433435,32.8463225766,-5.35602221073,            7P   2542
-22.0732061523,32.8469994948,-5.33496314217,-22.0875392626,            7P   2543
32.847726207,-5.31395236924,-22.1019463627,32.8485107604,              7P   2544
-5.29300480654,-22.1164497387,32.8493726092,-5.27213494283,            7P   2545
-22.1310697083,32.8503124523,-5.25133514024,-22.1457885337,            7P   2546
32.8513208927,-5.23057151662,-22.1605364501,32.8524095023,             7P   2547
-5.20978500699,-22.1752020422,32.853606985,-5.18887492194,             7P   2548
-22.1896489046,32.854909787,-5.1677724421,-22.2037983274,              7P   2549
32.8562978808,-5.14646767357,-22.2176467956,32.8577496986,             7P   2550
-5.12494319009,-22.2311596915,32.8592585348,-5.10314506971,            7P   2551
-22.2442310412,32.860836592,-5.08104496787,-22.2567861514,             7P   2552
32.8624916226,-5.05869482113,-22.2688794958,32.8642189922,             7P   2553
-5.03615195489,-22.2805822318,32.8660151958,-5.0134006953,             7P   2554
-22.2918527919,32.867873139,-4.99039197104,-22.3025863099,             7P   2555
32.8697821611,-4.96711702773,-22.3127602908,32.8717309726,             7P   2556
-4.94369816167,-22.3226349794,32.8737097845,-4.92028138082,            7P   2557
-22.3325330762,32.8757142631,-4.9047031251,-22.339289792,              7P   2558
32.8771390289,-4.89708084819,-22.3424610306,32.8776190674,             7P   2559
-5.50581854025,-21.9792968767,32.8137713647,-5.49890534714,            7P   2560
-21.9836290945,32.8129975931,-5.48485969696,-21.9924150163,            7P   2561
32.8130460446,-5.46382707521,-22.0056432713,32.8132369909,             7P   2562
-5.44288002555,-22.0190060336,32.8134656791,-5.4220162724,             7P   2563
-22.0324989844,32.813751258,-5.40123287021,-22.0461162127,             7P   2564
32.8141104421,-5.38051371448,-22.0598300808,32.8145372382,             7P   2565
-5.35985834794,-22.0736376473,32.8150273373,-5.33926456146,            7P   2566
-22.0875369353,32.8155775355,-5.31873091094,-22.1015263879,            7P   2567
32.8161956602,-5.29827466376,-22.1156298066,32.8169030968,             7P   2568
-5.27791128811,-22.1298687264,32.8177008186,-5.25762524496,            7P   2569
-22.1442167427,32.8185775427,-5.23738481396,-22.1586130009,            7P   2570
32.819543449,-5.21715176903,-22.1729824042,32.8206261125,              7P   2571
-5.19684492169,-22.1872156008,32.8218239471,-5.17637751243,            7P   2572
-22.2012038268,32.823118043,-5.15571702722,-22.2149080663,             7P   2573
32.8244861698,-5.13486225242,-22.2283184517,32.8259266573,             7P   2574
-5.1137718357,-22.2413503631,32.8274558854,-5.0923834144,              7P   2575
-22.2538774286,32.829075197,-5.0707059088,-22.2658888775,              7P   2576
32.8307685932,-5.04881852383,-22.2774986631,32.8325352841,             7P   2577
-5.02674880667,-22.2887405468,32.8343796143,-5.00445376431,            7P   2578
-22.2995127617,32.8362944301,-4.98187660529,-22.3096849231,            7P   2579
32.8382586702,-4.95908211322,-22.3193883321,32.8402438707,             7P   2580
-4.93620242127,-22.328915252,32.84223605,-4.92083686296,               7P   2581
-22.3352924036,32.8437875312,-4.91340690062,-22.3384580061,            7P   2582
32.8442846402,-5.50657791216,-21.9830915823,32.7832376138,             7P   2583
-5.49981942067,-21.9872957173,32.7824169811,-5.48614461464,            7P   2584
-21.9958779904,32.7823516277,-5.46561805668,-22.0087280561,            7P   2585
32.782327814,-5.44516130374,-22.0216890756,32.7823429932,              7P   2586
-5.42476466999,-22.0347456972,32.782417029,-5.40441538604,             7P   2587
-22.0478773798,32.7825663022,-5.38411071347,-22.0610772441,            7P   2588
32.782788956,-5.36386963793,-22.0743721408,32.7830838532,              7P   2589
-5.34371103098,-22.0877903746,32.7834499576,-5.32364375679,            7P   2590
-22.1013438575,32.7838975362,-5.30367830475,-22.1150451848,            7P   2591
32.7844487214,-5.28381813135,-22.1288979211,32.7851030442,             7P   2592
-5.26403279307,-22.1428562651,32.7858463937,-5.2442812044,             7P   2593
-22.156852658,32.7866853149,-5.22453942526,-22.1708403575,             7P   2594
32.7876447765,-5.20476817694,-22.1847661356,32.7887279044,             7P   2595
-5.18489497757,-22.198534325,32.7899213343,-5.16486265933,             7P   2596
-22.2120670431,32.7912019732,-5.14465629958,-22.2253355206,            7P   2597
32.7925692671,-5.12425260262,-22.2382872073,32.7940458505,             7P   2598
-5.1035935793,-22.250810511,32.7956332657,-5.08264417238,              7P   2599
-22.2628330693,32.7973024781,-5.06145270737,-22.2744175837,            7P   2600
32.7990455993,-5.04006855383,-22.2856317438,32.8008756359,             7P   2601
-5.01848831772,-22.2964422568,32.8027951965,-4.99665823994,            7P   2602
-22.3067167077,32.8047842642,-4.97457008662,-22.3164271948,            7P   2603
32.806794797,-4.95228582062,-22.3257067485,32.8087912146,              7P   2604
-4.93721251382,-22.3316631522,32.8102998453,-4.92991442344,            7P   2605
-22.3347394351,32.8108902515,-5.50718823281,-21.9858221238,            7P   2606
32.762889852,-5.50057636197,-21.9899801616,32.7620309804,              7P   2607
-5.4870791598,-21.9983180673,32.7619045546,-5.46690050973,             7P   2608
-22.0109319664,32.7617391003,-5.44678553882,-22.0236480948,            7P   2609
32.7616143982,-5.42671443288,-22.0364356416,32.7615496162,             7P   2610
-5.40666117005,-22.0492539649,32.761559563,-5.38663145955,             7P   2611
-22.0621092684,32.761645047,-5.36665161881,-22.075039668,              7P   2612
32.7618060638,-5.34675897285,-22.0881003567,32.7620442097,             7P   2613
-5.32698404297,-22.1013348659,32.7623742535,-5.30733278964,            7P   2614
-22.1147492666,32.7628187501,-5.28779719644,-22.1283298541,            7P   2615
32.7633756899,-5.26833846286,-22.14201904,32.7640292544,               7P   2616
-5.24890576529,-22.1557397924,32.7647827786,-5.22947204576,            7P   2617
-22.1694473052,32.7656575594,-5.21002746159,-22.1831271477,            7P   2618
32.7666600679,-5.19052681637,-22.19671621,32.7677829499,               7P   2619
-5.17090580394,-22.2101230266,32.7690037472,-5.15112479611,            7P   2620
-22.2232834858,32.7703207298,-5.13116586897,-22.236158072,             7P   2621
32.7717601397,-5.11098933795,-22.2486714886,32.7733258786,             7P   2622
-5.09054558602,-22.2607356606,32.7749822199,-5.06984265284,            7P   2623
-22.2723435334,32.7767137183,-5.04891900948,-22.2835388933,            7P   2624
32.778535,-5.02780662162,-22.2943509626,32.7804559869,                 7P   2625
-5.00648628157,-22.3047108022,32.7824634286,-4.98491006227,            7P   2626
-22.314508814,32.7844992755,-4.96307831701,-22.3237413452,             7P   2627
32.7865114239,-4.94839237928,-22.3296013024,32.7878240549,             7P   2628
-4.94111888804,-22.332545888,32.788564057,-5.50674950887,              7P   2629
-21.9876563021,32.7528481886,-5.50015736092,-21.9917927017,            7P   2630
32.751980154,-5.48673247371,-22.000070089,32.7518017737,               7P   2631
-5.46666559358,-22.0125969529,32.7515644799,-5.44666478633,            7P   2632
-22.0252294223,32.7513687407,-5.42670824981,-22.0379333533,            7P   2633
32.7512334476,-5.40676664563,-22.0506628678,32.7511729169,             7P   2634
-5.38684460498,-22.0634229511,32.7511881709,-5.3669686948,             7P   2635
-22.0762522767,32.7512793592,-5.34717822539,-22.0892086805,            7P   2636
32.7514482049,-5.32750478022,-22.102337341,32.7517095386,              7P   2637
-5.30794988865,-22.1156380196,32.7520851012,-5.2885049611,             7P   2638
-22.1290960948,32.7525729458,-5.26913848378,-22.1426646505,            7P   2639
32.7531587042,-5.24980259024,-22.1562724028,32.7538460164,             7P   2640
-5.23046840602,-22.1698739278,32.7546551273,-5.21113076223,            7P   2641
-22.183460302,32.755592702,-5.19175130525,-22.1969762104,              7P   2642
32.7566525313,-5.17226622063,-22.2103299363,32.757812494,              7P   2643
-5.15263157515,-22.223451713,32.7590706252,-5.13282839197,             7P   2644
-22.2363021493,32.7604536326,-5.11282186745,-22.2488157227,            7P   2645
32.7619663961,-5.09255739377,-22.2608983847,32.7635714815,             7P   2646
-5.07202989746,-22.2725222721,32.7652509855,-5.05127394161,            7P   2647
-22.2837235935,32.7670193982,-5.03032962608,-22.2945457859,            7P   2648
32.768888106,-5.0091865258,-22.3049362717,32.7708454956,               7P   2649
-4.98778691358,-22.3147659449,32.7728310178,-4.96611789262,            7P   2650
-22.3240019534,32.7747890103,-4.95153243863,-22.3298445604,            7P   2651
32.776058494,-4.94427864156,-22.3327751536,32.7768181401,0.,1.,        7P   2652
0.,1.;                                                                 7P   2653
128,11,11,3,3,0,0,0,0,0,0.,0.,0.,0.,0.0357142857143,                   9P   2654
0.142857142857,0.285714285714,0.428571428571,0.571428571429,           9P   2655
0.714285714286,0.857142857143,0.964285714286,1.,1.,1.,1.,0.,0.,        9P   2656
0.,0.,0.0357142857143,0.142857142857,0.285714285714,                   9P   2657
0.428571428571,0.571428571429,0.714285714286,0.857142857143,           9P   2658
0.964285714286,1.,1.,1.,1.,1.,1.,1.,1.,1.,1.,1.,1.,1.,1.,1.,1.,        9P   2659
1.,1.,1.,1.,1.,1.,1.,1.,1.,1.,1.,1.,1.,1.,1.,1.,1.,1.,1.,1.,1.,        9P   2660
1.,1.,1.,1.,1.,1.,1.,1.,1.,1.,1.,1.,1.,1.,1.,1.,1.,1.,1.,1.,1.,        9P   2661
1.,1.,1.,1.,1.,1.,1.,1.,1.,1.,1.,1.,1.,1.,1.,1.,1.,1.,1.,1.,1.,        9P   2662
1.,1.,1.,1.,1.,1.,1.,1.,1.,1.,1.,1.,1.,1.,1.,1.,1.,1.,1.,1.,1.,        9P   2663
1.,1.,1.,1.,1.,1.,1.,1.,1.,1.,1.,1.,1.,1.,1.,1.,1.,1.,1.,1.,1.,        9P   2664
1.,1.,1.,1.,1.,1.,1.,1.,1.,1.,1.,1.,1.,1.,1.,1.,1.,1.,1.,1.,1.,        9P   2665
1.,1.,1.,1.,1.,1.,-7.66737464019,-23.712087991,38.2120552993,          9P   2666
-7.66968124187,-23.7274923128,38.2126867545,-7.6857390445,             9P   2667
-23.7849224123,38.210320259,-7.7154989669,-23.8906093484,              9P   2668
38.2035679455,-7.75697559915,-24.0386054447,38.1818441897,             9P   2669
-7.79858666446,-24.1971859047,38.1477521222,-7.83232146036,            9P   2670
-24.3559176385,38.1018385213,-7.85854344682,-24.5123979195,            9P   2671
38.0484204646,-7.87723733684,-24.6564626021,37.9940944465,             9P   2672
-7.88678243157,-24.7576081099,37.9516249905,-7.89148442806,            9P   2673
-24.8120278377,37.928313861,-7.89305280909,-24.8195553591,             9P   2674
37.9245150454,-7.66075021635,-23.7105768271,38.2154792132,             9P   2675
-7.66438666078,-23.7241343149,38.215159768,-7.67964165613,             9P   2676
-23.7783535288,38.2130333532,-7.71025729684,-23.8866568546,            9P   2677
38.2064220193,-7.75205943799,-24.0344622672,38.1848505999,             9P   2678
-7.79437895093,-24.1946659971,38.150704931,-7.82853881383,             9P   2679
-24.3538947733,38.1047767833,-7.85504245976,-24.5119429682,            9P   2680
38.0507402426,-7.87378613257,-24.6558965388,37.9963163213,             9P   2681
-7.88356215319,-24.759399975,37.9527777935,-7.88807637365,             9P   2682
-24.8110359704,37.9306492178,-7.89186958244,-24.8206296845,            9P   2683
37.9247793059,-7.64731069411,-23.7102972985,38.2226843637,             9P   2684
-7.65091527792,-23.7235791325,38.2223824324,-7.66575225137,            9P   2685
-23.7779572515,38.2205477529,-7.69567885085,-23.8865755484,            9P   2686
38.2144734686,-7.7371315527,-24.0346934283,38.1936187038,              9P   2687
-7.77912869644,-24.1951802309,38.1599751644,-7.81338719704,            9P   2688
-24.3546820822,38.1146655943,-7.83963532926,-24.5126973258,            9P   2689
38.0600935603,-7.85844072394,-24.6565365586,38.0051664707,             9P   2690
-7.8684091002,-24.7599157595,37.9612353196,-7.8730345129,              9P   2691
-24.811501315,37.938932005,-7.87674870089,-24.8211856295,              9P   2692
37.9330440275,-7.62026815444,-23.7094438277,38.2370285383,             9P   2693
-7.62395329166,-23.7226849249,38.2367567492,-7.63797823492,            9P   2694
-23.7773501046,38.2354948782,-7.66648823492,-23.8865660453,            9P   2695
38.2303884411,-7.70718226264,-24.0352531663,38.2109287966,             9P   2696
-7.7485709519,-24.1963181124,38.1783596289,-7.78295862099,             9P   2697
-24.3562910108,38.1342177414,-7.8088692026,-24.514305247,              9P   2698
38.0788572023,-7.827727183,-24.6578360504,38.0228196051,               9P   2699
-7.83815365637,-24.7610167538,37.9782336596,-7.84297000669,            9P   2700
-24.8124663294,37.9555268247,-7.84655999683,-24.8224108826,            9P   2701
37.9495541281,-7.58244298862,-23.7073686093,38.2556194805,             9P   2702
-7.58622678943,-23.7204359234,38.2553792611,-7.5992763116,             9P   2703
-23.7754531234,38.2552628397,-7.62596570267,-23.8855176776,            9P   2704
38.2518269258,-7.66550974419,-24.0351600151,38.2341068149,             9P   2705
-7.7061777379,-24.1971491406,38.2032414834,-7.74062902241,             9P   2706
-24.3578887603,38.1604988193,-7.76688673948,-24.5163280866,            9P   2707
38.1052991407,-7.7857645001,-24.6595910784,38.0476326652,              9P   2708
-7.79663482346,-24.76244961,38.001793013,-7.80165052499,               9P   2709
-24.8136958608,37.9783954045,-7.80506476868,-24.8240314587,            9P   2710
37.9722732356,-7.54153082103,-23.7084698827,38.2761962812,             9P   2711
-7.54538380118,-23.7213504476,38.2759509156,-7.55734701239,            9P   2712
-23.7766263336,38.2765720207,-7.58214237009,-23.8871015557,            9P   2713
38.2747323202,-7.61990265671,-24.0373717386,38.2582111499,             9P   2714
-7.65984753922,-24.199854019,38.2294644861,-7.69425273057,             9P   2715
-24.3610667086,38.1882827963,-7.72097604564,-24.5195835155,            9P   2716
38.1335598257,-7.73972613159,-24.6621026577,38.0739978866,             9P   2717
-7.75117162739,-24.7643689333,38.0270778249,-7.75655009091,            9P   2718
-24.8153685731,38.0032590675,-7.759757768,-24.8260634106,              9P   2719
37.9969457595,-7.4998737034,-23.7084615624,38.2960145306,              9P   2720
-7.50391404859,-23.7210929525,38.2958828697,-7.51493941214,            9P   2721
-23.7764586737,38.2974790493,-7.53763384871,-23.8875578106,            9P   2722
38.2967492898,-7.57394314084,-24.0386991487,38.2820333503,             9P   2723
-7.61293104483,-24.2018259009,38.2549330075,-7.64737352838,            9P   2724
-24.3636286072,38.2154494185,-7.67476439583,-24.5224599361,            9P   2725
38.1614796837,-7.6939573152,-24.6646348398,38.1008981158,              9P   2726
-7.70591224279,-24.7663703552,38.0527486737,-7.7115448698,             9P   2727
-24.8171025283,38.0282996207,-7.71455235705,-24.8281713557,            9P   2728
38.0218223401,-7.45865437845,-23.7126019691,38.3154594436,             9P   2729
-7.46279583579,-23.7248815554,38.3152474192,-7.47279968025,            9P   2730
-23.7805421403,38.3175301333,-7.49370720361,-23.8915179599,            9P   2731
38.318409516,-7.52805872689,-24.0425275604,38.3048200468,              9P   2732
-7.56596575843,-24.2057916911,38.2793736824,-7.600104443,              9P   2733
-24.3675787451,38.2412631683,-7.62829151063,-24.5262892749,            9P   2734
38.1885150635,-7.64812172006,-24.6678056134,38.1273805872,             9P   2735
-7.6606341467,-24.7687090743,38.0782603866,-7.66638669351,             9P   2736
-24.8189001764,38.053035282,-7.66919460014,-24.8302901835,             9P   2737
38.0464080948,-7.42326172065,-23.7274415868,38.3333745771,             9P   2738
-7.42713672212,-23.7395029873,38.3331507513,-7.43555515378,            9P   2739
-23.7947569208,38.3353515242,-7.45427778882,-23.9048101188,            9P   2740
38.3368130128,-7.48727070309,-24.0543470497,38.3244966302,             9P   2741
-7.52322060553,-24.216044831,38.2995694033,-7.55684884645,             9P   2742
-24.3761440926,38.2628943659,-7.5853151336,-24.5330230357,             9P   2743
38.211204655,-7.60590751162,-24.6726358844,38.1505310181,              9P   2744
-7.61899317398,-24.7718638376,38.1010932253,-7.62493969399,            9P   2745
-24.821117204,38.0755263694,-7.62755646639,-24.8326809944,             9P   2746
38.0687783737,-7.39670049865,-23.735756055,38.3457178768,              9P   2747
-7.40047417844,-23.747602589,38.3455016526,-7.40796573782,             9P   2748
-23.8025345778,38.3481481692,-7.42517417723,-23.9120685662,            9P   2749
38.3503220309,-7.45702275542,-24.0609715066,38.3385728295,             9P   2750
-7.49164897275,-24.2218287435,38.3140141901,-7.52484384704,            9P   2751
-24.3810387816,38.2781135552,-7.55372672919,-24.5369704066,            9P   2752
38.2274236873,-7.57504624395,-24.6756522168,38.1672838567,             9P   2753
-7.58867145672,-24.7738970596,38.1177162902,-7.59486285436,            9P   2754
-24.8226422764,38.0920250733,-7.59735578568,-24.8343298803,            9P   2755
38.0852425507,-7.38343895169,-23.7400270568,38.3519151001,             9P   2756
-7.387200626,-23.751948298,38.3517083717,-7.39421034718,               9P   2757
-23.8067028711,38.3545695975,-7.41066071997,-23.9159344748,            9P   2758
38.3571056149,-7.44184633693,-24.0644754491,38.3454456573,             9P   2759
-7.47585740596,-24.2248740542,38.3211706897,-7.50882674004,            9P   2760
-24.383592128,38.2856427201,-7.53788770261,-24.5390020291,             9P   2761
38.2354125396,-7.55957687643,-24.6771792015,38.1755672844,             9P   2762
-7.57347956807,-24.7749165546,38.1259597208,-7.57981522056,            9P   2763
-24.823414085,38.1002543131,-7.58224264631,-24.8351146897,             9P   2764
38.0934939002,-7.38239674803,-23.7407451504,38.3524333116,             9P   2765
-7.38425127977,-23.750252483,38.352747519,-7.3914874213,               9P   2766
-23.8077479733,38.3558693369,-7.40772146006,-23.915467341,             9P   2767
38.3583512893,-7.43870505648,-24.0648486006,38.3469044952,             9P   2768
-7.47245222564,-24.2248644413,38.3227474098,-7.50523673712,            9P   2769
-24.3838306439,38.2873852866,-7.53419104921,-24.5391722659,            9P   2770
38.2373314108,-7.55583566877,-24.6774349088,38.1775915276,             9P   2771
-7.56977211049,-24.7750951499,38.1280052883,-7.57604270653,            9P   2772
-24.8235958782,38.1023154385,-7.57845686928,-24.8353467481,            9P   2773
38.0955423203,0.,1.,0.,1.;                                             9P   2774
128,18,11,3,3,0,0,0,0,0,0.,0.,0.,0.,0.0357142857143,                  11P   2775
0.0714285714286,0.142857142857,0.214285714286,0.285714285714,         11P   2776
0.357142857143,0.428571428571,0.5,0.571428571429,0.642857142857,      11P   2777
0.714285714286,0.785714285714,0.857142857143,0.928571428571,          11P   2778
0.964285714286,1.,1.,1.,1.,0.,0.,0.,0.,0.0357142857143,               11P   2779
0.142857142857,0.285714285714,0.428571428571,0.571428571429,          11P   2780
0.714285714286,0.857142857143,0.964285714286,1.,1.,1.,1.,1.,1.,       11P   2781
1.,1.,1.,1.,1.,1.,1.,1.,1.,1.,1.,1.,1.,1.,1.,1.,1.,1.,1.,1.,1.,       11P   2782
1.,1.,1.,1.,1.,1.,1.,1.,1.,1.,1.,1.,1.,1.,1.,1.,1.,1.,1.,1.,1.,       11P   2783
1.,1.,1.,1.,1.,1.,1.,1.,1.,1.,1.,1.,1.,1.,1.,1.,1.,1.,1.,1.,1.,       11P   2784
1.,1.,1.,1.,1.,1.,1.,1.,1.,1.,1.,1.,1.,1.,1.,1.,1.,1.,1.,1.,1.,       11P   2785
1.,1.,1.,1.,1.,1.,1.,1.,1.,1.,1.,1.,1.,1.,1.,1.,1.,1.,1.,1.,1.,       11P   2786
1.,1.,1.,1.,1.,1.,1.,1.,1.,1.,1.,1.,1.,1.,1.,1.,1.,1.,1.,1.,1.,       11P   2787
1.,1.,1.,1.,1.,1.,1.,1.,1.,1.,1.,1.,1.,1.,1.,1.,1.,1.,1.,1.,1.,       11P   2788
1.,1.,1.,1.,1.,1.,1.,1.,1.,1.,1.,1.,1.,1.,1.,1.,1.,1.,1.,1.,1.,       11P   2789
1.,1.,1.,1.,1.,1.,1.,1.,1.,1.,1.,1.,1.,1.,1.,1.,1.,1.,1.,1.,1.,       11P   2790
1.,1.,1.,1.,1.,1.,1.,1.,1.,1.,1.,1.,1.,1.,1.,1.,1.,1.,1.,1.,1.,       11P   2791
1.,1.,1.,1.,1.,1.,1.,1.,1.,1.,1.,1.,1.,1.,1.,1.,-7.89305280909,       11P   2792
-24.8195553591,37.9245150454,-7.89148442806,-24.8120278377,           11P   2793
37.928313861,-7.88913342982,-24.7848179738,37.9399694257,             11P   2794
-7.88439615789,-24.732321733,37.9622423545,-7.87806882532,            11P   2795
-24.66878179,37.9885215123,-7.8687401141,-24.5909786555,              11P   2796
38.0187880911,-7.85781486533,-24.5124830684,38.0476896283,            11P   2797
-7.84543245359,-24.434157779,38.0751294929,-7.83138235918,            11P   2798
-24.3556362069,38.1009004643,-7.81545406241,-24.2765517716,           11P   2799
38.1247953218,-7.79760213079,-24.1972048139,38.1462744306,            11P   2800
-7.77778113181,-24.1178956747,38.164798156,-7.75652107792,            11P   2801
-24.0382467163,38.1805450116,-7.73435198156,-23.9578803012,           11P   2802
38.1936935111,-7.71181512848,-23.8775722839,38.2036042363,            11P   2803
-7.6931790251,-23.8113441463,38.2086321806,-7.67771014319,            11P   2804
-23.7562073625,38.2115035068,-7.66968124187,-23.7274923128,           11P   2805
38.2126867545,-7.66737464019,-23.712087991,38.2120552993,             11P   2806
-7.89527763685,-24.8216215518,37.9224439491,-7.89693731512,           11P   2807
-24.8136148254,37.9245772901,-7.89443609606,-24.7841779756,           11P   2808
37.9371788979,-7.88964097366,-24.7303979201,37.9599702409,            11P   2809
-7.8835167498,-24.6688675145,37.9853228797,-7.8742982466,             11P   2810
-24.591803548,38.0151618891,-7.86346191482,-24.5135488158,            11P   2811
38.0438756474,-7.85125936046,-24.4361400322,38.0709230609,            11P   2812
-7.83746327514,-24.3586586169,38.0963200325,-7.82184635046,           11P   2813
-24.2801859899,38.1200824651,-7.80439114856,-24.2014619116,           11P   2814
38.1415421256,-7.78508023156,-24.1232261428,38.1600307809,            11P   2815
-7.76431626638,-24.0445095426,38.1757787127,-7.74250191992,           11P   2816
-23.9643429704,38.1890162029,-7.72046137061,-23.8848131332,           11P   2817
38.199070227,-7.70259255918,-23.820807804,38.204234838,               11P   2818
-7.68682371876,-23.7641488676,38.2073546206,-7.67815257161,           11P   2819
-23.7328651095,38.208729933,-7.6822466766,-23.7249208383,             11P   2820
38.20552562,-7.91565220861,-24.8321454222,37.9065902647,              11P   2821
-7.91739295135,-24.8243979595,37.9086491437,-7.91543448343,           11P   2822
-24.7994083842,37.9194378003,-7.91130450455,-24.7493403462,           11P   2823
37.940777801,-7.90548165127,-24.6864992433,37.9667325133,             11P   2824
-7.89683032074,-24.6104928249,37.9960119357,-7.88667742253,           11P   2825
-24.5341494559,38.02388062,-7.87507210659,-24.4575351313,             11P   2826
38.0504523635,-7.86225082463,-24.3806600116,38.0758053147,            11P   2827
-7.84802730932,-24.3033918804,38.0994419736,-7.83230012877,           11P   2828
-24.2257951627,38.1211108183,-7.81484040704,-24.1478916173,           11P   2829
38.1400725476,-7.79585694294,-24.0697302258,38.1561588017,            11P   2830
-7.77637524806,-23.9910335001,38.1694762751,-7.75660114002,           11P   2831
-23.9121042495,38.1796415859,-7.73988273719,-23.8462464773,           11P   2832
38.1852390796,-7.72629499314,-23.7935690449,38.1884091999,            11P   2833
-7.7194695639,-23.7672436576,38.1897605639,-7.72353911561,            11P   2834
-23.7593386908,38.1866702399,-7.95665256159,-24.8535642163,           11P   2835
37.8752702793,-7.95856936107,-24.846060736,37.877204791,              11P   2836
-7.95695989575,-24.8223316125,37.8874021268,-7.95350929185,           11P   2837
-24.7747572722,37.9075181533,-7.94854945719,-24.7149709064,           11P   2838
37.9319032864,-7.94118394986,-24.6427122511,37.9595897274,            11P   2839
-7.93240453985,-24.5700963972,37.9858526908,-7.92243959017,           11P   2840
-24.4971383861,38.0109182134,-7.91161995416,-24.4237970802,           11P   2841
38.0348401488,-7.90021646878,-24.3499818412,38.0575998358,            11P   2842
-7.88792020258,-24.2756483498,38.0787276469,-7.8746318673,            11P   2843
-24.201099097,38.0980709735,-7.85998924391,-24.1262389732,            11P   2844
38.1146896581,-7.84498503735,-24.0504900522,38.1280330066,            11P   2845
-7.83003182622,-23.9745831985,38.1382800932,-7.81720166066,           11P   2846
-23.9115688651,38.144524692,-7.80653019814,-23.8612776349,            11P   2847
38.148415996,-7.8011292862,-23.8361643589,38.1501706535,              11P   2848
-7.80503518743,-23.8285223739,38.1473095113,-8.01235585735,           11P   2849
-24.8835255619,37.8315619477,-8.01447016787,-24.8762113587,           11P   2850
37.8332690784,-8.01338952727,-24.8541706459,37.8427092643,            11P   2851
-8.01105135063,-24.8099834328,37.8613601496,-8.00746678709,           11P   2852
-24.7543109631,37.8836995735,-8.00259238692,-24.6873037276,           11P   2853
37.9100851483,-7.99607434651,-24.6196614253,37.9343286389,            11P   2854
-7.98869041109,-24.5516128842,37.9575892331,-7.9801836163,            11P   2855
-24.4831004584,37.9791234909,-7.97135737965,-24.4137257773,           11P   2856
37.9989194546,-7.96253524645,-24.3437148427,38.0176731934,            11P   2857
-7.95346818899,-24.2737161911,38.0354847593,-7.94421310536,           11P   2858
-24.2035591601,38.0520871584,-7.93501366743,-24.1324076837,           11P   2859
38.0656302933,-7.92620199473,-24.0611168516,38.0755990801,            11P   2860
-7.9186706086,-24.0019850958,38.0817772681,-7.9123418237,             11P   2861
-23.9547328644,38.0858397684,-7.90912271524,-23.931121786,            11P   2862
38.0877038695,-7.91288375823,-23.9238249555,38.085084047,             11P   2863
-8.07380952927,-24.9177108778,37.7857792204,-8.07610600216,           11P   2864
-24.9105850316,37.7871925023,-8.07533572822,-24.890205266,            11P   2865
37.7951506732,-8.07380413205,-24.8494640663,37.8111729503,            11P   2866
-8.07188744271,-24.798547497,37.8313968112,-8.06868741316,            11P   2867
-24.736904173,37.8544252084,-8.06522539927,-24.675175448,             11P   2868
37.8773281493,-8.06000920032,-24.6126897865,37.8978522647,            11P   2869
-8.05419886582,-24.5499106533,37.9173386964,-8.04906230834,           11P   2870
-24.4860364953,37.9353390868,-8.04437608134,-24.4209892709,           11P   2871
37.9516468362,-8.03955885005,-24.3559385635,37.966627668,             11P   2872
-8.03419117194,-24.2908248762,37.9798785315,-8.02864110191,           11P   2873
-24.2256208867,37.9918291937,-8.02430432689,-24.1609817085,           11P   2874
38.0018460912,-8.02085795604,-24.107454697,38.0085095067,             11P   2875
-8.01756618868,-24.0646493737,38.0128693695,-8.01582746891,           11P   2876
-24.0432580481,38.0148795625,-8.01936238187,-24.036280984,            11P   2877
38.0126571705,-8.13512833404,-24.9528423513,37.7404894556,            11P   2878
-8.13771190787,-24.9459918973,37.7418170343,-8.13757506566,           11P   2879
-24.9274222364,37.7488033306,-8.13715009746,-24.8902161837,           11P   2880
37.7626350949,-8.13623492835,-24.8435611983,37.7796024453,            11P   2881
-8.13470872921,-24.7873308423,37.7994704328,-8.13248142286,           11P   2882
-24.73056053,37.8179275617,-8.13051525318,-24.6739883585,             11P   2883
37.8372066786,-8.12773889928,-24.6170440158,37.8549972493,            11P   2884
-8.12569391626,-24.5589230496,37.8710982426,-8.12442996855,           11P   2885
-24.499621139,37.8857535642,-8.12296342642,-24.4402566758,            11P   2886
37.8985159231,-8.12142985313,-24.3809670747,37.9100735603,            11P   2887
-8.11961471209,-24.3217081657,37.9205831822,-8.11897041183,           11P   2888
-24.2632986035,37.9287096227,-8.1187786119,-24.215007196,             11P   2889
37.9336570557,-8.11844870771,-24.1763691884,37.9371881698,            11P   2890
-8.11825570567,-24.1570537462,37.9388810966,-8.12174771619,           11P   2891
-24.1502882143,37.9371315551,-8.19573165964,-24.9890996879,           11P   2892
37.6950952165,-8.19851791473,-24.9824679771,37.6962341904,            11P   2893
-8.19899058583,-24.9656100805,37.702202789,-8.19982137254,            11P   2894
-24.9318175833,37.7139871195,-8.20049475194,-24.8893312421,           11P   2895
37.7281764174,-8.20129991518,-24.8383385008,37.7453093892,            11P   2896
-8.20206551951,-24.7873708408,37.7624046089,-8.201729475,             11P   2897
-24.7358745907,37.7779159828,-8.20141174236,-24.6843624562,           11P   2898
37.793049024,-8.20185696338,-24.6317637662,37.8065211583,             11P   2899
-8.20300540792,-24.5778413206,37.8182717442,-8.20502610696,           11P   2900
-24.5242033085,37.8293507172,-8.20737215358,-24.4707483185,           11P   2901
37.839494503,-8.20928116983,-24.4174253574,37.8485707851,             11P   2902
-8.2127293208,-24.3651349116,37.8546986213,-8.21633996814,            11P   2903
-24.3220360829,37.858082334,-8.21898696454,-24.287548423,             11P   2904
37.8604576603,-8.22027218898,-24.2703084505,37.8615905379,            11P   2905
-8.22364398547,-24.2636931142,37.8601256742,-8.25071553332,           11P   2906
-25.0234694912,37.6536259755,-8.25365148918,-25.0170786089,           11P   2907
37.65462891,-8.25476631852,-25.0018002001,37.6598812024,              11P   2908
-8.25693974266,-24.971197246,37.6703145808,-8.25950285575,            11P   2909
-24.9328134948,37.6831351611,-8.26228665897,-24.8864253306,           11P   2910
37.6977381303,-8.26500657938,-24.8397568754,37.7116043445,            11P   2911
-8.26737774857,-24.7928957685,37.7249731782,-8.26929106546,           11P   2912
-24.7458553969,37.7370706759,-8.272324169,-24.6982810446,             11P   2913
37.7485057619,-8.2764197582,-24.6498545693,37.7593144396,             11P   2914
-8.2806842599,-24.6016106399,37.7682079775,-8.28498814318,            11P   2915
-24.5534549156,37.7754763092,-8.28987990397,-24.5047850513,           11P   2916
37.7814657247,-8.29754930068,-24.4574347786,37.7849695989,            11P   2917
-8.30511769341,-24.4187584577,37.7866788709,-8.31101406782,           11P   2918
-24.3877582293,37.787814634,-8.3139360084,-24.3722467179,             11P   2919
37.7883357909,-8.31723988177,-24.3657726696,37.7871165931,            11P   2920
-8.28933809443,-25.0487471798,37.6219614157,-8.29235809826,           11P   2921
-25.0425489425,37.6228346309,-8.29403728714,-25.0282734979,           11P   2922
37.6275612295,-8.29733854076,-24.9996874345,37.6369410597,            11P   2923
-8.30127734377,-24.9638433766,37.6484154536,-8.3059607913,            11P   2924
-24.9206695502,37.6617583011,-8.31053333844,-24.8771668982,           11P   2925
37.6741050607,-8.31463940653,-24.8333335963,37.6855567101,            11P   2926
-8.31897704396,-24.7894793714,37.6964306554,-8.32390481037,           11P   2927
-24.7453262841,37.7063713712,-8.32907459996,-24.7006949495,           11P   2928
37.7155727364,-8.33528604067,-24.6561768755,37.7231474089,            11P   2929
-8.34200040167,-24.6115537015,37.7289137826,-8.34927381672,           11P   2930
-24.5665354455,37.7333783001,-8.36030287018,-24.5228640868,           11P   2931
37.7349720051,-8.37098421252,-24.487061996,37.7345865022,             11P   2932
-8.37920834578,-24.4582801731,37.7338090379,-8.38326499733,           11P   2933
-24.4438664197,37.7333345577,-8.38647746251,-24.437489467,            11P   2934
37.7321490144,-8.30865188476,-25.0611808104,37.6059902451,            11P   2935
-8.31167451848,-25.0551478442,37.6067957643,-8.31362502864,           11P   2936
-25.0413625305,37.6112566154,-8.31748279768,-25.0137644367,           11P   2937
37.620113462,-8.32216137096,-24.9791787574,37.630973496,              11P   2938
-8.32769275231,-24.9374887628,37.6434435126,-8.33319017683,           11P   2939
-24.8955293229,37.6550083356,-8.33830855844,-24.8533150394,           11P   2940
37.6658292531,-8.34371559162,-24.8109574805,37.6758239146,            11P   2941
-8.3497458237,-24.7685027182,37.6851661712,-8.3554878262,             11P   2942
-24.7257555936,37.6936025757,-8.36254167059,-24.6829406857,           11P   2943
37.7000783969,-8.37068992022,-24.6401139465,37.7053742998,            11P   2944
-8.37912105486,-24.5971811667,37.7094669488,-8.39174865938,           11P   2945
-24.5553640561,37.709771255,-8.4039551257,-24.5210174606,             11P   2946
37.7082613431,-8.41341538883,-24.493447124,37.706785394,              11P   2947
-8.41809251952,-24.4796463309,37.7059930992,-8.42129620566,           11P   2948
-24.4733247288,37.7048729405,-8.31340046445,-25.064385499,            11P   2949
37.6019560858,-8.31644114763,-25.0583539811,37.6027550826,            11P   2950
-8.31849689298,-25.044688507,37.6071289684,-8.32254647206,            11P   2951
-25.0173179255,37.6158316303,-8.32746834462,-24.9830188396,           11P   2952
37.6265106264,-8.33327783571,-24.9416651903,37.638738141,             11P   2953
-8.33905864674,-24.90004948,37.6500610867,-8.3445023926,              11P   2954
-24.8582065149,37.6607059325,-8.35022582593,-24.8162156833,           11P   2955
37.6704881955,-8.35655276903,-24.7741359148,37.679603374,             11P   2956
-8.36256016462,-24.7317785766,37.687805892,-8.36989051255,            11P   2957
-24.6893614416,37.6940309169,-8.3783684232,-24.6469600312,            11P   2958
37.6991602177,-8.38713263626,-24.6044827959,37.7031412423,            11P   2959
-8.40005781641,-24.5631216871,37.7032047314,-8.41249926811,           11P   2960
-24.5291675072,37.7014745604,-8.422186045,-24.5019336825,             11P   2961
37.6998831205,-8.42700461199,-24.4883264194,37.6990278981,            11P   2962
-8.43021365336,-24.482043988,37.6979280788,0.,1.,0.,1.;               11P   2963
128,30,30,3,3,0,0,0,0,0,0.,0.,0.,0.,0.0357142857143,                  13P   2964
0.0714285714286,0.107142857143,0.142857142857,0.178571428571,         13P   2965
0.214285714286,0.25,0.285714285714,0.321428571429,                    13P   2966
0.357142857143,0.392857142857,0.428571428571,0.464285714286,0.5,      13P   2967
0.535714285714,0.571428571429,0.607142857143,0.642857142857,          13P   2968
0.678571428571,0.714285714286,0.75,0.785714285714,                    13P   2969
0.821428571429,0.857142857143,0.892857142857,0.928571428571,          13P   2970
0.964285714286,1.,1.,1.,1.,0.,0.,0.,0.,0.0357142857143,               13P   2971
0.0714285714286,0.107142857143,0.142857142857,0.178571428571,         13P   2972
0.214285714286,0.25,0.285714285714,0.321428571429,                    13P   2973
0.357142857143,0.392857142857,0.428571428571,0.464285714286,0.5,      13P   2974
0.535714285714,0.571428571429,0.607142857143,0.642857142857,          13P   2975
0.678571428571,0.714285714286,0.75,0.785714285714,                    13P   2976
0.821428571429,0.857142857143,0.892857142857,0.928571428571,          13P   2977
0.964285714286,1.,1.,1.,1.,1.,1.,1.,1.,1.,1.,1.,1.,1.,1.,1.,1.,       13P   2978
1.,1.,1.,1.,1.,1.,1.,1.,1.,1.,1.,1.,1.,1.,1.,1.,1.,1.,1.,1.,1.,       13P   2979
1.,1.,1.,1.,1.,1.,1.,1.,1.,1.,1.,1.,1.,1.,1.,1.,1.,1.,1.,1.,1.,       13P   2980
1.,1.,1.,1.,1.,1.,1.,1.,1.,1.,1.,1.,1.,1.,1.,1.,1.,1.,1.,1.,1.,       13P   2981
1.,1.,1.,1.,1.,1.,1.,1.,1.,1.,1.,1.,1.,1.,1.,1.,1.,1.,1.,1.,1.,       13P   2982
1.,1.,1.,1.,1.,1.,1.,1.,1.,1.,1.,1.,1.,1.,1.,1.,1.,1.,1.,1.,1.,       13P   2983
1.,1.,1.,1.,1.,1.,1.,1.,1.,1.,1.,1.,1.,1.,1.,1.,1.,1.,1.,1.,1.,       13P   2984
1.,1.,1.,1.,1.,1.,1.,1.,1.,1.,1.,1.,1.,1.,1.,1.,1.,1.,1.,1.,1.,       13P   2985
1.,1.,1.,1.,1.,1.,1.,1.,1.,1.,1.,1.,1.,1.,1.,1.,1.,1.,1.,1.,1.,       13P   2986
1.,1.,1.,1.,1.,1.,1.,1.,1.,1.,1.,1.,1.,1.,1.,1.,1.,1.,1.,1.,1.,       13P   2987
1.,1.,1.,1.,1.,1.,1.,1.,1.,1.,1.,1.,1.,1.,1.,1.,1.,1.,1.,1.,1.,       13P   2988
1.,1.,1.,1.,1.,1.,1.,1.,1.,1.,1.,1.,1.,1.,1.,1.,1.,1.,1.,1.,1.,       13P   2989
1.,1.,1.,1.,1.,1.,1.,1.,1.,1.,1.,1.,1.,1.,1.,1.,1.,1.,1.,1.,1.,       13P   2990
1.,1.,1.,1.,1.,1.,1.,1.,1.,1.,1.,1.,1.,1.,1.,1.,1.,1.,1.,1.,1.,       13P   2991
1.,1.,1.,1.,1.,1.,1.,1.,1.,1.,1.,1.,1.,1.,1.,1.,1.,1.,1.,1.,1.,       13P   2992
1.,1.,1.,1.,1.,1.,1.,1.,1.,1.,1.,1.,1.,1.,1.,1.,1.,1.,1.,1.,1.,       13P   2993
1.,1.,1.,1.,1.,1.,1.,1.,1.,1.,1.,1.,1.,1.,1.,1.,1.,1.,1.,1.,1.,       13P   2994
1.,1.,1.,1.,1.,1.,1.,1.,1.,1.,1.,1.,1.,1.,1.,1.,1.,1.,1.,1.,1.,       13P   2995
1.,1.,1.,1.,1.,1.,1.,1.,1.,1.,1.,1.,1.,1.,1.,1.,1.,1.,1.,1.,1.,       13P   2996
1.,1.,1.,1.,1.,1.,1.,1.,1.,1.,1.,1.,1.,1.,1.,1.,1.,1.,1.,1.,1.,       13P   2997
1.,1.,1.,1.,1.,1.,1.,1.,1.,1.,1.,1.,1.,1.,1.,1.,1.,1.,1.,1.,1.,       13P   2998
1.,1.,1.,1.,1.,1.,1.,1.,1.,1.,1.,1.,1.,1.,1.,1.,1.,1.,1.,1.,1.,       13P   2999
1.,1.,1.,1.,1.,1.,1.,1.,1.,1.,1.,1.,1.,1.,1.,1.,1.,1.,1.,1.,1.,       13P   3000
1.,1.,1.,1.,1.,1.,1.,1.,1.,1.,1.,1.,1.,1.,1.,1.,1.,1.,1.,1.,1.,       13P   3001
1.,1.,1.,1.,1.,1.,1.,1.,1.,1.,1.,1.,1.,1.,1.,1.,1.,1.,1.,1.,1.,       13P   3002
1.,1.,1.,1.,1.,1.,1.,1.,1.,1.,1.,1.,1.,1.,1.,1.,1.,1.,1.,1.,1.,       13P   3003
1.,1.,1.,1.,1.,1.,1.,1.,1.,1.,1.,1.,1.,1.,1.,1.,1.,1.,1.,1.,1.,       13P   3004
1.,1.,1.,1.,1.,1.,1.,1.,1.,1.,1.,1.,1.,1.,1.,1.,1.,1.,1.,1.,1.,       13P   3005
1.,1.,1.,1.,1.,1.,1.,1.,1.,1.,1.,1.,1.,1.,1.,1.,1.,1.,1.,1.,1.,       13P   3006
1.,1.,1.,1.,1.,1.,1.,1.,1.,1.,1.,1.,1.,1.,1.,1.,1.,1.,1.,1.,1.,       13P   3007
1.,1.,1.,1.,1.,1.,1.,1.,1.,1.,1.,1.,1.,1.,1.,1.,1.,1.,1.,1.,1.,       13P   3008
1.,1.,1.,1.,1.,1.,1.,1.,1.,1.,1.,1.,1.,1.,1.,1.,1.,1.,1.,1.,1.,       13P   3009
1.,1.,1.,1.,1.,1.,1.,1.,1.,1.,1.,1.,1.,1.,1.,1.,1.,1.,1.,1.,1.,       13P   3010
1.,1.,1.,1.,1.,1.,1.,1.,1.,1.,1.,1.,1.,1.,1.,1.,1.,1.,1.,1.,1.,       13P   3011
1.,1.,1.,1.,1.,1.,1.,1.,1.,1.,1.,1.,1.,1.,1.,1.,1.,1.,1.,1.,1.,       13P   3012
1.,1.,1.,1.,1.,1.,1.,1.,1.,1.,1.,1.,1.,1.,1.,1.,1.,1.,1.,1.,1.,       13P   3013
1.,1.,1.,1.,1.,1.,1.,1.,1.,1.,1.,1.,1.,1.,1.,1.,1.,1.,1.,1.,1.,       13P   3014
1.,1.,1.,1.,1.,1.,1.,1.,1.,1.,1.,1.,1.,1.,1.,1.,1.,1.,1.,1.,1.,       13P   3015
1.,1.,1.,1.,1.,1.,1.,1.,1.,1.,1.,1.,1.,1.,1.,1.,1.,1.,1.,1.,1.,       13P   3016
1.,1.,1.,1.,1.,1.,1.,1.,1.,1.,1.,1.,1.,1.,1.,1.,1.,1.,1.,1.,1.,       13P   3017
1.,1.,1.,1.,1.,1.,1.,1.,1.,1.,1.,1.,1.,1.,1.,1.,1.,1.,1.,1.,1.,       13P   3018
1.,1.,1.,1.,1.,1.,1.,1.,1.,1.,1.,1.,1.,1.,1.,1.,1.,1.,1.,1.,1.,       13P   3019
1.,1.,1.,1.,1.,1.,1.,1.,1.,1.,1.,1.,1.,1.,1.,1.,1.,1.,1.,1.,1.,       13P   3020
1.,1.,1.,1.,1.,1.,1.,1.,1.,1.,1.,1.,1.,1.,1.,1.,1.,1.,1.,1.,1.,       13P   3021
1.,1.,1.,1.,1.,1.,1.,1.,1.,1.,1.,1.,1.,1.,1.,1.,1.,1.,1.,1.,1.,       13P   3022
1.,1.,1.,1.,1.,1.,1.,1.,1.,1.,1.,1.,1.,1.,1.,1.,1.,1.,1.,1.,1.,       13P   3023
1.,1.,1.,1.,-2.91129463098,-19.9800262753,26.1233982829,              13P   3024
-2.89829116142,-19.9847196579,26.1270765016,-2.86443139105,           13P   3025
-20.0023539275,26.134513785,-2.81409787318,-20.0294803301,            13P   3026
26.1460120972,-2.76464959667,-20.0578441526,26.1581777842,            13P   3027
-2.71620928189,-20.0875335155,26.1710960059,-2.66891665883,           13P   3028
-20.1185585598,26.1849707685,-2.62296364374,-20.1509068311,           13P   3029
26.2002387038,-2.57811756904,-20.1842784521,26.2166607566,            13P   3030
-2.5340693096,-20.2183174318,26.2339106379,-2.49069319393,            13P   3031
-20.252831358,26.2519101603,-2.44781121476,-20.2876425302,            13P   3032
26.2705025612,-2.40530636602,-20.3226513631,26.2895752498,            13P   3033
-2.36315968157,-20.3578397569,26.3091064139,-2.32142112091,           13P   3034
-20.3932433265,26.329106321,-2.2803993525,-20.4290348254,             13P   3035
26.3498333516,-2.24045557353,-20.465404032,26.3715440873,             13P   3036
-2.20202582828,-20.5025638302,26.3945136124,-2.16543120857,           13P   3037
-20.5406645322,26.4188984677,-2.1303132436,-20.5796009179,            13P   3038
26.4442069929,-2.09620846353,-20.6192328761,26.4698670617,            13P   3039
-2.06299271433,-20.6595603373,26.4956086093,-2.03053617172,           13P   3040
-20.7005932625,26.5211865978,-1.9986469953,-20.7423189008,            13P   3041
26.5463379054,-1.96721843712,-20.7847484172,26.5708692633,            13P   3042
-1.93632839453,-20.8279137103,26.5947778471,-1.90616672152,           13P   3043
-20.8718707701,26.6181513082,-1.87689306114,-20.9166091714,           13P   3044
26.6411633383,-1.8485787266,-20.9620608314,26.6639953909,             13P   3045
-1.8301663067,-20.9926446193,26.6791997663,-1.8215248336,             13P   3046
-21.0084933754,26.6861642383,-2.91364669872,-19.9828590412,           13P   3047
26.1212102049,-2.90070025061,-19.9875319453,26.1248500158,            13P   3048
-2.86692852123,-20.0050608947,26.1322282216,-2.81674132154,           13P   3049
-20.0320610695,26.1436198632,-2.76742853,-20.0603136132,              13P   3050
26.1556702929,-2.71910809923,-20.0898990223,26.1684565005,            13P   3051
-2.67190407599,-20.1208083892,26.182158327,-2.62602382795,            13P   3052
-20.1530374643,26.1972442712,-2.58126493286,-20.1863049043,           13P   3053
26.213523081,-2.53730683218,-20.220246358,26.2306502018,              13P   3054
-2.49401668577,-20.2546643501,26.2485354316,-2.45122143291,           13P   3055
-20.2893833636,26.2670271023,-2.40879400917,-20.3242968003,           13P   3056
26.2859999027,-2.36671531366,-20.3593848272,26.3054333021,            13P   3057
-2.32502711241,-20.3946784762,26.3253293734,-2.28402527964,           13P   3058
-20.4303434957,26.3459357051,-2.24406297915,-20.4665639727,           13P   3059
26.367507519,-2.20556304579,-20.5035468414,26.3903123629,             13P   3060
-2.16888853537,-20.5414672727,26.4145449367,-2.13371872027,           13P   3061
-20.5802389575,26.4397420311,-2.09958297199,-20.6197192359,           13P   3062
26.4653208254,-2.06635109575,-20.6599054522,26.4910028297,            13P   3063
-2.03389031941,-20.7008057672,26.5165375032,-2.00200449216,           13P   3064
-20.7424015196,26.541659862,-1.97057475878,-20.7846938483,            13P   3065
26.5661722917,-1.93967094103,-20.8277129251,26.5900659225,            13P   3066
-1.90948546422,-20.8715187536,26.6134285806,-1.88017398548,           13P   3067
-20.9160958658,26.6364362559,-1.85180527878,-20.961370173,            13P   3068
26.6592740394,-1.83334206819,-20.9918337551,26.6745074671,            13P   3069
-1.82469313815,-21.0076002056,26.681452833,-2.91837971655,            13P   3070
-19.9901208015,26.1161161597,-2.90564044917,-19.9950703937,           13P   3071
26.1195515052,-2.87177842731,-20.0123103028,26.1269404891,            13P   3072
-2.82176558827,-20.0394434593,26.1380264476,-2.77260855162,           13P   3073
-20.0677932159,26.1497640482,-2.72441665056,-20.0974344883,           13P   3074
26.1622226806,-2.67729392714,-20.1283465701,26.1755530995,            13P   3075
-2.63146635135,-20.1605451658,26.1902585311,-2.58679603171,           13P   3076
-20.1937962378,26.2062429274,-2.54294791421,-20.2277293499,           13P   3077
26.2231329227,-2.49977012559,-20.262136525,26.2408036453,             13P   3078
-2.45708969798,-20.2968432833,26.2590980741,-2.41476327479,           13P   3079
-20.3317331781,26.2778691302,-2.37276926559,-20.3667834313,           13P   3080
26.2970949193,-2.33115404363,-20.4020270787,26.3167849163,            13P   3081
-2.29018946877,-20.4376192317,26.3371620841,-2.25021350274,           13P   3082
-20.4737407859,26.3584712565,-2.21160558671,-20.510580792,            13P   3083
26.380942679,-2.17477120166,-20.5483324644,26.4048201796,             13P   3084
-2.13948871682,-20.5869453062,26.4297342464,-2.10531521345,           13P   3085
-20.6262820311,26.4551239061,-2.07207478732,-20.6663221185,           13P   3086
26.4806723167,-2.03958667605,-20.7070576499,26.5060888554,            13P   3087
-2.00766895354,-20.748473545,26.5311176375,-1.97620849659,            13P   3088
-20.7905705691,26.5555659295,-1.94526561325,-20.8333773137,           13P   3089
26.5794185672,-1.91503835227,-20.8769594958,26.6027677407,            13P   3090
-1.88568251553,-20.9213034879,26.625788436,-1.85723046283,            13P   3091
-20.966324307,26.6486375653,-1.83903911137,-20.9968643498,            13P   3092
26.6632575813,-1.83016655511,-21.0125249745,26.6704896073,            13P   3093
-2.9253996416,-20.0007803225,26.1084395866,-2.91285030173,            13P   3094
-20.0058967422,26.111698179,-2.87905665521,-20.023144825,             13P   3095
26.1189561502,-2.8293169882,-20.0504888061,26.1296121776,             13P   3096
-2.78039102758,-20.0789828361,26.1408791043,-2.73238365844,           13P   3097
-20.1087006961,26.1528323678,-2.68538070399,-20.1396134556,           13P   3098
26.1656011117,-2.63963343227,-20.1717662411,26.1797377891,            13P   3099
-2.5950902013,-20.2049903566,26.1952743296,-2.55140845575,            13P   3100
-20.238914819,26.2118140305,-2.508397435,-20.2733086081,              13P   3101
26.2291651064,-2.46588557115,-20.3079987192,26.2471633016,            13P   3102
-2.42370836329,-20.3428554892,26.2656328829,-2.38183920395,           13P   3103
-20.3778510431,26.2845485187,-2.34032738623,-20.4130194118,           13P   3104
26.3039260556,-2.29941169068,-20.4485007023,26.3239546106,            13P   3105
-2.25941752545,-20.4844759855,26.3448744314,-2.22066440606,           13P   3106
-20.5211098986,26.3668643944,-2.18359807475,-20.5586128474,           13P   3107
26.3902186667,-2.14815336655,-20.5969915668,26.4147158987,            13P   3108
-2.11393425323,-20.6361195688,26.439833455,-2.08068293069,            13P   3109
-20.6759443076,26.4651860904,-2.04814326,-20.7164323076,              13P   3110
26.490420445,-2.01616337293,-20.7575767127,26.5153010653,             13P   3111
-1.98466050618,-20.7993850305,26.5396584575,-1.95367636797,           13P   3112
-20.8418821662,26.5634644619,-1.9233935292,-20.8851345778,            13P   3113
26.5868005352,-1.89396566865,-20.9291307092,26.6098383124,            13P   3114
-1.86537840238,-20.9737720777,26.6326976119,-1.84717333946,           13P   3115
-21.0041726667,26.6470229232,-1.83819577336,-21.0197358067,           13P   3116
26.654329652,-2.9323364068,-20.0113219162,26.1007451312,              13P   3117
-2.91990086565,-20.01645409,26.1039045333,-2.88631023412,             13P   3118
-20.0339497569,26.1109154907,-2.83684772795,-20.0615048873,           13P   3119
26.1211514991,-2.78814525969,-20.0901341964,26.1319335218,            13P   3120
-2.74031336271,-20.1199182353,26.1433631917,-2.69343445684,           13P   3121
-20.1508314983,26.1555750081,-2.64777763404,-20.1829436798,           13P   3122
26.1691580021,-2.6033605205,-20.216140822,26.1842465982,              13P   3123
-2.55984812065,-20.2500605677,26.2004423145,-2.5170019627,            13P   3124
-20.2844425955,26.2174741929,-2.47465448973,-20.31911625,             13P   3125
26.2351735848,-2.43262627878,-20.3539421243,26.253344107,             13P   3126
-2.39087916603,-20.3888836718,26.2719491177,-2.34946479686,           13P   3127
-20.4239756984,26.2910101615,-2.30858885762,-20.4593425031,           13P   3128
26.3106820344,-2.26857794914,-20.49517165,26.3312146883,              13P   3129
-2.22971237861,-20.531613279,26.3527563574,-2.19244160355,            13P   3130
-20.5688786504,26.3756135104,-2.15684906975,-20.6070294044,           13P   3131
26.3997068391,-2.12258827218,-20.6459520076,26.4245569329,            13P   3132
-2.08931979937,-20.6855613057,26.4497106211,-2.05672043555,           13P   3133
-20.7258008877,26.4747581979,-2.0246676021,-20.7666719908,            13P   3134
26.4994841821,-1.99312786437,-20.8081954196,26.5237562537,            13P   3135
-1.96212362437,-20.8503922506,26.5475322997,-1.93179660045,           13P   3136
-20.893321107,26.5708646618,-1.90229347002,-20.9369705275,            13P   3137
26.5939181016,-1.87357051566,-20.9812339111,26.6167873833,            13P   3138
-1.85512570092,-21.0113333462,26.63121164,-1.84618670571,             13P   3139
-21.0268290175,26.638374089,-2.939186454,-20.0218607749,              13P   3140
26.0930504167,-2.9268332976,-20.0269547602,26.0961358089,             13P   3141
-2.89350917364,-20.0447446215,26.1028239889,-2.84432093198,           13P   3142
-20.0725007536,26.1126312214,-2.79583102881,-20.1012494504,           13P   3143
26.1229027724,-2.74816835244,-20.1310884638,26.1337918324,            13P   3144
-2.70143008668,-20.1620105647,26.145470824,-2.65588945398,            13P   3145
-20.1940991641,26.1585399013,-2.61160351999,-20.2272734045,           13P   3146
26.1731888144,-2.56825893073,-20.2611880588,26.1890384744,            13P   3147
-2.52557421779,-20.2955564579,26.2057462896,-2.48338570748,           13P   3148
-20.3302104674,26.2231394709,-2.4415063235,-20.3650053625,            13P   3149
26.2410106124,-2.39987870901,-20.3998916294,26.2593023622,            13P   3150
-2.35855639054,-20.4349044215,26.2780411166,-2.31771396647,           13P   3151
-20.4701522377,26.2973488218,-2.27769053799,-20.5058340755,           13P   3152
26.3174962812,-2.23875292551,-20.5420980278,26.3386271333,            13P   3153
-2.20132424614,-20.5791426687,26.3610282225,-2.16559832086,           13P   3154
-20.6170706164,26.3847292092,-2.13127605498,-20.6557808588,           13P   3155
26.4092952549,-2.09797162408,-20.6951679332,26.4342346433,            13P   3156
-2.06531390328,-20.735159202,26.4590960132,-2.03319262824,            13P   3157
-20.7757583873,26.4836705792,-2.0016220709,-20.8169991363,            13P   3158
26.5078618155,-1.97061305534,-20.8589012375,26.5316189949,            13P   3159
-1.9402569689,-20.9015120218,26.554958351,-1.91068509561,             13P   3160
-20.9448166371,26.5780318536,-1.88184252267,-20.988705355,            13P   3161
26.6009219412,-1.86312566578,-21.0184363259,26.6156069357,            13P   3162
-1.8542819734,-21.0338633068,26.6225424277,-2.94594622504,            13P   3163
-20.032512091,26.0853730663,-2.93368875422,-20.037611076,             13P   3164
26.0883572467,-2.90062561437,-20.0555691165,26.0947145112,            13P   3165
-2.85170939954,-20.0835096212,26.1040757974,-2.80343026952,           13P   3166
-20.1123636736,26.113819813,-2.75594409604,-20.1422537532,            13P   3167
26.1241688904,-2.70937646255,-20.1732025803,26.1353580214,            13P   3168
-2.66398386357,-20.2052892815,26.1479601199,-2.61982876968,           13P   3169
-20.2384395464,26.1621659845,-2.57664058552,-20.2723390061,           13P   3170
26.1776486469,-2.53411064408,-20.3066855505,26.1940174702,            13P   3171
-2.49207449157,-20.3413116873,26.2110902313,-2.4503434025,            13P   3172
-20.3760711912,26.2286563513,-2.40883592055,-20.4108986305,           13P   3173
26.2466313201,-2.36760531289,-20.4458279476,26.265043159,             13P   3174
-2.32680104889,-20.4809540209,26.283986738,-2.28677773219,            13P   3175
-20.5164880695,26.3037556155,-2.24781042779,-20.5525870783,           13P   3176
26.3245111146,-2.21027691564,-20.5894288917,26.3465005059,            13P   3177
-2.17442355635,-20.6271344226,26.3698112712,-2.13999549046,           13P   3178
-20.6656132251,26.3940532503,-2.10662546569,-20.7047635168,           13P   3179
26.4187506726,-2.07392040273,-20.744506273,26.4434306281,             13P   3180
-2.04175299478,-20.7848378255,26.4678677338,-2.01015833001,           13P   3181
-20.8257952121,26.4919807463,-1.97915188644,-20.8674021371,           13P   3182
26.5157220408,-1.94878497647,-20.9096977469,26.5390790951,            13P   3183
-1.91916405014,-20.9526597069,26.5621845437,-1.89023765117,           13P   3184
-20.9961784542,26.5851189151,-1.8714027041,-21.0255715434,            13P   3185
26.5999920143,-1.86262419772,-21.0408973741,26.6067541771,            13P   3186
-2.95260763865,-20.04325361,26.0776964466,-2.94045511054,             13P   3187
-20.0483872993,26.0805628522,-2.90763944074,-20.0664524373,           13P   3188
26.0866063456,-2.85899705309,-20.0945592145,26.0955044247,            13P   3189
-2.8109392712,-20.1235114476,26.1047217876,-2.76364920166,            13P   3190
-20.1534562475,26.114549296,-2.71728634028,-20.1844513555,            13P   3191
26.1252949365,-2.67207142661,-20.2165540357,26.1374691048,            13P   3192
-2.62804721956,-20.2496764086,26.1512239881,-2.58500203834,           13P   3193
-20.2835459886,26.1663111322,-2.54262227644,-20.3178607176,           13P   3194
26.1823247727,-2.50073164597,-20.3524477851,26.1990591011,            13P   3195
-2.45914922728,-20.3871651503,26.2163122285,-2.41776708142,           13P   3196
-20.4219300942,26.2339691532,-2.3766316942,-20.4567714599,            13P   3197
26.2520511174,-2.33587839296,-20.4917760931,26.2706380351,            13P   3198
-2.29586241645,-20.5271584733,26.2900282392,-2.25688968169,           13P   3199
-20.5630953223,26.3104239145,-2.21929577476,-20.5997467736,           13P   3200
26.3320362002,-2.18332465233,-20.6372292727,26.3549600401,            13P   3201
-2.14875787998,-20.6754590139,26.378844916,-2.11529475735,            13P   3202
-20.7143560741,26.403272101,-2.08255348621,-20.7538476929,            13P   3203
26.4277735652,-2.05036550898,-20.7939146831,26.4520879558,            13P   3204
-2.01875025369,-20.8345843914,26.4761214143,-1.98774509019,           13P   3205
-20.8758899619,26.4998420278,-1.95738281295,-20.9178693782,           13P   3206
26.5232241843,-1.92773633609,-20.9604890576,26.546375058,             13P   3207
-1.89876171293,-21.0036395827,26.5693759272,-1.87988242783,           13P   3208
-21.0327147532,26.5843773073,-1.87115401046,-21.0479163435,           13P   3209
26.5910010908,-2.95916261355,-20.0540630774,26.0700039243,            13P   3210
-2.94712024159,-20.059247692,26.0727466305,-2.91451981761,            13P   3211
-20.077405216,26.0784863313,-2.86615480812,-20.1056596792,            13P   3212
26.0869039629,-2.81833815638,-20.1347090469,26.0956106514,            13P   3213
-2.77127470968,-20.1647199026,26.1049530756,-2.72514976623,           13P   3214
-20.1957778013,26.1152970644,-2.68013757977,-20.2279072857,           13P   3215
26.1270704318,-2.63624959689,-20.260997277,26.1403690632,             13P   3216
-2.59333807545,-20.2948214729,26.1550337231,-2.55110667714,           13P   3217
-20.3290935476,26.170676749,-2.50935822904,-20.3636301741,            13P   3218
26.1870566916,-2.46792680249,-20.398297766,26.2039891297,             13P   3219
-2.42667877092,-20.4329966544,26.2213290533,-2.38564567339,           13P   3220
-20.4677457038,26.2390805116,-2.34495779126,-20.5026285818,           13P   3221
26.2573187319,-2.30495309955,-20.5378523414,26.2763255618,            13P   3222
-2.26598387086,-20.5736209954,26.2963602301,-2.2283660335,            13P   3223
-20.6100894774,26.3176213689,-2.19230272346,-20.6473527701,           13P   3224
26.3401743171,-2.15759373132,-20.6853257652,26.3636927553,            13P   3225
-2.12401274461,-20.7239532524,26.3878229676,-2.09122936915,           13P   3226
-20.7631837004,26.4121347124,-2.05903380258,-20.8029829228,           13P   3227
26.4363304176,-2.02740192276,-20.8433587114,26.4602821782,            13P   3228
-1.99639289231,-20.8843533948,26.4839736849,-1.96604188765,           13P   3229
-20.9260104249,26.5073815053,-1.9363884744,-20.9682842373,            13P   3230
26.530587445,-1.90739218983,-21.0110634112,26.553670262,              13P   3231
-1.88849044893,-21.0398417097,26.5687732458,-1.87981204343,           13P   3232
-21.0549053387,26.5752749226,-2.96560306847,-20.0649182388,           13P   3233
26.0622788658,-2.95367202241,-20.0701565158,26.0649025871,            13P   3234
-2.92124845555,-20.0884212141,26.0703306972,-2.87316979214,           13P   3235
-20.1168107863,26.0782626537,-2.82562309973,-20.1459660025,           13P   3236
26.0864940899,-2.77882115811,-20.1760595958,26.0953980326,            13P   3237
-2.73295772211,-20.2071882235,26.1053649289,-2.68816436158,           13P   3238
-20.2393456868,26.1167470591,-2.64442110335,-20.2723980462,           13P   3239
26.1295859005,-2.60163644824,-20.306161219,26.1438030255,             13P   3240
-2.55955124182,-20.3403784381,26.1590586062,-2.51794647642,           13P   3241
-20.3748552108,26.1750737942,-2.47667111374,-20.409466229,            13P   3242
26.1916807753,-2.43556973214,-20.4440967643,26.2087086149,            13P   3243
-2.3946516164,-20.4787511717,26.2261346706,-2.35404492561,            13P   3244
-20.5135114627,26.2440326557,-2.31406056469,-20.5485714982,           13P   3245
26.2626564152,-2.27509414553,-20.5841612483,26.2823192623,            13P   3246
-2.23746951306,-20.6204445455,26.3032360996,-2.20134059528,           13P   3247
-20.6574906599,26.3254336799,-2.16651077932,-20.695207173,            13P   3248
26.3485966737,-2.13280527811,-20.7335547164,26.3724177386,            13P   3249
-2.09996678672,-20.7725109629,26.3965229002,-2.06776747623,           13P   3250
-20.8120353097,26.4205967579,-2.03612585577,-20.8521114007,           13P   3251
26.4444668047,-2.00510319453,-20.8927836323,26.4681176921,            13P   3252
-1.97475493459,-20.9341061248,26.4915412829,-1.94509826815,           13P   3253
-20.9760245818,26.5148017023,-1.91609034906,-21.0184237601,           13P   3254
26.5379703763,-1.89715237934,-21.0469281677,26.5531902614,            13P   3255
-1.88853892842,-21.0618494836,26.5595674261,-2.97192092214,           13P   3256
-20.0757968398,26.0545046379,-2.96009832802,-20.0810780327,           13P   3257
26.0570247275,-2.92784098073,-20.0994847716,26.0621312079,            13P   3258
-2.88006408185,-20.1280079132,26.069591814,-2.83281994239,            13P   3259
-20.1572856731,26.0773962153,-2.78630970495,-20.1874778348,           13P   3260
26.0859036709,-2.7407161257,-20.2186728661,26.0954920751,             13P   3261
-2.69614742054,-20.2508503553,26.1064747781,-2.65256030209,           13P   3262
-20.2838616872,26.1188553067,-2.60989841652,-20.3175512562,           13P   3263
26.1326058201,-2.56795588182,-20.3517022138,26.1474575307,            13P   3264
-2.52649870253,-20.3861129228,26.1631028941,-2.48538372979,           13P   3265
-20.4206616818,26.179380518,-2.44444441079,-20.4552245632,            13P   3266
26.1961060915,-2.40366169434,-20.4897876289,26.2132221533,            13P   3267
-2.36316028529,-20.5244306231,26.2307990941,-2.32321753949,           13P   3268
-20.5593310056,26.2490554812,-2.28424898739,-20.5947323798,           13P   3269
26.2683336628,-2.24660007326,-20.6308131524,26.288879507,             13P   3270
-2.21041081791,-20.6676330016,26.310715798,-2.17549623032,            13P   3271
-20.7050973777,26.3335457434,-2.14168741518,-20.7431654855,           13P   3272
26.357068843,-2.10877987,-20.7818354881,26.3809508176,                13P   3273
-2.07656702658,-20.8210740714,26.4048899319,-2.04491863466,           13P   3274
-20.8608444083,26.4286760191,-2.01387505747,-20.9011844496,           13P   3275
26.4522774664,-1.98351747709,-20.942159513,26.4757052892,             13P   3276
-1.95385280522,-20.9837112264,26.4990142527,-1.92482747926,           13P   3277
-21.0257195087,26.5222618488,-1.90579383101,-21.0539498814,           13P   3278
26.5376387851,-1.89727529726,-21.0687339021,26.5438703551,            13P   3279
-2.97811505595,-20.0867159896,26.0467004673,-2.96640015121,           13P   3280
-20.0920320351,26.0491247162,-2.93433980639,-20.1105825248,           13P   3281
26.0539062409,-2.88688407265,-20.1392463387,26.0609228393,            13P   3282
-2.83996668049,-20.168659143,26.0683357901,-2.79376493082,            13P   3283
-20.1989560142,26.076466611,-2.74843941374,-20.2302062804,            13P   3284
26.0856599095,-2.70409500088,-20.2623928949,26.0962278695,            13P   3285
-2.66067856448,-20.2953646533,26.1081603504,-2.61814110456,           13P   3286
-20.328975008,26.1214376495,-2.57633683195,-20.3630505875,            13P   3287
26.1358712094,-2.53503130219,-20.3973916609,26.1511446106,            13P   3288
-2.49407800696,-20.4318728938,26.1670873909,-2.45331141415,           13P   3289
-20.4663681724,26.1835167217,-2.41268347312,-20.5008446545,           13P   3290
26.2003388389,-2.37231140105,-20.535377678,26.2176156437,             13P   3291
-2.33243947223,-20.5701291516,26.2355310692,-2.29347580082,           13P   3292
-20.6053417433,26.2544266504,-2.25577992076,-20.6412027685,           13P   3293
26.2745713695,-2.21952332141,-20.6777834182,26.2960295948,            13P   3294
-2.18455368511,-20.7149987623,26.3185436441,-2.15067019588,           13P   3295
-20.7527923669,26.3417866051,-2.11768174997,-20.7911664374,           13P   3296
26.3654310007,-2.08543178183,-20.8301049114,26.3892122959,            13P   3297
-2.05377095798,-20.8695620145,26.4129062479,-2.02270393369,           13P   3298
-20.9095633092,26.4364537381,-1.99232791705,-20.9501801861,           13P   3299
26.4598773564,-1.96265038385,-20.9913553499,26.483229832,             13P   3300
-1.93360199248,-21.0329651959,26.506550849,-1.91445483984,            13P   3301
-21.0609014084,26.5221079237,-1.9060499947,-21.075548987,             13P   3302
26.5281827286,-2.98418435128,-20.0976927973,26.0388855812,            13P   3303
-2.97257848476,-20.1030383156,26.041214218,-2.94077086222,            13P   3304
-20.1217153205,26.0456788375,-2.89365577717,-20.1505283367,           13P   3305
26.0522786433,-2.84707781314,-20.1800784089,26.0593128936,            13P   3306
-2.80119081353,-20.2104768103,26.067067565,-2.75613137966,            13P   3307
-20.2417720937,26.0758511626,-2.71200965419,-20.2739576321,           13P   3308
26.0859899555,-2.66877867244,-20.3068924075,26.0974867412,            13P   3309
-2.62637740514,-20.3404251399,26.1102996776,-2.58471171458,           13P   3310
-20.374419752,26.1243078818,-2.54356316357,-20.4086889686,            13P   3311
26.1392093354,-2.50277144715,-20.4430973244,26.1548107032,            13P   3312
-2.46218026227,-20.4775212909,26.1709408582,-2.42171842222,           13P   3313
-20.5119123096,26.1874764372,-2.38149011031,-20.5463378854,           13P   3314
26.2044634581,-2.34171677716,-20.5809502604,26.2220627799,            13P   3315
-2.30278390288,-20.6159830949,26.2405979585,-2.26504445967,           13P   3316
-20.6516209505,26.260338549,-2.22871667505,-20.6879538616,            13P   3317
26.2814066546,-2.1937015425,-20.7249173971,26.3036048971,             13P   3318
-2.15976359935,-20.7624391072,26.3265781209,-2.12669052575,           13P   3319
-20.8005113519,26.3499767896,-2.09437241829,-20.8391336867,           13P   3320
26.3735712702,-2.06268466601,-20.8782677548,26.3971580606,            13P   3321
-2.03159418101,-20.9179253263,26.420648863,-2.00119179031,            13P   3322
-20.958174542,26.4440607706,-1.97149583773,-20.9989639333,            13P   3323
26.4674516365,-1.94242096276,-21.0401688475,26.4908434469,            13P   3324
-1.92317544173,-21.0677773061,26.5065867835,-1.91489186553,           13P   3325
-21.0822851314,26.5125035658,-2.99012768954,-20.108744372,            13P   3326
26.0310792064,-2.97863432145,-20.1141166667,26.0333048976,            13P   3327
-2.94713073044,-20.1328990585,26.0374685286,-2.90037593792,           13P   3328
-20.1618680207,26.0436735523,-2.8541436588,-20.1915491889,            13P   3329
26.050324897,-2.80857546864,-20.2220417798,26.057696971,              13P   3330
-2.76378859895,-20.253378004,26.0660707832,-2.71989508732,            13P   3331
-20.2855576337,26.0757779918,-2.67686488882,-20.3184576315,           13P   3332
26.0868510162,-2.63461913139,-20.3519180743,26.0992172312,            13P   3333
-2.59309595653,-20.385826931,26.1127954744,-2.55210897932,            13P   3334
-20.4200200115,26.1273217444,-2.51147810818,-20.4543482095,           13P   3335
26.1425723822,-2.47105980227,-20.4886925701,26.1583922881,            13P   3336
-2.43077036601,-20.5229949776,26.1746413513,-2.39069503078,           13P   3337
-20.5573112121,26.1913415638,-2.35104360177,-20.5917898566,           13P   3338
26.2086429762,-2.31217317306,-20.6266522234,26.2268438424,            13P   3339
-2.27441725528,-20.6620735564,26.2462001468,-2.23802428487,           13P   3340
-20.6981557733,26.2668760914,-2.2029515112,-20.7348567669,            13P   3341
26.2887391735,-2.16896064577,-20.7721012224,26.3114358605,            13P   3342
-2.13580445146,-20.8098664038,26.3345833613,-2.10339410944,           13P   3343
-20.8481579339,26.3579660736,-2.0716619583,-20.8869567832,            13P   3344
26.3814270592,-2.04055024504,-20.9262648674,26.4048588643,            13P   3345
-2.01012078518,-20.9661381671,26.428255965,-1.98040441811,            13P   3346
-21.006532175,26.4516824148,-1.95130143243,-21.0473229227,            13P   3347
26.4751442722,-1.93199567257,-21.0745721317,26.4910644712,            13P   3348
-1.92382975453,-21.088932728,26.4968318859,-2.9959439521,             13P   3349
-20.1198878229,26.02330057,-2.98456865406,-20.1252868808,             13P   3350
26.0254084197,-2.95338916844,-20.1441650557,26.0292954398,            13P   3351
-2.90701661382,-20.1732939024,26.0351219171,-2.86113968919,           13P   3352
-20.2030990823,26.0413856505,-2.81589938968,-20.2336793847,           13P   3353
26.0483726349,-2.77140327295,-20.2650599419,26.0563541556,            13P   3354
-2.72775167157,-20.2972336392,26.0656385303,-2.68493305236,           13P   3355
-20.3300953203,26.0762886193,-2.64286084681,-20.3634843646,           13P   3356
26.0882186201,-2.60148548801,-20.3972995082,26.101358734,             13P   3357
-2.56066341748,-20.4314070452,26.1154995785,-2.52019857319,           13P   3358
-20.465646931,26.1303927657,-2.4799552188,-20.4999018676,             13P   3359
26.1458926685,-2.43984598698,-20.5341092754,26.161853149,             13P   3360
-2.39993315945,-20.5683102347,26.1782662516,-2.36042017397,           13P   3361
-20.6026520871,26.195276395,-2.32164006761,-20.6373460701,            13P   3362
26.2131607236,-2.28390679435,-20.6725592983,26.2321619218,            13P   3363
-2.24746615049,-20.70839132,26.2524536327,-2.21231162852,             13P   3364
-20.744812848,26.2739501244,-2.17824912595,-20.7817643316,            13P   3365
26.2963437017,-2.14501435782,-20.8192149507,26.319234239,             13P   3366
-2.11250905413,-20.8571654437,26.3423947097,-2.0807213746,            13P   3367
-20.8956157276,26.3657140183,-2.04959431662,-20.9345658374,           13P   3368
26.3890856314,-2.01914933052,-20.9740548117,26.4124730179,            13P   3369
-1.98941739782,-21.0140414696,26.4359369021,-1.96028310273,           13P   3370
-21.0544028456,26.4594663867,-1.94095556826,-21.0812804427,           13P   3371
26.4755300933,-1.93289250647,-21.0954821699,26.4811667081,            13P   3372
-3.00166129726,-20.1311256994,26.0155790224,-2.99040763068,           13P   3373
-20.1365515167,26.0175602336,-2.95952134569,-20.1555431575,           13P   3374
26.0211817919,-2.9135509387,-20.1848305512,26.0266352223,             13P   3375
-2.86804686484,-20.2147569377,26.0325164237,-2.82315154703,           13P   3376
-20.2454220909,26.0391249119,-2.77897155257,-20.2768527271,           13P   3377
26.0467386365,-2.73558047555,-20.3090208653,26.0556120369,            13P   3378
-2.69297882165,-20.3418330048,26.0658262454,-2.65109206318,           13P   3379
-20.3751430473,26.0773159194,-2.60987102904,-20.4088531164,           13P   3380
26.0900063185,-2.56921979091,-20.442863579,26.1037505704,             13P   3381
-2.52893468569,-20.4770089926,26.1182871198,-2.4888760686,            13P   3382
-20.5111663683,26.1334639936,-2.44896008613,-20.5452724213,           13P   3383
26.1491375116,-2.40922400887,-20.5793516168,26.1652663042,            13P   3384
-2.36986144237,-20.6135476712,26.1819842163,-2.33118880995,           13P   3385
-20.6480661077,26.1995554951,-2.29350963653,-20.6830723723,           13P   3386
26.2182204034,-2.25704386058,-20.7186536719,26.2381385482,            13P   3387
-2.2217951818,-20.7547814235,26.2592462268,-2.18763856645,            13P   3388
-20.7914210829,26.2813054271,-2.15433364844,-20.8285493042,           13P   3389
26.3039349148,-2.12175062598,-20.8661539623,26.3268774614,            13P   3390
-2.08990470889,-20.904242999,26.3500446925,-2.05877021241,            13P   3391
-20.9428241245,26.3733558108,-2.02832985906,-20.981919245,            13P   3392
26.3967449764,-1.99859042786,-21.0214834286,26.4202501148,            13P   3393
-1.96941977499,-21.0613960377,26.4438408089,-1.95004561984,           13P   3394
-21.0879146953,26.4600148375,-1.94208011366,-21.1019507699,           13P   3395
26.4655286653,-3.00730788332,-20.1424605509,26.007943914,             13P   3396
-2.99617739941,-20.1479131331,26.0097957889,-2.96554666148,           13P   3397
-20.1670300128,26.0131404223,-2.9199869972,-20.1964649858,            13P   3398
26.0182051389,-2.87487439052,-20.2265114641,26.0237117246,            13P   3399
-2.83034502932,-20.2572620305,26.0299550865,-2.78650414427,           13P   3400
-20.28874499,26.0372185975,-2.74339449527,-20.3209079122,             13P   3401
26.0456944096,-2.70101987491,-20.3536620088,26.0554668383,            13P   3402
-2.65933115509,-20.3868862104,26.0665139316,-2.6182726685,            13P   3403
-20.4204820534,26.0787470642,-2.57779127242,-20.4543806754,           13P   3404
26.0920753628,-2.537693235,-20.4884225906,26.1062487983,              13P   3405
-2.49782810244,-20.5224746598,26.1210993612,-2.45811982862,           13P   3406
-20.5564749963,26.1364905187,-2.41858234684,-20.5904318843,           13P   3407
26.1523487403,-2.37938724342,-20.6244781811,26.1687819054,            13P   3408
-2.34083227239,-20.658812685,26.186038463,-2.30322033943,             13P   3409
-20.6936052536,26.2043677021,-2.26674701539,-20.7289322742,           13P   3410
26.2239175836,-2.23140942562,-20.7647585883,26.244630582,             13P   3411
-2.19714390881,-20.8010708895,26.2663314769,-2.16377347013,           13P   3412
-20.837868364,26.2886931675,-2.13113935996,-20.8751270457,            13P   3413
26.3114303051,-2.09924348376,-20.9128476292,26.3344442042,            13P   3414
-2.06810177395,-20.9510477514,26.3576887799,-2.03767807263,           13P   3415
-20.9897379487,26.3810849922,-2.0079385998,-21.0288647666,            13P   3416
26.4046346534,-1.97873399705,-21.0683110742,26.4282853711,            13P   3417
-1.95925631838,-21.0944873456,26.4445498918,-1.95139256842,           13P   3418
-21.1083558412,26.4499383907,-3.01291186855,-20.1538949267,           13P   3419
26.0004245953,-3.00190410834,-20.1593742888,26.0021505347,            13P   3420
-2.97150755584,-20.178614679,26.0051906821,-2.92635817973,            13P   3421
-20.2081793947,26.0098357797,-2.88165184226,-20.2383438211,           13P   3422
26.0149717492,-2.83750583358,-20.269180143,26.0208604877,             13P   3423
-2.79401813569,-20.3007119424,26.0277773118,-2.75120970005,           13P   3424
-20.3328709884,26.0358697993,-2.70907627308,-20.3655645662,           13P   3425
26.0452056291,-2.66759575077,-20.3986975202,26.0558084625,            13P   3426
-2.62670908544,-20.4321737579,26.0675823584,-2.58639085015,           13P   3427
-20.4659451117,26.0804709271,-2.54647778289,-20.4998713043,           13P   3428
26.0942651612,-2.50681040123,-20.5338101315,26.1087831241,            13P   3429
-2.46731910479,-20.5677000117,26.1238927634,-2.42800220717,           13P   3430
-20.6015372994,26.1394974333,-2.38899953855,-20.6354382488,           13P   3431
26.155666592,-2.35057644205,-20.6695871847,26.1726158659,             13P   3432
-2.3130319533,-20.704156523,26.1905995074,-2.27655653633,             13P   3433
-20.7392214249,26.209775306,-2.24114879535,-20.7747446193,            13P   3434
26.2301011618,-2.20678004787,-20.8107234642,26.2514394916,            13P   3435
-2.17334527034,-20.8471828284,26.2735250049,-2.1406819723,            13P   3436
-20.8840962851,26.2960665102,-2.10874739769,-20.9214454543,           13P   3437
26.3189293225,-2.07758172833,-20.9592502281,26.3420885629,            13P   3438
-2.04716473032,-20.9975202463,26.3654801215,-2.017427096,             13P   3439
-21.0361952397,26.3890731212,-1.98820348747,-21.0751627996,           13P   3440
26.4127923155,-1.96857815491,-21.10101085,26.429166444,               13P   3441
-1.96082986305,-21.1147146967,26.4344165172,-3.01850141126,           13P   3442
-20.1654313764,25.9930504167,-3.00761390555,-20.1709375424,           13P   3443
25.9946599205,-2.9774566287,-20.1902872997,25.9973592443,             13P   3444
-2.93271069603,-20.2199616871,26.0015471191,-2.88841489329,           13P   3445
-20.2502355293,26.0063004694,-2.84466057734,-20.2811536209,           13P   3446
26.0118331647,-2.80153149407,-20.3127272487,26.0183963935,            13P   3447
-2.75903936282,-20.3448838471,26.0261172084,-2.71716518502,           13P   3448
-20.3775217164,26.0350343761,-2.67590409172,-20.4105633378,           13P   3449
26.0451989101,-2.6352031002,-20.4439223234,26.0565238184,             13P   3450
-2.59504261939,-20.4775564568,26.0689554749,-2.55530605488,           13P   3451
-20.5113549289,26.0823498941,-2.51583493396,-20.5451731167,           13P   3452
26.0965253537,-2.47655966951,-20.5789457898,26.1113450935,            13P   3453
-2.43747253593,-20.6126629084,26.1267009754,-2.39868098483,           13P   3454
-20.6464235207,26.1426227392,-2.36040953434,-20.6803925354,           13P   3455
26.159282356,-2.32293693283,-20.714735524,26.1769188896,              13P   3456
-2.28646442802,-20.749533797,26.1957171061,-2.25101518134,            13P   3457
-20.7847594917,26.2156750713,-2.21656582389,-20.8204092223,           13P   3458
26.2366644308,-2.18305849371,-20.8565234783,26.2584592143,            13P   3459
-2.15036308412,-20.8930867208,26.2807952884,-2.11838944524,           13P   3460
-20.9300603761,26.3035006006,-2.08717227186,-20.9674551973,           13P   3461
26.3265476446,-2.05673530509,-21.005288258,26.3499099795,             13P   3462
-2.02699352752,-21.0434989611,26.3735389535,-1.99777029947,           13P   3463
-21.0819819053,26.3973386956,-1.9780016205,-21.1074976645,            13P   3464
26.4138956819,-1.97039198987,-21.1210446495,26.4189836779,            13P   3465
-3.0240471217,-20.1770640592,25.985794516,-3.01328056552,             13P   3466
-20.1825968634,25.987292804,-2.98340788061,-20.2020426108,            13P   3467
25.989650656,-2.93906874626,-20.2318186719,25.9933676687,             13P   3468
-2.8951833489,-20.2621897423,25.9977176501,-2.85182394648,            13P   3469
-20.2931814749,26.0028836544,-2.80905474413,-20.3247873485,           13P   3470
26.009080256,-2.76688829822,-20.3569391644,26.0164322879,             13P   3471
-2.72529300493,-20.3895283935,26.0249531751,-2.68426254856,           13P   3472
-20.4224796592,26.0346867616,-2.64376211266,-20.4557246168,           13P   3473
26.0455743607,-2.60376566161,-20.4892188039,26.0575476974,            13P   3474
-2.56420567641,-20.5228827838,26.0705326111,-2.52493435294,           13P   3475
-20.5565763658,26.0843621262,-2.48587028979,-20.5902235597,           13P   3476
26.098878767,-2.44700539022,-20.6238111294,26.1139696986,             13P   3477
-2.40842519415,-20.6574264963,26.1296375896,-2.37031878246,           13P   3478
-20.6912177471,26.1460167782,-2.33293205353,-20.7253361779,           13P   3479
26.1633150969,-2.29647478951,-20.7598674361,26.1817404194,            13P   3480
-2.26101111268,-20.7948011414,26.2013483226,-2.22651120575,           13P   3481
-20.8301291558,26.2220090515,-2.1929267066,-20.8658928013,            13P   3482
26.2435017375,-2.16017778252,-20.9020938705,26.265606333,             13P   3483
-2.12815485821,-20.9386837311,26.2881384935,-2.09686580136,           13P   3484
-20.9756562719,26.3110509451,-2.0663800545,-21.013035626,             13P   3485
26.3343568849,-2.03661997925,-21.0507678758,26.3580086543,            13P   3486
-2.00740373317,-21.0887564608,26.3818951613,-1.98754121434,           13P   3487
-21.1138989638,26.3986821835,-1.98007932265,-21.1272866374,           13P   3488
26.4036011226,-3.02951961011,-20.1887871343,25.9786300308,            13P   3489
-3.01887786273,-20.194346221,25.9800180426,-2.98934324788,            13P   3490
-20.2138805513,25.9820531567,-2.94542793635,-20.2437629899,           13P   3491
25.9853128006,-2.90195613192,-20.2742202366,25.9892417264,            13P   3492
-2.85899575723,-20.3052757,25.9940280108,-2.81659055129,              13P   3493
-20.3369045834,25.9998473134,-2.77475582313,-20.3690444997,           13P   3494
26.0068244545,-2.73345595611,-20.4015874158,26.0149630959,            13P   3495
-2.69266790752,-20.4344471412,26.024271062,-2.65238298108,            13P   3496
-20.4675781572,26.03472939,-2.6125719549,-20.5009362354,              13P   3497
26.0462609344,-2.57320519817,-20.5344664932,26.0588459111,            13P   3498
-2.53414953243,-20.5680366308,26.0723395167,-2.49529864,              13P   3499
-20.6015521774,26.0865462976,-2.45663974338,-20.6349940582,           13P   3500
26.1013427669,-2.41825219649,-20.6684465515,26.1167240658,            13P   3501
-2.38030999913,-20.7020518365,26.1328117058,-2.34302721956,           13P   3502
-20.7359468346,26.1497824643,-2.30660571801,-20.7702127303,           13P   3503
26.1678469709,-2.2711443031,-20.8048536472,26.1871109979,             13P   3504
-2.23661726743,-20.8398614528,26.2074554677,-2.20296283584,           13P   3505
-20.8752695802,26.2286445458,-2.17013876621,-20.9110923381,           13P   3506
26.2504912493,-2.13805619378,-20.9472860101,26.2728344258,            13P   3507
-2.10668963118,-20.9838256991,26.2956017556,-2.07613102353,           13P   3508
-21.0207339869,26.3188274446,-2.04633050228,-21.0579692915,           13P   3509
26.3424823769,-2.01711058786,-21.0954460902,26.3664497412,            13P   3510
-1.99721143562,-21.1201659225,26.3834705267,-1.98989223514,           13P   3511
-21.133381598,26.3882301015,-3.03488948675,-20.2005947612,            13P   3512
25.9715300991,-3.02437957164,-20.2061795848,25.972804494,             13P   3513
-2.99521467586,-20.2258054378,25.9745409581,-2.95175352073,           13P   3514
-20.2558068064,25.9773763132,-2.9087104495,-20.286346028,             13P   3515
25.980883394,-2.86616048911,-20.3174569301,25.9852827484,             13P   3516
-2.82413117098,-20.3491016391,25.9907214336,-2.78263362692,           13P   3517
-20.3812172501,25.9973092732,-2.7416412496,-20.4137070971,            13P   3518
26.0050642522,-2.70111233723,-20.4464724745,26.0139538288,            13P   3519
-2.66105838859,-20.4794852264,26.0239864011,-2.62145840891,           13P   3520
-20.5127090144,26.0350938133,-2.58230528884,-20.5461036081,           13P   3521
26.0472883563,-2.5434864081,-20.5795491817,26.0604575343,             13P   3522
-2.50486584178,-20.612930692,26.074362413,-2.46640960379,             13P   3523
-20.6462136071,26.0888468316,-2.42819658809,-20.6794816822,           13P   3524
26.1039051289,-2.39041015841,-20.7128842392,26.1196760796,            13P   3525
-2.35324949826,-20.746552253,26.1363252822,-2.31689091722,            13P   3526
-20.7805532409,26.1540448269,-2.28143782581,-20.8148913787,           13P   3527
26.1729576007,-2.24688779723,-20.8495660712,26.1929766985,            13P   3528
-2.21317429676,-20.8846065621,26.2138623291,-2.1802674164,            13P   3529
-20.920030639,26.2354373211,-2.14811982276,-20.9558082091,            13P   3530
26.2575813068,-2.11668595257,-20.9919012607,26.2802076076,            13P   3531
-2.08604734271,-21.0283197351,26.303343532,-2.05618204176,            13P   3532
-21.0650337319,26.3269795354,-2.02692870738,-21.1019717896,           13P   3533
26.351004302,-2.00702678354,-21.1262497152,26.3682052894,             13P   3534
-1.99983110112,-21.1392704692,26.3728318643,-3.04012736187,           13P   3535
-20.212481099,25.9644678584,-3.02975946673,-20.2180909241,            13P   3536
25.9656210159,-3.00096274031,-20.2378318658,25.967098081,             13P   3537
-2.95799439408,-20.2679653587,25.9695465702,-2.91540717615,           13P   3538
-20.2985870441,25.972643881,-2.8732864172,-20.3297443041,             13P   3539
25.9766505176,-2.83165301801,-20.3613968844,25.9817082965,            13P   3540
-2.79050601956,-20.3934748799,25.98789633,-2.74983493782,             13P   3541
-20.4258989078,25.995259475,-2.70958776271,-20.4585647455,            13P   3542
26.0037396857,-2.66978176113,-20.491450007,26.0133459195,             13P   3543
-2.63041680042,-20.5245346701,26.024038889,-2.59149372699,            13P   3544
-20.5577835605,26.0358415535,-2.55292413778,-20.5910916283,           13P   3545
26.0486794393,-2.51455451943,-20.6243317018,26.0622880905,            13P   3546
-2.47631984508,-20.6574488098,26.0764658971,-2.43828808096,           13P   3547
-20.6905199071,26.0911917843,-2.40065299337,-20.7237009129,           13P   3548
26.1066217895,-2.36362240894,-20.7571279922,26.122938527,             13P   3549
-2.32734983361,-20.790855807,26.1403188135,-2.29191605317,            13P   3550
-20.8248757038,26.1588733526,-2.2573449047,-20.8591947348,            13P   3551
26.1785523868,-2.22359038937,-20.8938475389,26.1991399187,            13P   3552
-2.19061452563,-20.9288483094,26.2204494237,-2.15840320604,           13P   3553
-20.9641793089,26.2423919466,-2.12691935007,-20.9998014546,           13P   3554
26.2648896782,-2.09621124513,-21.0357061182,26.2879420847,            13P   3555
-2.06626007322,-21.0718674911,26.3115386147,-2.03692517425,           13P   3556
-21.1082299545,26.3355775809,-2.01700175729,-21.1321015165,           13P   3557
26.3528310497,-2.00989629435,-21.1448941886,26.3573676612,            13P   3558
-3.04526974853,-20.224453102,25.9574839373,-3.03504959163,            13P   3559
-20.2300885874,25.9585125022,-3.00659320384,-20.2499608084,           13P   3560
25.9597355169,-2.96414659613,-20.2802281534,25.9618099943,            13P   3561
-2.9220445047,-20.3109343106,25.964513017,-2.88037370656,             13P   3562
-20.3421300875,25.9681233507,-2.83915779186,-20.3737828383,           13P   3563
25.9728005558,-2.79838087143,-20.4058142816,25.9785888545,            13P   3564
-2.75804392415,-20.4381581548,25.985549283,-2.71810036851,            13P   3565
-20.4707178805,25.9936273304,-2.67856158783,-20.5034682359,           13P   3566
26.002811488,-2.63945237774,-20.536407942,26.0130971316,              13P   3567
-2.60077244285,-20.5695005887,26.0245044989,-2.56245187404,           13P   3568
-20.6026514153,26.036987984,-2.52434267498,-20.6357361169,            13P   3569
26.0502911355,-2.4863550261,-20.6686843378,26.0641766211,             13P   3570
-2.44853079373,-20.7015578465,26.0785873006,-2.4110532065,            13P   3571
-20.734506257,26.09366785,-2.37414859315,-20.7676742583,              13P   3572
26.1096290501,-2.33797035057,-20.8011143453,26.1266599168,            13P   3573
-2.30257263663,-20.8348029984,26.1448557831,-2.26798872814,           13P   3574
-20.8687463682,26.164187445,-2.23421213753,-20.9029911502,            13P   3575
26.1844837934,-2.20119437155,-20.9375475942,26.2055472419,            13P   3576
-2.16892630701,-20.9724014847,26.227292511,-2.13740350063,            13P   3577
-21.0075233406,26.2496700665,-2.10664395905,-21.0428897857,           13P   3578
26.2726520949,-2.07660590697,-21.0784720218,26.2962039294,            13P   3579
-2.04715235848,-21.1142262694,26.3202184527,-2.02712105971,           13P   3580
-21.1377340534,26.3374601042,-2.02010045151,-21.1502910547,           13P   3581
26.3419098109,-3.05035315979,-20.2365177242,25.9506189643,            13P   3582
-3.04028198998,-20.2421809235,25.9515238473,-3.0121635569,            13P   3583
-20.2621817246,25.9524803117,-2.97025098698,-20.2925704987,           13P   3584
25.9541598073,-2.92865484095,-20.3233589395,25.9564734848,            13P   3585
-2.88745110117,-20.354587399,25.9596867834,-2.84666938517,            13P   3586
-20.3862337756,25.9639836282,-2.80628282548,-20.4182158156,           13P   3587
25.9693827623,-2.76629285631,-20.4504706348,25.9759378574,            13P   3588
-2.72667177043,-20.4829203486,25.9836226426,-2.68742138052,           13P   3589
-20.5155345552,25.9923986863,-2.64858553775,-20.5483261433,           13P   3590
26.0022853874,-2.61016235136,-20.5812573071,26.0133006871,            13P   3591
-2.57208473054,-20.6142330685,26.0254041499,-2.53422635214,           13P   3592
-20.6471422281,26.0383708478,-2.49649274778,-20.6799120216,           13P   3593
26.0519571506,-2.45889847996,-20.7125887243,26.0660682513,            13P   3594
-2.42159687949,-20.7453041982,26.0808108092,-2.38481900833,           13P   3595
-20.7782031836,26.096404953,-2.34873496856,-20.8113435388,            13P   3596
26.1130719296,-2.31339108229,-20.8446946855,26.1309138417,            13P   3597
-2.27880890069,-20.8782516038,26.1498998299,-2.2450173131,            13P   3598
-20.9120715542,26.1699007359,-2.21197755573,-20.9461694696,           13P   3599
26.1907289548,-2.17966701096,-20.9805286097,26.212284891,             13P   3600
-2.14810928615,-21.0151283842,26.2345417775,-2.11731072106,           13P   3601
-21.0499379387,26.2574600303,-2.08719983959,-21.0849227218,           13P   3602
26.280975055,-2.05761823774,-21.1200424252,26.3049533841,             13P   3603
-2.03736939363,-21.1431600527,26.3222047494,-2.03045620932,           13P   3604
-21.1554993658,26.3265306324,-3.05541410873,-20.2486819199,           13P   3605
25.9439135678,-3.04548870543,-20.2543762809,25.9446999451,            13P   3606
-3.01772779076,-20.2744845866,25.945357075,-2.97634932324,            13P   3607
-20.3049732128,25.9465982463,-2.93527040054,-20.3358364496,           13P   3608
25.9485142502,-2.89454846361,-20.3670958012,25.951336663,             13P   3609
-2.85421231772,-20.3987312482,25.9552539512,-2.81423343461,           13P   3610
-20.4306649731,25.9602788507,-2.77460356335,-20.4628286915,           13P   3611
25.9664361425,-2.73531830213,-20.4951662291,25.973734621,             13P   3612
-2.69637871757,-20.5276489487,25.9821249522,-2.65783627758,           13P   3613
-20.5602957561,25.9916306178,-2.61968922589,-20.5930687857,           13P   3614
26.0022707132,-2.58185627151,-20.6258617477,26.0139845724,            13P   3615
-2.54422708845,-20.6585733174,26.0265713377,-2.50672722139,           13P   3616
-20.6911440828,26.0398180546,-2.46936309002,-20.7236161382,           13P   3617
26.0536187683,-2.43225608783,-20.7561022847,26.0680383382,            13P   3618
-2.3956174084,-20.7887341379,26.0832732265,-2.35962974349,            13P   3619
-20.8215714051,26.0995701176,-2.32435697399,-20.8545854098,           13P   3620
26.1170662725,-2.28980018123,-20.8877549991,26.1357201033,            13P   3621
-2.2559957704,-20.9211388071,26.1554169206,-2.22293926522,            13P   3622
-20.9547675741,26.1760053393,-2.1905980063,-20.9886234268,            13P   3623
26.1973752839,-2.15899649162,-21.0226850286,26.2194974317,            13P   3624
-2.12814954772,-21.0569205598,26.2423384486,-2.09797450742,           13P   3625
-21.0912931706,26.2658204379,-2.06828408515,-21.1257607575,           13P   3626
26.2897776999,-2.0477314619,-21.1483922413,26.3071772822,             13P   3627
-2.04097620444,-21.1605574201,26.3113024445,-3.0604891084,            13P   3628
-20.2609526432,25.9374083764,-3.05070178161,-20.2666830081,           13P   3629
25.9380856899,-3.02332073913,-20.2868582632,25.9383748536,            13P   3630
-2.98247504617,-20.3174284596,25.9391414006,-2.94191765987,           13P   3631
-20.3483556484,25.940642133,-2.90168837472,-20.3796446632,            13P   3632
25.9430784768,-2.86180556325,-20.4112667946,25.946617968,             13P   3633
-2.82224639329,-20.4431540566,25.9512805799,-2.78299044704,           13P   3634
-20.4752306009,25.9570564912,-2.74405139351,-20.5074570578,           13P   3635
25.9639775167,-2.70544097423,-20.5398151104,25.9720039874,            13P   3636
-2.66720613049,-20.5723212338,25.9811424791,-2.62934890509,           13P   3637
-20.6049398056,25.9914189736,-2.59177123224,-20.6375513978,           13P   3638
26.0027496142,-2.55435985676,-20.6700534011,26.0149311604,            13P   3639
-2.51706629273,-20.7024048188,26.0277919954,-2.47991436222,           13P   3640
-20.7346582374,26.0412504536,-2.44300926111,-20.7669160103,           13P   3641
26.0553498835,-2.4065274178,-20.7992895171,26.0702428186,             13P   3642
-2.37064328758,-20.8318285475,26.0861733924,-2.33544730037,           13P   3643
-20.864505929,26.103322059,-2.30093395198,-20.8972891816,             13P   3644
26.1216529584,-2.26712401494,-20.93023248,26.141043382,               13P   3645
-2.23405039651,-20.9633856403,26.1613823572,-2.20168556927,           13P   3646
-20.9967343133,26.1825646976,-2.17003127917,-21.0302477834,           13P   3647
26.2045370705,-2.13911363078,-21.0638943123,26.2272755435,            13P   3648
-2.10886832176,-21.097641457,26.2507156588,-2.07909756682,            13P   3649
-21.1314464185,26.2746757444,-2.05819196735,-21.1534433463,           13P   3650
26.292489999,-2.05167307358,-21.165503516,26.2962975663,              13P   3651
-3.06558183003,-20.2732793082,25.931016105,-3.05593523303,            13P   3652
-20.2790451481,25.9315883957,-3.02895233979,-20.2992830911,           13P   3653
25.9315103411,-2.98865050703,-20.3299359469,25.9318110082,            13P   3654
-2.94861934807,-20.3609205734,25.9328870327,-2.90888894967,           13P   3655
-20.3922364962,25.9349352121,-2.86946280804,-20.4238433766,           13P   3656
25.9380947033,-2.83032590953,-20.4556821127,25.9423925544,            13P   3657
-2.79145363581,-20.4876759684,25.9478004551,-2.75286720818,           13P   3658
-20.5197933841,25.9543508087,-2.71459600193,-20.5520307228,           13P   3659
25.9620252984,-2.67667573612,-20.5843980578,25.970802787,             13P   3660
-2.63910903635,-20.6168597458,25.9807096226,-2.60179316507,           13P   3661
-20.6492912268,25.9916594014,-2.5646054963,-20.6815850876,            13P   3662
26.003439235,-2.52750947263,-20.7137118655,26.0158991894,             13P   3663
-2.49055302689,-20.7457374758,26.028989609,-2.45384460313,            13P   3664
-20.7777633343,26.0427576093,-2.41753097626,-20.8098838377,           13P   3665
26.0573181671,-2.38176391601,-20.8421316215,26.0728936901,            13P   3666
-2.34664438445,-20.8744722214,26.0896881468,-2.3121784137,            13P   3667
-20.9068696793,26.1076938171,-2.2783745825,-20.9393761885,            13P   3668
26.1267842276,-2.24528174401,-20.9720517644,26.1468652361,            13P   3669
-2.21289279035,-21.0048895644,26.1678518932,-2.18118625818,           13P   3670
-21.0378498528,26.189668003,-2.15018138272,-21.0708967142,            13P   3671
26.2122837356,-2.11984302891,-21.1040050106,26.2356587436,            13P   3672
-2.08999469809,-21.1371374076,26.2596233646,-2.06897886158,           13P   3673
-21.1585619635,26.2776233806,-2.06257298753,-21.1704799473,           13P   3674
26.2812866725,-3.07069594487,-20.2856113291,25.9246494686,            13P   3675
-3.0612030742,-20.2914067433,25.9251153768,-3.03462464465,            13P   3676
-20.3117420468,25.9247390573,-2.99489105965,-20.3424981696,           13P   3677
25.9246289535,-2.9553940904,-20.3735406451,25.9252852219,             13P   3678
-2.91616182426,-20.4048759761,25.9269282502,-2.8771888023,            13P   3679
-20.4364630273,25.9296940298,-2.83846701419,-20.4682465172,           13P   3680
25.9336084643,-2.79997977488,-20.5001581365,25.938648544,             13P   3681
-2.76174871295,-20.5321677571,25.9448310484,-2.72382418476,           13P   3682
-20.5642873432,25.9521630612,-2.68622665904,-20.5965193566,           13P   3683
25.9605902349,-2.64894473621,-20.6288186099,25.9701131844,            13P   3684
-2.61188504353,-20.6610655966,25.9806679737,-2.5749275177,            13P   3685
-20.6931558806,25.9920540314,-2.53803899893,-20.7250674911,           13P   3686
26.0041300269,-2.50127753091,-20.756869148,26.0168536594,             13P   3687
-2.46475857064,-20.7886601031,26.0302786405,-2.42861744723,           13P   3688
-20.8205271286,26.0445065598,-2.39298171845,-20.8524868152,           13P   3689
26.0597368943,-2.35793413697,-20.8844883757,26.0761661554,            13P   3690
-2.32350283235,-20.9164992854,26.0938307325,-2.28971307778,           13P   3691
-20.9485779775,26.1126294136,-2.25660033444,-20.9807784179,           13P   3692
26.1324493222,-2.22418175588,-21.01310061,26.1532290931,              13P   3693
-2.19243165459,-21.0455043258,26.174890258,-2.16134050266,            13P   3694
-21.0779460383,26.19737876,-2.130882869,-21.1104045742,               13P   3695
26.2206622403,-2.10093248435,-21.1428554124,26.2446087188,            13P   3696
-2.08032009619,-21.1639966889,26.2620579076,-2.07370211708,           13P   3697
-21.1756290078,26.266040438,-3.07412206437,-20.2938025231,            13P   3698
25.9203639443,-3.06474723782,-20.2996101388,25.9207544238,            13P   3699
-3.0384272865,-20.3200539625,25.920255043,-2.99908952609,             13P   3700
-20.3508965654,25.9199164838,-2.95995524012,-20.3819822979,           13P   3701
25.9203052091,-2.92105180791,-20.4133255269,25.9216643146,            13P   3702
-2.88237444658,-20.444895376,25.9241532888,-2.84392010893,            13P   3703
-20.4766361344,25.9277935374,-2.80568537344,-20.5084907709,           13P   3704
25.9325808026,-2.76769241166,-20.5404299899,25.9385207131,            13P   3705
-2.73000516613,-20.5724747064,25.9456346786,-2.69262973795,           13P   3706
-20.6046205311,25.9538397358,-2.65553530856,-20.6368096491,           13P   3707
25.9631016681,-2.61863724455,-20.6689287953,25.9733777041,            13P   3708
-2.58182819471,-20.700882566,25.9844953253,-2.54508276601,            13P   3709
-20.7326576537,25.9963265738,-2.50845843762,-20.7643183204,           13P   3710
26.0088194552,-2.47206848134,-20.7959557837,26.0220202694,            13P   3711
-2.4360463744,-20.8276541144,26.0360291545,-2.40050353097,            13P   3712
-20.859420792,26.0510314173,-2.36549682059,-20.8911929168,            13P   3713
26.06720644,-2.33107264873,-20.9229445999,26.0846276886,              13P   3714
-2.29729034293,-20.9547434559,26.1032328985,-2.26416660744,           13P   3715
-20.9866308648,26.122881937,-2.23172871931,-21.0186079208,            13P   3716
26.1435224402,-2.19995809341,-21.0506392179,26.1650855572,            13P   3717
-2.16881892585,-21.0826770639,26.1874956893,-2.13827037321,           13P   3718
-21.1146994173,26.2107065669,-2.10822793469,-21.1466931934,           13P   3719
26.2346183101,-2.08840244725,-21.1679963086,26.2508686764,            13P   3720
-2.08129179439,-21.1792716634,26.2555665044,-3.07572107814,           13P   3721
-20.2979500052,25.9182238118,-3.06635818075,-20.3037859957,           13P   3722
25.9185945735,-3.04007401902,-20.3242946715,25.9180559133,            13P   3723
-3.00079787873,-20.3552453908,25.9176590073,-2.96171045286,           13P   3724
-20.3864183175,25.9179675926,-2.92283171618,-20.4178230042,           13P   3725
25.919225221,-2.88415805024,-20.4494367169,25.9216174981,             13P   3726
-2.84569521159,-20.4812132359,25.9251660428,-2.80745464449,           13P   3727
-20.5131090886,25.9298845511,-2.76946354481,-20.5450948889,           13P   3728
25.9357789145,-2.73178272994,-20.577179337,25.9428697036,             13P   3729
-2.69440149332,-20.609341497,25.9510651053,-2.65727663998,            13P   3730
-20.6415220262,25.9602999719,-2.620329057,-20.6736261585,             13P   3731
25.9705130916,-2.58346467764,-20.7055680322,25.9815582441,            13P   3732
-2.54667912881,-20.7373475898,25.9933449527,-2.51003012382,           13P   3733
-20.7690182802,26.0058314957,-2.47362024262,-20.8006553547,           13P   3734
26.0190525251,-2.43757064159,-20.8323332222,26.0330899754,            13P   3735
-2.40198867782,-20.8640637211,26.048114137,-2.36693086918,            13P   3736
-20.8958061644,26.0642793405,-2.33244947138,-20.9275432772,           13P   3737
26.0816685668,-2.29861386914,-20.9593202486,26.1002761896,            13P   3738
-2.26543510743,-20.9911616354,26.1199703336,-2.23293693936,           13P   3739
-21.0230691055,26.140682634,-2.2011073696,-21.0550190842,             13P   3740
26.1623328587,-2.16991327237,-21.0869766709,26.1848302033,            13P   3741
-2.13929771785,-21.118920587,26.2081135284,-2.10917358261,            13P   3742
-21.1508347529,26.2320831104,-2.08933386539,-21.1722077275,           13P   3743
26.2483117888,-2.08272886202,-21.17979409,26.2536609854,0.,1.,        13P   3744
0.,1.;                                                                13P   3745
128,30,30,3,3,0,0,0,0,0,0.,0.,0.,0.,0.0357142857143,                  15P   3746
0.0714285714286,0.107142857143,0.142857142857,0.178571428571,         15P   3747
0.214285714286,0.25,0.285714285714,0.321428571429,                    15P   3748
0.357142857143,0.392857142857,0.428571428571,0.464285714286,0.5,      15P   3749
0.535714285714,0.571428571429,0.607142857143,0.642857142857,          15P   3750
0.678571428571,0.714285714286,0.75,0.785714285714,                    15P   3751
0.821428571429,0.857142857143,0.892857142857,0.928571428571,          15P   3752
0.964285714286,1.,1.,1.,1.,0.,0.,0.,0.,0.0357142857143,               15P   3753
0.0714285714286,0.107142857143,0.142857142857,0.178571428571,         15P   3754
0.214285714286,0.25,0.285714285714,0.321428571429,                    15P   3755
0.357142857143,0.392857142857,0.428571428571,0.464285714286,0.5,      15P   3756
0.535714285714,0.571428571429,0.607142857143,0.642857142857,          15P   3757
0.678571428571,0.714285714286,0.75,0.785714285714,                    15P   3758
0.821428571429,0.857142857143,0.892857142857,0.928571428571,          15P   3759
0.964285714286,1.,1.,1.,1.,1.,1.,1.,1.,1.,1.,1.,1.,1.,1.,1.,1.,       15P   3760
1.,1.,1.,1.,1.,1.,1.,1.,1.,1.,1.,1.,1.,1.,1.,1.,1.,1.,1.,1.,1.,       15P   3761
1.,1.,1.,1.,1.,1.,1.,1.,1.,1.,1.,1.,1.,1.,1.,1.,1.,1.,1.,1.,1.,       15P   3762
1.,1.,1.,1.,1.,1.,1.,1.,1.,1.,1.,1.,1.,1.,1.,1.,1.,1.,1.,1.,1.,       15P   3763
1.,1.,1.,1.,1.,1.,1.,1.,1.,1.,1.,1.,1.,1.,1.,1.,1.,1.,1.,1.,1.,       15P   3764
1.,1.,1.,1.,1.,1.,1.,1.,1.,1.,1.,1.,1.,1.,1.,1.,1.,1.,1.,1.,1.,       15P   3765
1.,1.,1.,1.,1.,1.,1.,1.,1.,1.,1.,1.,1.,1.,1.,1.,1.,1.,1.,1.,1.,       15P   3766
1.,1.,1.,1.,1.,1.,1.,1.,1.,1.,1.,1.,1.,1.,1.,1.,1.,1.,1.,1.,1.,       15P   3767
1.,1.,1.,1.,1.,1.,1.,1.,1.,1.,1.,1.,1.,1.,1.,1.,1.,1.,1.,1.,1.,       15P   3768
1.,1.,1.,1.,1.,1.,1.,1.,1.,1.,1.,1.,1.,1.,1.,1.,1.,1.,1.,1.,1.,       15P   3769
1.,1.,1.,1.,1.,1.,1.,1.,1.,1.,1.,1.,1.,1.,1.,1.,1.,1.,1.,1.,1.,       15P   3770
1.,1.,1.,1.,1.,1.,1.,1.,1.,1.,1.,1.,1.,1.,1.,1.,1.,1.,1.,1.,1.,       15P   3771
1.,1.,1.,1.,1.,1.,1.,1.,1.,1.,1.,1.,1.,1.,1.,1.,1.,1.,1.,1.,1.,       15P   3772
1.,1.,1.,1.,1.,1.,1.,1.,1.,1.,1.,1.,1.,1.,1.,1.,1.,1.,1.,1.,1.,       15P   3773
1.,1.,1.,1.,1.,1.,1.,1.,1.,1.,1.,1.,1.,1.,1.,1.,1.,1.,1.,1.,1.,       15P   3774
1.,1.,1.,1.,1.,1.,1.,1.,1.,1.,1.,1.,1.,1.,1.,1.,1.,1.,1.,1.,1.,       15P   3775
1.,1.,1.,1.,1.,1.,1.,1.,1.,1.,1.,1.,1.,1.,1.,1.,1.,1.,1.,1.,1.,       15P   3776
1.,1.,1.,1.,1.,1.,1.,1.,1.,1.,1.,1.,1.,1.,1.,1.,1.,1.,1.,1.,1.,       15P   3777
1.,1.,1.,1.,1.,1.,1.,1.,1.,1.,1.,1.,1.,1.,1.,1.,1.,1.,1.,1.,1.,       15P   3778
1.,1.,1.,1.,1.,1.,1.,1.,1.,1.,1.,1.,1.,1.,1.,1.,1.,1.,1.,1.,1.,       15P   3779
1.,1.,1.,1.,1.,1.,1.,1.,1.,1.,1.,1.,1.,1.,1.,1.,1.,1.,1.,1.,1.,       15P   3780
1.,1.,1.,1.,1.,1.,1.,1.,1.,1.,1.,1.,1.,1.,1.,1.,1.,1.,1.,1.,1.,       15P   3781
1.,1.,1.,1.,1.,1.,1.,1.,1.,1.,1.,1.,1.,1.,1.,1.,1.,1.,1.,1.,1.,       15P   3782
1.,1.,1.,1.,1.,1.,1.,1.,1.,1.,1.,1.,1.,1.,1.,1.,1.,1.,1.,1.,1.,       15P   3783
1.,1.,1.,1.,1.,1.,1.,1.,1.,1.,1.,1.,1.,1.,1.,1.,1.,1.,1.,1.,1.,       15P   3784
1.,1.,1.,1.,1.,1.,1.,1.,1.,1.,1.,1.,1.,1.,1.,1.,1.,1.,1.,1.,1.,       15P   3785
1.,1.,1.,1.,1.,1.,1.,1.,1.,1.,1.,1.,1.,1.,1.,1.,1.,1.,1.,1.,1.,       15P   3786
1.,1.,1.,1.,1.,1.,1.,1.,1.,1.,1.,1.,1.,1.,1.,1.,1.,1.,1.,1.,1.,       15P   3787
1.,1.,1.,1.,1.,1.,1.,1.,1.,1.,1.,1.,1.,1.,1.,1.,1.,1.,1.,1.,1.,       15P   3788
1.,1.,1.,1.,1.,1.,1.,1.,1.,1.,1.,1.,1.,1.,1.,1.,1.,1.,1.,1.,1.,       15P   3789
1.,1.,1.,1.,1.,1.,1.,1.,1.,1.,1.,1.,1.,1.,1.,1.,1.,1.,1.,1.,1.,       15P   3790
1.,1.,1.,1.,1.,1.,1.,1.,1.,1.,1.,1.,1.,1.,1.,1.,1.,1.,1.,1.,1.,       15P   3791
1.,1.,1.,1.,1.,1.,1.,1.,1.,1.,1.,1.,1.,1.,1.,1.,1.,1.,1.,1.,1.,       15P   3792
1.,1.,1.,1.,1.,1.,1.,1.,1.,1.,1.,1.,1.,1.,1.,1.,1.,1.,1.,1.,1.,       15P   3793
1.,1.,1.,1.,1.,1.,1.,1.,1.,1.,1.,1.,1.,1.,1.,1.,1.,1.,1.,1.,1.,       15P   3794
1.,1.,1.,1.,1.,1.,1.,1.,1.,1.,1.,1.,1.,1.,1.,1.,1.,1.,1.,1.,1.,       15P   3795
1.,1.,1.,1.,1.,1.,1.,1.,1.,1.,1.,1.,1.,1.,1.,1.,1.,1.,1.,1.,1.,       15P   3796
1.,1.,1.,1.,1.,1.,1.,1.,1.,1.,1.,1.,1.,1.,1.,1.,1.,1.,1.,1.,1.,       15P   3797
1.,1.,1.,1.,1.,1.,1.,1.,1.,1.,1.,1.,1.,1.,1.,1.,1.,1.,1.,1.,1.,       15P   3798
1.,1.,1.,1.,1.,1.,1.,1.,1.,1.,1.,1.,1.,1.,1.,1.,1.,1.,1.,1.,1.,       15P   3799
1.,1.,1.,1.,1.,1.,1.,1.,1.,1.,1.,1.,1.,1.,1.,1.,1.,1.,1.,1.,1.,       15P   3800
1.,1.,1.,1.,1.,1.,1.,1.,1.,1.,1.,1.,1.,1.,1.,1.,1.,1.,1.,1.,1.,       15P   3801
1.,1.,1.,1.,1.,1.,1.,1.,1.,1.,1.,1.,1.,1.,1.,1.,1.,1.,1.,1.,1.,       15P   3802
1.,1.,1.,1.,1.,1.,1.,1.,1.,1.,1.,1.,1.,1.,1.,1.,1.,1.,1.,1.,1.,       15P   3803
1.,1.,1.,1.,1.,1.,1.,1.,1.,1.,1.,1.,1.,1.,1.,1.,1.,1.,1.,1.,1.,       15P   3804
1.,1.,1.,1.,1.,1.,1.,1.,1.,1.,1.,1.,1.,1.,1.,1.,1.,1.,1.,1.,1.,       15P   3805
1.,1.,1.,1.,-1.8215248336,-21.0084933754,26.6861642383,               15P   3806
-1.8301663067,-20.9926446193,26.6791997663,-1.8485787266,             15P   3807
-20.9620608314,26.6639953909,-1.87689306114,-20.9166091714,           15P   3808
26.6411633383,-1.90616672152,-20.8718707701,26.6181513082,            15P   3809
-1.93632839453,-20.8279137103,26.5947778471,-1.96721843712,           15P   3810
-20.7847484172,26.5708692633,-1.9986469953,-20.7423189008,            15P   3811
26.5463379054,-2.03053617172,-20.7005932625,26.5211865978,            15P   3812
-2.06299271433,-20.6595603373,26.4956086093,-2.09620846353,           15P   3813
-20.6192328761,26.4698670617,-2.1303132436,-20.5796009179,            15P   3814
26.4442069929,-2.16543120857,-20.5406645322,26.4188984677,            15P   3815
-2.20202582828,-20.5025638302,26.3945136124,-2.24045557353,           15P   3816
-20.465404032,26.3715440873,-2.2803993525,-20.4290348254,             15P   3817
26.3498333516,-2.32142112091,-20.3932433265,26.329106321,             15P   3818
-2.36315968157,-20.3578397569,26.3091064139,-2.40530636602,           15P   3819
-20.3226513631,26.2895752498,-2.44781121476,-20.2876425302,           15P   3820
26.2705025612,-2.49069319393,-20.252831358,26.2519101603,             15P   3821
-2.5340693096,-20.2183174318,26.2339106379,-2.57811756904,            15P   3822
-20.1842784521,26.2166607566,-2.62296364374,-20.1509068311,           15P   3823
26.2002387038,-2.66891665883,-20.1185585598,26.1849707685,            15P   3824
[truncated: 15,361,003 more chars]
