# Supplementary material for: Numerical Assessment of the Risk of Abnormal Endothelialization for Diverter Devices: Clinical Data Driven Numerical Study
Source: J Pers Med. 2022 Apr 18;12(4):652. doi: 10.3390/jpm12040652 (PMC9025183; doi:10.3390/jpm12040652)
Supplement: Supplementary file 1 [file jpm-12-00652-s001.zip › Patient4.igs]

Geomagic Studio                                                         S      1
,,11HStudio 2014,                                                       G      1
59HC:\Users\user\Desktop\DICOM?\Chicherina\ChicherinaStart.igs,         G      2
23HGeomagic -- Studio 2014,4H2014,32,38,6,38,15,13H<unspecified>,1.,2,  G      3
2HMM,,0.016,15H20200420.131431,1E-009,260.822325944901,13H<unspecified>,G      4
13H<unspecified>,10,0;                                                  G      5
     128       1       0       0       0       0       0               0D      1
     128       0       0     189       0                               0D      2
     128     190       0       0       0       0       0               0D      3
     128       0       0     782       0                               0D      4
     128     972       0       0       0       0       0               0D      5
     128       0       0     782       0                               0D      6
     128    1754       0       0       0       0       0               0D      7
     128       0       0     782       0                               0D      8
     128    2536       0       0       0       0       0               0D      9
     128       0       0     121       0                               0D     10
     128    2657       0       0       0       0       0               0D     11
     128       0       0     782       0                               0D     12
     128    3439       0       0       0       0       0               0D     13
     128       0       0     121       0                               0D     14
     128    3560       0       0       0       0       0               0D     15
     128       0       0     189       0                               0D     16
     128    3749       0       0       0       0       0               0D     17
     128       0       0     782       0                               0D     18
     128    4531       0       0       0       0       0               0D     19
     128       0       0     189       0                               0D     20
     128    4720       0       0       0       0       0               0D     21
     128       0       0     782       0                               0D     22
     128    5502       0       0       0       0       0               0D     23
     128       0       0     782       0                               0D     24
     128    6284       0       0       0       0       0               0D     25
     128       0       0     121       0                               0D     26
     128    6405       0       0       0       0       0               0D     27
     128       0       0     121       0                               0D     28
     128    6526       0       0       0       0       0               0D     29
     128       0       0     782       0                               0D     30
     128    7308       0       0       0       0       0               0D     31
     128       0       0     782       0                               0D     32
     128    8090       0       0       0       0       0               0D     33
     128       0       0     782       0                               0D     34
     128    8872       0       0       0       0       0               0D     35
     128       0       0     782       0                               0D     36
     128    9654       0       0       0       0       0               0D     37
     128       0       0     782       0                               0D     38
     128   10436       0       0       0       0       0               0D     39
     128       0       0     782       0                               0D     40
     128   11218       0       0       0       0       0               0D     41
     128       0       0     782       0                               0D     42
     128   12000       0       0       0       0       0               0D     43
     128       0       0     189       0                               0D     44
     128   12189       0       0       0       0       0               0D     45
     128       0       0     782       0                               0D     46
     128   12971       0       0       0       0       0               0D     47
     128       0       0     782       0                               0D     48
     128   13753       0       0       0       0       0               0D     49
     128       0       0     782       0                               0D     50
     128   14535       0       0       0       0       0               0D     51
     128       0       0     782       0                               0D     52
     128   15317       0       0       0       0       0               0D     53
     128       0       0     782       0                               0D     54
     128   16099       0       0       0       0       0               0D     55
     128       0       0     121       0                               0D     56
     128   16220       0       0       0       0       0               0D     57
     128       0       0     121       0                               0D     58
     128   16341       0       0       0       0       0               0D     59
     128       0       0     782       0                               0D     60
     128   17123       0       0       0       0       0               0D     61
     128       0       0     121       0                               0D     62
     128   17244       0       0       0       0       0               0D     63
     128       0       0     782       0                               0D     64
     128   18026       0       0       0       0       0               0D     65
     128       0       0     121       0                               0D     66
     128   18147       0       0       0       0       0               0D     67
     128       0       0     782       0                               0D     68
     128   18929       0       0       0       0       0               0D     69
     128       0       0     782       0                               0D     70
     128   19711       0       0       0       0       0               0D     71
     128       0       0     782       0                               0D     72
     128   20493       0       0       0       0       0               0D     73
     128       0       0     782       0                               0D     74
     128   21275       0       0       0       0       0               0D     75
     128       0       0     782       0                               0D     76
     128   22057       0       0       0       0       0               0D     77
     128       0       0     782       0                               0D     78
     128   22839       0       0       0       0       0               0D     79
     128       0       0     189       0                               0D     80
     128   23028       0       0       0       0       0               0D     81
     128       0       0     121       0                               0D     82
     128   23149       0       0       0       0       0               0D     83
     128       0       0     782       0                               0D     84
     128   23931       0       0       0       0       0               0D     85
     128       0       0     782       0                               0D     86
     128   24713       0       0       0       0       0               0D     87
     128       0       0     121       0                               0D     88
     128   24834       0       0       0       0       0               0D     89
     128       0       0     189       0                               0D     90
     128   25023       0       0       0       0       0               0D     91
     128       0       0     782       0                               0D     92
     128   25805       0       0       0       0       0               0D     93
     128       0       0     121       0                               0D     94
     128   25926       0       0       0       0       0               0D     95
     128       0       0     782       0                               0D     96
     128   26708       0       0       0       0       0               0D     97
     128       0       0     782       0                               0D     98
     128   27490       0       0       0       0       0               0D     99
     128       0       0     121       0                               0D    100
     128   27611       0       0       0       0       0               0D    101
     128       0       0     782       0                               0D    102
     128   28393       0       0       0       0       0               0D    103
     128       0       0     782       0                               0D    104
     128   29175       0       0       0       0       0               0D    105
     128       0       0     189       0                               0D    106
     128   29364       0       0       0       0       0               0D    107
     128       0       0     121       0                               0D    108
     128   29485       0       0       0       0       0               0D    109
     128       0       0     121       0                               0D    110
     128   29606       0       0       0       0       0               0D    111
     128       0       0     782       0                               0D    112
     128   30388       0       0       0       0       0               0D    113
     128       0       0     297       0                               0D    114
     128   30685       0       0       0       0       0               0D    115
     128       0       0     482       0                               0D    116
     128   31167       0       0       0       0       0               0D    117
     128       0       0     782       0                               0D    118
     128   31949       0       0       0       0       0               0D    119
     128       0       0     121       0                               0D    120
     128   32070       0       0       0       0       0               0D    121
     128       0       0     782       0                               0D    122
     128   32852       0       0       0       0       0               0D    123
     128       0       0     782       0                               0D    124
     128   33634       0       0       0       0       0               0D    125
     128       0       0     782       0                               0D    126
     128   34416       0       0       0       0       0               0D    127
     128       0       0     782       0                               0D    128
     128   35198       0       0       0       0       0               0D    129
     128       0       0     782       0                               0D    130
     128   35980       0       0       0       0       0               0D    131
     128       0       0     782       0                               0D    132
     128   36762       0       0       0       0       0               0D    133
     128       0       0     782       0                               0D    134
     128   37544       0       0       0       0       0               0D    135
     128       0       0     782       0                               0D    136
     128   38326       0       0       0       0       0               0D    137
     128       0       0     121       0                               0D    138
     128   38447       0       0       0       0       0               0D    139
     128       0       0     121       0                               0D    140
     128   38568       0       0       0       0       0               0D    141
     128       0       0     189       0                               0D    142
     128   38757       0       0       0       0       0               0D    143
     128       0       0     782       0                               0D    144
     128   39539       0       0       0       0       0               0D    145
     128       0       0     297       0                               0D    146
     128   39836       0       0       0       0       0               0D    147
     128       0       0     782       0                               0D    148
     128   40618       0       0       0       0       0               0D    149
     128       0       0     782       0                               0D    150
     128   41400       0       0       0       0       0               0D    151
     128       0       0     782       0                               0D    152
     128   42182       0       0       0       0       0               0D    153
     128       0       0     782       0                               0D    154
     128   42964       0       0       0       0       0               0D    155
     128       0       0     189       0                               0D    156
     128   43153       0       0       0       0       0               0D    157
     128       0       0     121       0                               0D    158
     128   43274       0       0       0       0       0               0D    159
     128       0       0     121       0                               0D    160
     128   43395       0       0       0       0       0               0D    161
     128       0       0     121       0                               0D    162
     128   43516       0       0       0       0       0               0D    163
     128       0       0     782       0                               0D    164
     128   44298       0       0       0       0       0               0D    165
     128       0       0     782       0                               0D    166
     128   45080       0       0       0       0       0               0D    167
     128       0       0     189       0                               0D    168
     128   45269       0       0       0       0       0               0D    169
     128       0       0     189       0                               0D    170
     128   45458       0       0       0       0       0               0D    171
     128       0       0     189       0                               0D    172
     128   45647       0       0       0       0       0               0D    173
     128       0       0     782       0                               0D    174
     128   46429       0       0       0       0       0               0D    175
     128       0       0     782       0                               0D    176
     128   47211       0       0       0       0       0               0D    177
     128       0       0     121       0                               0D    178
     128   47332       0       0       0       0       0               0D    179
     128       0       0     782       0                               0D    180
     128   48114       0       0       0       0       0               0D    181
     128       0       0     121       0                               0D    182
     128   48235       0       0       0       0       0               0D    183
     128       0       0     782       0                               0D    184
     128   49017       0       0       0       0       0               0D    185
     128       0       0     297       0                               0D    186
     128   49314       0       0       0       0       0               0D    187
     128       0       0     782       0                               0D    188
     128   50096       0       0       0       0       0               0D    189
     128       0       0     782       0                               0D    190
     128   50878       0       0       0       0       0               0D    191
     128       0       0     782       0                               0D    192
     128   51660       0       0       0       0       0               0D    193
     128       0       0     782       0                               0D    194
     128   52442       0       0       0       0       0               0D    195
     128       0       0     782       0                               0D    196
     128   53224       0       0       0       0       0               0D    197
     128       0       0     782       0                               0D    198
     128   54006       0       0       0       0       0               0D    199
     128       0       0     782       0                               0D    200
     128   54788       0       0       0       0       0               0D    201
     128       0       0     189       0                               0D    202
     128   54977       0       0       0       0       0               0D    203
     128       0       0     782       0                               0D    204
     128   55759       0       0       0       0       0               0D    205
     128       0       0     782       0                               0D    206
     128   56541       0       0       0       0       0               0D    207
     128       0       0     297       0                               0D    208
     128   56838       0       0       0       0       0               0D    209
     128       0       0     297       0                               0D    210
     128   57135       0       0       0       0       0               0D    211
     128       0       0     782       0                               0D    212
     128   57917       0       0       0       0       0               0D    213
     128       0       0     782       0                               0D    214
     128   58699       0       0       0       0       0               0D    215
     128       0       0     121       0                               0D    216
     128   58820       0       0       0       0       0               0D    217
     128       0       0     782       0                               0D    218
     128   59602       0       0       0       0       0               0D    219
     128       0       0     782       0                               0D    220
     128   60384       0       0       0       0       0               0D    221
     128       0       0     782       0                               0D    222
     128   61166       0       0       0       0       0               0D    223
     128       0       0     121       0                               0D    224
     128   61287       0       0       0       0       0               0D    225
     128       0       0     782       0                               0D    226
     128   62069       0       0       0       0       0               0D    227
     128       0       0     189       0                               0D    228
     128   62258       0       0       0       0       0               0D    229
     128       0       0     782       0                               0D    230
     128   63040       0       0       0       0       0               0D    231
     128       0       0     782       0                               0D    232
     128   63822       0       0       0       0       0               0D    233
     128       0       0     121       0                               0D    234
     128   63943       0       0       0       0       0               0D    235
     128       0       0     782       0                               0D    236
     128   64725       0       0       0       0       0               0D    237
     128       0       0     189       0                               0D    238
     128   64914       0       0       0       0       0               0D    239
     128       0       0     782       0                               0D    240
     128   65696       0       0       0       0       0               0D    241
     128       0       0     782       0                               0D    242
     128   66478       0       0       0       0       0               0D    243
     128       0       0     782       0                               0D    244
     128   67260       0       0       0       0       0               0D    245
     128       0       0     782       0                               0D    246
     128   68042       0       0       0       0       0               0D    247
     128       0       0     782       0                               0D    248
     128   68824       0       0       0       0       0               0D    249
     128       0       0     121       0                               0D    250
     128   68945       0       0       0       0       0               0D    251
     128       0       0     782       0                               0D    252
     128   69727       0       0       0       0       0               0D    253
     128       0       0     782       0                               0D    254
     128   70509       0       0       0       0       0               0D    255
     128       0       0     189       0                               0D    256
     128   70698       0       0       0       0       0               0D    257
     128       0       0     121       0                               0D    258
     128   70819       0       0       0       0       0               0D    259
     128       0       0     782       0                               0D    260
     128   71601       0       0       0       0       0               0D    261
     128       0       0     782       0                               0D    262
     128   72383       0       0       0       0       0               0D    263
     128       0       0     782       0                               0D    264
     128   73165       0       0       0       0       0               0D    265
     128       0       0     782       0                               0D    266
     128   73947       0       0       0       0       0               0D    267
     128       0       0     782       0                               0D    268
     128   74729       0       0       0       0       0               0D    269
     128       0       0     782       0                               0D    270
     128   75511       0       0       0       0       0               0D    271
     128       0       0     782       0                               0D    272
     128   76293       0       0       0       0       0               0D    273
     128       0       0     782       0                               0D    274
     128   77075       0       0       0       0       0               0D    275
     128       0       0     121       0                               0D    276
     128   77196       0       0       0       0       0               0D    277
     128       0       0     782       0                               0D    278
     128   77978       0       0       0       0       0               0D    279
     128       0       0     782       0                               0D    280
     128   78760       0       0       0       0       0               0D    281
     128       0       0     782       0                               0D    282
     128   79542       0       0       0       0       0               0D    283
     128       0       0     782       0                               0D    284
     128   80324       0       0       0       0       0               0D    285
     128       0       0     782       0                               0D    286
     128   81106       0       0       0       0       0               0D    287
     128       0       0     782       0                               0D    288
     128   81888       0       0       0       0       0               0D    289
     128       0       0     782       0                               0D    290
     128   82670       0       0       0       0       0               0D    291
     128       0       0     782       0                               0D    292
     128   83452       0       0       0       0       0               0D    293
     128       0       0     782       0                               0D    294
     128   84234       0       0       0       0       0               0D    295
     128       0       0     782       0                               0D    296
     128   85016       0       0       0       0       0               0D    297
     128       0       0     121       0                               0D    298
     128   85137       0       0       0       0       0               0D    299
     128       0       0     782       0                               0D    300
     128   85919       0       0       0       0       0               0D    301
     128       0       0     297       0                               0D    302
     128   86216       0       0       0       0       0               0D    303
     128       0       0     782       0                               0D    304
     128   86998       0       0       0       0       0               0D    305
     128       0       0     782       0                               0D    306
     128   87780       0       0       0       0       0               0D    307
     128       0       0     782       0                               0D    308
     128   88562       0       0       0       0       0               0D    309
     128       0       0     121       0                               0D    310
     128   88683       0       0       0       0       0               0D    311
     128       0       0     121       0                               0D    312
     128   88804       0       0       0       0       0               0D    313
     128       0       0     782       0                               0D    314
     128   89586       0       0       0       0       0               0D    315
     128       0       0     782       0                               0D    316
     128   90368       0       0       0       0       0               0D    317
     128       0       0     121       0                               0D    318
     128   90489       0       0       0       0       0               0D    319
     128       0       0     297       0                               0D    320
     128   90786       0       0       0       0       0               0D    321
     128       0       0     189       0                               0D    322
     128   90975       0       0       0       0       0               0D    323
     128       0       0     782       0                               0D    324
     128   91757       0       0       0       0       0               0D    325
     128       0       0     782       0                               0D    326
     128   92539       0       0       0       0       0               0D    327
     128       0       0     189       0                               0D    328
     128   92728       0       0       0       0       0               0D    329
     128       0       0     782       0                               0D    330
     128   93510       0       0       0       0       0               0D    331
     128       0       0     782       0                               0D    332
     128   94292       0       0       0       0       0               0D    333
     128       0       0     121       0                               0D    334
     128   94413       0       0       0       0       0               0D    335
     128       0       0     121       0                               0D    336
     128   94534       0       0       0       0       0               0D    337
     128       0       0     121       0                               0D    338
     128   94655       0       0       0       0       0               0D    339
     128       0       0     297       0                               0D    340
     128   94952       0       0       0       0       0               0D    341
     128       0       0     121       0                               0D    342
     128   95073       0       0       0       0       0               0D    343
     128       0       0     121       0                               0D    344
     128   95194       0       0       0       0       0               0D    345
     128       0       0     782       0                               0D    346
     128   95976       0       0       0       0       0               0D    347
     128       0       0     782       0                               0D    348
     128   96758       0       0       0       0       0               0D    349
     128       0       0     297       0                               0D    350
     128   97055       0       0       0       0       0               0D    351
     128       0       0     782       0                               0D    352
     128   97837       0       0       0       0       0               0D    353
     128       0       0     121       0                               0D    354
     128   97958       0       0       0       0       0               0D    355
     128       0       0     782       0                               0D    356
     128   98740       0       0       0       0       0               0D    357
     128       0       0     121       0                               0D    358
     128   98861       0       0       0       0       0               0D    359
     128       0       0     782       0                               0D    360
     128   99643       0       0       0       0       0               0D    361
     128       0       0     782       0                               0D    362
     128  100425       0       0       0       0       0               0D    363
     128       0       0     121       0                               0D    364
     128  100546       0       0       0       0       0               0D    365
     128       0       0     782       0                               0D    366
     128  101328       0       0       0       0       0               0D    367
     128       0       0     121       0                               0D    368
     128  101449       0       0       0       0       0               0D    369
     128       0       0     121       0                               0D    370
     128  101570       0       0       0       0       0               0D    371
     128       0       0     482       0                               0D    372
     128  102052       0       0       0       0       0               0D    373
     128       0       0     121       0                               0D    374
     128  102173       0       0       0       0       0               0D    375
     128       0       0     782       0                               0D    376
     128  102955       0       0       0       0       0               0D    377
     128       0       0     782       0                               0D    378
     128  103737       0       0       0       0       0               0D    379
     128       0       0     121       0                               0D    380
     128  103858       0       0       0       0       0               0D    381
     128       0       0     189       0                               0D    382
     128  104047       0       0       0       0       0               0D    383
     128       0       0     297       0                               0D    384
     128  104344       0       0       0       0       0               0D    385
     128       0       0     189       0                               0D    386
     128  104533       0       0       0       0       0               0D    387
     128       0       0     782       0                               0D    388
     128  105315       0       0       0       0       0               0D    389
     128       0       0     189       0                               0D    390
     128  105504       0       0       0       0       0               0D    391
     128       0       0     121       0                               0D    392
     128  105625       0       0       0       0       0               0D    393
     128       0       0     121       0                               0D    394
     128  105746       0       0       0       0       0               0D    395
     128       0       0     297       0                               0D    396
     128  106043       0       0       0       0       0               0D    397
     128       0       0     782       0                               0D    398
     128  106825       0       0       0       0       0               0D    399
     128       0       0     782       0                               0D    400
     128  107607       0       0       0       0       0               0D    401
     128       0       0     782       0                               0D    402
     128  108389       0       0       0       0       0               0D    403
     128       0       0     189       0                               0D    404
     128  108578       0       0       0       0       0               0D    405
     128       0       0     782       0                               0D    406
     128  109360       0       0       0       0       0               0D    407
     128       0       0     782       0                               0D    408
     128  110142       0       0       0       0       0               0D    409
     128       0       0     297       0                               0D    410
     128  110439       0       0       0       0       0               0D    411
     128       0       0     782       0                               0D    412
     128  111221       0       0       0       0       0               0D    413
     128       0       0     189       0                               0D    414
     128  111410       0       0       0       0       0               0D    415
     128       0       0     782       0                               0D    416
     128  112192       0       0       0       0       0               0D    417
     128       0       0     782       0                               0D    418
     128  112974       0       0       0       0       0               0D    419
     128       0       0     121       0                               0D    420
     128  113095       0       0       0       0       0               0D    421
     128       0       0     121       0                               0D    422
     128  113216       0       0       0       0       0               0D    423
     128       0       0     121       0                               0D    424
     128  113337       0       0       0       0       0               0D    425
     128       0       0     782       0                               0D    426
     128  114119       0       0       0       0       0               0D    427
     128       0       0     782       0                               0D    428
     128  114901       0       0       0       0       0               0D    429
     128       0       0     121       0                               0D    430
     128  115022       0       0       0       0       0               0D    431
     128       0       0     121       0                               0D    432
     128  115143       0       0       0       0       0               0D    433
     128       0       0     121       0                               0D    434
     128  115264       0       0       0       0       0               0D    435
     128       0       0     189       0                               0D    436
     128  115453       0       0       0       0       0               0D    437
     128       0       0     782       0                               0D    438
     128  116235       0       0       0       0       0               0D    439
     128       0       0     121       0                               0D    440
     128  116356       0       0       0       0       0               0D    441
     128       0       0     782       0                               0D    442
     128  117138       0       0       0       0       0               0D    443
     128       0       0     782       0                               0D    444
     128  117920       0       0       0       0       0               0D    445
     128       0       0     782       0                               0D    446
     128  118702       0       0       0       0       0               0D    447
     128       0       0     782       0                               0D    448
     128  119484       0       0       0       0       0               0D    449
     128       0       0     189       0                               0D    450
     128  119673       0       0       0       0       0               0D    451
     128       0       0     782       0                               0D    452
     128  120455       0       0       0       0       0               0D    453
     128       0       0     189       0                               0D    454
     128  120644       0       0       0       0       0               0D    455
     128       0       0     782       0                               0D    456
     128  121426       0       0       0       0       0               0D    457
     128       0       0     782       0                               0D    458
     128  122208       0       0       0       0       0               0D    459
     128       0       0     782       0                               0D    460
     128  122990       0       0       0       0       0               0D    461
     128       0       0     782       0                               0D    462
     128  123772       0       0       0       0       0               0D    463
     128       0       0     782       0                               0D    464
     128  124554       0       0       0       0       0               0D    465
     128       0       0     782       0                               0D    466
     128  125336       0       0       0       0       0               0D    467
     128       0       0     121       0                               0D    468
     128  125457       0       0       0       0       0               0D    469
     128       0       0     307       0                               0D    470
     128  125764       0       0       0       0       0               0D    471
     128       0       0     782       0                               0D    472
     128  126546       0       0       0       0       0               0D    473
     128       0       0     782       0                               0D    474
     128  127328       0       0       0       0       0               0D    475
     128       0       0     782       0                               0D    476
     128  128110       0       0       0       0       0               0D    477
     128       0       0     121       0                               0D    478
     128  128231       0       0       0       0       0               0D    479
     128       0       0     121       0                               0D    480
     128  128352       0       0       0       0       0               0D    481
     128       0       0     782       0                               0D    482
     128  129134       0       0       0       0       0               0D    483
     128       0       0     782       0                               0D    484
     128  129916       0       0       0       0       0               0D    485
     128       0       0     121       0                               0D    486
     128  130037       0       0       0       0       0               0D    487
     128       0       0     189       0                               0D    488
     128  130226       0       0       0       0       0               0D    489
     128       0       0     121       0                               0D    490
     128  130347       0       0       0       0       0               0D    491
     128       0       0     782       0                               0D    492
     128  131129       0       0       0       0       0               0D    493
     128       0       0     782       0                               0D    494
     128  131911       0       0       0       0       0               0D    495
     128       0       0     782       0                               0D    496
     128  132693       0       0       0       0       0               0D    497
     128       0       0     121       0                               0D    498
     128  132814       0       0       0       0       0               0D    499
     128       0       0     121       0                               0D    500
     128  132935       0       0       0       0       0               0D    501
     128       0       0     189       0                               0D    502
     128  133124       0       0       0       0       0               0D    503
     128       0       0     782       0                               0D    504
     128  133906       0       0       0       0       0               0D    505
     128       0       0     782       0                               0D    506
     128  134688       0       0       0       0       0               0D    507
     128       0       0     782       0                               0D    508
     128  135470       0       0       0       0       0               0D    509
     128       0       0     782       0                               0D    510
     128  136252       0       0       0       0       0               0D    511
     128       0       0     307       0                               0D    512
     128  136559       0       0       0       0       0               0D    513
     128       0       0     782       0                               0D    514
     128  137341       0       0       0       0       0               0D    515
     128       0       0     189       0                               0D    516
     128  137530       0       0       0       0       0               0D    517
     128       0       0     189       0                               0D    518
     128  137719       0       0       0       0       0               0D    519
     128       0       0     782       0                               0D    520
     128  138501       0       0       0       0       0               0D    521
     128       0       0     782       0                               0D    522
     128  139283       0       0       0       0       0               0D    523
     128       0       0     782       0                               0D    524
     128  140065       0       0       0       0       0               0D    525
     128       0       0     782       0                               0D    526
     128  140847       0       0       0       0       0               0D    527
     128       0       0     782       0                               0D    528
     128  141629       0       0       0       0       0               0D    529
     128       0       0     782       0                               0D    530
     128  142411       0       0       0       0       0               0D    531
     128       0       0     782       0                               0D    532
     128  143193       0       0       0       0       0               0D    533
     128       0       0     782       0                               0D    534
     128  143975       0       0       0       0       0               0D    535
     128       0       0     782       0                               0D    536
     128  144757       0       0       0       0       0               0D    537
     128       0       0     782       0                               0D    538
     128  145539       0       0       0       0       0               0D    539
     128       0       0     189       0                               0D    540
     128  145728       0       0       0       0       0               0D    541
     128       0       0     782       0                               0D    542
     128  146510       0       0       0       0       0               0D    543
     128       0       0     782       0                               0D    544
     128  147292       0       0       0       0       0               0D    545
     128       0       0     782       0                               0D    546
     128  148074       0       0       0       0       0               0D    547
     128       0       0     782       0                               0D    548
     128  148856       0       0       0       0       0               0D    549
     128       0       0     782       0                               0D    550
     128  149638       0       0       0       0       0               0D    551
     128       0       0     782       0                               0D    552
     128  150420       0       0       0       0       0               0D    553
     128       0       0     297       0                               0D    554
     128  150717       0       0       0       0       0               0D    555
     128       0       0     121       0                               0D    556
     128  150838       0       0       0       0       0               0D    557
     128       0       0     782       0                               0D    558
     128  151620       0       0       0       0       0               0D    559
     128       0       0     121       0                               0D    560
     128  151741       0       0       0       0       0               0D    561
     128       0       0     121       0                               0D    562
     128  151862       0       0       0       0       0               0D    563
     128       0       0     782       0                               0D    564
     128  152644       0       0       0       0       0               0D    565
     128       0       0     121       0                               0D    566
     128  152765       0       0       0       0       0               0D    567
     128       0       0     782       0                               0D    568
     128  153547       0       0       0       0       0               0D    569
     128       0       0     189       0                               0D    570
     128  153736       0       0       0       0       0               0D    571
     128       0       0     782       0                               0D    572
     128  154518       0       0       0       0       0               0D    573
     128       0       0     121       0                               0D    574
     128  154639       0       0       0       0       0               0D    575
     128       0       0     121       0                               0D    576
     128  154760       0       0       0       0       0               0D    577
     128       0       0     121       0                               0D    578
     128  154881       0       0       0       0       0               0D    579
     128       0       0     121       0                               0D    580
     128  155002       0       0       0       0       0               0D    581
     128       0       0     782       0                               0D    582
     128  155784       0       0       0       0       0               0D    583
     128       0       0     782       0                               0D    584
     128  156566       0       0       0       0       0               0D    585
     128       0       0     782       0                               0D    586
     128  157348       0       0       0       0       0               0D    587
     128       0       0     782       0                               0D    588
     128  158130       0       0       0       0       0               0D    589
     128       0       0     121       0                               0D    590
     128  158251       0       0       0       0       0               0D    591
     128       0       0     782       0                               0D    592
     128  159033       0       0       0       0       0               0D    593
     128       0       0     121       0                               0D    594
     128  159154       0       0       0       0       0               0D    595
     128       0       0     782       0                               0D    596
     128  159936       0       0       0       0       0               0D    597
     128       0       0     189       0                               0D    598
     128  160125       0       0       0       0       0               0D    599
     128       0       0     121       0                               0D    600
     128  160246       0       0       0       0       0               0D    601
     128       0       0     782       0                               0D    602
     128  161028       0       0       0       0       0               0D    603
     128       0       0     782       0                               0D    604
     128  161810       0       0       0       0       0               0D    605
     128       0       0     121       0                               0D    606
     128  161931       0       0       0       0       0               0D    607
     128       0       0     121       0                               0D    608
     128  162052       0       0       0       0       0               0D    609
     128       0       0     121       0                               0D    610
     128  162173       0       0       0       0       0               0D    611
     128       0       0     121       0                               0D    612
     128  162294       0       0       0       0       0               0D    613
     128       0       0     121       0                               0D    614
     128  162415       0       0       0       0       0               0D    615
     128       0       0     782       0                               0D    616
     128  163197       0       0       0       0       0               0D    617
     128       0       0     189       0                               0D    618
     128  163386       0       0       0       0       0               0D    619
     128       0       0     782       0                               0D    620
     128  164168       0       0       0       0       0               0D    621
     128       0       0     189       0                               0D    622
     128  164357       0       0       0       0       0               0D    623
     128       0       0     121       0                               0D    624
     128  164478       0       0       0       0       0               0D    625
     128       0       0     121       0                               0D    626
     128  164599       0       0       0       0       0               0D    627
     128       0       0     782       0                               0D    628
     128  165381       0       0       0       0       0               0D    629
     128       0       0     782       0                               0D    630
     128  166163       0       0       0       0       0               0D    631
     128       0       0     782       0                               0D    632
     128  166945       0       0       0       0       0               0D    633
     128       0       0     121       0                               0D    634
     128  167066       0       0       0       0       0               0D    635
     128       0       0     121       0                               0D    636
     128  167187       0       0       0       0       0               0D    637
     128       0       0     782       0                               0D    638
     128  167969       0       0       0       0       0               0D    639
     128       0       0     782       0                               0D    640
     128  168751       0       0       0       0       0               0D    641
     128       0       0     121       0                               0D    642
     128  168872       0       0       0       0       0               0D    643
     128       0       0     782       0                               0D    644
     128  169654       0       0       0       0       0               0D    645
     128       0       0     782       0                               0D    646
     128  170436       0       0       0       0       0               0D    647
     128       0       0     782       0                               0D    648
     128  171218       0       0       0       0       0               0D    649
     128       0       0     297       0                               0D    650
     128  171515       0       0       0       0       0               0D    651
     128       0       0     782       0                               0D    652
     128  172297       0       0       0       0       0               0D    653
     128       0       0     782       0                               0D    654
     128  173079       0       0       0       0       0               0D    655
     128       0       0     782       0                               0D    656
     128  173861       0       0       0       0       0               0D    657
     128       0       0     121       0                               0D    658
     128  173982       0       0       0       0       0               0D    659
     128       0       0     297       0                               0D    660
     128  174279       0       0       0       0       0               0D    661
     128       0       0     189       0                               0D    662
     128  174468       0       0       0       0       0               0D    663
     128       0       0     121       0                               0D    664
     128  174589       0       0       0       0       0               0D    665
     128       0       0     782       0                               0D    666
     128  175371       0       0       0       0       0               0D    667
     128       0       0     782       0                               0D    668
     128  176153       0       0       0       0       0               0D    669
     128       0       0     782       0                               0D    670
     128  176935       0       0       0       0       0               0D    671
     128       0       0     121       0                               0D    672
     128  177056       0       0       0       0       0               0D    673
     128       0       0     189       0                               0D    674
     128  177245       0       0       0       0       0               0D    675
     128       0       0     482       0                               0D    676
     128  177727       0       0       0       0       0               0D    677
     128       0       0     307       0                               0D    678
     128  178034       0       0       0       0       0               0D    679
     128       0       0     782       0                               0D    680
     128  178816       0       0       0       0       0               0D    681
     128       0       0     121       0                               0D    682
     128  178937       0       0       0       0       0               0D    683
     128       0       0     121       0                               0D    684
     128  179058       0       0       0       0       0               0D    685
     128       0       0     121       0                               0D    686
     128  179179       0       0       0       0       0               0D    687
     128       0       0     121       0                               0D    688
     128  179300       0       0       0       0       0               0D    689
     128       0       0     782       0                               0D    690
     128  180082       0       0       0       0       0               0D    691
     128       0       0     782       0                               0D    692
     128  180864       0       0       0       0       0               0D    693
     128       0       0     782       0                               0D    694
     128  181646       0       0       0       0       0               0D    695
     128       0       0     121       0                               0D    696
     128  181767       0       0       0       0       0               0D    697
     128       0       0     782       0                               0D    698
     128  182549       0       0       0       0       0               0D    699
     128       0       0     782       0                               0D    700
     128  183331       0       0       0       0       0               0D    701
     128       0       0     782       0                               0D    702
     128  184113       0       0       0       0       0               0D    703
     128       0       0     782       0                               0D    704
128,11,18,3,3,0,0,0,0,0,0.,0.,0.,0.,0.0357142857143,                   1P      1
0.142857142857,0.285714285714,0.428571428571,0.571428571429,           1P      2
0.714285714286,0.857142857143,0.964285714286,1.,1.,1.,1.,0.,0.,        1P      3
0.,0.,0.0357142857143,0.0714285714286,0.142857142857,                  1P      4
0.214285714286,0.285714285714,0.357142857143,0.428571428571,0.5,       1P      5
0.571428571429,0.642857142857,0.714285714286,0.785714285714,           1P      6
0.857142857143,0.928571428571,0.964285714286,1.,1.,1.,1.,1.,1.,        1P      7
1.,1.,1.,1.,1.,1.,1.,1.,1.,1.,1.,1.,1.,1.,1.,1.,1.,1.,1.,1.,1.,        1P      8
1.,1.,1.,1.,1.,1.,1.,1.,1.,1.,1.,1.,1.,1.,1.,1.,1.,1.,1.,1.,1.,        1P      9
1.,1.,1.,1.,1.,1.,1.,1.,1.,1.,1.,1.,1.,1.,1.,1.,1.,1.,1.,1.,1.,        1P     10
1.,1.,1.,1.,1.,1.,1.,1.,1.,1.,1.,1.,1.,1.,1.,1.,1.,1.,1.,1.,1.,        1P     11
1.,1.,1.,1.,1.,1.,1.,1.,1.,1.,1.,1.,1.,1.,1.,1.,1.,1.,1.,1.,1.,        1P     12
1.,1.,1.,1.,1.,1.,1.,1.,1.,1.,1.,1.,1.,1.,1.,1.,1.,1.,1.,1.,1.,        1P     13
1.,1.,1.,1.,1.,1.,1.,1.,1.,1.,1.,1.,1.,1.,1.,1.,1.,1.,1.,1.,1.,        1P     14
1.,1.,1.,1.,1.,1.,1.,1.,1.,1.,1.,1.,1.,1.,1.,1.,1.,1.,1.,1.,1.,        1P     15
1.,1.,1.,1.,1.,1.,1.,1.,1.,1.,1.,1.,1.,1.,1.,1.,1.,1.,1.,1.,1.,        1P     16
1.,1.,1.,1.,1.,1.,1.,1.,1.,1.,1.,1.,1.,1.,1.,1.,1.,1.,1.,1.,1.,        1P     17
1.,1.,1.,1.,1.,1.,1.,1.,1.,1.,1.,1.,1.,1.,1.,1.,-250.332634622,        1P     18
-207.628089323,33.0353478052,-250.309322046,-207.64303891,             1P     19
33.0509393521,-250.213230044,-207.694835805,33.1170982794,             1P     20
-250.018232665,-207.790239673,33.2518636169,-249.728179355,            1P     21
-207.863527167,33.4373194399,-249.402823245,-207.898773007,            1P     22
33.6353165935,-249.065551303,-207.904536024,33.8180271662,             1P     23
-248.721119567,-207.893302566,33.9805332263,-248.396450044,            1P     24
-207.877732489,34.1208311927,-248.162121741,-207.858408433,            1P     25
34.2022329582,-248.029809193,-207.845905701,34.2445563593,             1P     26
-248.017254486,-207.840059684,34.2520058659,-250.334797232,            1P     27
-207.606339493,33.0477778263,-250.311575383,-207.621325318,            1P     28
33.0633899254,-250.215740108,-207.672929224,33.1298322164,             1P     29
-250.020920568,-207.76826451,33.2642095039,-249.732272631,             1P     30
-207.841925537,33.4504506498,-249.407341316,-207.877809868,            1P     31
33.6494779852,-249.071243073,-207.883625434,33.8318542131,             1P     32
-248.725893436,-207.872733487,33.9954561899,-248.404397607,            1P     33
-207.85756624,34.1343245097,-248.164369339,-207.837752944,             1P     34
34.2175711146,-248.043615791,-207.826151822,34.2565253254,             1P     35
-248.015844148,-207.829367517,34.260570206,-250.336524474,             1P     36
-207.563571096,33.0743738419,-250.313481316,-207.578317558,            1P     37
33.0901308452,-250.218061825,-207.629030413,33.1569725151,             1P     38
-250.024041095,-207.722612674,33.2919235183,-249.737891326,            1P     39
-207.795526042,33.4796148624,-249.41611914,-207.83210692,              1P     40
33.6809737848,-249.081526718,-207.837247545,33.8632753712,             1P     41
-248.738436316,-207.826692827,34.0280123985,-248.418184761,            1P     42
-207.810530933,34.1663725335,-248.179348864,-207.790425328,            1P     43
34.2498264623,-248.059133297,-207.778565326,34.2887283444,             1P     44
-248.031511235,-207.781719765,34.2929243421,-250.339496463,            1P     45
-207.477764443,33.1270212844,-250.316785556,-207.491969124,            1P     46
33.143079871,-250.222541958,-207.541067036,33.2110007762,              1P     47
-250.030311246,-207.631202217,33.3472034914,-249.749195544,            1P     48
-207.702659841,33.5378213433,-249.433312881,-207.740073651,            1P     49
33.7430783474,-249.101837484,-207.743951712,33.9253931322,             1P     50
-248.763409423,-207.734215305,34.0925888234,-248.445645413,            1P     51
-207.716101976,34.22996743,-248.209160485,-207.69528224,               1P     52
34.3136697117,-248.09002585,-207.682851303,34.3524027494,              1P     53
-248.06535986,-207.676702972,34.3629270406,-250.342092783,             1P     54
-207.36958566,33.1916046284,-250.319992074,-207.38334107,              1P     55
33.2081609548,-250.227533457,-207.430504113,33.2775895318,             1P     56
-250.038381995,-207.516733883,33.415993705,-249.763506664,             1P     57
-207.586302766,33.6100886721,-249.45313316,-207.622615723,             1P     58
33.8173603759,-249.126427844,-207.625771547,34.0010015134,             1P     59
-248.794018273,-207.617178029,34.1714390471,-248.479440975,            1P     60
-207.596793669,34.3077484037,-248.245825444,-207.574809696,            1P     61
34.391406947,-248.128082141,-207.561859108,34.4302023492,              1P     62
-248.101439221,-207.561658413,34.4366438422,-250.344138477,            1P     63
-207.238742205,33.2672649047,-250.322632005,-207.251832484,            1P     64
33.2843990439,-250.23202205,-207.296401767,33.35518994,                1P     65
-250.047692148,-207.378413656,33.4970452062,-249.782141449,            1P     66
-207.447233162,33.6973934168,-249.47475423,-207.478715911,             1P     67
33.9023588797,-249.156664674,-207.48423443,34.0920059478,              1P     68
-248.829567359,-207.474684546,34.2634022704,-248.518199364,            1P     69
-207.450115492,34.3962791538,-248.287837961,-207.426723767,            1P     70
34.4799281487,-248.17192241,-207.413702221,34.5196668401,              1P     71
-248.14625525,-207.410579361,34.5284819329,-250.346978701,             1P     72
-207.107843698,33.3428872788,-250.325732244,-207.120125038,            1P     73
33.3602966086,-250.237887563,-207.162601928,33.4332555859,             1P     74
-250.057530399,-207.239881186,33.5777085207,-249.799951901,            1P     75
-207.307115539,33.7830881076,-249.497634072,-207.335847019,            1P     76
33.9886995076,-249.185958561,-207.341435621,34.1812386469,             1P     77
-248.862990515,-207.32935834,34.3516538529,-248.555636843,             1P     78
-207.302508228,34.4838446948,-248.328302738,-207.277569343,            1P     79
34.5674244517,-248.214081943,-207.264016556,34.6074456213,             1P     80
-248.187749047,-207.262746075,34.6152222948,-250.350673093,            1P     81
-206.976953438,33.4184531657,-250.329682816,-206.988407909,            1P     82
33.4361428202,-250.243409406,-207.028078768,33.5101434943,             1P     83
-250.068028344,-207.101421001,33.6583529427,-249.816406485,            1P     84
-207.165059892,33.8658759795,-249.521913406,-207.194481011,            1P     85
34.077087695,-249.212383843,-207.195007036,34.2653690272,              1P     86
-248.89395251,-207.181236302,34.4362154911,-248.591660671,             1P     87
-207.154103001,34.5707218012,-248.367399668,-207.128108251,            1P     88
34.6550409031,-248.254657737,-207.113855185,34.6951493708,             1P     89
-248.228458548,-207.111744392,34.7032613343,-250.35491763,             1P     90
-206.84578005,33.4935122793,-250.334503029,-206.856584722,             1P     91
33.5117447057,-250.250041818,-206.893621821,33.5870327873,             1P     92
-250.080263013,-206.963317611,33.7393606451,-249.833756927,            1P     93
-207.023150964,33.9485623351,-249.544810477,-207.051167325,            1P     94
34.1625020997,-249.23834182,-207.047906867,34.3485469085,              1P     95
-248.924323544,-207.032614174,34.5201457404,-248.626755726,            1P     96
-207.004876638,34.6566682878,-248.405415447,-206.977851548,            1P     97
34.7418030182,-248.294025196,-206.962839957,34.7819164335,             1P     98
-248.267610684,-206.961309603,34.7896178201,-250.360009359,            1P     99
-206.714293704,33.5679597406,-250.340108524,-206.724434217,            1P    100
33.5867201005,-250.258583841,-206.759438731,33.664214422,              1P    101
-250.092791941,-206.824477242,33.8190202411,-249.849750085,            1P    102
-206.879674962,34.0287172439,-249.566065106,-206.905473118,            1P    103
34.2442751405,-249.264019475,-206.90050071,34.4311544885,              1P    104
-248.955059736,-206.884500621,34.6046958889,-248.661707252,            1P    105
-206.855902399,34.7430035625,-248.442723922,-206.826630496,            1P    106
34.8271302173,-248.332569953,-206.810637311,34.86693099,               1P    107
-248.306204991,-206.809115924,34.8749469457,-250.365785588,            1P    108
-206.582477359,33.6417897071,-250.346160513,-206.59184473,             1P    109
33.6609012347,-250.266425192,-206.624275037,33.7397825971,             1P    110
-250.104662232,-206.684742394,33.8972904613,-249.867868302,            1P    111
-206.737376875,34.1106220726,-249.588092548,-206.760075453,            1P    112
34.3263151559,-249.289792885,-206.753245507,34.5138761535,             1P    113
-248.984236084,-206.734572394,34.6863966261,-248.696301092,            1P    114
-206.707403467,34.8302336101,-248.478904408,-206.674682599,            1P    115
34.9116232226,-248.369683603,-206.657212186,34.9503607002,             1P    116
-248.342984022,-206.655638078,34.9577492917,-250.372717492,            1P    117
-206.450611018,33.7154221307,-250.353358049,-206.459227878,            1P    118
33.7349213045,-250.274965876,-206.488898792,33.8148828552,             1P    119
-250.117079085,-206.544902176,33.9752437806,-249.884242133,            1P    120
-206.593550826,34.1901022396,-249.60935844,-206.614142556,             1P    121
34.4076248872,-249.316670253,-206.607550573,34.599073132,              1P    122
-249.013303947,-206.585335799,34.7695166917,-248.729111405,            1P    123
-206.557333344,34.9154315961,-248.513489224,-206.521953424,            1P    124
34.9953981568,-248.404802482,-206.502550217,35.0323936369,             1P    125
-248.377914501,-206.500754418,35.0393175783,-250.38155928,             1P    126
-206.318986319,33.7892831092,-250.362486306,-206.326872,               1P    127
33.809177079,-250.28544119,-206.353907064,33.8903894278,               1P    128
-250.129264837,-206.40452717,34.052168486,-249.901708456,              1P    129
-206.450191651,34.270093973,-249.633049597,-206.470410168,             1P    130
34.4920578397,-249.343470254,-206.461955492,34.684436215,              1P    131
-249.042660532,-206.437422886,34.8549734709,-248.759166806,            1P    132
-206.404576492,34.9968685387,-248.545503673,-206.367625718,            1P    133
35.0772510346,-248.437727175,-206.347072247,35.1138198913,             1P    134
-248.41063984,-206.345505844,35.1207252645,-250.392858459,             1P    135
-206.187704334,33.8634275931,-250.373957292,-206.194827899,            1P    136
33.8836972024,-250.29820205,-206.219263791,33.9662048966,              1P    137
-250.143325704,-206.264475563,34.1294431862,-249.920600836,            1P    138
-206.307298931,34.3507400009,-249.656346224,-206.325913957,            1P    139
34.5753205168,-249.368661741,-206.314933833,34.7676900884,             1P    140
-249.070319542,-206.288619699,34.9392483143,-248.787587178,            1P    141
-206.251537124,35.0782903175,-248.575394705,-206.212621361,            1P    142
35.1586007265,-248.468575236,-206.191549638,35.1959512332,             1P    143
-248.441393776,-206.190148316,35.2030455105,-250.406061726,            1P    144
-206.05624651,33.9369516743,-250.387530451,-206.062702963,             1P    145
33.9577075524,-250.312616208,-206.084472374,34.0414208695,             1P    146
-250.15971778,-206.124769945,34.206855233,-249.939140952,              1P    147
-206.16345508,34.4297090439,-249.678641031,-206.179920921,             1P    148
34.6561213861,-249.392271695,-206.166342725,34.8485449922,             1P    149
-249.096367618,-206.138578804,35.0217099147,-248.814481455,            1P    150
-206.097905897,35.1590733147,-248.603471237,-206.056880528,            1P    151
35.2392119086,-248.49738262,-206.035287431,35.2773881813,              1P    152
-248.470093093,-206.034134543,35.2843634824,-250.419165796,            1P    153
-205.946509577,33.9974269122,-250.400690641,-205.952301954,            1P    154
34.0184391424,-250.326515517,-205.97194822,34.1032629919,              1P    155
-250.175963509,-206.008838653,34.271409799,-249.95649107,              1P    156
-206.044020836,34.4954897586,-249.696093665,-206.056718496,            1P    157
34.7206960422,-249.412710768,-206.04302061,34.9165548554,              1P    158
-249.116817814,-206.012195834,35.0883773277,-248.835968058,            1P    159
-205.969659335,35.2262714467,-248.62563406,-205.926873357,             1P    160
35.3063408756,-248.519714075,-205.903978543,35.343689525,              1P    161
-248.492361608,-205.902622217,35.3505307405,-250.430515303,            1P    162
-205.858806558,34.04580243,-250.412036508,-205.864056871,              1P    163
34.066981515,-250.338439521,-205.882036019,34.1527142628,              1P    164
-250.189385819,-205.916095304,34.3228409841,-249.969234737,            1P    165
-205.947493818,34.5464674739,-249.709982781,-205.95803868,             1P    166
34.7721051966,-249.428630065,-205.943860001,34.9701419676,             1P    167
-249.132667794,-205.910693982,35.1411613046,-248.852703449,            1P    168
-205.866812905,35.2797385402,-248.642859614,-205.822756969,            1P    169
35.359992161,-248.537077525,-205.798845493,35.3967152101,              1P    170
-248.509667198,-205.797755156,35.4030513509,-250.436352467,            1P    171
-205.815004215,34.0700263,-250.417906646,-205.819987077,               1P    172
34.0913051187,-250.344528304,-205.837104047,34.177444541,              1P    173
-250.196144812,-205.869723531,34.3485168997,-249.975371156,            1P    174
-205.899046599,34.5716505129,-249.716967613,-205.908718294,            1P    175
34.7978197636,-249.436479074,-205.89415735,34.9967365051,              1P    176
-249.140501493,-205.859870242,35.1674492003,-248.860987919,            1P    177
-205.815338299,35.3064131793,-248.651376506,-205.770674322,            1P    178
35.386806673,-248.545683432,-205.746345456,35.4233765036,              1P    179
-248.518486114,-205.74508258,35.4295263481,-250.439724082,             1P    180
-205.792938986,34.0817234574,-250.421297318,-205.797786648,            1P    181
34.1030642936,-250.34811974,-205.814588466,34.1894212227,              1P    182
-250.199719352,-205.846217293,34.360719273,-249.979238145,             1P    183
-205.874513053,34.5841731897,-249.721410245,-205.883457708,            1P    184
34.8111019424,-249.440987791,-205.8680177,35.0101334575,               1P    185
-249.145249534,-205.83341183,35.1809905386,-248.865579911,             1P    186
-205.788762177,35.3198708878,-248.656171624,-205.744312911,            1P    187
35.399970048,-248.549654613,-205.7198516,35.4364132945,                1P    188
-248.52248917,-205.718530541,35.4425181402,0.,1.,0.,1.;                1P    189
128,30,30,3,3,0,0,0,0,0,0.,0.,0.,0.,0.0357142857143,                   3P    190
0.0714285714286,0.107142857143,0.142857142857,0.178571428571,          3P    191
0.214285714286,0.25,0.285714285714,0.321428571429,                     3P    192
0.357142857143,0.392857142857,0.428571428571,0.464285714286,0.5,       3P    193
0.535714285714,0.571428571429,0.607142857143,0.642857142857,           3P    194
0.678571428571,0.714285714286,0.75,0.785714285714,                     3P    195
0.821428571429,0.857142857143,0.892857142857,0.928571428571,           3P    196
0.964285714286,1.,1.,1.,1.,0.,0.,0.,0.,0.0357142857143,                3P    197
0.0714285714286,0.107142857143,0.142857142857,0.178571428571,          3P    198
0.214285714286,0.25,0.285714285714,0.321428571429,                     3P    199
0.357142857143,0.392857142857,0.428571428571,0.464285714286,0.5,       3P    200
0.535714285714,0.571428571429,0.607142857143,0.642857142857,           3P    201
0.678571428571,0.714285714286,0.75,0.785714285714,                     3P    202
0.821428571429,0.857142857143,0.892857142857,0.928571428571,           3P    203
0.964285714286,1.,1.,1.,1.,1.,1.,1.,1.,1.,1.,1.,1.,1.,1.,1.,1.,        3P    204
1.,1.,1.,1.,1.,1.,1.,1.,1.,1.,1.,1.,1.,1.,1.,1.,1.,1.,1.,1.,1.,        3P    205
1.,1.,1.,1.,1.,1.,1.,1.,1.,1.,1.,1.,1.,1.,1.,1.,1.,1.,1.,1.,1.,        3P    206
1.,1.,1.,1.,1.,1.,1.,1.,1.,1.,1.,1.,1.,1.,1.,1.,1.,1.,1.,1.,1.,        3P    207
1.,1.,1.,1.,1.,1.,1.,1.,1.,1.,1.,1.,1.,1.,1.,1.,1.,1.,1.,1.,1.,        3P    208
1.,1.,1.,1.,1.,1.,1.,1.,1.,1.,1.,1.,1.,1.,1.,1.,1.,1.,1.,1.,1.,        3P    209
1.,1.,1.,1.,1.,1.,1.,1.,1.,1.,1.,1.,1.,1.,1.,1.,1.,1.,1.,1.,1.,        3P    210
1.,1.,1.,1.,1.,1.,1.,1.,1.,1.,1.,1.,1.,1.,1.,1.,1.,1.,1.,1.,1.,        3P    211
1.,1.,1.,1.,1.,1.,1.,1.,1.,1.,1.,1.,1.,1.,1.,1.,1.,1.,1.,1.,1.,        3P    212
1.,1.,1.,1.,1.,1.,1.,1.,1.,1.,1.,1.,1.,1.,1.,1.,1.,1.,1.,1.,1.,        3P    213
1.,1.,1.,1.,1.,1.,1.,1.,1.,1.,1.,1.,1.,1.,1.,1.,1.,1.,1.,1.,1.,        3P    214
1.,1.,1.,1.,1.,1.,1.,1.,1.,1.,1.,1.,1.,1.,1.,1.,1.,1.,1.,1.,1.,        3P    215
1.,1.,1.,1.,1.,1.,1.,1.,1.,1.,1.,1.,1.,1.,1.,1.,1.,1.,1.,1.,1.,        3P    216
1.,1.,1.,1.,1.,1.,1.,1.,1.,1.,1.,1.,1.,1.,1.,1.,1.,1.,1.,1.,1.,        3P    217
1.,1.,1.,1.,1.,1.,1.,1.,1.,1.,1.,1.,1.,1.,1.,1.,1.,1.,1.,1.,1.,        3P    218
1.,1.,1.,1.,1.,1.,1.,1.,1.,1.,1.,1.,1.,1.,1.,1.,1.,1.,1.,1.,1.,        3P    219
1.,1.,1.,1.,1.,1.,1.,1.,1.,1.,1.,1.,1.,1.,1.,1.,1.,1.,1.,1.,1.,        3P    220
1.,1.,1.,1.,1.,1.,1.,1.,1.,1.,1.,1.,1.,1.,1.,1.,1.,1.,1.,1.,1.,        3P    221
1.,1.,1.,1.,1.,1.,1.,1.,1.,1.,1.,1.,1.,1.,1.,1.,1.,1.,1.,1.,1.,        3P    222
1.,1.,1.,1.,1.,1.,1.,1.,1.,1.,1.,1.,1.,1.,1.,1.,1.,1.,1.,1.,1.,        3P    223
1.,1.,1.,1.,1.,1.,1.,1.,1.,1.,1.,1.,1.,1.,1.,1.,1.,1.,1.,1.,1.,        3P    224
1.,1.,1.,1.,1.,1.,1.,1.,1.,1.,1.,1.,1.,1.,1.,1.,1.,1.,1.,1.,1.,        3P    225
1.,1.,1.,1.,1.,1.,1.,1.,1.,1.,1.,1.,1.,1.,1.,1.,1.,1.,1.,1.,1.,        3P    226
1.,1.,1.,1.,1.,1.,1.,1.,1.,1.,1.,1.,1.,1.,1.,1.,1.,1.,1.,1.,1.,        3P    227
1.,1.,1.,1.,1.,1.,1.,1.,1.,1.,1.,1.,1.,1.,1.,1.,1.,1.,1.,1.,1.,        3P    228
1.,1.,1.,1.,1.,1.,1.,1.,1.,1.,1.,1.,1.,1.,1.,1.,1.,1.,1.,1.,1.,        3P    229
1.,1.,1.,1.,1.,1.,1.,1.,1.,1.,1.,1.,1.,1.,1.,1.,1.,1.,1.,1.,1.,        3P    230
1.,1.,1.,1.,1.,1.,1.,1.,1.,1.,1.,1.,1.,1.,1.,1.,1.,1.,1.,1.,1.,        3P    231
1.,1.,1.,1.,1.,1.,1.,1.,1.,1.,1.,1.,1.,1.,1.,1.,1.,1.,1.,1.,1.,        3P    232
1.,1.,1.,1.,1.,1.,1.,1.,1.,1.,1.,1.,1.,1.,1.,1.,1.,1.,1.,1.,1.,        3P    233
1.,1.,1.,1.,1.,1.,1.,1.,1.,1.,1.,1.,1.,1.,1.,1.,1.,1.,1.,1.,1.,        3P    234
1.,1.,1.,1.,1.,1.,1.,1.,1.,1.,1.,1.,1.,1.,1.,1.,1.,1.,1.,1.,1.,        3P    235
1.,1.,1.,1.,1.,1.,1.,1.,1.,1.,1.,1.,1.,1.,1.,1.,1.,1.,1.,1.,1.,        3P    236
1.,1.,1.,1.,1.,1.,1.,1.,1.,1.,1.,1.,1.,1.,1.,1.,1.,1.,1.,1.,1.,        3P    237
1.,1.,1.,1.,1.,1.,1.,1.,1.,1.,1.,1.,1.,1.,1.,1.,1.,1.,1.,1.,1.,        3P    238
1.,1.,1.,1.,1.,1.,1.,1.,1.,1.,1.,1.,1.,1.,1.,1.,1.,1.,1.,1.,1.,        3P    239
1.,1.,1.,1.,1.,1.,1.,1.,1.,1.,1.,1.,1.,1.,1.,1.,1.,1.,1.,1.,1.,        3P    240
1.,1.,1.,1.,1.,1.,1.,1.,1.,1.,1.,1.,1.,1.,1.,1.,1.,1.,1.,1.,1.,        3P    241
1.,1.,1.,1.,1.,1.,1.,1.,1.,1.,1.,1.,1.,1.,1.,1.,1.,1.,1.,1.,1.,        3P    242
1.,1.,1.,1.,1.,1.,1.,1.,1.,1.,1.,1.,1.,1.,1.,1.,1.,1.,1.,1.,1.,        3P    243
1.,1.,1.,1.,1.,1.,1.,1.,1.,1.,1.,1.,1.,1.,1.,1.,1.,1.,1.,1.,1.,        3P    244
1.,1.,1.,1.,1.,1.,1.,1.,1.,1.,1.,1.,1.,1.,1.,1.,1.,1.,1.,1.,1.,        3P    245
1.,1.,1.,1.,1.,1.,1.,1.,1.,1.,1.,1.,1.,1.,1.,1.,1.,1.,1.,1.,1.,        3P    246
1.,1.,1.,1.,1.,1.,1.,1.,1.,1.,1.,1.,1.,1.,1.,1.,1.,1.,1.,1.,1.,        3P    247
1.,1.,1.,1.,1.,1.,1.,1.,1.,1.,1.,1.,1.,1.,1.,1.,1.,1.,1.,1.,1.,        3P    248
1.,1.,1.,1.,1.,1.,1.,1.,1.,1.,1.,1.,1.,1.,1.,1.,1.,1.,1.,1.,1.,        3P    249
1.,1.,1.,1.,-248.017254486,-207.840059684,34.2520058659,               3P    250
-248.029809193,-207.845905701,34.2445563593,-248.095965467,            3P    251
-207.852157067,34.2233946587,-248.18951923,-207.860468852,             3P    252
34.1922605523,-248.27935,-207.867784734,34.1607951783,                 3P    253
-248.367415433,-207.874174073,34.1280588249,-248.455673187,            3P    254
-207.87970623,34.0931117802,-248.543922787,-207.884505625,             3P    255
34.0563590024,-248.631963759,-207.888696676,34.0182054497,             3P    256
-248.71959563,-207.892403803,33.9790560805,-248.806617926,             3P    257
-207.895751426,33.9393158529,-248.89307117,-207.898563849,             3P    258
33.8988167861,-248.978995882,-207.90066538,33.8573908992,              3P    259
-249.064432585,-207.901880325,33.8148702111,-249.149421801,            3P    260
-207.90203299,33.771086741,-249.233889217,-207.900928277,              3P    261
33.7261173315,-249.31776052,-207.898371085,33.6800388254,              3P    262
-249.400961396,-207.894166316,33.6329280652,-249.483417533,            3P    263
-207.888118871,33.5848618938,-249.565175516,-207.879990916,            3P    264
33.5360116906,-249.646281933,-207.869544618,33.4865488352,             3P    265
-249.726783368,-207.856542143,33.4366447072,-249.806726408,            3P    266
-207.840745659,33.386470686,-249.885823408,-207.821725886,             3P    267
33.336097235,-249.963786719,-207.799053543,33.2855948173,              3P    268
-250.040328697,-207.772299351,33.2350338961,-250.115161695,            3P    269
-207.741034029,33.1844849348,-250.188679536,-207.706249418,            3P    270
33.1340969143,-250.261276045,-207.668937357,33.0840188158,             3P    271
-250.309322046,-207.64303891,33.0509393521,-250.332634622,             3P    272
-207.628089323,33.0353478052,-248.009444895,-207.84435443,             3P    273
34.2505325882,-248.021180069,-207.858251876,34.2370757555,             3P    274
-248.090897426,-207.865254647,34.2145124334,-248.186382813,            3P    275
-207.874125885,34.182520624,-248.276067222,-207.881639225,             3P    276
34.150958889,-248.363240327,-207.888069688,34.1184041289,              3P    277
-248.451191799,-207.893692295,34.0834332443,-248.539527313,            3P    278
-207.898618036,34.0465317195,-248.627852541,-207.902957901,            3P    279
34.0081850385,-248.715773158,-207.90682288,33.9688786857,              3P    280
-248.802894837,-207.910323963,33.9290981451,-248.889328921,            3P    281
-207.91328368,33.8886302376,-248.975186754,-207.915524557,             3P    282
33.847261784,-249.060579678,-207.916869125,33.804779605,               3P    283
-249.145619036,-207.917139912,33.7609705215,-249.230198809,            3P    284
-207.91615191,33.7159431021,-249.314212973,-207.913720113,             3P    285
33.6698059159,-249.397555507,-207.909659512,33.6226675316,             3P    286
-249.480120391,-207.903785102,33.574636518,-249.561975905,             3P    287
-207.895850321,33.5258665174,-249.643190332,-207.885608612,            3P    288
33.4765111716,-249.723831953,-207.872813414,33.4267241229,             3P    289
-249.803969049,-207.857218168,33.3766590133,-249.883283195,            3P    290
-207.838391844,33.3263664967,-249.961455965,-207.815903413,            3P    291
33.2758972268,-250.038168933,-207.789321844,33.2253018577,             3P    292
-250.113103672,-207.758216107,33.1746310433,-250.186691123,            3P    293
-207.723596772,33.124092653,-250.259362226,-207.686474405,             3P    294
33.0738945566,-250.307486022,-207.660731185,33.0407946013,             3P    295
-250.330872523,-207.645811125,33.0252198004,-247.97945503,             3P    296
-207.86048374,34.2446648799,-247.99182633,-207.874986468,              3P    297
34.230550639,-248.053107336,-207.881655035,34.2106831941,              3P    298
-248.144790314,-207.891112497,34.1800352164,-248.236063099,            3P    299
-207.899760105,34.1480417997,-248.326779459,-207.907430388,            3P    300
34.1143484254,-248.41686001,-207.914136226,34.0788584871,              3P    301
-248.506344756,-207.919961328,34.0417438385,-248.595295688,            3P    302
-207.925018397,34.0032339541,-248.683802653,-207.929459159,            3P    303
33.9636188726,-248.771977495,-207.933473627,33.9232137519,             3P    304
-248.859818711,-207.937021664,33.8820427206,-248.947293806,            3P    305
-207.939977508,33.8400624778,-249.03436748,-207.942206106,             3P    306
33.7972485733,-249.120870716,-207.943368722,33.7533113328,             3P    307
-249.206651135,-207.943095864,33.7080068412,-249.291644443,            3P    308
-207.941161893,33.6612749595,-249.375937101,-207.937532825,            3P    309
33.6133376042,-249.459628531,-207.932219241,33.5644485009,             3P    310
-249.542844682,-207.925087031,33.5149496262,-249.625629908,            3P    311
-207.915750763,33.4651094637,-249.707946008,-207.903847789,            3P    312
33.4150678438,-249.789577002,-207.889111793,33.3646819852,             3P    313
-249.870144218,-207.87106729,33.3137187474,-249.949401818,             3P    314
-207.849220147,33.2622488818,-250.027233075,-207.823216244,            3P    315
33.2105656613,-250.103616525,-207.792857419,33.1590620981,             3P    316
-250.178651512,-207.758861361,33.1077592731,-250.252528947,            3P    317
-207.722147848,33.0565288734,-250.301327798,-207.696656088,            3P    318
33.0224075124,-250.324989291,-207.681972601,33.0066655405,             3P    319
-247.934975885,-207.885176139,34.2350467721,-247.947756699,            3P    320
-207.89995025,34.2205945868,-248.009793655,-207.90750713,              3P    321
34.2002948787,-248.102625903,-207.918313344,34.1690594249,             3P    322
-248.195069907,-207.928321184,34.1365549072,-248.286961525,            3P    323
-207.93730024,34.1023656479,-248.378218474,-207.945253601,             3P    324
34.066399963,-248.468860829,-207.952206431,34.028759423,               3P    325
-248.558942725,-207.958244366,33.989639153,-248.64858138,              3P    326
-207.963584553,33.9493964148,-248.737932528,-207.968508547,            3P    327
33.9084427196,-248.827031071,-207.9730593,33.8668850021,               3P    328
-248.915803371,-207.977040998,33.8245822447,-249.004168893,            3P    329
-207.98025695,33.7814204143,-249.091931449,-207.982351829,             3P    330
33.7370713565,-249.178912973,-207.982931053,33.6912333116,             3P    331
-249.265059518,-207.981792675,33.6438493097,-249.35048918,             3P    332
-207.978940517,33.5951834448,-249.435358214,-207.974452278,            3P    333
33.5455811131,-249.519863005,-207.968283548,33.4954816055,             3P    334
-249.604058635,-207.96007098,33.4451605594,-249.687809482,             3P    335
-207.949329074,33.3946229271,-249.770842794,-207.935718699,            3P    336
33.343657794,-249.852819134,-207.918793946,33.2920347603,              3P    337
-249.933519328,-207.898082276,33.2398010923,-250.012792172,            3P    338
-207.87319311,33.1871986332,-250.090636464,-207.843942013,             3P    339
33.1346552938,-250.167086286,-207.810997535,33.0821885479,             3P    340
-250.242312291,-207.775268097,33.0296579866,-250.292011082,            3P    341
-207.75041823,32.9946260581,-250.316030229,-207.736154933,             3P    342
32.9786982885,-247.89043828,-207.90964666,34.2251415423,               3P    343
-247.903636255,-207.92471171,34.2103776927,-247.966429986,             3P    344
-207.933160467,34.1896563007,-248.060396394,-207.945271101,            3P    345
34.1577862384,-248.153983659,-207.956561234,34.1246817363,             3P    346
-248.247025915,-207.966785372,34.0899231465,-248.339442676,            3P    347
-207.975944027,34.0534267872,-248.431251118,-207.984046061,            3P    348
34.0152766889,-248.522479979,-207.991102028,33.9755792731,             3P    349
-248.613263813,-207.997366058,33.9347266338,-248.703814443,            3P    350
-208.003241162,33.8932640902,-248.794204395,-208.008860421,            3P    351
33.8513916175,-248.88431086,-208.013937234,33.8088469076,              3P    352
-248.973969029,-208.01813737,33.7653292161,-249.06297166,              3P    353
-208.021119173,33.7205029525,-249.151150302,-208.022526087,            3P    354
33.674090029,-249.238483792,-208.022212831,33.6260830719,              3P    355
-249.325105924,-208.02020216,33.5767662631,-249.411163906,             3P    356
-208.016550999,33.5264694078,-249.496888926,-208.011260756,            3P    357
33.4756745441,-249.582393647,-208.004045213,33.4247233789,             3P    358
-249.667527937,-207.994396395,33.373602511,-249.751941002,             3P    359
-207.981884134,33.3220114408,-249.835296465,-207.966055268,            3P    360
33.2696928039,-249.91742222,-207.946470634,33.2166918178,              3P    361
-249.998168881,-207.922733237,33.1632303492,-250.07750528,             3P    362
-207.894631017,33.1097055115,-250.155446103,-207.862809103,            3P    363
33.0561512102,-250.232115859,-207.828149079,33.0023987908,             3P    364
-250.282767264,-207.803999068,32.9665070483,-250.307160595,            3P    365
-207.790172003,32.95040541,-247.845845051,-207.933879877,              3P    366
34.2149117577,-247.859467539,-207.949250237,34.1998560289,             3P    367
-247.923025325,-207.958603352,34.1787323472,-248.018128468,            3P    368
-207.972010576,34.146221369,-248.112845785,-207.984525918,             3P    369
34.1124472941,-248.207025732,-207.995939163,34.0770467865,             3P    370
-248.300597997,-208.006270477,34.0399687042,-248.393595882,            3P    371
-208.015559702,34.0013373151,-248.486019131,-208.023726637,            3P    372
33.961154469,-248.577988467,-208.030983367,33.9197560405,              3P    373
-248.669758195,-208.037829161,33.8777923871,-248.761430847,            3P    374
-208.044479929,33.8355468874,-248.852858082,-208.050607389,            3P    375
33.792694027,-248.943801813,-208.055756772,33.7487653201,              3P    376
-249.034043745,-208.059597036,33.7034117415,-249.123446165,            3P    377
-208.061845332,33.6564249772,-249.212012935,-208.062397326,            3P    378
33.6078325732,-249.299890528,-208.061290331,33.5579338775,             3P    379
-249.387178376,-208.058508636,33.5069796618,-249.474097651,            3P    380
-208.054043937,33.4554276722,-249.560824603,-208.047697039,            3P    381
33.4036947601,-249.647269117,-208.039030947,33.3518566115,             3P    382
-249.733056496,-208.02758771,33.2995990438,-249.817816524,             3P    383
-208.012863794,33.246594975,-249.901389753,-207.994414711,             3P    384
33.1928473115,-249.983651453,-207.971856835,33.1385775562,             3P    385
-250.064522114,-207.944937505,33.0841238641,-250.144020927,            3P    386
-207.914292539,33.0295428212,-250.222239439,-207.880790179,            3P    387
32.9746598048,-250.27390043,-207.857396354,32.9379626665,              3P    388
-250.298665625,-207.844006858,32.9216765858,-247.801209948,            3P    389
-207.957894674,34.2043575816,-247.815261939,-207.973575557,            3P    390
34.1890186428,-247.879598183,-207.983862911,34.1675326215,             3P    391
-247.975856741,-207.998595701,34.1344170078,-248.07171203,             3P    392
-208.012324741,34.0999551183,-248.167030848,-208.024891127,            3P    393
34.06385882,-248.261760679,-208.03635823,34.0261377058,                3P    394
-248.35597018,-208.046847394,33.9870178054,-248.449651983,             3P    395
-208.056237115,33.9464571912,-248.542881119,-208.064613053,            3P    396
33.9046390327,-248.635905487,-208.072464112,33.8621939943,             3P    397
-248.728836435,-208.080053415,33.8194438495,-248.821540257,            3P    398
-208.087101365,33.7761055838,-248.913754189,-208.093126939,            3P    399
33.7316569773,-249.005249296,-208.097805284,33.6857303746,             3P    400
-249.095925112,-208.100933593,33.638197175,-249.185778976,             3P    401
-208.102394054,33.5890571549,-249.274951005,-208.102206722,            3P    402
33.5385860904,-249.363507306,-208.100304955,33.4869799053,             3P    403
-249.451636307,-208.096644815,33.4346422782,-249.539548432,            3P    404
-208.091081726,33.3820284975,-249.627231752,-208.083275732,            3P    405
33.3293288138,-249.714368892,-208.07283471,33.276324063,               3P    406
-249.800563202,-208.059210015,33.2226299441,-249.885630397,            3P    407
-208.041911116,33.1681653829,-249.969462217,-208.020558564,            3P    408
33.1131358865,-250.051935626,-207.994865427,33.0578193457,             3P    409
-250.133042033,-207.965431428,33.002250135,-250.212880958,             3P    410
-207.933145384,32.946296967,-250.265583342,-207.910540237,             3P    411
32.9088221383,-250.290694785,-207.897571856,32.8923094117,             3P    412
-247.756544183,-207.981702334,34.1934757759,-247.771027047,            3P    413
-207.997692035,34.1778546265,-247.836155306,-208.008948975,            3P    414
34.1560515192,-247.933589273,-208.025043429,34.1223766877,             3P    415
-248.030602899,-208.040011594,34.0872548841,-248.127076418,            3P    416
-208.05373542,34.0504584373,-248.222972528,-208.066316245,             3P    417
34.0120516871,-248.318404225,-208.077982964,33.9723960182,             3P    418
-248.413391516,-208.088660882,33.9315113101,-248.507957746,            3P    419
-208.098287915,33.889405382,-248.602279912,-208.107193827,             3P    420
33.846515554,-248.696454575,-208.115643696,33.8031459643,              3P    421
-248.790394513,-208.123480268,33.7591417561,-248.883867921,            3P    422
-208.130308476,33.7140626461,-248.976645953,-208.135827345,            3P    423
33.6675446276,-249.068647015,-208.139875925,33.6194945798,             3P    424
-249.159838001,-208.142282742,33.5698384558,-249.250309151,            3P    425
-208.142980685,33.5187441308,-249.340130985,-208.141906114,            3P    426
33.4664135575,-249.429498563,-208.139038141,33.413268723,              3P    427
-249.518622769,-208.134248875,33.359764564,-249.607530572,             3P    428
-208.127248859,33.3061463538,-249.695992112,-208.117743518,            3P    429
33.2523205328,-249.78361487,-208.105172737,33.1978863336,              3P    430
-249.8701947,-208.089007903,33.1426943544,-249.955629672,              3P    431
-208.068866377,33.0869231449,-250.039763615,-208.044435698,            3P    432
33.030795883,-250.122489764,-208.016221787,32.9742460952,              3P    433
-250.203943638,-207.985155035,32.9172208311,-250.257683781,            3P    434
-207.963343094,32.878970088,-250.283104581,-207.950769042,             3P    435
32.862162033,-247.711846385,-208.005285537,34.1822439687,              3P    436
-247.726760088,-208.021578384,34.1663378449,-247.792690724,            3P    437
-208.033830317,34.1442509406,-247.891316955,-208.051314489,            3P    438
34.1100531161,-247.989513132,-208.06756196,34.0743175432,              3P    439
-248.087167956,-208.082483903,34.0368606242,-248.184246887,            3P    440
-208.096184023,33.9977599117,-248.280900747,-208.108984125,            3P    441
33.9574989646,-248.377203477,-208.120931415,33.9162490734,             3P    442
-248.47315428,-208.131882613,33.8739211914,-248.568823643,             3P    443
-208.141916731,33.8306529889,-248.664260159,-208.151225377,            3P    444
33.7866416519,-248.759422143,-208.159775667,33.7418614911,             3P    445
-248.854148144,-208.16734182,33.6960540406,-248.948237506,             3P    446
-208.173704158,33.6489292513,-249.041599358,-208.178691272,            3P    447
33.6003683265,-249.134162837,-208.182066608,33.5502111089,             3P    448
-249.225929727,-208.18361183,33.4984403845,-249.31699256,              3P    449
-208.18328905,33.4452876896,-249.40761679,-208.181190937,              3P    450
33.3913028093,-249.498014163,-208.177212309,33.3369541865,             3P    451
-249.588184801,-208.171032408,33.2824431234,-249.677959406,            3P    452
-208.162417766,33.2277508601,-249.766981424,-208.150835083,            3P    453
33.1725030925,-249.855061753,-208.135761063,33.1165379961,             3P    454
-249.942090832,-208.116801929,33.0599966145,-250.027890896,            3P    455
-208.093628443,33.0030559943,-250.112222653,-208.066625976,            3P    456
32.9455117075,-250.195255288,-208.036759926,32.8873853085,             3P    457
-250.250039934,-208.015753703,32.8483709608,-250.275742512,            3P    458
-208.003549751,32.8312055197,-247.667123833,-208.02869194,             3P    459
34.1707406406,-247.68246986,-208.045280762,34.154545656,               3P    460
-247.749202805,-208.058496317,34.1321393466,-247.849032774,            3P    461
-208.07737324,34.0974219825,-247.948433213,-208.094937159,             3P    462
34.0611120955,-248.047298703,-208.111115323,34.023053495,              3P    463
-248.14558425,-208.12597332,33.9832906887,-248.243452692,              3P    464
-208.139854793,33.9423497927,-248.341039619,-208.152958361,            3P    465
33.9005880481,-248.438371351,-208.165196218,33.8579776592,             3P    466
-248.53543479,-208.176439564,33.8144093685,-248.632189879,             3P    467
-208.186703248,33.7698543755,-248.728598318,-208.195987636,            3P    468
33.7243076439,-248.824573403,-208.204249393,33.6777070708,             3P    469
-248.919975206,-208.211420163,33.6299197885,-249.014702095,            3P    470
-208.217318861,33.5808025644,-249.108659267,-208.221667649,            3P    471
33.5301387003,-249.201746881,-208.224071908,33.4776971378,             3P    472
-249.294058552,-208.224483942,33.4236954144,-249.385952166,            3P    473
-208.223139303,33.3688474522,-249.47766918,-208.219998382,             3P    474
33.3136890196,-249.569146602,-208.214664638,33.2583228729,             3P    475
-249.660231773,-208.206910144,33.2027338774,-249.750628698,            3P    476
-208.196260887,33.1466107553,-249.8401785,-208.182221275,              3P    477
33.0898089931,-249.928762038,-208.164391366,33.0324371385,             3P    478
-250.016176154,-208.142421336,32.9746204481,-250.102094664,            3P    479
-208.116617941,32.9160665862,-250.186710395,-208.087968742,            3P    480
32.8568561627,-250.242586154,-208.067816023,32.8171350664,             3P    481
-250.268579392,-208.055982106,32.7995955988,-247.622384429,            3P    482
-208.051960126,34.1590268106,-247.638165511,-208.068835049,            3P    483
34.1425352616,-247.705693134,-208.082937368,34.1197167712,             3P    484
-247.806733995,-208.103185668,34.084448146,-247.90735956,              3P    485
-208.122106062,34.0476010286,-248.007460325,-208.139590796,            3P    486
34.0089865175,-248.106979844,-208.155662392,33.968611682,              3P    487
-248.206064157,-208.170603635,33.9269508802,-248.304896386,            3P    488
-208.184732728,33.8845099869,-248.403568232,-208.198127241,            3P    489
33.8414482036,-248.502048364,-208.210606219,33.7975930369,             3P    490
-248.60020328,-208.221981624,33.7526642506,-248.697932677,             3P    491
-208.232135378,33.7064999599,-248.79517972,-208.241114378,             3P    492
33.6591226648,-248.891875371,-208.249027943,33.6105849875,             3P    493
-248.987940645,-208.25575524,33.5608004754,-249.083283033,             3P    494
-208.261024395,33.5095529074,-249.177731942,-208.264312727,            3P    495
33.4564566659,-249.271355906,-208.265520334,33.4016672774,             3P    496
-249.364560658,-208.264956675,33.345985108,-249.457625422,             3P    497
-208.262658929,33.2900266488,-249.550440013,-208.258178689,            3P    498
33.2338201411,-249.642842337,-208.251261379,33.177311898,              3P    499
-249.73460266,-208.241501628,33.1202634947,-249.82557844,              3P    500
-208.228422108,33.0625392849,-249.915656168,-208.2116414,              3P    501
33.0042442469,-250.004605974,-208.190792958,32.9454557228,             3P    502
-250.092081611,-208.166163485,32.8858660629,-250.178316868,            3P    503
-208.138772373,32.8256289577,-250.235355623,-208.119542969,            3P    504
32.7852936944,-250.261706443,-208.108118805,32.767423595,              3P    505
-247.577621819,-208.075041312,34.147044724,-247.593839755,             3P    506
-208.092185371,34.1302401048,-247.662155011,-208.107103576,            3P    507
34.1069217828,-247.764409323,-208.128687659,34.0710486414,             3P    508
-247.866279169,-208.14900559,34.0336967402,-247.967637332,             3P    509
-208.167845524,33.9945654864,-248.068418713,-208.185188897,            3P    510
33.9536279047,-248.168742358,-208.201229998,33.9112743948,             3P    511
-248.268809236,-208.216326489,33.8680673386,-248.368781175,            3P    512
-208.230741777,33.8243759482,-248.468665277,-208.244390427,            3P    513
33.7801361492,-248.568282298,-208.25698761,33.7349451814,              3P    514
-248.66743135,-208.268195333,33.6883695397,-248.766008598,             3P    515
-208.277982367,33.6403149868,-248.863997239,-208.28660407,             3P    516
33.5909776329,-248.961371236,-208.294065251,33.5404025138,             3P    517
-249.058063994,-208.300145474,33.4884274832,-249.153897666,            3P    518
-208.304301107,33.4346396127,-249.24892475,-208.306395074,             3P    519
33.3791547859,-249.343513829,-208.306679757,33.3227121002,             3P    520
-249.437954238,-208.305226461,33.265957602,-249.532130602,             3P    521
-208.301594275,33.2089096155,-249.625865796,-208.295497319,            3P    522
33.151467486,-249.718986663,-208.286588812,33.0934529583,              3P    523
-249.811343254,-208.274387535,33.0347147143,-249.902850005,            3P    524
-208.258560632,32.9753890029,-249.99328969,-208.238772868,             3P    525
32.9155627036,-250.082309871,-208.215299704,32.8549271713,             3P    526
-250.170176961,-208.189178298,32.793695799,-250.228396677,             3P    527
-208.17089117,32.7527855555,-250.255187654,-208.159925475,             3P    528
32.7346412945,-247.532829283,-208.097860338,34.1346907268,             3P    529
-247.549482549,-208.11524309,34.1175425895,-247.618582148,             3P    530
-208.130939034,34.0936786825,-247.722047463,-208.153819415,            3P    531
34.05714847,-247.825169022,-208.17554142,34.0192871954,                3P    532
-247.927800113,-208.19577097,33.9796636612,-248.029865867,             3P    533
-208.214432366,33.9381997446,-248.131469126,-208.231666595,            3P    534
33.89524165,-248.232802066,-208.247794041,33.851321565,                3P    535
-248.334069336,-208.26319081,33.8069363154,-248.435337381,             3P    536
-208.277928515,33.7622003866,-248.536431902,-208.291752666,            3P    537
33.716738228,-248.637066763,-208.304130868,33.6698787417,              3P    538
-248.737027893,-208.314808065,33.6212385583,-248.836316324,            3P    539
-208.324119996,33.5710754677,-248.934979694,-208.332245137,            3P    540
33.5196196408,-249.032992203,-208.339044332,33.4667983732,             3P    541
-249.130216027,-208.344034597,33.4122682267,-249.226716006,            3P    542
-208.347085911,33.3561602574,-249.322768519,-208.348305405,            3P    543
33.2990535331,-249.418618502,-208.347714778,33.2415259181,             3P    544
-249.514176915,-208.344927401,33.1836364271,-249.609252356,            3P    545
-208.339633064,33.1252442157,-249.703714677,-208.331530214,            3P    546
33.0662153798,-249.797402424,-208.320130338,33.0063789887,             3P    547
-249.890279746,-208.305171604,32.9459283365,-249.982218217,            3P    548
-208.286432887,32.8850602455,-250.07283736,-208.264155743,             3P    549
32.8234420486,-250.162320396,-208.239283794,32.7612129145,             3P    550
-250.221636578,-208.221862844,32.7196487008,-250.248892555,            3P    551
-208.21136174,32.7012286458,-247.487999967,-208.120334479,             3P    552
34.1218493349,-247.505083491,-208.137915082,34.10431891,               3P    553
-247.574967596,-208.154381531,34.0799036817,-247.679641711,            3P    554
-208.178538437,34.0426952608,-247.784009752,-208.201632174,            3P    555
34.0042842117,-247.887916154,-208.223248285,33.964157502,              3P    556
-247.99127742,-208.243248828,33.9221812258,-248.094200484,             3P    557
-208.261781725,33.8787260157,-248.196862752,-208.279110018,            3P    558
33.8342725082,-248.29946661,-208.295588851,33.7892956109,              3P    559
-248.402121022,-208.311406119,33.7440411345,-248.504676139,            3P    560
-208.326396088,33.6982271937,-248.606796252,-208.339919569,            3P    561
33.6510487881,-248.708147596,-208.351475818,33.6018084768,             3P    562
-248.808722625,-208.361426861,33.55075811,-248.908663717,              3P    563
-208.370171543,33.4983633713,-249.007990726,-208.377660421,            3P    564
33.4446521713,-249.106615626,-208.38348572,33.3893705852,              3P    565
-249.204630781,-208.387546288,33.3326930155,-249.302213481,            3P    566
-208.389788756,33.2750222473,-249.399508953,-208.390098209,            3P    567
33.2167667377,-249.496465573,-208.38816067,33.1580439573,              3P    568
-249.592888858,-208.383663486,33.0986968547,-249.688672389,            3P    569
-208.37632961,33.0386124225,-249.783657518,-208.365681572,             3P    570
32.9776228383,-249.877863924,-208.351534033,32.9159862848,             3P    571
-249.971294224,-208.333824869,32.8540653483,-250.06355653,             3P    572
-208.312780097,32.7915262731,-250.154611334,-208.289116076,            3P    573
32.7282707869,-250.214893674,-208.272444602,32.6859233779,             3P    574
-250.242598091,-208.262382479,32.6671782748,-247.443134291,            3P    575
-208.142470984,34.1085406964,-247.460642253,-208.160217996,            3P    576
34.0906027619,-247.531310823,-208.177446373,34.0656261239,             3P    577
-247.63719016,-208.202853684,34.0277100447,-247.742796894,             3P    578
-208.227279854,33.9887047409,-247.847974241,-208.250261391,            3P    579
33.9480499582,-247.952634244,-208.271608543,33.9055672237,             3P    580
-248.056897223,-208.291495024,33.861673102,-248.160947077,             3P    581
-208.310191404,33.8168686438,-248.264954398,-208.327936156,            3P    582
33.7715007792,-248.369022086,-208.344897559,33.7257929056,             3P    583
-248.473008417,-208.360968507,33.6795191771,-248.576556335,            3P    584
-208.375485895,33.6318368112,-248.679252064,-208.387799783,            3P    585
33.5818495037,-248.781087082,-208.398312649,33.5298172985,             3P    586
-248.882318896,-208.407684544,33.4764825008,-248.983001012,            3P    587
-208.415928398,33.4219436967,-249.083068066,-208.422656579,            3P    588
33.3659785942,-249.182625096,-208.427769769,33.3087775016,             3P    589
-249.281775952,-208.431092757,33.2506098847,-249.380540354,            3P    590
-208.432331518,33.1916630048,-249.478897148,-208.431235368,            3P    591
33.1320985172,-249.576678292,-208.42753434,33.071793795,               3P    592
-249.673779001,-208.420949796,33.0106279882,-249.770069057,            3P    593
-208.411049443,32.9484793277,-249.865603407,-208.397706415,            3P    594
32.8856547195,-249.960480684,-208.380979795,32.8226404858,             3P    595
-250.054335127,-208.36112075,32.7591459564,-250.146862915,             3P    596
-208.338577531,32.6947812632,-250.207974469,-208.32253289,             3P    597
32.6515161866,-250.236115515,-208.312888598,32.6323940672,             3P    598
-247.398252919,-208.164389545,34.094908975,-247.416182312,             3P    599
-208.182294968,34.0765668986,-247.487632207,-208.200244068,            3P    600
34.0509801735,-247.594708074,-208.226828891,34.0122717714,             3P    601
-247.701548014,-208.252547055,33.9726274698,-247.807997075,            3P    602
-208.276895667,33.9314489892,-247.913961958,-208.299619949,            3P    603
33.8884966924,-248.01956493,-208.320861648,33.844168418,               3P    604
-248.125017512,-208.340969937,33.7990617185,-248.23047093,             3P    605
-208.360103145,33.7534362029,-248.335978058,-208.37827612,             3P    606
33.7073429324,-248.441372456,-208.395361056,33.6605176559,             3P    607
-248.546287869,-208.410712617,33.6121272465,-248.650289678,            3P    608
-208.423673521,33.5612470676,-248.753392666,-208.434738392,            3P    609
33.508208924,-248.855955654,-208.444797995,33.4539915929,              3P    610
-248.958057193,-208.453910115,33.3987420638,-249.059617351,            3P    611
-208.461632288,33.34218962,-249.16072612,-208.467818507,               3P    612
33.2844879796,-249.261440956,-208.472216453,33.2258212285,             3P    613
-249.361676332,-208.474384236,33.1661869513,-249.461409176,            3P    614
-208.47408586,33.1057327268,-249.560537232,-208.471149707,             3P    615
33.0444331421,-249.658960726,-208.465302601,32.9821699894,             3P    616
-249.756605178,-208.45619504,32.9189143019,-249.853515982,             3P    617
-208.443711628,32.8549733062,-249.949794214,-208.427926964,            3P    618
32.7908344703,-250.045124726,-208.409144484,32.7262744796,             3P    619
-250.13901924,-208.387622675,32.6606979082,-250.200893476,             3P    620
-208.372141203,32.6164481454,-250.229482386,-208.362909852,            3P    621
32.5969161004,-247.353376145,-208.186191927,34.0810624201,             3P    622
-247.371729824,-208.204272597,34.0623484711,-247.443958984,            3P    623
-208.2228983,34.0361069411,-247.552222809,-208.250575569,              3P    624
33.996514769,-247.66028949,-208.277527319,33.9561684017,               3P    625
-247.768013967,-208.303254109,33.9144788879,-247.875297093,            3P    626
-208.32742207,33.8711307001,-247.982241135,-208.350038016,             3P    627
33.8263900748,-248.089076262,-208.37149864,33.7809141646,              3P    628
-248.195958098,-208.391966002,33.7349660064,-248.302895927,            3P    629
-208.411316961,33.6884412979,-248.409689258,-208.429379236,            3P    630
33.6410079692,-248.515960468,-208.445519407,33.5918348397,             3P    631
-248.621288087,-208.459149645,33.5400639476,-248.725703503,            3P    632
-208.470838851,33.4860867156,-248.829634514,-208.481640639,            3P    633
33.4310398508,-248.933208613,-208.491713104,33.3751757433,             3P    634
-249.036311011,-208.500518928,33.3181329747,-249.138970706,            3P    635
-208.507780487,33.2599349944,-249.241207937,-208.513185759,            3P    636
33.2006961896,-249.34288282,-208.516229693,33.140317865,               3P    637
-249.443944644,-208.516652979,33.0788894323,-249.544384137,            3P    638
-208.514418637,33.0165248597,-249.644142451,-208.509308781,            3P    639
32.9531669072,-249.74321948,-208.501082182,32.8889084757,              3P    640
-249.841602119,-208.489573125,32.8239916591,-249.939286454,            3P    641
-208.474745685,32.758759764,-250.03600724,-208.456955615,              3P    642
32.6930498604,-250.131218395,-208.436398588,32.6262070287,             3P    643
-250.193874731,-208.421488068,32.5809904039,-250.222928573,            3P    644
-208.412663654,32.5610248782,-247.308529757,-208.20796545,             3P    645
34.0670660674,-247.327313668,-208.226246958,34.0480230008,             3P    646
-247.400321958,-208.245515641,34.0211037039,-247.509767899,            3P    647
-208.274210577,33.9805591475,-247.619053608,-208.302321983,            3P    648
33.9394344444,-247.728055067,-208.329418727,33.8972231336,             3P    649
-247.836676139,-208.35512029,33.8535734503,-247.944978429,             3P    650
-208.37919288,33.8085078042,-248.05317245,-208.401935459,              3P    651
33.7625815474,-248.161421938,-208.423538836,33.716084715,              3P    652
-248.269733794,-208.443879375,33.6689093441,-248.377908871,            3P    653
-208.462846135,33.6207744889,-248.485562282,-208.479822898,            3P    654
33.5708559401,-248.592281301,-208.494263343,33.5183343228,             3P    655
-248.698080454,-208.506722902,33.4635681731,-248.803416981,            3P    656
-208.518332415,33.4077592011,-248.90849823,-208.529423837,             3P    657
33.351343191,-249.013183772,-208.53938975,33.2938956041,               3P    658
-249.117388471,-208.547719586,33.235196934,-249.22108743,              3P    659
-208.554030116,33.1752739996,-249.324148989,-208.557859089,            3P    660
33.1140501112,-249.426503885,-208.558941781,33.0515787795,             3P    661
-249.528216872,-208.557345482,32.9880818864,-249.629322695,            3P    662
-208.552979489,32.9236437262,-249.729915322,-208.545739463,            3P    663
32.8585088256,-249.829862387,-208.535322651,32.7927606236,             3P    664
-249.928991355,-208.521500662,32.7265041251,-250.027088698,            3P    665
-208.504683227,32.6596342196,-250.123664362,-208.485119152,            3P    666
32.5915726306,-250.187195997,-208.470850567,32.545485086,              3P    667
-250.216739038,-208.4624285,32.5250721617,-247.26374348,               3P    668
-208.22977074,34.0529318454,-247.282963487,-208.248276118,             3P    669
34.0335998208,-247.356751101,-208.268161938,34.0059975584,             3P    670
-247.4673769,-208.297823542,33.9644708956,-247.577876713,              3P    671
-208.327040261,33.9225207705,-247.68815262,-208.355483133,             3P    672
33.8797640952,-247.798121053,-208.38276791,33.8358657377,              3P    673
-247.90779715,-208.40837488,33.7905584947,-248.017336255,              3P    674
-208.432359866,33.7441357286,-248.126901336,-208.454923908,            3P    675
33.6968920017,-248.236527574,-208.476053042,33.6488379743,             3P    676
-248.346054139,-208.495809546,33.5998696857,-248.455110561,            3P    677
-208.513654755,33.5492350653,-248.563279045,-208.529034896,            3P    678
33.4960961116,-248.670534314,-208.542425405,33.4407070032,             3P    679
-248.777314522,-208.554923867,33.3842202445,-248.883910605,            3P    680
-208.567049577,33.3272699589,-248.990186634,-208.578195148,            3P    681
33.2694427332,-249.095930766,-208.587589455,33.2102428704,             3P    682
-249.201054844,-208.594744148,33.1495683592,-249.305474887,            3P    683
-208.599304349,33.0874373841,-249.409140199,-208.601062104,            3P    684
33.0239404599,-249.512144959,-208.600123145,32.9593376305,             3P    685
-249.614641599,-208.596558174,32.893892381,-249.716786388,             3P    686
-208.590361797,32.8279561463,-249.818285567,-208.581030713,            3P    687
32.7613812065,-249.918852163,-208.568204169,32.6941009272,             3P    688
-250.018353895,-208.552375068,32.6261021252,-250.116441882,            3P    689
-208.533927846,32.5569834437,-250.181020983,-208.520447709,            3P    690
32.5102130955,-250.211099117,-208.512441099,32.4893620557,             3P    691
-247.219013034,-208.251532953,34.0385626676,-247.238673498,            3P    692
-208.270282199,34.0189781943,-247.313245347,-208.290800865,            3P    693
33.9907321746,-247.425057507,-208.321444392,33.9482672754,             3P    694
-247.536773749,-208.351766108,33.9055057595,-247.648320053,            3P    695
-208.381533759,33.8621854954,-247.759625566,-208.410360826,            3P    696
33.817994243,-247.870672327,-208.437494014,33.7724342381,              3P    697
-247.981555389,-208.462717697,33.7255081371,-248.092420543,            3P    698
-208.486185873,33.6774533225,-248.203334226,-208.508009305,            3P    699
33.6284170116,-248.314183356,-208.528447727,33.5785000262,             3P    700
-248.424636089,-208.547114895,33.5271003029,-248.534278213,            3P    701
-208.563479285,33.4733872893,-248.64304288,-208.577922682,             3P    702
33.4174972892,-248.751306383,-208.591404348,33.36042782,               3P    703
-248.859405641,-208.604548382,33.3029250797,-248.967237215,            3P    704
-208.616812387,33.2446525112,-249.074511162,-208.627257654,            3P    705
33.1849370887,-249.181067546,-208.635270052,33.1235248167,             3P    706
-249.286867533,-208.640588987,33.0605152754,-249.391929013,            3P    707
-208.643140463,32.9961240943,-249.49634305,-208.643020829,             3P    708
32.9306003156,-249.600323323,-208.640386251,32.8643031707,             3P    709
-249.70397615,-208.635185463,32.7975269896,-249.806898727,             3P    710
-208.626782657,32.7299609257,-249.908823212,-208.614850422,            3P    711
32.6615534018,-250.009721997,-208.599988956,32.5924145961,             3P    712
-250.109418905,-208.582745451,32.5223560135,-250.175156918,            3P    713
-208.570156794,32.4750380401,-250.205810518,-208.56257407,             3P    714
32.4537496238,-247.174305952,-208.273127294,34.0238706333,             3P    715
-247.194409593,-208.292127635,34.0040559264,-247.269773418,            3P    716
-208.31331089,33.9752149318,-247.382784482,-208.344998568,             3P    717
33.9318960987,-247.495726149,-208.37647904,33.8883907591,              3P    718
-247.608541029,-208.407574619,33.8445136133,-247.721162813,            3P    719
-208.43785331,33.7999291615,-247.833558658,-208.466419622,             3P    720
33.7540088785,-247.945784573,-208.492869762,33.7065596436,             3P    721
-248.057960941,-208.51727249,33.6577237704,-248.170168126,             3P    722
-208.539805095,33.6077232426,-248.282323204,-208.560861288,            3P    723
33.5567946594,-248.394150225,-208.580264543,33.5045421116,             3P    724
-248.50526658,-208.597602654,33.450240059,-248.615569692,              3P    725
-208.613170771,33.3939172567,-248.725355589,-208.627734957,            3P    726
33.3363627875,-248.834946827,-208.64188552,33.2782903433,              3P    727
-248.944281368,-208.655169124,33.2194612402,-249.053058943,            3P    728
-208.666615813,33.1591711524,-249.161081992,-208.675543374,            3P    729
33.0970800952,-249.268323159,-208.681717346,33.0332956447,             3P    730
-249.37489111,-208.685224857,32.9681903973,-249.480867013,             3P    731
-208.686143892,32.9019958647,-249.586388534,-208.684527365,            3P    732
32.8349567912,-249.691437391,-208.680182659,32.7671973327,             3P    733
-249.795638793,-208.672525961,32.6984452274,-249.898840333,            3P    734
-208.661385767,32.628803518,-250.001103126,-208.647452226,             3P    735
32.5584897351,-250.102396706,-208.631404288,32.4874938551,             3P    736
-250.169302146,-208.619721745,32.4396542409,-250.200548557,            3P    737
-208.612551852,32.4179017132,-247.129600042,-208.294493869,            3P    738
34.008834349,-247.150144966,-208.313724367,33.9887814739,              3P    739
-247.226303528,-208.335570475,33.9593491206,-247.340521012,            3P    740
-208.368339677,33.9152238221,-247.454695644,-208.401033222,            3P    741
33.87104083,-247.568777968,-208.433473938,33.826630597,                3P    742
-247.682696863,-208.465132349,33.7815734231,-247.796416498,            3P    743
-208.49503124,33.7351746918,-247.909976398,-208.522667669,             3P    744
33.6871471224,-248.023479504,-208.548048905,33.6375709357,             3P    745
-248.137004634,-208.571368879,33.586691571,-248.250466951,             3P    746
-208.593045381,33.5347628438,-248.363650757,-208.61312991,             3P    747
33.4816077347,-248.476231481,-208.631422324,33.4266977481,             3P    748
-248.588072543,-208.648128039,33.3699530851,-248.699399107,            3P    749
-208.663831406,33.3119685537,-248.810475917,-208.678988053,            3P    750
33.2533206535,-248.921276476,-208.693225574,33.1938575482,             3P    751
-249.03153437,-208.7056355,33.1329434775,-249.141053034,               3P    752
-208.71553305,33.0702272899,-249.249798882,-208.722674691,             3P    753
33.0057870076,-249.3579438,-208.727256906,32.9400986829,               3P    754
-249.46555876,-208.729342934,32.8733821313,-249.57259713,              3P    755
-208.728731212,32.8055961927,-249.678939427,-208.725117276,            3P    756
32.7367220346,-249.784350875,-208.718120217,32.6666937762,             3P    757
-249.888823258,-208.707761525,32.5958114094,-249.992451289,            3P    758
-208.694761114,32.5243349234,-250.095258782,-208.679833578,            3P    759
32.4523218559,-250.163235785,-208.668970062,32.403862016,              3P    760
-250.195056392,-208.662167051,32.3815730635,-247.084889443,            3P    761
-208.31562154,33.9934579398,-247.105869762,-208.3350464,               3P    762
33.9731432672,-247.182820993,-208.357538601,33.9430995915,             3P    763
-247.298239194,-208.391350804,33.8981297233,-247.413639112,            3P    764
-208.425215136,33.8532360484,-247.528979801,-208.458973139,            3P    765
33.8082758858,-247.644183668,-208.491993259,33.7627306254,             3P    766
-247.759213371,-208.523204643,33.7158244695,-247.874100444,            3P    767
-208.55202227,33.6672007295,-247.988937303,-208.578416339,             3P    768
33.6169135126,-248.103797156,-208.602592807,33.565230238,              3P    769
-248.218574253,-208.624932162,33.5123575439,-248.333105749,            3P    770
-208.645694438,33.458310701,-248.447132785,-208.66492181,              3P    771
33.402782431,-248.560485287,-208.682729757,33.3455834278,              3P    772
-248.673328987,-208.699539471,33.2871357548,-248.785876236,            3P    773
-208.715688627,33.2278950876,-248.898127201,-208.730870149,            3P    774
33.1677803841,-249.009860885,-208.744261464,33.1062523511,             3P    775
-249.120892115,-208.755184095,33.0429614652,-249.231186072,            3P    776
-208.763395772,32.9779681186,-249.340912696,-208.769093208,            3P    777
32.9117369871,-249.450125116,-208.77231766,32.8444676283,              3P    778
-249.558612685,-208.772643195,32.7758637018,-249.666214976,            3P    779
-208.769730451,32.705848173,-249.772860396,-208.763433893,             3P    780
32.6345946875,-249.878660204,-208.753934922,32.5625616809,             3P    781
-249.983684937,-208.741917559,32.4899798965,-250.087900457,            3P    782
-208.728013183,32.4168375764,-250.156807213,-208.717831119,            3P    783
32.3675953904,-250.189175216,-208.711340581,32.3446848846,             3P    784
-247.040184882,-208.336513787,33.9777377398,-247.061595301,            3P    785
-208.356110274,33.957149225,-247.139336504,-208.379268541,             3P    786
33.9265147044,-247.25594113,-208.414056235,33.880637025,               3P    787
-247.372541021,-208.448935432,33.8348856228,-247.489112215,            3P    788
-208.483856012,33.7892310309,-247.605583248,-208.518194123,            3P    789
33.7431623422,-247.721913631,-208.550747459,33.6957785615,             3P    790
-247.838123902,-208.580792189,33.6465996112,-247.954297965,            3P    791
-208.608258713,33.5956600698,-248.070503768,-208.633373072,            3P    792
33.5432605558,-248.186608092,-208.656461502,33.4895449961,             3P    793
-248.302483013,-208.677935477,33.4346588985,-248.417929193,            3P    794
-208.69806822,33.3784967386,-248.532748037,-208.716909121,             3P    795
33.3207807431,-248.647045436,-208.734704974,33.2617508315,             3P    796
-248.76102525,-208.751790631,33.2018591819,-248.874717559,             3P    797
-208.767935594,33.1411085902,-248.9879401,-208.782383541,              3P    798
33.0790374583,-249.100505136,-208.794420924,33.0152565789,             3P    799
-249.212380751,-208.803810895,32.9498158899,-249.323665307,            3P    800
-208.810634552,32.8830463638,-249.434370737,-208.814877515,            3P    801
32.815088468,-249.544229217,-208.81605481,32.7455716062,               3P    802
-249.653092601,-208.813865853,32.6744428633,-249.761022324,            3P    803
-208.808359222,32.6020656007,-249.868212211,-208.799823718,            3P    804
32.5289967699,-249.974673541,-208.788861597,32.4553890215,             3P    805
-250.080230148,-208.775926273,32.3810531835,-250.149974629,            3P    806
-208.766334121,32.3309203225,-250.18290503,-208.760142021,             3P    807
32.3073474055,-246.995494242,-208.357115076,33.9616002,                3P    808
-247.017332998,-208.376887253,33.940751876,-247.095864009,             3P    809
-208.400796597,33.9096256182,-247.213643692,-208.436555617,            3P    810
33.862856173,-247.331418177,-208.47231223,33.816124835,                3P    811
-247.449184265,-208.50817449,33.7695649531,-247.566892697,             3P    812
-208.543683294,33.7228331573,-247.684505015,-208.577550805,            3P    813
33.6749466202,-247.8020277,-208.608856526,33.6252454074,               3P    814
-247.919536057,-208.637461378,33.5737217826,-248.03709874,             3P    815
-208.663623481,33.5207226412,-248.15455251,-208.68760724,              3P    816
33.4663229993,-248.271771693,-208.709860686,33.4106822376,             3P    817
-248.388604953,-208.730862013,33.3538646583,-248.50484446,             3P    818
-208.750669047,33.2955737385,-248.620534972,-208.769346447,            3P    819
33.2358606703,-248.735903892,-208.787308577,33.1752590616,             3P    820
-248.851016671,-208.804415559,33.1138707621,-248.965726833,            3P    821
-208.819968073,33.0513022819,-249.079839889,-208.833209498,            3P    822
32.9871173226,-249.193298252,-208.843843213,32.9212926043,             3P    823
-249.306094296,-208.851775619,32.853959974,-249.418177892,             3P    824
-208.856902571,32.7851616544,-249.529330521,-208.858848326,            3P    825
32.7146370174,-249.639464177,-208.857424303,32.6424376333,             3P    826
-249.748727377,-208.852808226,32.5690434675,-249.85734894,             3P    827
-208.845329604,32.4950373363,-249.965258164,-208.83547451,             3P    828
32.4204579705,-250.072120397,-208.823496729,32.3449135064,             3P    829
-250.142664023,-208.814464416,32.2938541396,-250.17622073,             3P    830
-208.808607316,32.2696333422,-246.95081402,-208.377371045,             3P    831
33.9450046834,-246.973081349,-208.397338829,33.923925708,              3P    832
-247.052399546,-208.422078357,33.8924088138,-247.171345339,            3P    833
-208.458851832,33.8448197821,-247.290276812,-208.4954378,              3P    834
33.7970803153,-247.409208378,-208.532073474,33.7494585026,             3P    835
-247.528118938,-208.568523449,33.7018404357,-247.646986425,            3P    836
-208.603579501,33.6533265415,-247.765809948,-208.636163663,            3P    837
33.6031184208,-247.884652463,-208.666010329,33.5511161477,             3P    838
-248.003576669,-208.69333645,33.4976407916,-248.122397716,             3P    839
-208.718368925,33.4427195731,-248.240965611,-208.741495256,            3P    840
33.3864291158,-248.359158105,-208.763341651,33.3289452815,             3P    841
-248.476783725,-208.78407197,33.2700453758,-248.593837388,             3P    842
-208.803607344,33.2096302738,-248.710566626,-208.822425923,            3P    843
33.1483031446,-248.827067962,-208.840468314,33.0862545117,             3P    844
-248.943225866,-208.857084172,33.0231491383,-249.05885434,             3P    845
-208.871521916,32.9585512026,-249.173839567,-208.883357026,            3P    846
32.8922959872,-249.288091411,-208.892362272,32.8243569429,             3P    847
-249.401489439,-208.898323218,32.7546576745,-249.513901973,            3P    848
-208.901027085,32.6831080242,-249.625333048,-208.900446993,            3P    849
32.6099164216,-249.735967813,-208.896818827,32.5356034261,             3P    850
-249.846016165,-208.890440653,32.4607012555,-249.95531246,             3P    851
-208.881662274,32.385112442,-250.063424466,-208.870607466,             3P    852
32.3083176734,-250.134760167,-208.862140769,32.2563359229,             3P    853
-250.169032986,-208.856684025,32.231511292,-246.906139516,             3P    854
-208.397303133,33.928010811,-246.928834755,-208.417468602,             3P    855
33.906710858,-247.008929898,-208.44301878,33.8748048433,               3P    856
-247.129029336,-208.480816146,33.8264328181,-247.249106667,            3P    857
-208.518261223,33.7777355068,-247.36918521,-208.555624948,             3P    858
33.7290211008,-247.489266094,-208.592818274,33.6803282639,             3P    859
-247.609356054,-208.628856138,33.630984289,-247.729462234,             3P    860
-208.662670164,33.5802197633,-247.849635244,-208.693849563,            3P    861
33.5278299019,-247.969919905,-208.722462768,33.4740067295,             3P    862
-248.090116377,-208.748688218,33.4187136692,-248.210043221,            3P    863
-208.772819176,33.3619094089,-248.329582309,-208.795539438,            3P    864
33.3037944472,-248.44857243,-208.817175715,33.2442733408,              3P    865
-248.566984963,-208.837604028,33.1831926137,-248.685058619,            3P    866
-208.857286033,33.121151643,-248.802910373,-208.876219318,             3P    867
33.0584057893,-248.920446611,-208.893789299,32.9946615885,             3P    868
-249.037505181,-208.909298092,32.9295280965,-249.153921859,            3P    869
-208.922208216,32.8627103831,-249.269566816,-208.932229401,            3P    870
32.7940991166,-249.384269105,-208.93905942,32.7235273022,              3P    871
-249.497962008,-208.942603454,32.6510305524,-249.610736577,            3P    872
-208.942985021,32.5769616603,-249.722774863,-208.940441411,            3P    873
32.501823499,-249.834218978,-208.935176481,32.4260327052,              3P    874
-249.944808732,-208.927405502,32.3493540854,-250.054093855,            3P    875
-208.91721964,32.2712444754,-250.126206118,-208.909321036,             3P    876
32.2183395673,-250.161262025,-208.904311431,32.1929326206,             3P    877
-246.861460295,-208.416914807,33.9106577829,-246.884580991,            3P    878
-208.437251172,33.8891158319,-246.965441729,-208.463538536,            3P    879
33.8567605035,-247.086682865,-208.50233494,33.8075987838,              3P    880
-247.207898871,-208.540683296,33.7580050053,-247.329116629,            3P    881
-208.578819006,33.7082575811,-247.450349851,-208.616675325,            3P    882
33.6584213835,-247.571633102,-208.653498395,33.6080621263,             3P    883
-247.692994025,-208.6884046,33.5566114179,-247.81447662,               3P    884
-208.720896633,33.5038172446,-247.936108318,-208.750869515,            3P    885
33.4497215006,-248.057678179,-208.778408423,33.3941750196,             3P    886
-248.178979104,-208.803708096,33.3370136153,-248.299875478,            3P    887
-208.827412749,33.2783726909,-248.420229488,-208.849990881,            3P    888
33.2182629423,-248.540014899,-208.871386874,33.1565875619,             3P    889
-248.659425132,-208.891947345,33.0938501311,-248.778583276,            3P    890
-208.911692719,33.0303361442,-248.897423984,-208.930076724,            3P    891
32.9658201207,-249.015820103,-208.946491952,32.8999884841,             3P    892
-249.133588261,-208.960365559,32.8324905955,-249.250577629,            3P    893
-208.971360419,32.7631563389,-249.366596579,-208.979124057,            3P    894
32.6917694788,-249.481614559,-208.983627088,32.6184383735,             3P    895
-249.5957719,-208.985078866,32.5435957288,-249.709217416,              3P    896
-208.983674899,32.4676833819,-249.822003388,-208.979498992,            3P    897
32.3909748331,-249.933831916,-208.97270551,32.313168806,               3P    898
-250.044319407,-208.963457788,32.2338082811,-250.117266848,            3P    899
-208.956218767,32.1800712936,-250.153128417,-208.951661308,            3P    900
32.1540596757,-246.816771618,-208.436253372,33.8930172697,             3P    901
-246.840316188,-208.45673734,33.8712125489,-246.921937698,             3P    902
-208.483708435,33.838357574,-247.044314905,-208.523486003,             3P    903
33.7883951585,-247.166661667,-208.562730736,33.7379113288,             3P    904
-247.289009023,-208.601629658,33.6871395505,-247.411383589,            3P    905
-208.640110304,33.6361349396,-247.533840071,-208.67758643,             3P    906
33.5846429176,-247.656430309,-208.713438803,33.5323718419,             3P    907
-247.779197078,-208.747169426,33.479103811,-247.902152915,             3P    908
-208.778516025,33.4247533292,-248.025085628,-208.807457556,            3P    909
33.3690367099,-248.147769671,-208.834074468,33.3116522658,             3P    910
-248.270047534,-208.858926811,33.2526348716,-248.391781311,            3P    911
-208.882539471,33.1920207902,-248.512952742,-208.904976577,            3P    912
33.1298210563,-248.633690244,-208.926416499,33.0663901312,             3P    913
-248.754109942,-208.946870445,33.0020117256,-248.874201839,            3P    914
-208.965956354,32.936616215,-248.993869538,-208.983156216,             3P    915
32.8699656745,-249.112939719,-208.997933389,32.8017232575,             3P    916
-249.231238626,-209.009875792,32.7316344991,-249.348590964,            3P    917
-209.018630811,32.659482524,-249.464988249,-209.024216674,             3P    918
32.5854313366,-249.580559652,-209.02682627,32.5098959754,              3P    919
-249.695391937,-209.026571797,32.4332161895,-249.809461505,            3P    920
-209.023443612,32.3555465337,-249.922519658,-209.017643978,            3P    921
32.2766259172,-250.034324863,-209.009496901,32.1961751339,             3P    922
-250.108207535,-209.003049987,32.1417397266,-250.144877124,            3P    923
-208.99892745,32.1150783173,-246.785510324,-208.447740353,             3P    924
33.8824638389,-246.810794515,-208.469527414,33.8590813029,             3P    925
-246.892926767,-208.497036864,33.8259721408,-247.016059906,            3P    926
-208.537460727,33.7754682216,-247.139156773,-208.577287892,            3P    927
33.7243811736,-247.262251989,-208.616670023,33.672909472,              3P    928
-247.385385012,-208.655553775,33.6211170003,-247.508619939,            3P    929
-208.693437459,33.5688449047,-247.63202231,-208.729868213,             3P    930
33.5159778177,-247.755634177,-208.764377914,33.4623504522,             3P    931
-247.87945595,-208.796604605,33.4078027954,-248.003286488,             3P    932
-208.82649346,33.3519850769,-248.126894396,-208.854050389,             3P    933
33.2945045867,-248.250107592,-208.879755639,33.2353138397,             3P    934
-248.372774315,-208.904117496,33.1744159918,-248.494874525,            3P    935
-208.927276948,33.1118930729,-248.616490182,-208.94929318,             3P    936
33.047990576,-248.737728241,-208.97015807,32.9829776491,               3P    937
-248.858637008,-208.989671737,32.9169563408,-248.979132774,            3P    938
-209.007362375,32.8497273203,-249.099053981,-209.022728963,            3P    939
32.7809746026,-249.218210523,-209.035294643,32.7103729547,             3P    940
-249.336456846,-209.044728866,32.6377246491,-249.45379923,             3P    941
-209.051088761,32.5632391091,-249.570329063,-209.054506218,            3P    942
32.4872731493,-249.686076688,-209.05501735,32.4100790964,              3P    943
-249.800983258,-209.052577994,32.3317593704,-249.914873421,            3P    944
-209.047469587,32.2521245418,-250.027632011,-209.040155955,            3P    945
32.1710476403,-250.102190507,-209.034301915,32.1162135352,             3P    946
-250.139494129,-209.030448698,32.0890236325,-246.770623318,            3P    947
-208.462052428,33.868567467,-246.810663954,-208.478144855,             3P    948
33.8503036485,-246.892657355,-208.506073452,33.8164545397,             3P    949
-247.015598917,-208.546636905,33.7657112516,-247.138499848,            3P    950
-208.586602449,33.7143794219,-247.261396919,-208.626089095,            3P    951
33.6626293717,-247.384340029,-208.665043058,33.6105295525,             3P    952
-247.507404459,-208.703008434,33.5579752028,-247.630658758,            3P    953
-208.739574551,33.5048923701,-247.754133818,-208.774279764,            3P    954
33.4511147697,-247.877813916,-208.806738097,33.3964549572,             3P    955
-248.001505284,-208.836863619,33.340532644,-248.124983504,             3P    956
-208.864663631,33.2829541076,-248.248081303,-208.890624834,            3P    957
33.2236803212,-248.370650577,-208.915249,33.1627121461,                3P    958
-248.492661964,-208.938678552,33.1001362662,-248.614175447,            3P    959
-208.960909883,33.0361385769,-248.735294546,-208.98192957,             3P    960
32.9709775917,-248.85608675,-209.001600287,32.9048081649,              3P    961
-248.976468347,-209.019456274,32.8374322654,-249.096276518,            3P    962
-209.035005817,32.7685370519,-249.215323799,-209.047785819,            3P    963
32.6978051668,-249.333478862,-209.057497043,32.6250668986,             3P    964
-249.450754467,-209.064203035,32.5505407538,-249.567239382,            3P    965
-209.068022524,32.4745709637,-249.682945689,-209.068952837,            3P    966
32.3973710626,-249.797805769,-209.066931439,32.3190220389,             3P    967
-249.911667356,-209.062270395,32.2393642918,-250.024422085,            3P    968
-209.055437308,32.1582815641,-250.098971486,-209.049935414,            3P    969
32.103409949,-250.136301979,-209.046215866,32.0761917135,0.,1.,        3P    970
0.,1.;                                                                 3P    971
128,30,30,3,3,0,0,0,0,0,0.,0.,0.,0.,0.0357142857143,                   5P    972
0.0714285714286,0.107142857143,0.142857142857,0.178571428571,          5P    973
0.214285714286,0.25,0.285714285714,0.321428571429,                     5P    974
0.357142857143,0.392857142857,0.428571428571,0.464285714286,0.5,       5P    975
0.535714285714,0.571428571429,0.607142857143,0.642857142857,           5P    976
0.678571428571,0.714285714286,0.75,0.785714285714,                     5P    977
0.821428571429,0.857142857143,0.892857142857,0.928571428571,           5P    978
0.964285714286,1.,1.,1.,1.,0.,0.,0.,0.,0.0357142857143,                5P    979
0.0714285714286,0.107142857143,0.142857142857,0.178571428571,          5P    980
0.214285714286,0.25,0.285714285714,0.321428571429,                     5P    981
0.357142857143,0.392857142857,0.428571428571,0.464285714286,0.5,       5P    982
0.535714285714,0.571428571429,0.607142857143,0.642857142857,           5P    983
0.678571428571,0.714285714286,0.75,0.785714285714,                     5P    984
0.821428571429,0.857142857143,0.892857142857,0.928571428571,           5P    985
0.964285714286,1.,1.,1.,1.,1.,1.,1.,1.,1.,1.,1.,1.,1.,1.,1.,1.,        5P    986
1.,1.,1.,1.,1.,1.,1.,1.,1.,1.,1.,1.,1.,1.,1.,1.,1.,1.,1.,1.,1.,        5P    987
1.,1.,1.,1.,1.,1.,1.,1.,1.,1.,1.,1.,1.,1.,1.,1.,1.,1.,1.,1.,1.,        5P    988
1.,1.,1.,1.,1.,1.,1.,1.,1.,1.,1.,1.,1.,1.,1.,1.,1.,1.,1.,1.,1.,        5P    989
1.,1.,1.,1.,1.,1.,1.,1.,1.,1.,1.,1.,1.,1.,1.,1.,1.,1.,1.,1.,1.,        5P    990
1.,1.,1.,1.,1.,1.,1.,1.,1.,1.,1.,1.,1.,1.,1.,1.,1.,1.,1.,1.,1.,        5P    991
1.,1.,1.,1.,1.,1.,1.,1.,1.,1.,1.,1.,1.,1.,1.,1.,1.,1.,1.,1.,1.,        5P    992
1.,1.,1.,1.,1.,1.,1.,1.,1.,1.,1.,1.,1.,1.,1.,1.,1.,1.,1.,1.,1.,        5P    993
1.,1.,1.,1.,1.,1.,1.,1.,1.,1.,1.,1.,1.,1.,1.,1.,1.,1.,1.,1.,1.,        5P    994
1.,1.,1.,1.,1.,1.,1.,1.,1.,1.,1.,1.,1.,1.,1.,1.,1.,1.,1.,1.,1.,        5P    995
1.,1.,1.,1.,1.,1.,1.,1.,1.,1.,1.,1.,1.,1.,1.,1.,1.,1.,1.,1.,1.,        5P    996
1.,1.,1.,1.,1.,1.,1.,1.,1.,1.,1.,1.,1.,1.,1.,1.,1.,1.,1.,1.,1.,        5P    997
1.,1.,1.,1.,1.,1.,1.,1.,1.,1.,1.,1.,1.,1.,1.,1.,1.,1.,1.,1.,1.,        5P    998
1.,1.,1.,1.,1.,1.,1.,1.,1.,1.,1.,1.,1.,1.,1.,1.,1.,1.,1.,1.,1.,        5P    999
1.,1.,1.,1.,1.,1.,1.,1.,1.,1.,1.,1.,1.,1.,1.,1.,1.,1.,1.,1.,1.,        5P   1000
1.,1.,1.,1.,1.,1.,1.,1.,1.,1.,1.,1.,1.,1.,1.,1.,1.,1.,1.,1.,1.,        5P   1001
1.,1.,1.,1.,1.,1.,1.,1.,1.,1.,1.,1.,1.,1.,1.,1.,1.,1.,1.,1.,1.,        5P   1002
1.,1.,1.,1.,1.,1.,1.,1.,1.,1.,1.,1.,1.,1.,1.,1.,1.,1.,1.,1.,1.,        5P   1003
1.,1.,1.,1.,1.,1.,1.,1.,1.,1.,1.,1.,1.,1.,1.,1.,1.,1.,1.,1.,1.,        5P   1004
1.,1.,1.,1.,1.,1.,1.,1.,1.,1.,1.,1.,1.,1.,1.,1.,1.,1.,1.,1.,1.,        5P   1005
1.,1.,1.,1.,1.,1.,1.,1.,1.,1.,1.,1.,1.,1.,1.,1.,1.,1.,1.,1.,1.,        5P   1006
1.,1.,1.,1.,1.,1.,1.,1.,1.,1.,1.,1.,1.,1.,1.,1.,1.,1.,1.,1.,1.,        5P   1007
1.,1.,1.,1.,1.,1.,1.,1.,1.,1.,1.,1.,1.,1.,1.,1.,1.,1.,1.,1.,1.,        5P   1008
1.,1.,1.,1.,1.,1.,1.,1.,1.,1.,1.,1.,1.,1.,1.,1.,1.,1.,1.,1.,1.,        5P   1009
1.,1.,1.,1.,1.,1.,1.,1.,1.,1.,1.,1.,1.,1.,1.,1.,1.,1.,1.,1.,1.,        5P   1010
1.,1.,1.,1.,1.,1.,1.,1.,1.,1.,1.,1.,1.,1.,1.,1.,1.,1.,1.,1.,1.,        5P   1011
1.,1.,1.,1.,1.,1.,1.,1.,1.,1.,1.,1.,1.,1.,1.,1.,1.,1.,1.,1.,1.,        5P   1012
1.,1.,1.,1.,1.,1.,1.,1.,1.,1.,1.,1.,1.,1.,1.,1.,1.,1.,1.,1.,1.,        5P   1013
1.,1.,1.,1.,1.,1.,1.,1.,1.,1.,1.,1.,1.,1.,1.,1.,1.,1.,1.,1.,1.,        5P   1014
1.,1.,1.,1.,1.,1.,1.,1.,1.,1.,1.,1.,1.,1.,1.,1.,1.,1.,1.,1.,1.,        5P   1015
1.,1.,1.,1.,1.,1.,1.,1.,1.,1.,1.,1.,1.,1.,1.,1.,1.,1.,1.,1.,1.,        5P   1016
1.,1.,1.,1.,1.,1.,1.,1.,1.,1.,1.,1.,1.,1.,1.,1.,1.,1.,1.,1.,1.,        5P   1017
1.,1.,1.,1.,1.,1.,1.,1.,1.,1.,1.,1.,1.,1.,1.,1.,1.,1.,1.,1.,1.,        5P   1018
1.,1.,1.,1.,1.,1.,1.,1.,1.,1.,1.,1.,1.,1.,1.,1.,1.,1.,1.,1.,1.,        5P   1019
1.,1.,1.,1.,1.,1.,1.,1.,1.,1.,1.,1.,1.,1.,1.,1.,1.,1.,1.,1.,1.,        5P   1020
1.,1.,1.,1.,1.,1.,1.,1.,1.,1.,1.,1.,1.,1.,1.,1.,1.,1.,1.,1.,1.,        5P   1021
1.,1.,1.,1.,1.,1.,1.,1.,1.,1.,1.,1.,1.,1.,1.,1.,1.,1.,1.,1.,1.,        5P   1022
1.,1.,1.,1.,1.,1.,1.,1.,1.,1.,1.,1.,1.,1.,1.,1.,1.,1.,1.,1.,1.,        5P   1023
1.,1.,1.,1.,1.,1.,1.,1.,1.,1.,1.,1.,1.,1.,1.,1.,1.,1.,1.,1.,1.,        5P   1024
1.,1.,1.,1.,1.,1.,1.,1.,1.,1.,1.,1.,1.,1.,1.,1.,1.,1.,1.,1.,1.,        5P   1025
1.,1.,1.,1.,1.,1.,1.,1.,1.,1.,1.,1.,1.,1.,1.,1.,1.,1.,1.,1.,1.,        5P   1026
1.,1.,1.,1.,1.,1.,1.,1.,1.,1.,1.,1.,1.,1.,1.,1.,1.,1.,1.,1.,1.,        5P   1027
1.,1.,1.,1.,1.,1.,1.,1.,1.,1.,1.,1.,1.,1.,1.,1.,1.,1.,1.,1.,1.,        5P   1028
1.,1.,1.,1.,1.,1.,1.,1.,1.,1.,1.,1.,1.,1.,1.,1.,1.,1.,1.,1.,1.,        5P   1029
1.,1.,1.,1.,1.,1.,1.,1.,1.,1.,1.,1.,1.,1.,1.,1.,1.,1.,1.,1.,1.,        5P   1030
1.,1.,1.,1.,1.,1.,1.,1.,1.,1.,1.,1.,1.,1.,1.,1.,1.,1.,1.,1.,1.,        5P   1031
1.,1.,1.,1.,-248.52248917,-205.718530541,35.4425181402,                5P   1032
-248.518486114,-205.74508258,35.4295263481,-248.509667198,             5P   1033
-205.797755156,35.4030513509,-248.496688006,-205.876405452,            5P   1034
35.3636608931,-248.483454202,-205.955227147,35.3240638373,             5P   1035
-248.469845956,-206.033909415,35.2841238246,-248.455743435,            5P   1036
-206.112141429,35.2437044964,-248.441136948,-206.190066285,            5P   1037
35.2029202262,-248.426016808,-206.26782708,35.1618853875,              5P   1038
-248.410393414,-206.345492224,35.1208393345,-248.39427717,             5P   1039
-206.423130131,35.0800214214,-248.377638858,-206.500708804,            5P   1040
35.0392975033,-248.360449261,-206.578196248,34.998533435,              5P   1041
-248.342752953,-206.655462351,34.9575950343,-248.324594507,            5P   1042
-206.732377001,34.9163481187,-248.305978082,-206.808955403,            5P   1043
34.8746310982,-248.286907838,-206.885212763,34.8322823829,             5P   1044
-248.267540956,-206.961089742,34.7894894001,-248.248034616,            5P   1045
-207.036526997,34.7464395772,-248.228263878,-207.111815253,            5P   1046
34.7030510151,-248.208103798,-207.187245233,34.6592418145,             5P   1047
-248.18765101,-207.262350025,34.6153846295,-248.167002149,             5P   1048
-207.336662718,34.5718521139,-248.145839971,-207.410985082,            5P   1049
34.5278447168,-248.123847236,-207.486118887,34.4825628876,             5P   1050
-248.101629321,-207.560030215,34.4370660833,-248.079791604,            5P   1051
-207.630685149,34.3924137613,-248.056897704,-207.70295717,             5P   1052
34.345426366,-248.031511235,-207.781719765,34.2929243421,              5P   1053
-248.015844148,-207.829367517,34.260570206,-248.017254486,             5P   1054
-207.840059684,34.2520058659,-248.497599342,-205.717320145,            5P   1055
35.4481115906,-248.493567082,-205.743925493,35.4351610278,             5P   1056
-248.485263705,-205.796784426,35.4086924351,-248.472825776,            5P   1057
-205.875282037,35.3695135155,-248.460047317,-205.954133986,            5P   1058
35.3299687092,-248.446834418,-206.03288523,35.2900011912,              5P   1059
-248.433093174,-206.111080724,35.2495541362,-248.41882516,             5P   1060
-206.18892578,35.208711603,-248.404031953,-206.266625711,              5P   1061
35.1675576505,-248.388736001,-206.344233826,35.126384139,              5P   1062
-248.372959756,-206.421803436,35.0854829289,-248.35666249,             5P   1063
-206.499351988,35.0447409728,-248.339803478,-206.576896928,            5P   1064
35.0040452232,-248.322442263,-206.654247443,34.9632321166,             5P   1065
-248.304638389,-206.731212721,34.9221380898,-248.286347212,            5P   1066
-206.807818873,34.8805003574,-248.267524087,-206.884092009,            5P   1067
34.8380561341,-248.248386407,-206.959927978,34.7951466265,             5P   1068
-248.229151565,-207.035222627,34.7521130413,-248.209639967,            5P   1069
-207.110442848,34.7087414898,-248.189672023,-207.186055534,            5P   1070
34.6648180829,-248.169444005,-207.261236552,34.6208996089,             5P   1071
-248.149152186,-207.335161769,34.5775428558,-248.128272348,            5P   1072
-207.409268,34.5335431809,-248.106280273,-207.484992058,               5P   1073
34.4876959418,-248.084205179,-207.559068222,34.4419454701,             5P   1074
-248.063076282,-207.628230773,34.3982360974,-248.040453695,            5P   1075
-207.700458764,34.3512326604,-248.01389753,-207.78373125,              5P   1076
34.2955999956,-247.998486872,-207.831377327,34.2630982563,             5P   1077
-248.009444895,-207.84435443,34.2505325882,-248.44639727,              5P   1078
-205.724767267,35.4534634817,-248.442249461,-205.751394083,            5P   1079
35.4407345369,-248.434608326,-205.80479006,35.4146314847,              5P   1080
-248.422976248,-205.884732647,35.3752130102,-248.411006126,            5P   1081
-205.964371649,35.3352787403,-248.39856849,-206.043625866,             5P   1082
35.2947081964,-248.385594488,-206.12253151,35.253606883,               5P   1083
-248.372071346,-206.201148758,35.2121278798,-248.358001208,            5P   1084
-206.279523349,35.1703708419,-248.343437654,-206.357799572,            5P   1085
35.128568403,-248.328381054,-206.436101989,35.086945716,               5P   1086
-248.312787253,-206.514423749,35.0455336216,-248.296679631,            5P   1087
-206.59272595,35.0042596801,-248.280112974,-206.670943972,             5P   1088
34.9629915599,-248.263048743,-206.748883794,34.9214365626,             5P   1089
-248.245407127,-206.826282564,34.8792222343,-248.227237311,            5P   1090
-206.903073034,34.8361982685,-248.208691129,-206.979408167,            5P   1091
34.7925403487,-248.189954675,-207.055564883,34.7486510999,             5P   1092
-248.171028379,-207.131624396,34.7046590154,-248.151818205,            5P   1093
-207.207503909,34.6604672115,-248.132225345,-207.283117433,            5P   1094
34.6159779115,-248.112213687,-207.35848207,34.5712396636,              5P   1095
-248.091783274,-207.433547217,34.5262059746,-248.070897349,            5P   1096
-207.508144919,34.4806410208,-248.049562038,-207.582132981,            5P   1097
34.4343158516,-248.027847649,-207.655477862,34.3871441237,             5P   1098
-248.005826728,-207.728140248,34.3390589648,-247.983564533,            5P   1099
-207.800122196,34.2900661755,-247.968639094,-207.847804348,            5P   1100
34.2570046274,-247.97945503,-207.86048374,34.2446648799,               5P   1101
-248.369544638,-205.735683884,35.4611844031,-248.365200689,            5P   1102
-205.762411937,35.4487067932,-248.35851193,-205.816508794,             5P   1103
35.4229815711,-248.348252366,-205.897295336,35.383721292,              5P   1104
-248.337575655,-205.977525164,35.3434386616,-248.326398521,            5P   1105
-206.057258618,35.3022719261,-248.314698171,-206.136681426,            5P   1106
35.2606090321,-248.302450845,-206.215859542,35.2186367287,             5P   1107
-248.289641338,-206.294805834,35.1764032403,-248.276318473,            5P   1108
-206.373627443,35.1340513618,-248.262489543,-206.452436698,            5P   1109
35.0917589824,-248.248135424,-206.531270035,35.0496282792,             5P   1110
-248.233300159,-206.610156921,35.0077118345,-248.21804778,             5P   1111
-206.689091499,34.9660012002,-248.202293799,-206.767814986,            5P   1112
34.9241440857,-248.185854261,-206.845859693,34.8814860223,             5P   1113
-248.168777616,-206.923143673,34.8378383944,-248.151283271,            5P   1114
-206.999925815,34.793504145,-248.133598864,-207.076545175,             5P   1115
34.7489664677,-248.1157372,-207.153091102,34.7043479496,               5P   1116
-248.097602511,-207.229464507,34.6595212585,-248.079084388,            5P   1117
-207.305553234,34.6143504059,-248.060143922,-207.38136614,             5P   1118
34.5688755256,-248.040795666,-207.456868911,34.5230878209,             5P   1119
-248.020996565,-207.531839565,34.4766698337,-248.000749392,            5P   1120
-207.606117761,34.4293649889,-247.980122491,-207.679670904,            5P   1121
34.3810916371,-247.959178357,-207.752438446,34.3317630673,             5P   1122
-247.938003807,-207.824504894,34.2815058368,-247.923820813,            5P   1123
-207.872281322,34.2476606142,-247.934975885,-207.885176139,            5P   1124
34.2350467721,-248.292620186,-205.746438416,35.4684627043,             5P   1125
-248.288067851,-205.773229914,35.4561760106,-248.282272203,            5P   1126
-205.827887191,35.430573241,-248.273336799,-205.90942053,              5P   1127
35.391300836,-248.263956126,-205.990273417,35.3507394998,              5P   1128
-248.254064294,-206.070564241,35.3091343575,-248.243649728,            5P   1129
-206.150540929,35.2669957434,-248.232685484,-206.230297138,            5P   1130
35.2245757577,-248.221154498,-206.30986277,35.1819615402,              5P   1131
-248.209095729,-206.389298222,35.1392013129,-248.196508509,            5P   1132
-206.468659405,35.0963489586,-248.183396005,-206.548016735,            5P   1133
35.0535464753,-248.169827812,-206.627479904,35.0109909994,             5P   1134
-248.15587334,-206.707090817,34.9687875389,-248.141407648,             5P   1135
-206.78653454,34.9265344607,-248.126173667,-206.865219471,             5P   1136
34.8834194709,-248.110220645,-206.94306189,34.8392473399,              5P   1137
-248.093805731,-207.020355237,34.7943396389,-248.077174495,            5P   1138
-207.097437567,34.7491540203,-248.060359324,-207.174418434,            5P   1139
34.7038268505,-248.04328745,-207.251249085,34.6583029556,              5P   1140
-248.025859475,-207.327851165,34.6125022663,-248.008024843,            5P   1141
-207.404199509,34.5664244655,-247.989782212,-207.48019371,             5P   1142
34.5199698767,-247.971067883,-207.555515379,34.4726724344,             5P   1143
-247.951882431,-207.629983581,34.4242491132,-247.932300537,            5P   1144
-207.703587857,34.374661663,-247.912417991,-207.776383208,             5P   1145
34.3239916344,-247.89235543,-207.848587234,34.2725489802,              5P   1146
-247.878938618,-207.896520179,34.2380055814,-247.89043828,             5P   1147
-207.90964666,34.2251415423,-248.215626318,-205.757052379,             5P   1148
35.4752353701,-248.21085399,-205.783868932,35.4630725128,              5P   1149
-248.205904885,-205.838983269,35.4373957173,-248.198258194,            5P   1150
-205.921203853,35.3980018558,-248.19018208,-206.002729328,             5P   1151
35.3572657125,-248.181590237,-206.08362574,35.3153318276,              5P   1152
-248.172456297,-206.164140334,35.272714683,-248.162762215,             5P   1153
-206.244435491,35.229799226,-248.152509196,-206.324621874,             5P   1154
35.1868255909,-248.141735579,-206.404738612,35.1438001604,             5P   1155
-248.130418729,-206.484740214,35.1005743589,-248.118569236,            5P   1156
-206.564688168,35.0572479275,-248.10627188,-206.644744051,             5P   1157
35.0141104721,-248.093594427,-206.72497855,34.9713473369,              5P   1158
-248.080381752,-206.805043927,34.9285403146,-248.066348422,            5P   1159
-206.884343053,34.8849168559,-248.051542919,-206.962793975,            5P   1160
34.8402939041,-248.036230038,-207.040648566,34.7948929287,             5P   1161
-248.020659389,-207.118207231,34.7490836321,-248.004889282,            5P   1162
-207.195612748,34.7030353252,-247.98888551,-207.272909683,             5P   1163
34.6568304215,-247.972566033,-207.350069748,34.6104697307,             5P   1164
-247.955861146,-207.427009621,34.5638793167,-247.938731614,            5P   1165
-207.50349945,34.5167730961,-247.921086174,-207.579101519,             5P   1166
34.4685052709,-247.90292724,-207.65362168,34.4187819578,               5P   1167
-247.884361871,-207.727152073,34.3677225864,-247.86555027,             5P   1168
-207.799972942,34.3157202562,-247.846628643,-207.87238212,             5P   1169
34.2631928256,-247.833995639,-207.920510093,34.2280078627,             5P   1170
-247.845845051,-207.933879877,34.2149117577,-248.138548771,            5P   1171
-205.767481679,35.4813242137,-248.133550625,-205.794299375,            5P   1172
35.4692466078,-248.129429967,-205.849844383,35.4434540305,             5P   1173
-248.123054005,-205.932732249,35.4039173015,-248.116273731,            5P   1174
-206.014922809,35.3630139944,-248.108969413,-206.096395,               5P   1175
35.3207216693,-248.101097324,-206.177396063,35.2775585478,             5P   1176
-248.09266194,-206.258204325,35.234124515,-248.083694179,              5P   1177
-206.339046628,35.1908748649,-248.074232684,-206.419935378,            5P   1178
35.1477666817,-248.064225468,-206.500697816,35.104404772,              5P   1179
-248.053669762,-206.581330359,35.0607501667,-248.042646355,            5P   1180
-206.661994213,35.0170922882,-248.031217025,-206.742776143,            5P   1181
34.9736691071,-248.019214803,-206.82334253,34.9301178368,              5P   1182
-248.006368568,-206.903205428,34.88589878,-247.992722536,              5P   1183
-206.98228277,34.8408480094,-247.978529742,-207.060735028,             5P   1184
34.7950096073,-247.964038537,-207.138811363,34.748643277,              5P   1185
-247.949330344,-207.216679279,34.7019377927,-247.934406556,            5P   1186
-207.294469179,34.6551007455,-247.919202259,-207.372199776,            5P   1187
34.6082078892,-247.903630679,-207.449728475,34.561108973,              5P   1188
-247.887607107,-207.526668791,34.5132912717,-247.87101516,             5P   1189
-207.60246936,34.463944643,-247.85386848,-207.676954423,               5P   1190
34.4128134932,-247.836331061,-207.750408229,34.3602944995,             5P   1191
-247.818618808,-207.823320703,34.3070637744,-247.800855214,            5P   1192
-207.895968341,34.2535110618,-247.789007708,-207.944277962,            5P   1193
34.2176773614,-247.801209948,-207.957894674,34.2043575816,             5P   1194
-248.061372459,-205.777676607,35.4865186462,-248.056148143,            5P   1195
-205.804485953,35.4745160831,-248.052858623,-205.860493363,            5P   1196
35.448687509,-248.047747425,-205.944056329,35.4090523858,              5P   1197
-248.042239635,-206.0268604,35.3679127791,-248.03619641,               5P   1198
-206.108848179,35.3251764677,-248.029576797,-206.190329235,            5P   1199
35.281479881,-248.022416229,-206.271724129,35.2376834301,              5P   1200
-248.014761461,-206.353323803,35.1943602056,-248.006631697,            5P   1201
-206.435047258,35.1512967367,-247.997953393,-206.516624946,            5P   1202
35.1079118952,-247.988709216,-206.59799427,35.0640491293,              5P   1203
-247.978959095,-206.679268968,35.0199157853,-247.968753552,            5P   1204
-206.760532436,34.9757608265,-247.957934748,-206.841518926,            5P   1205
34.9313611873,-247.946263606,-206.921895212,34.8864787715,             5P   1206
-247.933773182,-207.001566904,34.840950452,-247.920706681,             5P   1207
-207.080613811,34.794667584,-247.907311659,-207.15923613,              5P   1208
34.7477892225,-247.893680639,-207.237594875,34.7004780767,             5P   1209
-247.879838814,-207.315874466,34.6530180517,-247.865739339,            5P   1210
-207.394138426,34.6055537489,-247.851287622,-207.472198032,            5P   1211
34.5578720556,-247.836360563,-207.549521741,34.5092491489,             5P   1212
-247.82082488,-207.625476632,34.4587647951,-247.804716118,             5P   1213
-207.699955509,34.4062737695,-247.788252762,-207.773446412,            5P   1214
34.3524610333,-247.77166959,-207.846529901,34.2981253953,              5P   1215
-247.75506275,-207.919397178,34.2435450746,-247.743989195,             5P   1216
-207.96784109,34.207017527,-247.756544183,-207.981702334,              5P   1217
34.1934757759,-247.984104787,-205.787686971,35.4907437789,             5P   1218
-247.978656077,-205.814481539,35.478810334,-247.976195858,             5P   1219
-205.870955266,35.4529740605,-247.972341651,-205.955186884,            5P   1220
35.4132600345,-247.968093054,-206.03859204,35.371889869,               5P   1221
-247.963311069,-206.121139154,35.3288200973,-247.957967543,            5P   1222
-206.203217495,35.2848354689,-247.952118107,-206.285342556,            5P   1223
35.2409682738,-247.945795119,-206.367762906,35.1977117761,             5P   1224
-247.938987101,-206.450278735,35.1546346498,-247.931622507,            5P   1225
-206.532612329,35.1111396568,-247.923685163,-206.614697738,            5P   1226
35.0670633281,-247.915207764,-206.696582229,35.0224978585,             5P   1227
-247.906220098,-206.778311276,34.9776341011,-247.89658548,             5P   1228
-206.859714641,34.9324281955,-247.886088359,-206.940582981,            5P   1229
34.8868791643,-247.874743332,-207.020793858,34.8407986765,             5P   1230
-247.862793343,-207.100379235,34.7939885592,-247.850488334,            5P   1231
-207.179500978,34.7465323306,-247.837930323,-207.258315287,            5P   1232
34.6985745234,-247.825163564,-207.337049504,34.6504593135,             5P   1233
-247.812155148,-207.415792763,34.6023671411,-247.798802582,            5P   1234
-207.494293698,34.5539875272,-247.784959998,-207.571915804,            5P   1235
34.5044410666,-247.770498728,-207.648027771,34.4528227853,             5P   1236
-247.755482243,-207.722634793,34.3991595901,-247.740148202,            5P   1237
-207.796320484,34.3442771834,-247.724714009,-207.869624251,            5P   1238
34.2889245176,-247.709252548,-207.942657061,34.2332746597,             5P   1239
-247.698939954,-207.991185585,34.1960092486,-247.711846385,            5P   1240
-208.005285537,34.1822439687,-247.906777216,-205.797669801,            5P   1241
35.4940694179,-247.901107584,-205.824444747,35.4821987531,             5P   1242
-247.899463303,-205.88133747,35.4562856068,-247.896848743,             5P   1243
-205.966191592,35.4164354902,-247.893858353,-206.050230401,            5P   1244
35.3749285759,-247.890364639,-206.133481662,35.3318337403,             5P   1245
-247.886340396,-206.216346213,35.2879541704,-247.881832781,            5P   1246
-206.299319699,35.2442800268,-247.876836169,-206.382535867,            5P   1247
35.2010865565,-247.871319205,-206.465730717,35.1578247473,             5P   1248
-247.865233988,-206.548698485,35.1140349402,-247.858583218,            5P   1249
-206.631428227,35.0696588699,-247.851381024,-206.713925278,            5P   1250
35.0247175753,-247.843627853,-206.796165106,34.9792809401,             5P   1251
-247.83519824,-206.878036929,34.9334133976,-247.825878044,             5P   1252
-206.959384677,34.8872214976,-247.815662818,-207.040061151,            5P   1253
34.840498568,-247.804806085,-207.120085912,34.7930242191,              5P   1254
-247.793567578,-207.199604851,34.7448485594,-247.782070535,            5P   1255
-207.278810112,34.6961662121,-247.770372533,-207.357954983,            5P   1256
34.6473560666,-247.758438346,-207.437098047,34.5985455365,             5P   1257
-247.746154883,-207.515909572,34.5492965104,-247.733381442,            5P   1258
-207.593736615,34.4987029678,-247.720020131,-207.670052216,            5P   1259
34.4460225332,-247.706154801,-207.744967828,34.3914435162,             5P   1260
-247.69199792,-207.818999584,34.3357136891,-247.677727914,             5P   1261
-207.892555992,34.2794150131,-247.663413562,-207.965740342,            5P   1262
34.2227076446,-247.653865949,-208.014360369,34.1847319645,             5P   1263
-247.667123833,-208.02869194,34.1707406406,-247.829407761,             5P   1264
-205.807689322,35.4964559886,-247.823521783,-205.834444567,            5P   1265
35.484647902,-247.822683007,-205.891714658,35.458602415,               5P   1266
-247.821295138,-205.97715338,35.4185777917,-247.819567519,             5P   1267
-206.061876528,35.377070303,-247.81739021,-206.145985619,              5P   1268
35.3342894799,-247.814720612,-206.229805184,35.2908882526,             5P   1269
-247.811562878,-206.31367277,35.2475505648,-247.807869764,             5P   1270
-206.397607442,35.204328564,-247.803610458,-206.481364029,             5P   1271
35.1607126192,-247.798771616,-206.564851587,35.1164647071,             5P   1272
-247.793385575,-206.648150738,35.0717013792,-247.787463827,            5P   1273
-206.731271982,35.026457009,-247.780975343,-206.814107947,             5P   1274
34.9806540818,-247.773774034,-206.896504925,34.9342800486,             5P   1275
-247.765627608,-206.978298409,34.887437675,-247.756523246,             5P   1276
-207.059354373,34.8399673851,-247.746738068,-207.139722565,            5P   1277
34.7917039121,-247.736549431,-207.219557193,34.7427068192,             5P   1278
-247.726106587,-207.299102609,34.6932483462,-247.715467609,            5P   1279
-207.378593542,34.6436732662,-247.704583547,-207.458018158,            5P   1280
34.593994057,-247.693342349,-207.537010281,34.5437083066,              5P   1281
-247.681633522,-207.614989265,34.4920153773,-247.669397299,            5P   1282
-207.691572334,34.4383864984,-247.656724755,-207.766938449,            5P   1283
34.3831115931,-247.643777397,-207.841423204,34.326706923,              5P   1284
-247.630688842,-207.915271445,34.2695443069,-247.617540957,            5P   1285
-207.988653655,34.2118668192,-247.608774014,-208.037406326,            5P   1286
34.1732499683,-247.622384429,-208.051960126,34.1590268106,             5P   1287
-247.752019081,-205.817803305,35.4978082562,-247.745922181,            5P   1288
-205.84454516,35.4860764316,-247.745882054,-205.902172494,             5P   1289
35.4598900537,-247.745712029,-205.988173224,35.4196922217,             5P   1290
-247.745246559,-206.073604735,35.3782837522,-247.744393803,            5P   1291
-206.158647158,35.3360292958,-247.743085183,-206.243492547,            5P   1292
35.2933189196,-247.741261578,-206.32823108,35.2503460091,              5P   1293
-247.738846978,-206.412812871,35.2070206826,-247.735825977,            5P   1294
-206.497069946,35.162987553,-247.732218633,-206.581028802,             5P   1295
35.1182401313,-247.728087688,-206.664867054,35.0730821449,             5P   1296
-247.72345229,-206.748630102,35.0276159715,-247.718250014,             5P   1297
-206.832121895,34.9816058573,-247.712284562,-206.915051062,            5P   1298
34.9347936954,-247.705298512,-206.997221639,34.8872363195,             5P   1299
-247.69728984,-207.078576702,34.8389288467,-247.688568587,             5P   1300
-207.159230344,34.7898198402,-247.679430548,-207.239350914,            5P   1301
34.739988772,-247.670043229,-207.319209401,34.6897455784,              5P   1302
-247.660456191,-207.398986691,34.6393466114,-247.650610241,            5P   1303
-207.478612392,34.5887083274,-247.640411527,-207.557753226,            5P   1304
34.5373708418,-247.629781259,-207.635910114,34.4846526272,             5P   1305
-247.618689061,-207.712818326,34.4301974017,-247.607221296,            5P   1306
-207.788671591,34.374320019,-247.595490057,-207.863615449,             5P   1307
34.3172875684,-247.583595993,-207.937773456,34.2593164918,             5P   1308
-247.571634176,-208.011389454,34.2007437591,-247.563658612,            5P   1309
-208.060280738,34.16151305,-247.577621819,-208.075041312,              5P   1310
34.147044724,-247.674640705,-205.828117999,35.498000678,               5P   1311
-247.668341738,-205.854872151,35.4864024371,-247.66910297,             5P   1312
-205.912888005,35.4601844093,-247.670151568,-205.999475773,            5P   1313
35.4199348043,-247.670940955,-206.085596918,35.3786645149,             5P   1314
-247.671394252,-206.171514117,35.336908661,-247.671421013,             5P   1315
-206.25731633,35.2948482651,-247.67090575,-206.342861983,              5P   1316
35.2521985725,-247.669756068,-206.428062118,35.2087802382,             5P   1317
-247.667977034,-206.512844662,35.1644323066,-247.665610238,            5P   1318
-206.597315656,35.1193138423,-247.662736906,-206.681710221,            5P   1319
35.0738462865,-247.659381126,-206.766095446,35.028178522,              5P   1320
-247.655453521,-206.850198068,34.9819395148,-247.650705704,            5P   1321
-206.933585942,34.9346216054,-247.644861683,-207.016048421,            5P   1322
34.8862632067,-247.637942497,-207.097643547,34.8370743518,             5P   1323
-247.630289233,-207.178551381,34.7871177439,-247.622212985,            5P   1324
-207.258955258,34.7364934478,-247.613890888,-207.339125886,            5P   1325
34.6855067057,-247.605362248,-207.419179948,34.6343101298,             5P   1326
-247.596567447,-207.499024645,34.5827795194,-247.587434708,            5P   1327
-207.578379253,34.5305264786,-247.577908361,-207.6567989,              5P   1328
34.4769475841,-247.567976252,-207.734092989,34.4217990036,             5P   1329
-247.557707994,-207.810403101,34.3653288761,-247.547182071,            5P   1330
-207.885741647,34.3076282715,-247.536481849,-207.960171695,            5P   1331
34.2488389048,-247.52570604,-208.033966728,34.1893409267,              5P   1332
-247.518515883,-208.082919949,34.1494294655,-247.532829283,            5P   1333
-208.097860338,34.1346907268,-247.597321665,-205.838846931,            5P   1334
35.497021849,-247.590827549,-205.865636596,35.4856167077,              5P   1335
-247.59240076,-205.924084991,35.4595077665,-247.594683203,             5P   1336
-206.011328799,35.4194287771,-247.596730462,-206.098141269,            5P   1337
35.378386153,-247.598472378,-206.184837037,35.3370254375,              5P   1338
-247.599805929,-206.271467949,35.2954492972,-247.600580742,            5P   1339
-206.357753649,35.2530737593,-247.600692193,-206.443568814,            5P   1340
35.2096320574,-247.600163812,-206.528924522,35.1651340225,             5P   1341
-247.599044531,-206.613952273,35.1198032664,-247.597418894,            5P   1342
-206.698889049,35.0740772672,-247.595308503,-206.783794896,            5P   1343
35.0281006672,-247.592606699,-206.868351431,34.9814270987,             5P   1344
-247.589040271,-206.952080141,34.9334695016,-247.584325936,            5P   1345
-207.034782115,34.8842913237,-247.578496255,-207.116578157,            5P   1346
34.8342225668,-247.571914966,-207.19769837,34.7834103485,              5P   1347
-247.564915168,-207.278388062,34.732049657,-247.557680283,             5P   1348
-207.358911638,34.6804323382,-247.550237695,-207.439311944,            5P   1349
34.6285933106,-247.542525395,-207.5194645,34.5763534594,               5P   1350
-247.534487166,-207.599117472,34.5233602853,-247.52608707,             5P   1351
-207.677875021,34.4690814077,-247.517322904,-207.755581415,            5P   1352
34.4133346232,-247.508241495,-207.832285255,34.3562469411,             5P   1353
-247.498904183,-207.907935271,34.2978264747,-247.489383075,            5P   1354
-207.982552326,34.2381667615,-247.479769643,-208.056379527,            5P   1355
34.1776191456,-247.473342015,-208.105250025,34.1368907354,             5P   1356
-247.487999967,-208.120334479,34.1218493349,-247.520116888,            5P   1357
-205.850179878,35.4950235921,-247.51342254,-205.876993398,             5P   1358
35.4838274032,-247.515827011,-205.935904821,35.4579385444,             5P   1359
-247.519373352,-206.023869433,35.4182393078,-247.522697883,            5P   1360
-206.111398245,35.3775545548,-247.525726814,-206.198798641,            5P   1361
35.3365153839,-247.528351115,-206.286134357,35.2952462632,             5P   1362
-247.530406011,-206.373091853,35.2530839617,-247.531775229,            5P   1363
-206.459514962,35.2096887234,-247.532494219,-206.545462001,            5P   1364
35.1651689021,-247.532610577,-206.631047856,35.1197281165,             5P   1365
-247.532200234,-206.716460513,35.0737225287,-247.531275648,            5P   1366
-206.801725151,35.0272402824,-247.529728643,-206.886533484,            5P   1367
34.9798590275,-247.527299893,-206.970494671,34.9311513527,             5P   1368
-247.52370752,-207.053432944,34.8812212772,-247.518976816,             5P   1369
-207.135444143,34.8303620833,-247.513485644,-207.216796998,            5P   1370
34.7787837872,-247.507589559,-207.297823528,34.7268168797,             5P   1371
-247.501472312,-207.378764351,34.6747156726,-247.495146257,            5P   1372
-207.459574972,34.6223792874,-247.488543208,-207.540086737,            5P   1373
34.5695571486,-247.481618319,-207.62006678,34.5159215686,              5P   1374
-247.474356599,-207.699183828,34.4610365402,-247.466759859,            5P   1375
-207.777284297,34.4047358788,-247.458850672,-207.85430942,             5P   1376
34.3470053049,-247.450682217,-207.930187513,34.2878295426,             5P   1377
-247.442314712,-208.004888613,34.2272449437,-247.433828073,            5P   1378
-208.078592603,34.1655334714,-247.428138043,-208.127269981,            5P   1379
34.1239052323,-247.443134291,-208.142470984,34.1085406964,             5P   1380
-247.443065785,-205.862173571,35.4920802124,-247.436149876,            5P   1381
-205.888964348,35.4810768844,-247.439410743,-205.948351299,            5P   1382
35.4554854646,-247.444258464,-206.037068597,35.4163084324,             5P   1383
-247.448891145,-206.125346455,35.3761248736,-247.453222009,            5P   1384
-206.21341639,35.3354033119,-247.45713593,-206.3013598,                5P   1385
35.2943032728,-247.460465483,-206.388909994,35.252259079,              5P   1386
-247.46308437,-206.47591034,35.2089304329,-247.465033109,              5P   1387
-206.562426862,35.1644444956,-247.466354533,-206.648527254,            5P   1388
35.1189198527,-247.467109437,-206.734311144,35.072553497,              5P   1389
-247.467301066,-206.819761991,35.0253623117,-247.466839381,            5P   1390
-206.904652962,34.9770745495,-247.465504572,-206.988768773,            5P   1391
34.9275706275,-247.463027632,-207.071979369,34.8770226099,             5P   1392
-247.459419566,-207.154309268,34.8256009119,-247.455055837,            5P   1393
-207.236015054,34.7734975412,-247.450299265,-207.317467642,            5P   1394
34.721107687,-247.445327387,-207.398867854,34.6686287142,              5P   1395
-247.440138059,-207.480093588,34.615843184,-247.434657727,             5P   1396
-207.560943748,34.5624518969,-247.428852365,-207.641213316,            5P   1397
34.508172089,-247.422729445,-207.720652122,34.4526923745,              5P   1398
-247.416291563,-207.799087829,34.3958303127,-247.409537655,            5P   1399
-207.876355171,34.3374290083,-247.402514474,-207.952375498,            5P   1400
34.2774684286,-247.395271396,-208.02707152,34.2159312099,              5P   1401
-247.387884461,-208.100586523,34.1530585567,-247.3829222,              5P   1402
-208.149079323,34.1105925621,-247.398252919,-208.164389545,            5P   1403
34.094908975,-247.366162171,-205.874763783,35.4881222782,              5P   1404
-247.359009481,-205.901486247,35.4772734497,-247.363129088,            5P   1405
-205.961332938,35.4520081944,-247.369285831,-206.050786534,            5P   1406
35.4134088799,-247.375241803,-206.139835436,35.3738619318,             5P   1407
-247.380889166,-206.228581312,35.3335534404,-247.386098243,            5P   1408
-206.317086118,35.2926001265,-247.390699517,-206.405162461,            5P   1409
35.2506117698,-247.394557144,-206.492681656,35.2073164788,             5P   1410
-247.397712304,-206.579693529,35.1628138686,-247.400205061,            5P   1411
-206.666215599,35.1171289009,-247.402082454,-206.752252486,            5P   1412
35.07028377,-247.403347389,-206.837776722,35.0222779589,               5P   1413
-247.403939596,-206.922691198,34.9730732368,-247.403679396,            5P   1414
-207.006950834,34.9228392393,-247.402318058,-207.090485402,            5P   1415
34.8718309879,-247.399857585,-207.173260235,34.8201109394,             5P   1416
-247.396656152,-207.25545965,34.767759342,-247.393066,                 5P   1417
-207.337416155,34.7151191384,-247.389254197,-207.419282782,            5P   1418
34.662322282,-247.385207583,-207.500886131,34.6090788418,              5P   1419
-247.380850039,-207.582012921,34.5550768934,-247.376159113,            5P   1420
-207.662496916,34.5001011982,-247.371162203,-207.742160531,            5P   1421
34.4439560161,-247.365864109,-207.820816289,34.3864444762,             5P   1422
-247.360246582,-207.898225708,34.327310883,-247.354348477,             5P   1423
-207.974299041,34.2665231117,-247.34821652,-208.048955543,             5P   1424
34.2040613895,-247.341932342,-208.12234521,34.140172659,               5P   1425
-247.337709767,-208.170758584,34.0970363189,-247.353376145,            5P   1426
-208.186191927,34.0810624201,-247.289399258,-205.887962817,            5P   1427
35.4831704646,-247.282011372,-205.914599448,35.4724449157,             5P   1428
-247.286971661,-205.974866191,35.4474902842,-247.294413206,            5P   1429
-206.064979791,35.4094079561,-247.301679187,-206.154743723,            5P   1430
35.3704803909,-247.308641736,-206.244154984,35.3306620056,             5P   1431
-247.315148823,-206.333217043,35.2899399375,-247.321023244,            5P   1432
-206.421807633,35.2480744128,-247.32611376,-206.50980561,              5P   1433
35.2048261428,-247.330456197,-206.597215524,35.1602096098,             5P   1434
-247.334095234,-206.684040388,35.1142257422,-247.337074622,            5P   1435
-206.770239628,35.0668158313,-247.339407101,-206.855822874,            5P   1436
35.0180490328,-247.341057493,-206.940801174,34.9680793989,             5P   1437
-247.341872499,-207.025230113,34.9172389293,-247.341626469,            5P   1438
-207.109104148,34.865869973,-247.340324674,-207.192384763,             5P   1439
34.814015688,-247.338304221,-207.275167623,34.7616213589,              5P   1440
-247.335891845,-207.357666423,34.7088539636,-247.333240493,            5P   1441
-207.439972533,34.6557596303,-247.330330403,-207.521890257,            5P   1442
34.6020228505,-247.327087127,-207.603219366,34.547361499,              5P   1443
-247.323499563,-207.683833268,34.4916334122,-247.319608705,            5P   1444
-207.763593936,34.4347123456,-247.315427467,-207.842326905,            5P   1445
34.3764230733,-247.310931716,-207.919779637,34.3164903937,             5P   1446
-247.306152284,-207.995854312,34.2548688817,-247.301141577,            5P   1447
-208.07051883,34.191595778,-247.295985719,-208.143927069,              5P   1448
34.1269159217,-247.292523905,-208.192387697,34.0832927471,             5P   1449
-247.308529757,-208.20796545,34.0670660674,-247.212782654,             5P   1450
-205.901840838,35.4773876276,-247.205174864,-205.928400927,            5P   1451
35.4667683652,-247.210952413,-205.989036367,35.442079367,              5P   1452
-247.21964284,-206.079702718,35.4043814379,-247.228188351,             5P   1453
-206.170049237,35.3658852891,-247.236447814,-206.26004786,             5P   1454
35.3264886794,-247.244246044,-206.349648179,35.2860567665,             5P   1455
-247.251391527,-206.438749855,35.2444079786,-247.2577114,              5P   1456
-206.527200599,35.2012548707,-247.263230491,-206.614930497,            5P   1457
35.1564640576,-247.268003558,-206.70196186,35.1100760848,              5P   1458
-247.272085351,-206.788294666,35.0621136108,-247.275502269,            5P   1459
-206.874004104,35.0127695204,-247.278229955,-206.959135537,            5P   1460
34.9622590409,-247.280128479,-207.04377435,34.9109538231,              5P   1461
-247.280995553,-207.127978991,34.8592841776,-247.280849458,            5P   1462
-207.211752336,34.8073479783,-247.280010686,-207.2951285,              5P   1463
34.7549994967,-247.278773971,-207.378161518,34.7021647603,             5P   1464
-247.27727413,-207.460854548,34.648761885,-247.275489629,              5P   1465
-207.543017302,34.5944941747,-247.273352156,-207.624488615,            5P   1466
34.5391527295,-247.270857454,-207.705159691,34.4826389383,             5P   1467
-247.268056044,-207.784911358,34.4248658304,-247.264976454,            5P   1468
-207.863617617,34.3657263703,-247.261596153,-207.941043126,            5P   1469
34.3049652511,-247.257942733,-208.017111879,34.2425557881,             5P   1470
-247.254073711,-208.091848378,34.1785966468,-247.250075711,            5P   1471
-208.165412397,34.1133309353,-247.247394438,-208.214029582,            5P   1472
34.0693761722,-247.26374348,-208.22977074,34.0529318454,               5P   1473
-247.136358732,-205.916517372,35.4707246095,-247.128556535,            5P   1474
-205.94302336,35.4601838152,-247.135124834,-206.003987223,             5P   1475
35.435743971,-247.145025897,-206.095130421,35.3983757777,              5P   1476
-247.154817854,-206.185944913,35.3601703439,-247.164349478,            5P   1477
-206.276431723,35.3210910218,-247.173422185,-206.366511272,            5P   1478
35.280937491,-247.181824185,-206.456054318,35.2394743606,              5P   1479
-247.189360787,-206.54487091,35.1963479673,-247.196048353,             5P   1480
-206.632842319,35.1513266841,-247.201952479,-206.720021287,            5P   1481
35.1045090555,-247.207145885,-206.806498738,35.0560910336,             5P   1482
-247.211667275,-206.892421301,35.0063994434,-247.215492437,            5P   1483
-206.977815884,34.9556171256,-247.218485254,-207.062733908,            5P   1484
34.9040482551,-247.220462308,-207.147263997,34.8521574191,             5P   1485
-247.221459494,-207.231466299,34.8001237289,-247.221787997,            5P   1486
-207.315363251,34.7477917929,-247.221714568,-207.398872361,            5P   1487
34.6948832745,-247.221352942,-207.481881442,34.6411452212,             5P   1488
-247.220682934,-207.564221113,34.5863245537,-247.219643072,            5P   1489
-207.645775526,34.5302968496,-247.218232815,-207.726443971,            5P   1490
34.472992402,-247.216514912,-207.80614786,34.4143924057,               5P   1491
-247.214533058,-207.884793037,34.3544341263,-247.212266941,            5P   1492
-207.962145289,34.2928571093,-247.209747225,-208.038188233,            5P   1493
34.2296981045,-247.207033223,-208.113000702,34.1651124728,             5P   1494
-247.204210083,-208.186781804,34.0993818645,-247.202318388,            5P   1495
-208.235612067,34.0551927852,-247.219013034,-208.251532953,            5P   1496
34.0385626676,-247.060185127,-205.932079805,35.4630723941,             5P   1497
-247.052216615,-205.958548991,35.4525607766,-247.059552435,            5P   1498
-206.019791712,35.4283360518,-247.070630762,-206.111350005,            5P   1499
35.391283301,-247.081638888,-206.202555884,35.3533245158,              5P   1500
-247.09241599,-206.293445214,35.3145004584,-247.102739965,             5P   1501
-206.383930907,35.2745961449,-247.112375745,-206.473813453,            5P   1502
35.23322915,-247.121110017,-206.562876349,35.1899979863,               5P   1503
-247.128957313,-206.651016188,35.1447034916,-247.135992277,            5P   1504
-206.738320716,35.0975100672,-247.142303834,-206.824964985,            5P   1505
35.0487688347,-247.147941045,-206.911166075,34.9989343935,             5P   1506
-247.152877342,-206.996928795,34.9481497297,-247.156973219,            5P   1507
-207.082211708,34.8965546705,-247.160056026,-207.16707215,             5P   1508
34.8445484883,-247.16218157,-207.251632546,34.792400106,               5P   1509
-247.16365783,-207.33594904,34.7400194568,-247.164730198,              5P   1510
-207.419845134,34.6869933634,-247.165490183,-207.503080143,            5P   1511
34.632877707,-247.16591884,-207.585502397,34.5774578785,               5P   1512
-247.165962648,-207.667049149,34.5207027341,-247.165630899,            5P   1513
-207.747677339,34.4626399742,-247.164999785,-207.827363523,            5P   1514
34.4033388421,-247.16411598,-207.905951215,34.3426538775,              5P   1515
-247.162960407,-207.983186163,34.2802883229,-247.161573178,            5P   1516
-208.059157324,34.216398828,-247.160014092,-208.134002922,             5P   1517
34.1512047959,-247.158366885,-208.20798385,34.0850545404,              5P   1518
-247.157264701,-208.257021276,34.0406669646,-247.174305952,            5P   1519
-208.273127294,34.0238706333,-246.984347606,-205.948677993,            5P   1520
35.4542725853,-246.976235691,-205.975116366,35.4437323749,             5P   1521
-246.984324329,-206.036565944,35.4196428318,-246.996554259,            5P   1522
-206.128466733,35.382877801,-247.008749368,-206.220008498,             5P   1523
35.3451869709,-247.020740731,-206.311221768,35.3065919673,             5P   1524
-247.032284482,-206.402015282,35.2668692155,-247.043124397,            5P   1525
-206.492119345,35.2254855499,-247.053034692,-206.581324334,            5P   1526
35.1820579736,-247.062032331,-206.669592245,35.1365196078,             5P   1527
-247.070198303,-206.757049767,35.0891076615,-247.077631437,            5P   1528
-206.843916144,35.0402521568,-247.084387009,-206.93044646,             5P   1529
34.9904753913,-247.090436216,-207.016632303,34.939894951,              5P   1530
-247.095634622,-207.102326935,34.8884658826,-247.099814744,            5P   1531
-207.187511009,34.8364464445,-247.103053827,-207.272366885,            5P   1532
34.784191585,-247.105658761,-207.35700298,34.7317101734,               5P   1533
-247.107856664,-207.441171519,34.6784947299,-247.109717963,            5P   1534
-207.524517102,34.62393426,-247.111224643,-207.60690519,               5P   1535
34.5678501253,-247.112336163,-207.688357121,34.5103443917,             5P   1536
-247.113080254,-207.768948348,34.4516250152,-247.113540474,            5P   1537
-207.84866697,34.3917883129,-247.113752938,-207.927192276,             5P   1538
34.33047021,-247.113701528,-208.004262963,34.2673522367,               5P   1539
-247.113439627,-208.080116669,34.2027651732,-247.11302551,             5P   1540
-208.154944999,34.1369885786,-247.112539858,-208.229051248,            5P   1541
34.070417586,-247.112215096,-208.27822118,34.0258029273,               5P   1542
-247.129600042,-208.294493869,34.008834349,-246.90893555,              5P   1543
-205.966498823,35.4442350732,-246.900692123,-205.992912076,            5P   1544
35.433647224,-246.90952623,-206.054511204,35.4096607241,               5P   1545
-246.922889791,-206.146689908,35.3731916447,-246.93624406,             5P   1546
-206.238519655,35.335823256,-246.949415468,-206.329973241,             5P   1547
35.2974320519,-246.962142692,-206.420951297,35.2577731245,             5P   1548
-246.974153826,-206.511161619,35.2162666917,-246.985218271,            5P   1549
-206.600444717,35.1726352306,-246.995355844,-206.688847193,            5P   1550
35.126979817,-247.004650085,-206.77651389,35.0795700779,               5P   1551
-247.013202523,-206.863653011,35.0308166527,-247.021069318,            5P   1552
-206.950511532,34.9812286447,-247.028220025,-207.037089706,            5P   1553
34.9309343889,-247.034508503,-207.123169632,34.8797594942,             5P   1554
-247.03977208,-207.208644215,34.8277979791,-247.044109392,             5P   1555
-207.293732595,34.7754522247,-247.047822854,-207.378572845,            5P   1556
34.7227987038,-247.051123066,-207.462865227,34.6692727649,             5P   1557
-247.054065153,-207.546200756,34.6141973632,-247.056632984,            5P   1558
-207.62847986,34.5574523567,-247.058804604,-207.709839626,             5P   1559
34.4993109636,-247.060626869,-207.790460106,34.4401368032,             5P   1560
-247.062179904,-207.870245587,34.3799209959,-247.063481711,            5P   1561
-207.948659681,34.3180138535,-247.064524638,-208.02549657,             5P   1562
34.2541576982,-247.065375091,-208.101168311,34.1888923198,             5P   1563
-247.066087373,-208.175909382,34.1225483382,-247.066736637,            5P   1564
-208.250026799,34.0555246199,-247.067167081,-208.299213096,            5P   1565
34.0106180212,-247.084889443,-208.31562154,33.9934579398,              5P   1566
-246.833888677,-205.985318511,35.4332242231,-246.825512276,            5P   1567
-206.011720227,35.4226260828,-246.835096124,-206.073440518,            5P   1568
35.3987622058,-246.849590191,-206.165845751,35.3625967059,             5P   1569
-246.864087228,-206.257910274,35.3255576527,-246.878413863,            5P   1570
-206.349521722,35.2873107201,-246.892297022,-206.440575007,            5P   1571
35.2475919639,-246.905455149,-206.530806534,35.2058857092,             5P   1572
-246.917658895,-206.620142369,35.1620871174,-246.928928661,            5P   1573
-206.708728044,35.1164949404,-246.939346971,-206.796681508,            5P   1574
35.0693289524,-246.949012749,-206.88413438,35.02086375,                5P   1575
-246.957979039,-206.971292701,34.9715358883,-246.966213953,            5P   1576
-207.058183556,34.921511296,-246.97357455,-207.144567632,              5P   1577
34.8705647079,-246.979907751,-207.230282266,34.8186741736,             5P   1578
-246.985329537,-207.315533639,34.7662107999,-246.990131083,            5P   1579
-207.40044127,34.7132477826,-246.994510852,-207.4846931,               5P   1580
34.6592318663,-246.998519267,-207.56793209,34.6035872387,              5P   1581
-247.00214542,-207.650140515,34.5463159654,-247.005383782,             5P   1582
-207.731539566,34.4878092227,-247.008291751,-207.812311214,            5P   1583
34.4284373968,-247.01093559,-207.892173464,34.3679443375,              5P   1584
-247.013315868,-207.970392441,34.305421427,-247.015440158,             5P   1585
-208.046905102,34.2407912131,-247.017386218,-208.122305453,            5P   1586
34.1748159407,-247.019205283,-208.196879045,34.1078887166,             5P   1587
-247.020964648,-208.270893447,34.0403624058,-247.022130857,            5P   1588
-208.319989332,33.9950987069,-247.040184882,-208.336513787,            5P   1589
33.9777377398,-246.759055611,-206.00467979,35.421584265,               5P   1590
-246.750547326,-206.031090013,35.4110239887,-246.760879565,            5P   1591
-206.092937491,35.3873499833,-246.776502147,-206.185549911,            5P   1592
35.3515195679,-246.792137163,-206.277805361,35.3147843213,             5P   1593
-246.807611128,-206.369513708,35.2766174827,-246.822640804,            5P   1594
-206.460568526,35.2367447472,-246.836937237,-206.550767652,            5P   1595
35.194783565,-246.850274293,-206.640153687,35.1508631739,              5P   1596
-246.862671531,-206.728965804,35.1054714108,-246.874209718,            5P   1597
-206.817270964,35.0587347829,-246.884983835,-206.905079311,            5P   1598
35.0107077296,-246.895041497,-206.992524462,34.9616933833,             5P   1599
-246.904347515,-207.079649436,34.9118731314,-246.912765436,            5P   1600
-207.166235472,34.8610410663,-246.920157475,-207.252116839,            5P   1601
34.8091495909,-246.926651975,-207.337444288,34.7564745259,             5P   1602
-246.932524427,-207.422286942,34.7030372529,-246.937968473,            5P   1603
-207.506380156,34.6483900214,-246.943038558,-207.589507191,            5P   1604
34.5921910464,-246.947731042,-207.671763133,34.5346060885,             5P   1605
-246.952047894,-207.753359908,34.4760084164,-246.956045638,            5P   1606
-207.834358524,34.4166005843,-246.959770014,-207.914221352,            5P   1607
34.355779999,-246.963217603,-207.992143504,34.2925497062,              5P   1608
-246.966415481,-208.068280733,34.2271202882,-246.969446482,            5P   1609
-208.143357005,34.1604158351,-246.97236152,-208.217713801,             5P   1610
34.0928953048,-246.975218428,-208.291540843,34.0248198919,             5P   1611
-246.977111307,-208.3404717,33.9791494308,-246.995494242,              5P   1612
-208.357115076,33.9616002,-246.684312505,-206.024200199,               5P   1613
35.4095860518,-246.675675331,-206.050633562,35.3990951768,             5P   1614
-246.686751075,-206.11264293,35.3757251309,-246.703500747,             5P   1615
-206.205476226,35.3403044875,-246.720276686,-206.297897484,            5P   1616
35.3038502195,-246.736901212,-206.389669704,35.265720416,              5P   1617
-246.753080337,-206.48068444,35.2256278688,-246.768516698,             5P   1618
-206.570831534,35.1833881131,-246.782986896,-206.660283393,            5P   1619
35.1393963853,-246.796509794,-206.749337085,35.0942608212,             5P   1620
-246.809165165,-206.838009727,35.048016882,-246.821045104,             5P   1621
-206.926197235,35.000508149,-246.832190424,-207.013926012,             5P   1622
34.9518375967,-246.842559247,-207.10121469,34.9021314697,              5P   1623
-246.852022976,-207.187888511,34.8512459121,-246.860463708,            5P   1624
-207.273823446,34.7991858246,-246.868020983,-207.359124343,            5P   1625
34.746153369,-246.874955048,-207.44382269,34.6921390674,               5P   1626
-246.881459071,-207.527735696,34.6368494407,-246.887592656,            5P   1627
-207.610801559,34.5801914642,-246.893357017,-207.693195464,            5P   1628
34.5224479092,-246.898753814,-207.775031376,34.4638504341,             5P   1629
-246.903830956,-207.856175954,34.4043298027,-246.908618601,            5P   1630
-207.935871254,34.3429817902,-246.913126819,-208.013420459,            5P   1631
34.2789604829,-246.917400241,-208.089222893,34.2127954215,             5P   1632
-246.921517542,-208.164030379,34.145448651,-246.925528834,             5P   1633
-208.238203516,34.0773974363,-246.929482928,-208.311836175,            5P   1634
34.0087892209,-246.932103245,-208.36059253,33.9627169091,              5P   1635
-246.95081402,-208.377371045,33.9450046834,-246.609578477,             5P   1636
-206.043605646,35.397412512,-246.600811927,-206.0700665,               5P   1637
35.3870066417,-246.612628241,-206.132278026,35.3640596216,             5P   1638
-246.630508077,-206.225344589,35.3291025729,-246.648433822,            5P   1639
-206.317899479,35.2928663275,-246.666217883,-206.409711868,            5P   1640
35.2547252398,-246.683553661,-206.500687536,35.2144150518,             5P   1641
-246.700133996,-206.590825371,35.1719826904,-246.715739183,            5P   1642
-206.680387347,35.1280103274,-246.730388346,-206.769673329,            5P   1643
35.0831207787,-246.744160291,-206.858669134,35.0372958726,             5P   1644
-246.757145142,-206.947211387,34.9902702243,-246.769376277,            5P   1645
-207.035200086,34.941911841,-246.780802565,-207.122584192,             5P   1646
34.8922134086,-246.791303612,-207.209231952,34.8410924238,             5P   1647
-246.800784095,-207.295083339,34.788640994,-246.809397456,             5P   1648
-207.38025847,34.7350936534,-246.817391917,-207.46479471,              5P   1649
34.6804806854,-246.824958387,-207.548575248,34.6246309547,             5P   1650
-246.832157893,-207.631650271,34.5676296863,-246.838990252,            5P   1651
-207.714177715,34.5097402562,-246.845453328,-207.796125385,            5P   1652
34.4509876746,-246.851590147,-207.877207314,34.3910851689,             5P   1653
-246.857431051,-207.95659619,34.3290306301,-246.863004639,             5P   1654
-208.033817694,34.264274707,-246.868363747,-208.109450796,             5P   1655
34.197577252,-246.873578079,-208.184172202,34.129811306,               5P   1656
-246.878693441,-208.258287074,34.0613841294,-246.88375031,             5P   1657
-208.331781739,33.9923175971,-246.887102724,-208.380388315,            5P   1658
33.9458772354,-246.906139516,-208.397303133,33.928010811,              5P   1659
-246.534840758,-206.062884786,35.3850967059,-246.525947611,            5P   1660
-206.089370353,35.3747691351,-246.538504987,-206.151788465,            5P   1661
35.3522772119,-246.557522063,-206.245062277,35.3177437937,             5P   1662
-246.576607233,-206.337708561,35.2816409688,-246.595559087,            5P   1663
-206.429543164,35.2434566889,-246.614055394,-206.520522403,            5P   1664
35.2030291911,-246.631779339,-206.610744322,35.1606063758,             5P   1665
-246.648519199,-206.700474785,35.1167785447,-246.664295154,            5P   1666
-206.789967903,35.0720924297,-246.679183241,-206.879206075,            5P   1667
35.0265386801,-246.693270857,-206.968012581,34.9798346634,             5P   1668
-246.706583954,-207.056185612,34.9316627162,-246.719062456,            5P   1669
-207.143588223,34.8818537771,-246.730594825,-207.230112973,            5P   1670
34.8303487388,-246.741110424,-207.315785771,34.7773534028,             5P   1671
-246.750778537,-207.400792695,34.7232227285,-246.759836565,            5P   1672
-207.485190693,34.6680520887,-246.768468742,-207.568912846,            5P   1673
34.6117652314,-246.776732622,-207.652043129,34.5545081521,             5P   1674
-246.784622085,-207.734622445,34.4963823135,-246.792134007,            5P   1675
-207.816485719,34.4372240172,-246.799317968,-207.897317213,            5P   1676
34.3766945383,-246.806214091,-207.976383037,34.3139109817,             5P   1677
-246.812863227,-208.05344863,34.2486324526,-246.819317328,             5P   1678
-208.129130694,34.1816697116,-246.825636058,-208.203945219,            5P   1679
34.1137050481,-246.831858575,-208.27808951,34.0450167768,              5P   1680
-246.838017437,-208.351453735,33.9755174785,-246.842100805,            5P   1681
-208.399886702,33.9286953535,-246.861460295,-208.416914807,            5P   1682
33.9106577829,-246.460097919,-206.082065219,35.3726695945,             5P   1683
-246.451082601,-206.108564368,35.3623915676,-246.464391799,            5P   1684
-206.171137248,35.3402332683,-246.484561063,-206.26455477,             5P   1685
35.3059739188,-246.50481418,-206.357268087,35.2699584182,              5P   1686
-246.52493745,-206.449136773,35.2317755575,-246.544592904,             5P   1687
-206.540187175,35.1914021757,-246.563456996,-206.630585975,            5P   1688
35.149203283,-246.58133053,-206.720539836,35.105638507,                5P   1689
-246.598234631,-206.810226203,35.0611259596,-246.614239592,            5P   1690
-206.899640046,35.0157127586,-246.629427972,-206.988596238,            5P   1691
34.9691189048,-246.643818181,-207.076847479,34.9209511472,             5P   1692
-246.65734399,-207.164198725,34.8709272778,-246.6699049,               5P   1693
-207.25055383,34.818974098,-246.68145728,-207.336053572,               5P   1694
34.7654427692,-246.692183652,-207.420921859,34.7107691169,             5P   1695
-246.70230967,-207.5052238,34.6551034869,-246.712008808,               5P   1696
-207.588965244,34.598503727,-246.721331944,-207.672172635,             5P   1697
34.5410435607,-246.730266779,-207.754727112,34.482596625,              5P   1698
-246.738814474,-207.836377556,34.4228708158,-246.747040077,            5P   1699
-207.916841781,34.3615594499,-246.754996077,-207.995626974,            5P   1700
34.2980966625,-246.762726704,-208.072699935,34.2324971891,             5P   1701
-246.770278295,-208.148561528,34.1654339274,-246.777700547,            5P   1702
-208.223534267,34.0973609143,-246.785026215,-208.297697713,            5P   1703
34.0284163116,-246.792281631,-208.370898461,33.9584635275,             5P   1704
-246.79709201,-208.419131953,33.9112426332,-246.816771618,             5P   1705
-208.436253372,33.8930172697,-246.410494633,-206.094145807,            5P   1706
35.3645587859,-246.401175516,-206.12130173,35.3540370074,              5P   1707
-246.414990789,-206.183960406,35.3320607528,-246.435939505,            5P   1708
-206.277433017,35.2978784285,-246.456975386,-206.370189009,            5P   1709
35.2619209006,-246.477878739,-206.462102081,35.223805174,              5P   1710
-246.498304639,-206.553230141,35.1835575089,-246.517927399,            5P   1711
-206.643773247,35.1415785662,-246.536557242,-206.733894153,            5P   1712
35.0982252899,-246.554215388,-206.823709233,35.0538181288,             5P   1713
-246.570966432,-206.91322289,35.008457222,-246.586888337,              5P   1714
-207.002229979,34.96184512,-246.601994096,-207.090485403,              5P   1715
34.9136018673,-246.616215217,-207.177779261,34.8634087484,             5P   1716
-246.629460241,-207.264017549,34.8111616963,-246.641705308,            5P   1717
-207.349422402,34.757304106,-246.65313969,-207.434212703,              5P   1718
34.702282455,-246.663980275,-207.518465134,34.6463018478,              5P   1719
-246.674390705,-207.602257857,34.5895516571,-246.684416282,            5P   1720
-207.685523939,34.5319770442,-246.694041897,-207.768037616,            5P   1721
34.4732938801,-246.703274614,-207.849516458,34.4131557364,             5P   1722
-246.712193051,-207.929696795,34.3512707381,-246.720857908,            5P   1723
-208.008318512,34.2873805607,-246.72931101,-208.085457277,             5P   1724
34.2216410474,-246.737593577,-208.161466751,34.1545484526,             5P   1725
-246.745748475,-208.23653678,34.0864012983,-246.753805438,             5P   1726
-208.310677328,34.0172528096,-246.761788185,-208.38375613,             5P   1727
33.9469881356,-246.767080356,-208.431859487,33.8995076664,             5P   1728
-246.785510324,-208.447740353,33.8824638389,-246.368377125,            5P   1729
-206.09630478,35.3605611767,-246.379535423,-206.135925694,             5P   1730
35.3471009778,-246.393344692,-206.198430459,35.3250391205,             5P   1731
-246.41437177,-206.291621274,35.290817443,-246.435495097,              5P   1732
-206.384077249,35.2547938405,-246.456499433,-206.475688909,            5P   1733
35.216615803,-246.477043616,-206.566539376,35.1763564998,              5P   1734
-246.496803291,-206.656831693,35.1344209441,-246.515588597,            5P   1735
-206.746712449,35.0911356059,-246.533413761,-206.836278337,            5P   1736
35.046789019,-246.550342314,-206.925526251,35.0014677226,              5P   1737
-246.566456144,-207.014246359,34.9548611588,-246.581768176,            5P   1738
-207.102202681,34.9066065768,-246.59620754,-207.189202937,             5P   1739
34.8564189841,-246.609687341,-207.275168442,34.8042122392,             5P   1740
-246.622188386,-207.360318389,34.7504190443,-246.633892184,            5P   1741
-207.444844013,34.695451829,-246.64500463,-207.528819158,              5P   1742
34.6395243612,-246.655690787,-207.612336776,34.5828477762,             5P   1743
-246.666000285,-207.695305437,34.5253282803,-246.67591929,             5P   1744
-207.777476931,34.4666502226,-246.685456364,-207.85857409,             5P   1745
34.4064763264,-246.694691829,-207.938335772,34.3445179782,             5P   1746
-246.703686877,-208.016561005,34.2805950818,-246.712481147,            5P   1747
-208.093381942,34.2149355747,-246.721113959,-208.16912046,             5P   1748
34.1479947521,-246.729627647,-208.243924762,34.0800182594,             5P   1749
-246.738052212,-208.317772936,34.0110219181,-246.746411216,            5P   1750
-208.390519289,33.9408770123,-246.752030327,-208.43840151,             5P   1751
33.8935388529,-246.770623318,-208.462052428,33.868567467,0.,1.,        5P   1752
0.,1.;                                                                 5P   1753
128,30,30,3,3,0,0,0,0,0,0.,0.,0.,0.,0.0357142857143,                   7P   1754
0.0714285714286,0.107142857143,0.142857142857,0.178571428571,          7P   1755
0.214285714286,0.25,0.285714285714,0.321428571429,                     7P   1756
0.357142857143,0.392857142857,0.428571428571,0.464285714286,0.5,       7P   1757
0.535714285714,0.571428571429,0.607142857143,0.642857142857,           7P   1758
0.678571428571,0.714285714286,0.75,0.785714285714,                     7P   1759
0.821428571429,0.857142857143,0.892857142857,0.928571428571,           7P   1760
0.964285714286,1.,1.,1.,1.,0.,0.,0.,0.,0.0357142857143,                7P   1761
0.0714285714286,0.107142857143,0.142857142857,0.178571428571,          7P   1762
0.214285714286,0.25,0.285714285714,0.321428571429,                     7P   1763
0.357142857143,0.392857142857,0.428571428571,0.464285714286,0.5,       7P   1764
0.535714285714,0.571428571429,0.607142857143,0.642857142857,           7P   1765
0.678571428571,0.714285714286,0.75,0.785714285714,                     7P   1766
0.821428571429,0.857142857143,0.892857142857,0.928571428571,           7P   1767
0.964285714286,1.,1.,1.,1.,1.,1.,1.,1.,1.,1.,1.,1.,1.,1.,1.,1.,        7P   1768
1.,1.,1.,1.,1.,1.,1.,1.,1.,1.,1.,1.,1.,1.,1.,1.,1.,1.,1.,1.,1.,        7P   1769
1.,1.,1.,1.,1.,1.,1.,1.,1.,1.,1.,1.,1.,1.,1.,1.,1.,1.,1.,1.,1.,        7P   1770
1.,1.,1.,1.,1.,1.,1.,1.,1.,1.,1.,1.,1.,1.,1.,1.,1.,1.,1.,1.,1.,        7P   1771
1.,1.,1.,1.,1.,1.,1.,1.,1.,1.,1.,1.,1.,1.,1.,1.,1.,1.,1.,1.,1.,        7P   1772
1.,1.,1.,1.,1.,1.,1.,1.,1.,1.,1.,1.,1.,1.,1.,1.,1.,1.,1.,1.,1.,        7P   1773
1.,1.,1.,1.,1.,1.,1.,1.,1.,1.,1.,1.,1.,1.,1.,1.,1.,1.,1.,1.,1.,        7P   1774
1.,1.,1.,1.,1.,1.,1.,1.,1.,1.,1.,1.,1.,1.,1.,1.,1.,1.,1.,1.,1.,        7P   1775
1.,1.,1.,1.,1.,1.,1.,1.,1.,1.,1.,1.,1.,1.,1.,1.,1.,1.,1.,1.,1.,        7P   1776
1.,1.,1.,1.,1.,1.,1.,1.,1.,1.,1.,1.,1.,1.,1.,1.,1.,1.,1.,1.,1.,        7P   1777
1.,1.,1.,1.,1.,1.,1.,1.,1.,1.,1.,1.,1.,1.,1.,1.,1.,1.,1.,1.,1.,        7P   1778
1.,1.,1.,1.,1.,1.,1.,1.,1.,1.,1.,1.,1.,1.,1.,1.,1.,1.,1.,1.,1.,        7P   1779
1.,1.,1.,1.,1.,1.,1.,1.,1.,1.,1.,1.,1.,1.,1.,1.,1.,1.,1.,1.,1.,        7P   1780
1.,1.,1.,1.,1.,1.,1.,1.,1.,1.,1.,1.,1.,1.,1.,1.,1.,1.,1.,1.,1.,        7P   1781
1.,1.,1.,1.,1.,1.,1.,1.,1.,1.,1.,1.,1.,1.,1.,1.,1.,1.,1.,1.,1.,        7P   1782
1.,1.,1.,1.,1.,1.,1.,1.,1.,1.,1.,1.,1.,1.,1.,1.,1.,1.,1.,1.,1.,        7P   1783
1.,1.,1.,1.,1.,1.,1.,1.,1.,1.,1.,1.,1.,1.,1.,1.,1.,1.,1.,1.,1.,        7P   1784
1.,1.,1.,1.,1.,1.,1.,1.,1.,1.,1.,1.,1.,1.,1.,1.,1.,1.,1.,1.,1.,        7P   1785
1.,1.,1.,1.,1.,1.,1.,1.,1.,1.,1.,1.,1.,1.,1.,1.,1.,1.,1.,1.,1.,        7P   1786
1.,1.,1.,1.,1.,1.,1.,1.,1.,1.,1.,1.,1.,1.,1.,1.,1.,1.,1.,1.,1.,        7P   1787
1.,1.,1.,1.,1.,1.,1.,1.,1.,1.,1.,1.,1.,1.,1.,1.,1.,1.,1.,1.,1.,        7P   1788
1.,1.,1.,1.,1.,1.,1.,1.,1.,1.,1.,1.,1.,1.,1.,1.,1.,1.,1.,1.,1.,        7P   1789
1.,1.,1.,1.,1.,1.,1.,1.,1.,1.,1.,1.,1.,1.,1.,1.,1.,1.,1.,1.,1.,        7P   1790
1.,1.,1.,1.,1.,1.,1.,1.,1.,1.,1.,1.,1.,1.,1.,1.,1.,1.,1.,1.,1.,        7P   1791
1.,1.,1.,1.,1.,1.,1.,1.,1.,1.,1.,1.,1.,1.,1.,1.,1.,1.,1.,1.,1.,        7P   1792
1.,1.,1.,1.,1.,1.,1.,1.,1.,1.,1.,1.,1.,1.,1.,1.,1.,1.,1.,1.,1.,        7P   1793
1.,1.,1.,1.,1.,1.,1.,1.,1.,1.,1.,1.,1.,1.,1.,1.,1.,1.,1.,1.,1.,        7P   1794
1.,1.,1.,1.,1.,1.,1.,1.,1.,1.,1.,1.,1.,1.,1.,1.,1.,1.,1.,1.,1.,        7P   1795
1.,1.,1.,1.,1.,1.,1.,1.,1.,1.,1.,1.,1.,1.,1.,1.,1.,1.,1.,1.,1.,        7P   1796
1.,1.,1.,1.,1.,1.,1.,1.,1.,1.,1.,1.,1.,1.,1.,1.,1.,1.,1.,1.,1.,        7P   1797
1.,1.,1.,1.,1.,1.,1.,1.,1.,1.,1.,1.,1.,1.,1.,1.,1.,1.,1.,1.,1.,        7P   1798
1.,1.,1.,1.,1.,1.,1.,1.,1.,1.,1.,1.,1.,1.,1.,1.,1.,1.,1.,1.,1.,        7P   1799
1.,1.,1.,1.,1.,1.,1.,1.,1.,1.,1.,1.,1.,1.,1.,1.,1.,1.,1.,1.,1.,        7P   1800
1.,1.,1.,1.,1.,1.,1.,1.,1.,1.,1.,1.,1.,1.,1.,1.,1.,1.,1.,1.,1.,        7P   1801
1.,1.,1.,1.,1.,1.,1.,1.,1.,1.,1.,1.,1.,1.,1.,1.,1.,1.,1.,1.,1.,        7P   1802
1.,1.,1.,1.,1.,1.,1.,1.,1.,1.,1.,1.,1.,1.,1.,1.,1.,1.,1.,1.,1.,        7P   1803
1.,1.,1.,1.,1.,1.,1.,1.,1.,1.,1.,1.,1.,1.,1.,1.,1.,1.,1.,1.,1.,        7P   1804
1.,1.,1.,1.,1.,1.,1.,1.,1.,1.,1.,1.,1.,1.,1.,1.,1.,1.,1.,1.,1.,        7P   1805
1.,1.,1.,1.,1.,1.,1.,1.,1.,1.,1.,1.,1.,1.,1.,1.,1.,1.,1.,1.,1.,        7P   1806
1.,1.,1.,1.,1.,1.,1.,1.,1.,1.,1.,1.,1.,1.,1.,1.,1.,1.,1.,1.,1.,        7P   1807
1.,1.,1.,1.,1.,1.,1.,1.,1.,1.,1.,1.,1.,1.,1.,1.,1.,1.,1.,1.,1.,        7P   1808
1.,1.,1.,1.,1.,1.,1.,1.,1.,1.,1.,1.,1.,1.,1.,1.,1.,1.,1.,1.,1.,        7P   1809
1.,1.,1.,1.,1.,1.,1.,1.,1.,1.,1.,1.,1.,1.,1.,1.,1.,1.,1.,1.,1.,        7P   1810
1.,1.,1.,1.,1.,1.,1.,1.,1.,1.,1.,1.,1.,1.,1.,1.,1.,1.,1.,1.,1.,        7P   1811
1.,1.,1.,1.,1.,1.,1.,1.,1.,1.,1.,1.,1.,1.,1.,1.,1.,1.,1.,1.,1.,        7P   1812
1.,1.,1.,1.,1.,1.,1.,1.,1.,1.,1.,1.,1.,1.,1.,1.,1.,1.,1.,1.,1.,        7P   1813
1.,1.,1.,1.,-247.613200779,-201.343864589,36.066570237,                7P   1814
-247.60392059,-201.353069217,36.0627733469,-247.585194226,             7P   1815
-201.371408683,36.0555189948,-247.556972407,-201.398874429,            7P   1816
36.0448105689,-247.528675685,-201.426318429,36.0342068647,             7P   1817
-247.500361433,-201.453762392,36.0236395015,-247.472087021,            7P   1818
-201.481228024,36.0130400987,-247.443857047,-201.50871736,             7P   1819
36.0023946954,-247.415676112,-201.536232435,35.9916893307,             7P   1820
-247.387548814,-201.563775283,35.9809100437,-247.359479753,            7P   1821
-201.591347939,35.9700428733,-247.331466789,-201.618952582,            7P   1822
35.9591062886,-247.303507781,-201.646591393,35.9481187586,             7P   1823
-247.275600591,-201.674266553,35.9370987524,-247.247743077,            7P   1824
-201.70198024,35.9260647389,-247.219900911,-201.72971931,              7P   1825
35.9150601168,-247.192039763,-201.757470618,35.9041282847,             7P   1826
-247.164125303,-201.785221018,35.8933126414,-247.136123202,            7P   1827
-201.812957367,35.8826565855,-247.108087629,-201.840699555,            7P   1828
35.8720947284,-247.080072752,-201.868467477,35.8615616816,             7P   1829
-247.05213274,-201.896281023,35.8509920566,-247.024321762,             7P   1830
-201.924160087,35.8403204648,-246.996624253,-201.952110144,            7P   1831
35.8295457433,-246.969024648,-201.98013667,35.818666729,               7P   1832
-246.941507382,-202.008245141,35.8076822592,-246.91405689,             7P   1833
-202.036441032,35.7965911707,-246.886590983,-202.064587097,            7P   1834
35.7856258685,-246.85902747,-202.092546089,35.7750187573,              7P   1835
-246.84053193,-202.110969203,35.7683410803,-246.82992989,              7P   1836
-202.120020255,35.7639945258,-247.59604064,-201.327382529,             7P   1837
36.051084234,-247.586725183,-201.336643513,36.0472743253,              7P   1838
-247.568019745,-201.355022358,36.0399886764,-247.539810856,            7P   1839
-201.382560236,36.0292180196,-247.511517189,-201.410085197,            7P   1840
36.0185442255,-247.483204698,-201.437614713,36.00790634,               7P   1841
-247.454939335,-201.465166257,35.9972434093,-247.426718855,            7P   1842
-201.492740209,35.9865440546,-247.398541009,-201.52033695,             7P   1843
35.975796897,-247.370403552,-201.547956861,35.9649905578,              7P   1844
-247.342304237,-201.575600324,35.9541136582,-247.314247639,            7P   1845
-201.603270187,35.9431804485,-247.286238338,-201.6309693,              7P   1846
35.9322051791,-247.258280909,-201.658700511,35.9212021003,             7P   1847
-247.23037993,-201.686466669,35.9101854625,-247.202501365,             7P   1848
-201.714258972,35.89919158,-247.174611177,-201.742068618,              7P   1849
35.8882567672,-247.146675329,-201.769886803,35.8774173383,             7P   1850
-247.118659784,-201.797704726,35.8667096078,-247.090615126,            7P   1851
-201.825532041,35.8560836882,-247.062591939,-201.853378402,            7P   1852
35.8454896922,-247.034640806,-201.881253463,35.8348777323,             7P   1853
-247.00681231,-201.909166878,35.8241979212,-246.979086628,             7P   1854
-201.937145586,35.8134288572,-246.951443934,-201.965216525,            7P   1855
35.8025491382,-246.923864407,-201.993406632,35.7915373627,             7P   1856
-246.89632822,-202.021742845,35.7803721286,-246.86883065,              7P   1857
-202.04996363,35.7693663098,-246.841366971,-202.077807456,             7P   1858
35.7588327799,-246.823077295,-202.095944344,35.7523338685,             7P   1859
-246.812522878,-202.104961238,35.7479518839,-247.555398614,            7P   1860
-201.283572359,36.0124734383,-247.545944525,-201.292988295,            7P   1861
36.0086639305,-247.527059422,-201.311528087,36.0014247689,             7P   1862
-247.498736096,-201.339338086,35.9905541676,-247.470443379,            7P   1863
-201.367165415,35.9796509923,-247.442192929,-201.395018943,            7P   1864
35.9687103899,-247.413979107,-201.422897514,35.9577442648,             7P   1865
-247.385806207,-201.450800986,35.946738442,-247.357678378,             7P   1866
-201.478731211,35.9356866409,-247.329585903,-201.506683116,            7P   1867
35.9246013593,-247.301474009,-201.534629391,35.9135528575,             7P   1868
-247.273265419,-201.562536068,35.9026534749,-247.24499945,             7P   1869
-201.590421558,35.891849029,-247.216749338,-201.618324614,             7P   1870
35.881051022,-247.18856184,-201.646273413,35.8702080923,               7P   1871
-247.160423663,-201.674267151,35.8593471053,-247.132313843,            7P   1872
-201.702297984,35.8485056819,-247.104231419,-201.730363312,            7P   1873
35.8376840331,-247.0761738,-201.758450937,35.8268559059,               7P   1874
-247.048129471,-201.786547917,35.8160161674,-247.020081799,            7P   1875
-201.81464757,35.8051921873,-246.992078624,-201.842780863,             7P   1876
35.794345549,-246.964175315,-201.870983457,35.7834260175,              7P   1877
-246.936361478,-201.899251773,35.7724486512,-246.908596664,            7P   1878
-201.927561428,35.7614594981,-246.880885423,-201.95591151,             7P   1879
35.7504533607,-246.853215534,-201.984293007,35.7394423709,             7P   1880
-246.825477118,-202.012652457,35.7285650243,-246.79754579,             7P   1881
-202.040930769,35.7179790769,-246.778806905,-202.059731923,            7P   1882
35.7110924152,-246.768206063,-202.068755811,35.7066161479,             7P   1883
-247.493400765,-201.215952687,35.9503026292,-247.481448567,            7P   1884
-201.223075568,35.9441104075,-247.467041374,-201.246936093,            7P   1885
35.9415283141,-247.438547209,-201.275176544,35.930481365,              7P   1886
-247.410184094,-201.303480659,35.9192596226,-247.381941731,            7P   1887
-201.331848813,35.9078978655,-247.353763044,-201.360257478,            7P   1888
35.8964841018,-247.325604621,-201.388683646,35.8850660582,             7P   1889
-247.297453267,-201.417120806,35.8736605939,-247.269288351,            7P   1890
-201.445558498,35.8622950616,-247.241027601,-201.473956694,            7P   1891
35.8510768403,-247.212584179,-201.502276365,35.8401300461,             7P   1892
-247.184018779,-201.530544935,35.829369243,-247.155451717,             7P   1893
-201.558823718,35.8186435845,-247.126957455,-201.587153685,            7P   1894
35.807862051,-247.098533153,-201.61553815,35.7970322038,               7P   1895
-247.070172953,-201.643975873,35.786171938,-247.041894919,             7P   1896
-201.672471383,35.7752533624,-247.013695684,-201.701007298,            7P   1897
35.7642353557,-246.985525827,-201.729548928,35.7531497581,             7P   1898
-246.957340452,-201.758076153,35.7420623624,-246.929190438,            7P   1899
-201.786626058,35.7309498917,-246.901119713,-201.815231896,            7P   1900
35.7197892532,-246.873083885,-201.843875247,35.7086426681,             7P   1901
-246.844998029,-201.872513776,35.697624859,-246.816907567,             7P   1902
-201.901169471,35.6866895381,-246.788861034,-201.929861248,            7P   1903
35.6757662032,-246.760791992,-201.958549604,35.66491359,               7P   1904
-246.732589077,-201.987174672,35.6542492993,-246.713719016,            7P   1905
-202.006222533,35.6472211146,-246.70310126,-202.01520622,              7P   1906
35.6426352921,-247.435953837,-201.151834618,35.8876195367,             7P   1907
-247.424047475,-201.159344097,35.8812256744,-247.409271419,            7P   1908
-201.183300867,35.8785688689,-247.380729592,-201.212047326,            7P   1909
35.8671648945,-247.352298713,-201.240847158,35.8556125584,             7P   1910
-247.323976321,-201.269706769,35.8439434951,-247.295708343,            7P   1911
-201.298605903,35.8322459744,-247.267432648,-201.327513024,            7P   1912
35.8205911163,-247.239129869,-201.356418372,35.8090023502,             7P   1913
-247.210789866,-201.385315287,35.7974901581,-247.182343877,            7P   1914
-201.414169499,35.7861421011,-247.153717155,-201.442946737,            7P   1915
35.7750639424,-247.124958497,-201.471667513,35.7641837271,             7P   1916
-247.096191468,-201.500395047,35.7533493938,-247.067502895,            7P   1917
-201.529176425,35.7424552998,-247.038911177,-201.558024154,            7P   1918
35.7314767023,-247.010421937,-201.586941673,35.7204140956,             7P   1919
-246.982042951,-201.615927436,35.7092516516,-246.953740923,            7P   1920
-201.644946543,35.6979762586,-246.925428056,-201.673943529,            7P   1921
35.6866589168,-246.897051861,-201.702895675,35.675377216,              7P   1922
-246.868688986,-201.731856233,35.664090141,-246.840380772,             7P   1923
-201.760858586,35.6527873842,-246.812056484,-201.789870829,            7P   1924
35.6415641711,-246.783602041,-201.818837888,35.6305778555,             7P   1925
-246.755085372,-201.847796304,35.6197636004,-246.726601641,            7P   1926
-201.876788135,35.6089897353,-246.698131545,-201.905792627,            7P   1927
35.5982396457,-246.669585523,-201.934755829,35.5875896609,             7P   1928
-246.650507347,-201.954034051,35.5805312529,-246.639871666,            7P   1929
-201.962981452,35.5758332474,-247.381781479,-201.089437143,            7P   1930
35.8226157888,-247.370741726,-201.098198453,35.8167256475,             7P   1931
-247.354278519,-201.120735259,35.8121192832,-247.32576962,             7P   1932
-201.150059553,35.80025606,-247.297220079,-201.179364534,              7P   1933
35.7884312083,-247.268684069,-201.208685404,35.7766118936,             7P   1934
-247.240165586,-201.23803128,35.7648194535,-247.211626,                7P   1935
-201.267382607,35.7530978668,-247.183059701,-201.296736127,            7P   1936
35.7414525765,-247.154476122,-201.326093325,35.7298645168,             7P   1937
-247.125837617,-201.355434503,35.7183791179,-247.097092584,            7P   1938
-201.38473608,35.7070697242,-247.068255339,-201.414000264,             7P   1939
35.6959046549,-247.039398601,-201.443264312,35.6847977461,             7P   1940
-247.010586796,-201.472563739,35.6736744334,-246.981862642,            7P   1941
-201.501921547,35.6624753105,-246.9532549,-201.531352053,              7P   1942
35.6511682498,-246.92476087,-201.560848548,35.6397502398,              7P   1943
-246.896310931,-201.59035627,35.6282452211,-246.867774924,             7P   1944
-201.619797435,35.6167689046,-246.839106413,-201.649154354,            7P   1945
35.6053954134,-246.810423259,-201.678504484,35.5940457094,             7P   1946
-246.781791132,-201.707895135,35.5826891057,-246.753149988,            7P   1947
-201.737299193,35.5714076572,-246.724377124,-201.766657242,            7P   1948
35.5603706365,-246.695521116,-201.795997623,35.5495438497,             7P   1949
-246.666668304,-201.825358567,35.5388096039,-246.637809734,            7P   1950
-201.8547224,35.5281321714,-246.608870641,-201.884040831,              7P   1951
35.5175649947,-246.589510613,-201.903545053,35.5105889783,             7P   1952
-246.578856922,-201.912459788,35.5057759397,-247.329607337,            7P   1953
-201.026979253,35.7534830133,-247.318531792,-201.03604321,             7P   1954
35.7473262428,-247.302139367,-201.05910232,35.742451204,               7P   1955
-247.273692238,-201.089071572,35.7301113811,-247.245011574,            7P   1956
-201.118925162,35.7180184307,-247.216193411,-201.148720494,            7P   1957
35.7061020845,-247.187325194,-201.178510079,35.6942974494,             7P   1958
-247.158436222,-201.208309357,35.6825745311,-247.129557125,            7P   1959
-201.238133424,35.6708966301,-247.100718999,-201.267993679,            7P   1960
35.6592150757,-247.071917771,-201.297886649,35.6475323382,             7P   1961
-247.04311785,-201.327795645,35.6358978342,-247.014278664,             7P   1962
-201.357693405,35.624340835,-246.985384477,-201.387571391,             7P   1963
35.6128813671,-246.956463837,-201.417445972,35.6014888299,             7P   1964
-246.927580715,-201.447348229,35.5900717547,-246.898785955,            7P   1965
-201.477302578,35.5785657984,-246.870068115,-201.507298742,            7P   1966
35.5669800236,-246.841323346,-201.537263744,35.5553754226,             7P   1967
-246.812402316,-201.567109597,35.5438888558,-246.783301067,            7P   1968
-201.59684367,35.5325521482,-246.754181026,-201.626569998,             7P   1969
35.521244523,-246.725139984,-201.656353909,35.509902211,               7P   1970
-246.696147292,-201.686182251,35.498569845,-246.667081398,             7P   1971
-201.715994844,35.4874144867,-246.637938118,-201.745793036,            7P   1972
35.476471554,-246.608771266,-201.775600405,35.4656716948,              7P   1973
-246.579574441,-201.8054014,35.4549760598,-246.550306993,              7P   1974
-201.835167393,35.4443972742,-246.530741767,-201.854982187,            7P   1975
35.43741019,-246.520086154,-201.86387732,35.4324563751,                7P   1976
-247.280471817,-200.96546771,35.6807456865,-247.269088012,             7P   1977
-200.97452919,35.6741867643,-247.253052571,-200.998499308,             7P   1978
35.6696822978,-247.224562551,-201.029110043,35.6569489888,             7P   1979
-247.195697765,-201.059534685,35.6446155691,-247.166539853,            7P   1980
-201.089824302,35.6326342488,-247.137253864,-201.1200717,              7P   1981
35.6208591393,-247.107956887,-201.150337396,35.6091635278,             7P   1982
-247.078734562,-201.180664696,35.597448329,-247.049647436,             7P   1983
-201.211079773,35.5856300427,-247.020716409,-201.241591376,            7P   1984
35.5736816465,-246.991906212,-201.272181809,35.5616493088,             7P   1985
-246.963121411,-201.302794846,35.5496220923,-246.934247374,            7P   1986
-201.33337153,35.5377334794,-246.905250746,-201.363894272,             7P   1987
35.5260197999,-246.876184723,-201.394383993,35.5143916525,             7P   1988
-246.847106761,-201.424866238,35.5027698617,-246.818010742,            7P   1989
-201.455333663,35.4911586029,-246.788792329,-201.48571195,             7P   1990
35.4796182567,-246.759333602,-201.515929317,35.4682530351,             7P   1991
-246.729709245,-201.546039285,35.4570150813,-246.700118668,            7P   1992
-201.576171524,35.4457484681,-246.670663312,-201.606394424,            7P   1993
35.4343858862,-246.641309711,-201.636691894,35.4229724863,             7P   1994
-246.61193181,-201.667000429,35.4116829481,-246.582475553,             7P   1995
-201.69729595,35.4006202479,-246.552979468,-201.727596293,             7P   1996
35.3897421304,-246.523448546,-201.757891693,35.3789916273,             7P   1997
-246.493887312,-201.788178351,35.3683220396,-246.474168943,            7P   1998
-201.808367235,35.3612303148,-246.463509391,-201.81724914,             7P   1999
35.3561295038,-247.23541532,-200.905909275,35.6049282849,              7P   2000
-247.224080724,-200.915307217,35.5984665159,-247.207257715,            7P   2001
-200.939184516,35.5938134987,-247.178421061,-200.970320302,            7P   2002
35.5809462485,-247.149270706,-201.001306817,35.5684349245,             7P   2003
-247.119801407,-201.032151491,35.5563251133,-247.090167324,            7P   2004
-201.062939514,35.5444757415,-247.060517882,-201.093746541,            7P   2005
35.5327192346,-247.030972628,-201.12463204,35.5209143584,              7P   2006
-247.001624725,-201.155638097,35.5089380901,-246.972520288,            7P   2007
-201.186786143,35.4967355571,-246.943619413,-201.21805584,             7P   2008
35.4843588062,-246.914798759,-201.249377461,35.4719295572,             7P   2009
-246.885888418,-201.280666767,35.4596502412,-246.856782408,            7P   2010
-201.311866951,35.4476339358,-246.827491943,-201.342970881,            7P   2011
35.4358234151,-246.798068496,-201.373996499,35.4241349039,             7P   2012
-246.768521011,-201.404942762,35.4125540825,-246.73876274,             7P   2013
-201.435742835,35.4011205819,-246.708713934,-201.466345592,            7P   2014
35.3899015079,-246.678506786,-201.496840478,35.378794476,              7P   2015
-246.648359619,-201.527372028,35.3676270173,-246.618379071,            7P   2016
-201.55801259,35.3563231344,-246.588541977,-201.588752433,             7P   2017
35.3449192682,-246.55875746,-201.619550081,35.3335649876,              7P   2018
-246.528979665,-201.650389905,35.3223714831,-246.499217197,            7P   2019
-201.681272576,35.3113307879,-246.469434256,-201.712160019,            7P   2020
35.3004119308,-246.439629562,-201.743040372,35.2895557205,             7P   2021
-246.419764806,-201.763631431,35.2823118716,-246.4090954,              7P   2022
-201.772506638,35.2770650495,-247.194479092,-200.84844984,             7P   2023
35.5255541842,-247.183248374,-200.858233598,35.5193224976,             7P   2024
-247.165310731,-200.881754717,35.5144515532,-247.135844064,            7P   2025
-200.913282421,35.5016864449,-247.106246028,-200.944768847,            7P   2026
35.489122791,-247.076449774,-200.976189534,35.476871685,               7P   2027
-247.0465288,-201.007582264,35.4648633193,-247.016594802,              7P   2028
-201.038998828,35.4529591062,-246.986746888,-201.070483282,            7P   2029
35.4410251658,-246.957074316,-201.102071747,35.4289284361,             7P   2030
-246.927628367,-201.133787636,35.4166047281,-246.898375851,            7P   2031
-201.165615967,35.4041047117,-246.869220226,-201.197505368,            7P   2032
35.3915337273,-246.840033255,-201.229400826,35.379073049,              7P   2033
-246.810680855,-201.261232128,35.3668727381,-246.781101455,            7P   2034
-201.292946773,35.3549354122,-246.751303713,-201.324532145,            7P   2035
35.3432013598,-246.721296167,-201.355982411,35.3316450062,             7P   2036
-246.691018959,-201.387243601,35.3202729146,-246.660446503,            7P   2037
-201.41829797,35.30910336,-246.629736643,-201.449254243,               7P   2038
35.2980177471,-246.599066934,-201.480235375,35.2868899601,             7P   2039
-246.568511937,-201.511294621,35.2756720506,-246.538076964,            7P   2040
-201.542440257,35.2643761777,-246.507769235,-201.573691607,            7P   2041
35.2530670002,-246.477629463,-201.605087276,35.2417813961,             7P   2042
-246.44763343,-201.63660626,35.2305390211,-246.417642972,              7P   2043
-201.668143034,35.2193884015,-246.387604735,-201.699648719,            7P   2044
35.2083025619,-246.367569933,-201.720641305,35.2008998236,             7P   2045
-246.356912722,-201.729531175,35.1954821965,-247.157704375,            7P   2046
-200.793235298,35.4421467598,-247.146329408,-200.803164637,            7P   2047
35.4359117093,-247.127603379,-200.826698034,35.4314058058,             7P   2048
-247.097301342,-200.858501021,35.4188956317,-247.067092591,            7P   2049
-200.890403915,35.4064048872,-247.036909248,-200.922382455,            7P   2050
35.3940494937,-247.006735464,-200.954420966,35.3818401783,             7P   2051
-246.976585011,-200.986510877,35.3697227343,-246.946455659,            7P   2052
-201.018630232,35.3576384828,-246.916378718,-201.050774477,            7P   2053
35.3454857856,-246.88640472,-201.08296491,35.3331933685,               7P   2054
-246.85652436,-201.115202761,35.320795947,-246.826713991,              7P   2055
-201.14748535,35.3083471253,-246.796972976,-201.179840039,             7P   2056
35.2959346535,-246.767218087,-201.212229533,35.2836765867,             7P   2057
-246.737317883,-201.244556753,35.2716317315,-246.70717032,             7P   2058
-201.276735625,35.2598198459,-246.676714914,-201.308711651,            7P   2059
35.2482597779,-246.645898885,-201.340432072,35.236942529,              7P   2060
-246.614768386,-201.371926214,35.2258249936,-246.58351213,             7P   2061
-201.403327302,35.2147725635,-246.552297301,-201.43475711,             7P   2062
35.2036813654,-246.521187757,-201.46626418,35.1925155045,              7P   2063
-246.490209442,-201.497869686,35.1812715016,-246.459443159,            7P   2064
-201.529637758,35.1699496219,-246.428994401,-201.561645459,            7P   2065
35.1585260572,-246.398785,-201.593834316,35.1470599341,                7P   2066
-246.368553025,-201.626017394,35.1356965451,-246.338161888,            7P   2067
-201.658090719,35.1244729578,-246.317821707,-201.679411248,            7P   2068
35.1170217165,-246.307198597,-201.688334408,35.1114135123,             7P   2069
-247.125004522,-200.740393321,35.3554108381,-247.113466477,            7P   2070
-200.750451894,35.3491133645,-247.094065047,-200.774140962,            7P   2071
35.3449974248,-247.062886966,-200.806198488,35.3327717675,             7P   2072
-247.031967153,-200.838462249,35.3204325615,-247.001317732,            7P   2073
-200.870957172,35.3080290665,-246.970898028,-200.903654559,            7P   2074
35.2956020925,-246.94060249,-200.936472895,35.2832041854,              7P   2075
-246.910260974,-200.969283035,35.2709097897,-246.879765157,            7P   2076
-201.001987352,35.2587158364,-246.849123489,-201.034575776,            7P   2077
35.2465723539,-246.818377336,-201.06708028,35.2344727481,              7P   2078
-246.787644152,-201.099591745,35.2223642373,-246.757100229,            7P   2079
-201.13225471,35.2101977843,-246.726750528,-201.165088402,             7P   2080
35.1980256147,-246.696428592,-201.197971297,35.1859362814,             7P   2081
-246.665904682,-201.230731829,35.1740463939,-246.634987502,            7P   2082
-201.263227396,35.1624722848,-246.603613696,-201.295397756,            7P   2083
35.1512083555,-246.571909145,-201.327326622,35.1401428323,             7P   2084
-246.540090692,-201.359169288,35.1291243428,-246.508339484,            7P   2085
-201.391061039,35.1180477523,-246.476742151,-201.423067908,            7P   2086
35.1068629696,-246.445346084,-201.455225424,35.095551662,              7P   2087
-246.41424016,-201.487600765,35.0841077961,-246.38350808,              7P   2088
-201.520252744,35.0725209156,-246.353007542,-201.553076812,            7P   2089
35.0608946265,-246.322431952,-201.585854354,35.0494040926,             7P   2090
-246.291621905,-201.618469208,35.0381115196,-246.270966592,            7P   2091
-201.640126456,35.0306423888,-246.260408264,-201.64910182,             7P   2092
35.0248257591,-247.096292885,-200.690051579,35.2660512455,             7P   2093
-247.08480223,-200.700446927,35.2598066763,-247.064617153,             7P   2094
-200.724092651,35.2556123615,-247.03280928,-200.756570377,             7P   2095
35.2434787448,-247.001280921,-200.789264895,35.2312056746,             7P   2096
-246.970119936,-200.822250061,35.2187823215,-246.939328651,            7P   2097
-200.855528999,35.2062268493,-246.908759596,-200.888998141,            7P   2098
35.1936411137,-246.878162104,-200.922478632,35.1811721987,             7P   2099
-246.847296441,-200.955785114,35.1689145712,-246.816057355,            7P   2100
-200.988826658,35.1568907772,-246.784483651,-201.021627654,            7P   2101
35.1450845201,-246.752813618,-201.054358554,35.1333438417,             7P   2102
-246.721380111,-201.087270134,35.1214913857,-246.690287584,            7P   2103
-201.120447766,35.1095028372,-246.659369581,-201.15376945,             7P   2104
35.0974788317,-246.628317741,-201.187009414,35.0856030111,             7P   2105
-246.596835769,-201.219954027,35.0740738006,-246.564867469,            7P   2106
-201.252550218,35.0628799589,-246.532606402,-201.284928208,            7P   2107
35.0518440671,-246.500270639,-201.317244365,35.0408101102,             7P   2108
-246.468040983,-201.349635934,35.0296801613,-246.436044375,            7P   2109
-201.38220026,35.0183811825,-246.404351922,-201.414990507,             7P   2110
35.0068808922,-246.373009008,-201.448044025,34.9952135235,             7P   2111
-246.342000374,-201.481351042,34.9834490847,-246.311109136,            7P   2112
-201.514753959,34.9717444356,-246.280040621,-201.548038604,            7P   2113
34.9602561262,-246.248718469,-201.581149105,34.9489931649,             7P   2114
-246.227751162,-201.603161541,34.9415346316,-246.217278054,            7P   2115
-201.612200705,34.9355048164,-247.071206003,-200.641988383,            7P   2116
35.1743859365,-247.059838153,-200.652763534,35.1682297568,             7P   2117
-247.039216941,-200.676524323,35.1636065388,-247.00703107,             7P   2118
-200.70958958,35.1513800231,-246.975023536,-200.74279889,              7P   2119
35.1390758285,-246.943330106,-200.776260276,35.1266496534,             7P   2120
-246.911998988,-200.810010359,35.1140903059,-246.880929333,            7P   2121
-200.843981363,35.1014815314,-246.849938796,-200.878043728,            7P   2122
35.088939074,-246.818786688,-200.912014222,35.0765707357,              7P   2123
-246.787266991,-200.945732868,35.0644647891,-246.755322305,            7P   2124
-200.97915272,35.0526521172,-246.723142271,-201.012402393,             7P   2125
35.0409907303,-246.691057571,-201.045723873,35.0292814726,             7P   2126
-246.659241441,-201.079247951,35.0174417066,-246.62760116,             7P   2127
-201.112908688,35.00554363,-246.595853432,-201.146502255,              7P   2128
34.9937767547,-246.563708119,-201.179822686,34.9823464876,             7P   2129
-246.531158566,-201.212853824,34.9712077699,-246.498388125,            7P   2130
-201.245714481,34.9601700937,-246.465554907,-201.278513911,            7P   2131
34.9491047059,-246.432816698,-201.311373738,34.9379301532,             7P   2132
-246.400345614,-201.344430425,34.9265525375,-246.368235512,            7P   2133
-201.377757847,34.9149316452,-246.336500989,-201.411374973,            7P   2134
34.9031381081,-246.305059085,-201.445226445,34.8913063939,             7P   2135
-246.273669814,-201.479135886,34.8796123559,-246.242059679,            7P   2136
-201.512897075,34.8681803517,-246.210249573,-201.546523678,            7P   2137
34.8569498912,-246.189037225,-201.568941811,34.8494708316,             7P   2138
-246.17864915,-201.578045313,34.843236,-247.049380412,                 7P   2139
-200.595982044,35.0807328657,-247.038075732,-200.607015514,            7P   2140
35.0746207175,-247.0172974,-200.631159019,35.0695788755,               7P   2141
-246.984948164,-200.66494479,35.057118073,-246.952659912,              7P   2142
-200.698793565,35.0446580836,-246.920586956,-200.732827162,            7P   2143
35.0321452703,-246.888795713,-200.767094081,35.0195521605,             7P   2144
-246.857241608,-200.801567232,35.0069301087,-246.825855989,            7P   2145
-200.836198531,34.9943316986,-246.794504794,-200.87088216,             7P   2146
34.9818081411,-246.762973183,-200.905454772,34.9694547456,             7P   2147
-246.731073889,-200.93977628,34.9573682015,-246.698813398,             7P   2148
-200.973836674,34.9455009693,-246.666377715,-201.007765598,            7P   2149
34.9337311452,-246.633923563,-201.041678948,34.9219794301,             7P   2150
-246.601474162,-201.075599352,34.9102619629,-246.568913327,            7P   2151
-201.109448506,34.8986809602,-246.536113824,-201.143140832,            7P   2152
34.8873432435,-246.503117183,-201.176695709,34.8761714561,             7P   2153
-246.46999509,-201.210144939,34.8650347938,-246.436756427,             7P   2154
-201.24348068,34.8538817696,-246.403492593,-201.276774946,             7P   2155
34.8426674743,-246.370440782,-201.310223434,34.8312722389,             7P   2156
-246.337760175,-201.343958095,34.8196310647,-246.305490491,            7P   2157
-201.378021581,34.8078142916,-246.273537662,-201.412351734,            7P   2158
34.7959798087,-246.241662733,-201.446768616,34.784305308,              7P   2159
-246.209578321,-201.481045064,34.7728973546,-246.17732409,             7P   2160
-201.515203363,34.7616658069,-246.155865205,-201.538010956,            7P   2161
34.7541532921,-246.145543177,-201.54716513,34.747729021,               7P   2162
-247.031180614,-200.552234575,34.9852478843,-247.019923744,            7P   2163
-200.563505465,34.9791598031,-246.998966102,-200.588047127,            7P   2164
34.9737764559,-246.966586908,-200.622623062,34.9610184441,             7P   2165
-246.934156763,-200.65718238,34.9483284281,-246.901827546,             7P   2166
-200.69184705,34.9356632112,-246.869667019,-200.726665469,             7P   2167
34.9229905457,-246.837681036,-200.76164654,34.9103298947,              7P   2168
-246.805889566,-200.796805687,34.8976823548,-246.774247062,            7P   2169
-200.832100186,34.8850472512,-246.74259825,-200.867411677,             7P   2170
34.8724896497,-246.710735279,-200.902588415,34.8601190805,             7P   2171
-246.678536699,-200.937527062,34.8479565202,-246.646040067,            7P   2172
-200.97224648,34.8359657672,-246.613327663,-201.006805704,             7P   2173
34.8241102563,-246.580453375,-201.041249575,34.8123912597,             7P   2174
-246.547400734,-201.075572035,34.8008487069,-246.514166727,            7P   2175
-201.109775932,34.7894990101,-246.480843517,-201.14391755,             7P   2176
34.7782324572,-246.447437688,-201.177979237,34.7669634907,             7P   2177
-246.41385595,-201.211872531,34.7556947766,-246.380111508,             7P   2178
-201.245607903,34.7444194279,-246.346469203,-201.279409879,            7P   2179
34.7330128884,-246.313164123,-201.31348009,34.7213863589,              7P   2180
-246.280280117,-201.347901857,34.7095975929,-246.247740931,            7P   2181
-201.382629114,34.6978065092,-246.215350334,-201.417510633,            7P   2182
34.6861685679,-246.182826626,-201.452312869,34.6747644017,             7P   2183
-246.150114238,-201.486976434,34.6635338719,-246.128300502,            7P   2184
-201.510078593,34.6560379581,-246.118010314,-201.519259301,            7P   2185
34.6494482136,-247.016971107,-200.510947989,34.8880868435,             7P   2186
-247.005790966,-200.522535985,34.8820272585,-246.984732464,            7P   2187
-200.547405459,34.8762449227,-246.952337964,-200.582749414,            7P   2188
34.8632126967,-246.919735255,-200.617961669,34.8503264878,             7P   2189
-246.88711566,-200.653196017,34.8375353832,-246.85457887,              7P   2190
-200.688524343,34.8247915308,-246.822165878,-200.723980641,            7P   2191
34.8120926349,-246.789924311,-200.759600101,34.7994219837,             7P   2192
-246.757833824,-200.795356094,34.7867574659,-246.725807307,            7P   2193
-200.83117926,34.7741276403,-246.693720154,-200.86698097,              7P   2194
34.7616061173,-246.661443003,-200.902654804,34.7492225957,             7P   2195
-246.628952067,-200.93817874,34.7369834536,-246.596283578,             7P   2196
-200.973580726,34.7248859135,-246.563467948,-201.008888154,            7P   2197
34.7129447279,-246.530448431,-201.044060729,34.7012058651,             7P   2198
-246.497181689,-201.079061408,34.6896700352,-246.463761817,            7P   2199
-201.113942252,34.6782146031,-246.430195511,-201.148686434,            7P   2200
34.6667694034,-246.396363072,-201.183183118,34.6553530426,             7P   2201
-246.362202568,-201.217379695,34.6439895057,-246.327966496,            7P   2202
-201.251494912,34.6325689264,-246.293983429,-201.285817234,            7P   2203
34.6209783358,-246.260430485,-201.320513819,34.6092439597,             7P   2204
-246.227289949,-201.355588432,34.5975063684,-246.194384484,            7P   2205
-201.390899463,34.5859054709,-246.161406143,-201.426179683,            7P   2206
34.5745074329,-246.128173811,-201.461260968,34.5632924677,             7P   2207
-246.105926773,-201.484567085,34.5558359396,-246.095665408,            7P   2208
-201.493779444,34.5490936985,-247.007086634,-200.471965296,            7P   2209
34.7894641313,-246.995971391,-200.483854099,34.7834568142,             7P   2210
-246.974753394,-200.509045331,34.7772707947,-246.942299219,            7P   2211
-200.545089764,34.7640205363,-246.909496113,-200.580898837,            7P   2212
34.7509773728,-246.876566727,-200.616651536,34.738085599,              7P   2213
-246.843653618,-200.652452449,34.7252819695,-246.810832396,            7P   2214
-200.688360932,34.7125467557,-246.778167118,-200.724424297,            7P   2215
34.6998541385,-246.745629383,-200.760607248,34.6871768168,             7P   2216
-246.713154808,-200.796854822,34.6745257941,-246.680706886,            7P   2217
-200.833144456,34.6619368609,-246.64821549,-200.869416514,             7P   2218
34.64941896,-246.615665599,-200.905660306,34.6369856466,               7P   2219
-246.583092955,-200.941906857,34.6246434256,-246.550510655,            7P   2220
-200.978171127,34.612416294,-246.517765504,-201.014338618,             7P   2221
34.600386112,-246.484641068,-201.050231957,34.5885993855,              7P   2222
-246.451169219,-201.085847873,34.5769443068,-246.417436559,            7P   2223
-201.121234283,34.565332736,-246.383379899,-201.156324617,             7P   2224
34.5537683376,-246.348883506,-201.191018277,34.5422964111,             7P   2225
-246.314124325,-201.225469602,34.5308399702,-246.279492671,            7P   2226
-201.260024703,34.5192707707,-246.245277924,-201.29495249,             7P   2227
34.5075774628,-246.211549962,-201.330334217,34.4958736123,             7P   2228
-246.178155109,-201.366045188,34.4842870777,-246.144755354,            7P   2229
-201.401783432,34.4728752944,-246.111091715,-201.437309586,            7P   2230
34.4616345367,-246.08852142,-201.460879084,34.4541673303,              7P   2231
-246.078348048,-201.470182955,34.447261946,-247.001861938,             7P   2232
-200.435129509,34.689594136,-246.990759009,-200.44720683,              7P   2233
34.683682201,-246.969295904,-200.472729148,34.6771530664,              7P   2234
-246.936662551,-200.509345338,34.6637699469,-246.903607942,            7P   2235
-200.545671954,34.6506211552,-246.870353873,-200.581888874,            7P   2236
34.6376566337,-246.837102068,-200.618147553,34.6247951873,             7P   2237
-246.803958165,-200.654529867,34.6120041808,-246.770964462,            7P   2238
-200.691066292,34.59926629,-246.738058748,-200.727694515,              7P   2239
34.5865644332,-246.705169247,-200.764351145,34.5739038757,             7P   2240
-246.672321797,-200.801059654,34.5612907479,-246.639554382,            7P   2241
-200.837843978,34.5486948663,-246.60688356,-200.874720085,             7P   2242
34.536123331,-246.574304182,-200.911688818,34.5236004698,              7P   2243
-246.541774845,-200.948722784,34.5111685727,-246.509106207,            7P   2244
-200.985680972,34.4989269776,-246.475989577,-201.022311955,            7P   2245
34.4869495001,-246.442359553,-201.05853134,34.4751472802,              7P   2246
-246.408393257,-201.094462183,34.4634067127,-246.374138771,            7P   2247
-201.130129501,34.4516982162,-246.339470913,-201.165422092,            7P   2248
34.4400716218,-246.3044225,-201.200366702,34.4284989227,               7P   2249
-246.269343003,-201.235274438,34.4168683741,-246.234592635,            7P   2250
-201.270482143,34.4051524932,-246.200353739,-201.30617519,             7P   2251
34.3934370642,-246.16653042,-201.342279461,34.3818315814,              7P   2252
-246.132789332,-201.378490529,34.3703769352,-246.098844653,            7P   2253
-201.414540596,34.3590641542,-246.076099534,-201.438469883,            7P   2254
34.3515448352,-246.066086323,-201.447933743,34.3444609369,             7P   2255
-247.00138947,-200.400733254,34.5887131468,-246.990260362,             7P   2256
-200.412925646,34.5829354631,-246.968380605,-200.43842675,             7P   2257
34.5761782414,-246.935408916,-200.475445663,34.5627369207,             7P   2258
-246.902114162,-200.512252886,34.5495019459,-246.868634747,            7P   2259
-200.548963585,34.5364520206,-246.835151833,-200.585713205,            7P   2260
34.5235129527,-246.801771071,-200.622583554,34.5106510179,             7P   2261
-246.768526361,-200.659600073,34.4978558714,-246.735354398,            7P   2262
-200.696700606,34.4851136707,-246.702166303,-200.733805855,            7P   2263
34.4724266581,-246.668984748,-200.770933912,34.459792543,              7P   2264
-246.635917497,-200.80816213,34.4471549034,-246.603021981,             7P   2265
-200.845539417,34.4345086892,-246.570267331,-200.883048301,            7P   2266
34.4218897066,-246.537565032,-200.920625188,34.4093549454,             7P   2267
-246.504728706,-200.95813205,34.3970067186,-246.47145823,              7P   2268
-200.995321598,34.3849155793,-246.437603087,-201.032038109,            7P   2269
34.3730100455,-246.403387185,-201.068445564,34.3611618535,             7P   2270
-246.36895966,-201.10465481,34.349314424,-246.334209981,               7P   2271
-201.140565697,34.3375152176,-246.299011327,-201.176062686,            7P   2272
34.3257836058,-246.263619948,-201.211373569,34.3140364567,             7P   2273
-246.228488205,-201.246923095,34.30223049,-246.193919243,              7P   2274
-201.283010143,34.2904269525,-246.159838308,-201.31958173,             7P   2275
34.2787318163,-246.125878568,-201.356301304,34.2671862491,             7P   2276
-246.091719439,-201.392867861,34.255780823,-246.068830261,             7P   2277
-201.417143812,34.2482076759,-246.058992097,-201.426783815,            7P   2278
34.2409466061,-247.00576168,-200.369069156,34.487057453,               7P   2279
-246.994581989,-200.381342013,34.4814486449,-246.972257467,            7P   2280
-200.406788277,34.4744151147,-246.938887345,-200.444100714,            7P   2281
34.4609518326,-246.905336901,-200.481314869,34.4476553838,             7P   2282
-246.871653568,-200.518473656,34.4345314042,-246.837962891,            7P   2283
-200.555667983,34.4215210733,-246.804360727,-200.592973094,            7P   2284
34.4085956664,-246.770886331,-200.630420992,34.3957492516,             7P   2285
-246.7375,-200.667970179,34.3829665906,-246.704102492,                 7P   2286
-200.70553126,34.3702459777,-246.67067409,-200.74308557,               7P   2287
34.3575869268,-246.637320289,-200.780705932,34.344926048,              7P   2288
-246.60412377,-200.818461114,34.3322498488,-246.571073627,             7P   2289
-200.856351843,34.3195942296,-246.538081001,-200.894315802,            7P   2290
34.3070192131,-246.504975297,-200.932228133,34.2946257677,             7P   2291
-246.471476206,-200.969854504,34.2824767533,-246.437357788,            7P   2292
-201.006973259,34.2705089351,-246.402833737,-201.043739187,            7P   2293
34.2585866629,-246.368150883,-201.080349163,34.2466324354,             7P   2294
-246.333272888,-201.116769049,34.2346832699,-246.297996426,            7P   2295
-201.152815682,34.2227843507,-246.262432183,-201.188585769,            7P   2296
34.2108895428,-246.227049492,-201.224523111,34.1989572977,             7P   2297
-246.192212955,-201.260986767,34.1870383876,-246.157872724,            7P   2298
-201.29794895,34.175236674,-246.123695732,-201.335101399,              7P   2299
34.1635826871,-246.089398565,-201.372174164,34.1520562338,             7P   2300
-246.066471622,-201.396838908,34.1444023853,-246.056826658,            7P   2301
-201.406682372,34.1369700399,-247.014969964,-200.340428608,            7P   2302
34.3848280582,-247.003696886,-200.352781047,34.3793851459,             7P   2303
-246.980930144,-200.378216188,34.3720328424,-246.947126322,            7P   2304
-200.415713424,34.3585684044,-246.913278527,-200.45322391,             7P   2305
34.3452420246,-246.879378585,-200.490744981,34.3320714319,             7P   2306
-246.845482501,-200.528309662,34.3190102812,-246.811672632,            7P   2307
-200.565984143,34.3060375184,-246.777992844,-200.603805677,            7P   2308
34.2931500256,-246.744423367,-200.641749872,34.2803307311,             7P   2309
-246.710860128,-200.679722966,34.2675769518,-246.677234131,            7P   2310
-200.71766466,34.2548932044,-246.64359781,-200.755601648,              7P   2311
34.2422197829,-246.610039505,-200.793607209,34.2295415915,             7P   2312
-246.576594197,-200.831721965,34.2168909592,-246.543223123,            7P   2313
-200.869926237,34.2043209782,-246.509809087,-200.908140125,            7P   2314
34.1919241914,-246.476111396,-200.946159635,34.179751381,              7P   2315
-246.441826602,-200.983693104,34.1677418813,-246.407041187,            7P   2316
-201.020781633,34.1557665391,-246.37203262,-201.057651193,             7P   2317
34.1437401824,-246.336898326,-201.094390208,34.1316826515,             7P   2318
-246.301525149,-201.130897423,34.1196319735,-246.265933264,            7P   2319
-201.167187789,34.1075690638,-246.23046817,-201.203593729,             7P   2320
34.095485389,-246.195445922,-201.240432251,34.0834408106,              7P   2321
-246.16085515,-201.277712575,34.0715302513,-246.126428935,             7P   2322
-201.315184015,34.0597638764,-246.091958039,-201.35264013,             7P   2323
34.0481016541,-246.068989374,-201.37762559,34.0403453965,              7P   2324
-246.059490829,-201.387639028,34.032758325,-247.029005716,             7P   2325
-200.315103002,34.2822259658,-247.017578049,-200.327567864,            7P   2326
34.2769083655,-246.994588551,-200.352983868,34.2693112676,             7P   2327
-246.96041862,-200.390636057,34.2558498746,-246.926307645,             7P   2328
-200.428388398,34.2425125638,-246.892193,-200.466192886,               7P   2329
34.2293255811,-246.858040115,-200.504004514,34.2162505715,             7P   2330
-246.823934711,-200.541893143,34.2032676895,-246.789947412,            7P   2331
-200.579918646,34.1903695458,-246.756101223,-200.618092759,            7P   2332
34.177533582,-246.722321494,-200.656347323,34.1647563032,              7P   2333
-246.688507741,-200.694595636,34.1520463216,-246.65462836,             7P   2334
-200.732792287,34.1393523913,-246.620757165,-200.770999963,            7P   2335
34.1266666813,-246.58697903,-200.809303783,34.1140207752,              7P   2336
-246.553320277,-200.847739058,34.1014574158,-246.519725093,            7P   2337
-200.886278643,34.0890600284,-246.485980233,-200.924740901,            7P   2338
34.0768712577,-246.451720286,-200.962777081,34.0648293341,             7P   2339
-246.416839351,-201.000254135,34.0528132904,-246.381566271,            7P   2340
-201.037354438,34.0407367908,-246.346125689,-201.074283083,            7P   2341
34.0286035843,-246.310568434,-201.111086311,34.0164312934,             7P   2342
-246.274919285,-201.147784738,34.0042166178,-246.239399353,            7P   2343
-201.184600971,33.9919898262,-246.204215819,-201.221755043,            7P   2344
33.9798276705,-246.169342058,-201.259244263,33.967818883,              7P   2345
-246.13456302,-201.296861056,33.9559518723,-246.099743109,             7P   2346
-201.334457968,33.9441590121,-246.076563807,-201.359549765,            7P   2347
33.9362902687,-246.067178741,-201.369693143,33.9285572308,             7P   2348
-247.048322313,-200.29315658,34.1797630167,-247.036757225,             7P   2349
-200.305696149,34.1745438628,-247.013439874,-200.330982267,            7P   2350
34.1667191941,-246.978948431,-200.368721949,34.153242716,              7P   2351
-246.944657728,-200.406690363,34.1398932107,-246.910450287,            7P   2352
-200.444795486,34.1267086419,-246.876155711,-200.482872494,            7P   2353
34.1136551877,-246.841812982,-200.520945884,34.100705197,              7P   2354
-246.807497798,-200.559074939,34.0878364451,-246.773281585,            7P   2355
-200.597310046,34.0750120411,-246.739150219,-200.635635802,            7P   2356
34.0622259969,-246.705025291,-200.673985966,34.0494900552,             7P   2357
-246.670837075,-200.712283604,34.0367625543,-246.636660095,            7P   2358
-200.750596606,34.0240489402,-246.60260775,-200.789038243,             7P   2359
34.0113860774,-246.568720155,-200.827655043,33.9988106841,             7P   2360
-246.53497979,-200.866454093,33.9864005491,-246.501229373,             7P   2361
-200.905304128,33.9741957336,-246.467133803,-200.943881916,            7P   2362
33.9621327834,-246.432423235,-200.98190629,33.9500954454,              7P   2363
-246.397154537,-201.019400456,33.9379924151,-246.36156649,             7P   2364
-201.056576807,33.9258046935,-246.32583864,-201.093595497,             7P   2365
33.9135302102,-246.290082167,-201.13056165,33.9011837317,              7P   2366
-246.254464859,-201.167655868,33.8888296921,-246.219087514,            7P   2367
-201.205005414,33.8765641368,-246.183903435,-201.242593766,            7P   2368
33.8644765862,-246.14876784,-201.280273517,33.8525368325,              7P   2369
-246.113595157,-201.317933021,33.8406498314,-246.090154694,            7P   2370
-201.343036153,33.8326969125,-246.080902463,-201.353303795,            7P   2371
33.8248226879,-247.073373132,-200.274653583,34.0779510516,             7P   2372
-247.061766159,-200.287159589,34.0728171968,-247.03807209,             7P   2373
-200.31233488,34.0648106024,-247.003245577,-200.350041336,             7P   2374
34.0512990093,-246.968744665,-200.388093008,34.0379211278,             7P   2375
-246.934489144,-200.426439715,34.0247357737,-246.900232932,            7P   2376
-200.464852175,34.0117214123,-246.865895137,-200.503241617,            7P   2377
33.998840277,-246.831466956,-200.541582552,33.9860447002,              7P   2378
-246.796990425,-200.579889286,33.9732674419,-246.762486608,            7P   2379
-200.618173665,33.9604897014,-246.727936875,-200.656423408,            7P   2380
33.9477246627,-246.693306371,-200.694596423,33.9349446091,             7P   2381
-246.658691226,-200.732787374,33.9221750324,-246.624222854,            7P   2382
-200.771132288,33.909467815,-246.589958305,-200.809694002,             7P   2383
33.8968611989,-246.555929831,-200.848523851,33.884427494,              7P   2384
-246.522070573,-200.887571522,33.8722045501,-246.488140854,            7P   2385
-200.926598818,33.8601303208,-246.453801007,-200.965263936,            7P   2386
33.8480937012,-246.418860646,-201.003361722,33.8359920644,             7P   2387
-246.383377925,-201.040926517,33.8237715182,-246.347570144,            7P   2388
-201.078147699,33.8114139932,-246.311665854,-201.115244881,            7P   2389
33.7989544748,-246.275852806,-201.152424388,33.7864863137,             7P   2390
-246.240227567,-201.189819031,33.7741296598,-246.204790978,            7P   2391
-201.227464791,33.7619841736,-246.169449059,-201.265258311,            7P   2392
33.7500101261,-246.134088996,-201.30305275,33.7380917094,              7P   2393
-246.110477203,-201.328200317,33.7301111998,-246.101374868,            7P   2394
-201.33860265,33.722107324,-247.104244157,-200.259993985,              7P   2395
33.977161621,-247.092662814,-200.272439267,33.9720821402,              7P   2396
-247.068829446,-200.297545998,33.9640300588,-247.03366802,             7P   2397
-200.335116504,33.9504745128,-246.998854339,-200.373054027,            7P   2398
33.9370521546,-246.964438863,-200.411435783,33.9238487836,             7P   2399
-246.930248772,-200.450105098,33.910870535,-246.896112762,             7P   2400
-200.48888957,33.898079445,-246.861850231,-200.527598947,              7P   2401
33.885395438,-246.827340735,-200.566086823,33.8727045641,              7P   2402
-246.792562715,-200.604317506,33.8599603748,-246.757569932,            7P   2403
-200.642342631,33.8471736208,-246.722427285,-200.680216419,            7P   2404
33.8343376232,-246.687283511,-200.718091756,33.8215050014,             7P   2405
-246.652299976,-200.756140593,33.808747571,-246.617565707,             7P   2406
-200.794455548,33.7961060088,-246.583151612,-200.833119533,            7P   2407
33.7836420776,-246.549057247,-200.872139512,33.7713877622,             7P   2408
-246.515132726,-200.911358217,33.7592874752,-246.481056416,            7P   2409
-200.950454972,33.7472455228,-246.446497351,-200.989097304,            7P   2410
33.735156935,-246.411275698,-201.02709109,33.7229316286,               7P   2411
-246.375517163,-201.064533029,33.7105272809,-246.339511317,            7P   2412
-201.101701234,33.6979890015,-246.303506822,-201.138865571,            7P   2413
33.6854363478,-246.267681857,-201.176245853,33.6730185944,             7P   2414
-246.23214107,-201.213984212,33.6608525199,-246.196819331,             7P   2415
-201.252003428,33.6488978906,-246.161532983,-201.290083567,            7P   2416
33.6370235465,-246.137936831,-201.315392996,33.6290789545,             7P   2417
-246.129007457,-201.325974472,33.6209691151,-247.141021369,            7P   2418
-200.249577761,33.877766275,-247.129505149,-200.262016267,             7P   2419
33.8726924659,-247.105471261,-200.286986083,33.8646505766,             7P   2420
-247.070070096,-200.324399946,33.8510781787,-247.034958947,            7P   2421
-200.362127846,33.8376332257,-247.000280355,-200.400334178,            7P   2422
33.8244107149,-246.965976921,-200.438973702,33.8114436082,             7P   2423
-246.931893945,-200.477891813,33.798709974,-246.897799757,             7P   2424
-200.516850709,33.7861288964,-246.863447591,-200.555582849,            7P   2425
33.7735606537,-246.828682245,-200.593918996,33.7609164058,             7P   2426
-246.793510453,-200.631856631,33.7481767573,-246.758050762,            7P   2427
-200.66950106,33.7353434852,-246.722525137,-200.70708247,              7P   2428
33.7224955268,-246.687144502,-200.744827114,33.7097245252,             7P   2429
-246.652019201,-200.782849179,33.6970743598,-246.61722608,             7P   2430
-200.821232422,33.6845908048,-246.582775927,-200.859989024,            7P   2431
33.6722908345,-246.548570615,-200.899009194,33.6601259195,             7P   2432
-246.514396706,-200.93807683,33.6480296242,-246.479973879,             7P   2433
-200.976911016,33.6359197097,-246.445023257,-201.015226491,            7P   2434
33.6236996841,-246.40949538,-201.052951121,33.6112977831,              7P   2435
-246.37360426,-201.090287651,33.5987432449,-246.337627615,             7P   2436
-201.127537285,33.5861692556,-246.301832203,-201.165010729,            7P   2437
33.5737483324,-246.266409692,-201.202935803,33.5616089466,             7P   2438
-246.231314212,-201.241256752,33.5497229321,-246.196330711,            7P   2439
-201.27972555,33.5379622395,-246.172950497,-201.305316356,             7P   2440
33.5301182941,-246.164219665,-201.316151741,33.5219476411,             7P   2441
-247.181958195,-200.242523313,33.7796207482,-247.170465476,            7P   2442
-200.255023023,33.7746912339,-247.146472807,-200.280000551,            7P   2443
33.7664964933,-247.111174497,-200.317515177,33.7530461333,             7P   2444
-247.076089267,-200.355265987,33.739705684,-247.041350039,             7P   2445
-200.393404684,33.7265586694,-247.006945725,-200.431932508,            7P   2446
33.7136470029,-246.972755336,-200.47072923,33.7009580038,              7P   2447
-246.938608575,-200.509618315,33.6884314919,-246.904308604,            7P   2448
-200.548385046,33.6759524823,-246.869689347,-200.586850987,            7P   2449
33.6634324478,-246.834686323,-200.624941517,33.6508287929,             7P   2450
-246.799342822,-200.662688486,33.6381260578,-246.763856321,            7P   2451
-200.700297041,33.6253947843,-246.728439584,-200.73799399,             7P   2452
33.6127218703,-246.693205974,-200.77589564,33.6001460803,              7P   2453
-246.658216864,-200.814064775,33.5876907022,-246.623477861,            7P   2454
-200.852504108,33.5753563826,-246.588933062,-200.891147668,            7P   2455
33.5631096107,-246.554473731,-200.929884617,33.5509176577,             7P   2456
-246.519931544,-200.968545619,33.5387324995,-246.485080053,            7P   2457
-201.006900498,33.526482869,-246.449770352,-201.044784743,             7P   2458
33.5140900896,-246.41407095,-201.082258532,33.5015560209,              7P   2459
-246.378220172,-201.119585276,33.4890069834,-246.342523103,            7P   2460
-201.15711326,33.4766200237,-246.307207305,-201.19509944,              7P   2461
33.4645171049,-246.272275305,-201.233536433,33.4526825853,             7P   2462
-246.23754179,-201.272208495,33.4410008927,-246.214379419,             7P   2463
-201.297988146,33.4332286201,-246.205886609,-201.30915286,             7P   2464
33.4250333754,-247.22530806,-200.237949044,33.682580775,               7P   2465
-247.213716102,-200.250591973,33.6781215042,-247.190416862,            7P   2466
-200.275790043,33.6693272798,-247.155563127,-200.313681217,            7P   2467
33.6561593362,-247.120878691,-200.35175721,33.643077377,               7P   2468
-247.08642844,-200.390099073,33.6301456361,-247.05219309,              7P   2469
-200.428702392,33.61740817,-247.018068668,-200.467466691,              7P   2470
33.6048546376,-246.983930726,-200.506262367,33.5924348218,             7P   2471
-246.949660195,-200.544953788,33.5800584437,-246.915166855,            7P   2472
-200.583438898,33.5676598124,-246.88042498,-200.621685687,             7P   2473
33.5552168445,-246.845445737,-200.659700364,33.5427229069,             7P   2474
-246.810323818,-200.69758148,33.5302155469,-246.775175619,             7P   2475
-200.735449968,33.5177355373,-246.740066951,-200.773369398,            7P   2476
33.5052930923,-246.705034082,-200.811373489,33.4928907211,             7P   2477
-246.670086434,-200.849467656,33.4805221617,-246.635214119,            7P   2478
-200.88763597,33.4681722983,-246.600390921,-200.925853865,             7P   2479
33.4558404655,-246.565552178,-200.964058067,33.4435147847,             7P   2480
-246.530583601,-201.002134836,33.4311690841,-246.495369766,            7P   2481
-201.039964026,33.4187652479,-246.459895037,-201.077528816,            7P   2482
33.406302739,-246.424289482,-201.114979208,33.3938683115,              7P   2483
-246.388787966,-201.152581546,33.3815925682,-246.353568582,            7P   2484
-201.190530297,33.3695535233,-246.318656551,-201.228837867,            7P   2485
33.3577277376,-246.283928969,-201.26735526,33.3460203353,              7P   2486
-246.260797936,-201.293055009,33.3382244179,-246.252572188,            7P   2487
-201.304591732,33.330033472,-247.255091643,-200.235877721,             7P   2488
33.6179080383,-247.243649397,-200.248645452,33.6135305218,             7P   2489
-247.220722774,-200.274168604,33.6049399814,-247.186375436,            7P   2490
-200.312489516,33.5920479496,-247.152106064,-200.350894891,            7P   2491
33.5791983555,-247.117949737,-200.389435517,33.5664503894,             7P   2492
-247.083914403,-200.428138055,33.5538668247,-247.049932389,            7P   2493
-200.466941985,33.5414500403,-247.015899199,-200.5057385,              7P   2494
33.5291512216,-246.981714834,-200.544409895,33.5168793293,             7P   2495
-246.947326592,-200.582890417,33.5045755211,-246.91276179,             7P   2496
-200.621203828,33.4922417951,-246.878048131,-200.659378129,            7P   2497
33.4798921391,-246.843226223,-200.697457374,33.4675514329,             7P   2498
-246.808336953,-200.735480889,33.4552272286,-246.773394463,            7P   2499
-200.77345519,33.4429003797,-246.738407657,-200.811383004,             7P   2500
33.4305548421,-246.703381594,-200.849264435,33.4181779257,             7P   2501
-246.668324453,-200.88710364,33.4057610905,-246.633246328,             7P   2502
-200.924915092,33.3933206132,-246.598135965,-200.962691526,            7P   2503
33.3808664614,-246.56296822,-201.000412787,33.3684085664,              7P   2504
-246.527735367,-201.038078828,33.355969938,-246.492455135,             7P   2505
-201.075718274,33.3435887337,-246.457152824,-201.113370019,            7P   2506
33.3313102579,-246.421904099,-201.151121009,33.3191794264,             7P   2507
-246.38677381,-201.189036626,33.3072083788,-246.351785721,             7P   2508
-201.227125943,33.2953624066,-246.316917735,-201.265350811,            7P   2509
33.283593605,-246.293714563,-201.290876224,33.2757605246,              7P   2510
-246.285647999,-201.302746829,33.2675546128,-247.271740448,            7P   2511
-200.23478468,33.5865723892,-247.26038814,-200.247591943,              7P   2512
33.5822156259,-247.237589299,-200.27322777,33.5737526689,              7P   2513
-247.203398054,-200.311660301,33.5609918185,-247.169206726,            7P   2514
-200.350095093,33.5482339622,-247.135057757,-200.388590798,            7P   2515
33.5355426292,-247.100996001,-200.427214139,33.523001546,              7P   2516
-247.067004,-200.465957707,33.5106393139,-247.03300596,                7P   2517
-200.504741791,33.498419685,-246.998893942,-200.543440386,             7P   2518
33.4862464916,-246.964601966,-200.581973898,33.4740519379,             7P   2519
-246.930147961,-200.620357005,33.461833028,-246.895555706,             7P   2520
-200.658615085,33.4496049838,-246.860854129,-200.696779649,            7P   2521
33.4373880624,-246.82607164,-200.734875624,33.4251825009,              7P   2522
-246.791216027,-200.772901992,33.4129643045,-246.75629187,             7P   2523
-200.810855805,33.4007120367,-246.721301989,-200.848733209,            7P   2524
33.388407788,-246.686252532,-200.886535036,33.3760400525,              7P   2525
-246.651158972,-200.924277255,33.3636191079,-246.6160277,              7P   2526
-200.961966307,33.3511520202,-246.580865955,-200.99961727,             7P   2527
33.3386643023,-246.545700715,-201.037271788,33.3262058569,             7P   2528
-246.510552019,-201.074967698,33.3138308128,-246.475410344,            7P   2529
-201.112709676,33.301574743,-246.440305178,-201.150532767,             7P   2530
33.2894574035,-246.405271587,-201.188469605,33.2774760727,             7P   2531
-246.37033208,-201.226527682,33.265594748,-246.335487564,              7P   2532
-201.264694027,33.2537772185,-246.31229036,-201.290184365,             7P   2533
33.2459342994,-246.304332674,-201.302085444,33.2377735961,0.,1.,       7P   2534
0.,1.;                                                                 7P   2535
128,11,11,3,3,0,0,0,0,0,0.,0.,0.,0.,0.0357142857143,                   9P   2536
0.142857142857,0.285714285714,0.428571428571,0.571428571429,           9P   2537
0.714285714286,0.857142857143,0.964285714286,1.,1.,1.,1.,0.,0.,        9P   2538
0.,0.,0.0357142857143,0.142857142857,0.285714285714,                   9P   2539
0.428571428571,0.571428571429,0.714285714286,0.857142857143,           9P   2540
0.964285714286,1.,1.,1.,1.,1.,1.,1.,1.,1.,1.,1.,1.,1.,1.,1.,1.,        9P   2541
1.,1.,1.,1.,1.,1.,1.,1.,1.,1.,1.,1.,1.,1.,1.,1.,1.,1.,1.,1.,1.,        9P   2542
1.,1.,1.,1.,1.,1.,1.,1.,1.,1.,1.,1.,1.,1.,1.,1.,1.,1.,1.,1.,1.,        9P   2543
1.,1.,1.,1.,1.,1.,1.,1.,1.,1.,1.,1.,1.,1.,1.,1.,1.,1.,1.,1.,1.,        9P   2544
1.,1.,1.,1.,1.,1.,1.,1.,1.,1.,1.,1.,1.,1.,1.,1.,1.,1.,1.,1.,1.,        9P   2545
1.,1.,1.,1.,1.,1.,1.,1.,1.,1.,1.,1.,1.,1.,1.,1.,1.,1.,1.,1.,1.,        9P   2546
1.,1.,1.,1.,1.,1.,1.,1.,1.,1.,1.,1.,1.,1.,1.,1.,1.,1.,1.,1.,1.,        9P   2547
1.,1.,1.,1.,1.,1.,-246.82992989,-202.120020255,35.7639945258,          9P   2548
-246.84053193,-202.110969203,35.7683410803,-246.87752301,              9P   2549
-202.074122975,35.7816964343,-246.950546255,-201.99870081,             9P   2550
35.8115569863,-247.051810156,-201.896117229,35.8512469736,             9P   2551
-247.164344405,-201.785256149,35.892913673,-247.275476399,             9P   2552
-201.674170233,35.9371337705,-247.387403222,-201.563700764,            9P   2553
35.9811297519,-247.49085695,-201.462874263,36.0201704463,              9P   2554
-247.566467861,-201.389748149,36.0482646428,-247.60392059,             9P   2555
-201.353069217,36.0627733469,-247.613200779,-201.343864589,            9P   2556
36.066570237,-246.840809272,-202.12943214,35.774021177,                9P   2557
-246.851441076,-202.120359741,35.7783455877,-246.888689487,            9P   2558
-202.083155729,35.7919243986,-246.961530851,-202.008065243,            9P   2559
35.821583308,-247.062732621,-201.905467012,35.8613717319,              9P   2560
-247.175263052,-201.79486158,35.9028046607,-247.286311783,             9P   2561
-201.683893414,35.9470698784,-247.398087612,-201.573577501,            9P   2562
35.9911064976,-247.501587135,-201.472949111,36.0300256501,             9P   2563
-247.577188833,-201.399964991,36.0579906523,-247.614667719,            9P   2564
-201.363335282,36.0724602354,-247.623925865,-201.354165876,            9P   2565
36.0762489888,-246.865373677,-202.154347581,35.7963131351,             9P   2566
-246.876094833,-202.145209701,35.8006194675,-246.913599571,            9P   2567
-202.10772513,35.8142974616,-246.987339751,-202.0322015,               9P   2568
35.8435232061,-247.089294095,-201.928826742,35.8834554639,             9P   2569
-247.201976247,-201.817114802,35.9261489466,-247.314418872,            9P   2570
-201.705601795,35.9696888182,-247.427553449,-201.594703598,            9P   2571
36.0129614706,-247.530627516,-201.492926429,36.0539629372,             9P   2572
-247.60688392,-201.419488357,36.0819225286,-247.644591505,             9P   2573
-201.382593416,36.0965317798,-247.653948598,-201.373365111,            9P   2574
36.1003390001,-246.915548741,-202.203467899,35.8403847608,             9P   2575
-246.926243633,-202.194116187,35.8450000569,-246.963836367,            9P   2576
-202.156069541,35.8596975539,-247.039154173,-202.079761063,            9P   2577
35.8883840313,-247.144543938,-201.975606881,35.9250117159,             9P   2578
-247.256927898,-201.86165511,35.9709822043,-247.370616819,             9P   2579
-201.748648489,36.0154850416,-247.486664434,-201.636814532,            9P   2580
36.0566313442,-247.590394595,-201.533426221,36.0991515596,             9P   2581
-247.66643834,-201.458646799,36.1295197398,-247.704691185,             9P   2582
-201.421307011,36.1442221687,-247.714298172,-201.412076646,            9P   2583
36.147840485,-246.985381945,-202.277492289,35.8928303667,              9P   2584
-246.996323316,-202.267954915,35.8973467161,-247.034783876,            9P   2585
-202.228521227,35.9115727766,-247.110937824,-202.149745542,            9P   2586
35.9419890289,-247.216764455,-202.042793965,35.983515345,              9P   2587
-247.333537849,-201.926553528,36.0271991716,-247.451464791,            9P   2588
-201.811241051,36.0693463748,-247.567131591,-201.695736652,            9P   2589
36.1164113243,-247.674617438,-201.590472354,36.157514603,              9P   2590
-247.75376266,-201.514285038,36.1857936233,-247.792801201,             9P   2591
-201.476007108,36.200860239,-247.802471571,-201.46667521,              9P   2592
36.2046777274,-247.075226435,-202.341715516,35.9498993138,             9P   2593
-247.086521449,-202.331985837,35.9542059204,-247.125705107,            9P   2594
-202.292892676,35.9688469264,-247.202559537,-202.214277936,            9P   2595
36.0006198771,-247.308391323,-202.106347174,36.0436959893,             9P   2596
-247.426099815,-201.988984278,36.086828209,-247.543054538,             9P   2597
-201.872667204,36.1328935479,-247.661390803,-201.757197587,            9P   2598
36.1765855964,-247.770770395,-201.651647736,36.2158530081,             9P   2599
-247.850123833,-201.575063871,36.2454550392,-247.88975362,             9P   2600
-201.536727319,36.2602548596,-247.899601928,-201.527441711,            9P   2601
36.2639333727,-247.167964212,-202.400110432,36.0098334284,             9P   2602
-247.179252986,-202.389944303,36.0144490771,-247.218469742,            9P   2603
-202.351071635,36.0295059206,-247.296228095,-202.272969263,            9P   2604
36.0604928435,-247.407057716,-202.166688916,36.0950574618,             9P   2605
-247.52322389,-202.04951008,36.142793071,-247.639915995,               9P   2606
-201.933141827,36.1899599977,-247.758828672,-201.817756158,            9P   2607
36.2333312553,-247.868976081,-201.712607422,36.2721804316,             9P   2608
-247.948962436,-201.636189899,36.3009944036,-247.98879884,             9P   2609
-201.597900191,36.3155991048,-247.998739811,-201.588665419,            9P   2610
36.3192167441,-247.264093803,-202.461082894,36.0598585537,             9P   2611
-247.275589645,-202.450626208,36.0644491553,-247.314253178,            9P   2612
-202.411622147,36.0810897985,-247.391869731,-202.333653734,            9P   2613
36.1135546886,-247.501290073,-202.227213416,36.1527020992,             9P   2614
-247.619158808,-202.110779639,36.1987705936,-247.739478332,            9P   2615
-201.995483082,36.2402435291,-247.858840151,-201.879927952,            9P   2616
36.2832299777,-247.968105631,-201.7745549,36.3250162011,               9P   2617
-248.048958556,-201.698373254,36.3529815852,-248.089471678,            9P   2618
-201.660248101,36.3666344241,-248.099603243,-201.651077777,            9P   2619
36.3700192623,-247.354570788,-202.512315672,36.1073904284,             9P   2620
-247.366222765,-202.501509415,36.1119710316,-247.4052834,              9P   2621
-202.463200361,36.1281115197,-247.484055325,-202.38648856,             9P   2622
36.1586292745,-247.594324328,-202.281402952,36.1961264099,             9P   2623
-247.711989994,-202.16638437,36.2431277426,-247.832249764,             9P   2624
-202.051837105,36.2839664111,-247.95028834,-201.936848611,             9P   2625
36.3294130053,-248.062148621,-201.832919433,36.3650950294,             9P   2626
-248.142353264,-201.757345368,36.3944359231,-248.182475409,            9P   2627
-201.719536015,36.4089506414,-248.192542003,-201.710392577,            9P   2628
36.4126269718,-247.42086496,-202.550911953,36.1389568562,              9P   2629
-247.432619839,-202.539866963,36.1435668614,-247.472176438,            9P   2630
-202.501873997,36.1588578195,-247.551846376,-202.425912814,            9P   2631
36.1880036068,-247.662282007,-202.321586996,36.2256924171,             9P   2632
-247.779622847,-202.207181456,36.2738740754,-247.90009999,             9P   2633
-202.09323179,36.3146360246,-248.019299146,-201.97863432,              9P   2634
36.3569855923,-248.130259449,-201.875040574,36.3951190426,             9P   2635
-248.210929244,-201.799919828,36.4235414263,-248.251293146,            9P   2636
-201.76232947,36.4375809368,-248.26148601,-201.753203593,              9P   2637
36.4411297559,-247.454636661,-202.570091005,36.1536107709,             9P   2638
-247.466432133,-202.55892543,36.1582565774,-247.50588614,              9P   2639
-202.521089078,36.1739130106,-247.585656773,-202.445503349,            9P   2640
36.2031119232,-247.696176681,-202.341570642,36.2408539842,             9P   2641
-247.814136328,-202.227599996,36.2877734066,-247.934019309,            9P   2642
-202.113867413,36.3300258348,-248.053917907,-201.999519031,            9P   2643
36.3704906796,-248.164778511,-201.896185056,36.4089361903,             9P   2644
-248.245312587,-201.821268976,36.4377702421,-248.285768249,            9P   2645
-201.783794264,36.4515974343,-248.29608205,-201.774641932,             9P   2646
36.4550455769,-247.463144044,-202.574773342,36.1572230759,             9P   2647
-247.474961636,-202.56358978,36.1618695628,-247.514379294,             9P   2648
-202.525774431,36.1775459312,-247.594115794,-202.450244664,            9P   2649
36.206746195,-247.704568959,-202.346396435,36.2446073506,              9P   2650
-247.822706233,-202.232557881,36.2910706769,-247.942480123,            9P   2651
-202.118925402,36.3335662631,-248.06244133,-202.00475386,              9P   2652
36.3739233641,-248.173342736,-201.901554525,36.4122843234,             9P   2653
-248.253868568,-201.826739185,36.4411554358,-248.294334694,            9P   2654
-201.789314082,36.4549620576,-248.304653799,-201.780177347,            9P   2655
36.4584001347,0.,1.,0.,1.;                                             9P   2656
128,30,30,3,3,0,0,0,0,0,0.,0.,0.,0.,0.0357142857143,                  11P   2657
0.0714285714286,0.107142857143,0.142857142857,0.178571428571,         11P   2658
0.214285714286,0.25,0.285714285714,0.321428571429,                    11P   2659
0.357142857143,0.392857142857,0.428571428571,0.464285714286,0.5,      11P   2660
0.535714285714,0.571428571429,0.607142857143,0.642857142857,          11P   2661
0.678571428571,0.714285714286,0.75,0.785714285714,                    11P   2662
0.821428571429,0.857142857143,0.892857142857,0.928571428571,          11P   2663
0.964285714286,1.,1.,1.,1.,0.,0.,0.,0.,0.0357142857143,               11P   2664
0.0714285714286,0.107142857143,0.142857142857,0.178571428571,         11P   2665
0.214285714286,0.25,0.285714285714,0.321428571429,                    11P   2666
0.357142857143,0.392857142857,0.428571428571,0.464285714286,0.5,      11P   2667
0.535714285714,0.571428571429,0.607142857143,0.642857142857,          11P   2668
0.678571428571,0.714285714286,0.75,0.785714285714,                    11P   2669
0.821428571429,0.857142857143,0.892857142857,0.928571428571,          11P   2670
0.964285714286,1.,1.,1.,1.,1.,1.,1.,1.,1.,1.,1.,1.,1.,1.,1.,1.,       11P   2671
1.,1.,1.,1.,1.,1.,1.,1.,1.,1.,1.,1.,1.,1.,1.,1.,1.,1.,1.,1.,1.,       11P   2672
1.,1.,1.,1.,1.,1.,1.,1.,1.,1.,1.,1.,1.,1.,1.,1.,1.,1.,1.,1.,1.,       11P   2673
1.,1.,1.,1.,1.,1.,1.,1.,1.,1.,1.,1.,1.,1.,1.,1.,1.,1.,1.,1.,1.,       11P   2674
1.,1.,1.,1.,1.,1.,1.,1.,1.,1.,1.,1.,1.,1.,1.,1.,1.,1.,1.,1.,1.,       11P   2675
1.,1.,1.,1.,1.,1.,1.,1.,1.,1.,1.,1.,1.,1.,1.,1.,1.,1.,1.,1.,1.,       11P   2676
1.,1.,1.,1.,1.,1.,1.,1.,1.,1.,1.,1.,1.,1.,1.,1.,1.,1.,1.,1.,1.,       11P   2677
1.,1.,1.,1.,1.,1.,1.,1.,1.,1.,1.,1.,1.,1.,1.,1.,1.,1.,1.,1.,1.,       11P   2678
1.,1.,1.,1.,1.,1.,1.,1.,1.,1.,1.,1.,1.,1.,1.,1.,1.,1.,1.,1.,1.,       11P   2679
1.,1.,1.,1.,1.,1.,1.,1.,1.,1.,1.,1.,1.,1.,1.,1.,1.,1.,1.,1.,1.,       11P   2680
1.,1.,1.,1.,1.,1.,1.,1.,1.,1.,1.,1.,1.,1.,1.,1.,1.,1.,1.,1.,1.,       11P   2681
1.,1.,1.,1.,1.,1.,1.,1.,1.,1.,1.,1.,1.,1.,1.,1.,1.,1.,1.,1.,1.,       11P   2682
1.,1.,1.,1.,1.,1.,1.,1.,1.,1.,1.,1.,1.,1.,1.,1.,1.,1.,1.,1.,1.,       11P   2683
1.,1.,1.,1.,1.,1.,1.,1.,1.,1.,1.,1.,1.,1.,1.,1.,1.,1.,1.,1.,1.,       11P   2684
1.,1.,1.,1.,1.,1.,1.,1.,1.,1.,1.,1.,1.,1.,1.,1.,1.,1.,1.,1.,1.,       11P   2685
1.,1.,1.,1.,1.,1.,1.,1.,1.,1.,1.,1.,1.,1.,1.,1.,1.,1.,1.,1.,1.,       11P   2686
1.,1.,1.,1.,1.,1.,1.,1.,1.,1.,1.,1.,1.,1.,1.,1.,1.,1.,1.,1.,1.,       11P   2687
1.,1.,1.,1.,1.,1.,1.,1.,1.,1.,1.,1.,1.,1.,1.,1.,1.,1.,1.,1.,1.,       11P   2688
1.,1.,1.,1.,1.,1.,1.,1.,1.,1.,1.,1.,1.,1.,1.,1.,1.,1.,1.,1.,1.,       11P   2689
1.,1.,1.,1.,1.,1.,1.,1.,1.,1.,1.,1.,1.,1.,1.,1.,1.,1.,1.,1.,1.,       11P   2690
1.,1.,1.,1.,1.,1.,1.,1.,1.,1.,1.,1.,1.,1.,1.,1.,1.,1.,1.,1.,1.,       11P   2691
1.,1.,1.,1.,1.,1.,1.,1.,1.,1.,1.,1.,1.,1.,1.,1.,1.,1.,1.,1.,1.,       11P   2692
1.,1.,1.,1.,1.,1.,1.,1.,1.,1.,1.,1.,1.,1.,1.,1.,1.,1.,1.,1.,1.,       11P   2693
1.,1.,1.,1.,1.,1.,1.,1.,1.,1.,1.,1.,1.,1.,1.,1.,1.,1.,1.,1.,1.,       11P   2694
1.,1.,1.,1.,1.,1.,1.,1.,1.,1.,1.,1.,1.,1.,1.,1.,1.,1.,1.,1.,1.,       11P   2695
1.,1.,1.,1.,1.,1.,1.,1.,1.,1.,1.,1.,1.,1.,1.,1.,1.,1.,1.,1.,1.,       11P   2696
1.,1.,1.,1.,1.,1.,1.,1.,1.,1.,1.,1.,1.,1.,1.,1.,1.,1.,1.,1.,1.,       11P   2697
1.,1.,1.,1.,1.,1.,1.,1.,1.,1.,1.,1.,1.,1.,1.,1.,1.,1.,1.,1.,1.,       11P   2698
1.,1.,1.,1.,1.,1.,1.,1.,1.,1.,1.,1.,1.,1.,1.,1.,1.,1.,1.,1.,1.,       11P   2699
1.,1.,1.,1.,1.,1.,1.,1.,1.,1.,1.,1.,1.,1.,1.,1.,1.,1.,1.,1.,1.,       11P   2700
1.,1.,1.,1.,1.,1.,1.,1.,1.,1.,1.,1.,1.,1.,1.,1.,1.,1.,1.,1.,1.,       11P   2701
1.,1.,1.,1.,1.,1.,1.,1.,1.,1.,1.,1.,1.,1.,1.,1.,1.,1.,1.,1.,1.,       11P   2702
1.,1.,1.,1.,1.,1.,1.,1.,1.,1.,1.,1.,1.,1.,1.,1.,1.,1.,1.,1.,1.,       11P   2703
1.,1.,1.,1.,1.,1.,1.,1.,1.,1.,1.,1.,1.,1.,1.,1.,1.,1.,1.,1.,1.,       11P   2704
1.,1.,1.,1.,1.,1.,1.,1.,1.,1.,1.,1.,1.,1.,1.,1.,1.,1.,1.,1.,1.,       11P   2705
1.,1.,1.,1.,1.,1.,1.,1.,1.,1.,1.,1.,1.,1.,1.,1.,1.,1.,1.,1.,1.,       11P   2706
1.,1.,1.,1.,1.,1.,1.,1.,1.,1.,1.,1.,1.,1.,1.,1.,1.,1.,1.,1.,1.,       11P   2707
1.,1.,1.,1.,1.,1.,1.,1.,1.,1.,1.,1.,1.,1.,1.,1.,1.,1.,1.,1.,1.,       11P   2708
1.,1.,1.,1.,1.,1.,1.,1.,1.,1.,1.,1.,1.,1.,1.,1.,1.,1.,1.,1.,1.,       11P   2709
1.,1.,1.,1.,1.,1.,1.,1.,1.,1.,1.,1.,1.,1.,1.,1.,1.,1.,1.,1.,1.,       11P   2710
1.,1.,1.,1.,1.,1.,1.,1.,1.,1.,1.,1.,1.,1.,1.,1.,1.,1.,1.,1.,1.,       11P   2711
1.,1.,1.,1.,1.,1.,1.,1.,1.,1.,1.,1.,1.,1.,1.,1.,1.,1.,1.,1.,1.,       11P   2712
1.,1.,1.,1.,1.,1.,1.,1.,1.,1.,1.,1.,1.,1.,1.,1.,1.,1.,1.,1.,1.,       11P   2713
1.,1.,1.,1.,1.,1.,1.,1.,1.,1.,1.,1.,1.,1.,1.,1.,1.,1.,1.,1.,1.,       11P   2714
1.,1.,1.,1.,1.,1.,1.,1.,1.,1.,1.,1.,1.,1.,1.,1.,1.,1.,1.,1.,1.,       11P   2715
1.,1.,1.,1.,1.,1.,1.,1.,1.,1.,1.,1.,1.,1.,1.,1.,1.,1.,1.,1.,1.,       11P   2716
1.,1.,1.,1.,-250.439724082,-205.792938986,34.0817234574,              11P   2717
-250.421297318,-205.797786648,34.1030642936,-250.384708529,           11P   2718
-205.806187557,34.1462427581,-250.329441864,-205.818418644,           11P   2719
34.210744991,-250.273492775,-205.830008233,34.2747564582,             11P   2720
-250.216562318,-205.840685105,34.338051858,-250.158351548,            11P   2721
-205.850178038,34.4004058888,-250.098910185,-205.858440463,           11P   2722
34.4617907811,-250.038287949,-205.865425812,34.5221787651,            11P   2723
-249.97653456,-205.871087514,34.5815420715,-249.913699736,            11P   2724
-205.875379001,34.6398529306,-249.849700797,-205.878261816,           11P   2725
34.6969385599,-249.784455061,-205.879697503,34.7526261769,            11P   2726
-249.717879846,-205.879647604,34.806742999,-249.649892472,            11P   2727
-205.878073665,34.8591162438,-249.580606669,-205.875057227,           11P   2728
34.9097415801,-249.510136167,-205.870679835,34.9586146766,            11P   2729
-249.438594697,-205.865023034,35.0057312022,-249.366095989,           11P   2730
-205.858168366,35.0510868257,-249.292733167,-205.850194941,           11P   2731
35.0948194093,-249.218599356,-205.84118187,35.1370668155,             11P   2732
-249.143787678,-205.831208261,35.1779669065,-249.068391258,           11P   2733
-205.820353224,35.2176575446,-248.99239524,-205.80851631,             11P   2734
35.255881145,-248.915784769,-205.795597068,35.2923801227,             11P   2735
-248.83854499,-205.781495049,35.3268968928,-248.760661046,            11P   2736
-205.766109801,35.3591738704,-248.682121051,-205.749589484,           11P   2737
35.3895068613,-248.602913118,-205.732082255,35.4181916713,            11P   2738
-248.549654613,-205.7198516,35.4364132945,-248.52248917,              11P   2739
-205.718530541,35.4425181402,-250.442766976,-205.77302504,            11P   2740
34.0922801825,-250.424357411,-205.777750683,34.1136769898,            11P   2741
-250.387876988,-205.785897972,34.1570128657,-250.332695487,           11P   2742
-205.797724784,34.2216949109,-250.276787277,-205.808903768,           11P   2743
34.2858479304,-250.219886514,-205.819181221,34.3492646668,            11P   2744
-250.161727356,-205.828303437,34.411737863,-250.102357886,            11P   2745
-205.836222378,34.4732463134,-250.04182619,-205.842890007,            11P   2746
34.5337688125,-249.980180353,-205.848258287,34.5932841546,            11P   2747
-249.917468458,-205.852279181,34.6517711342,-249.853596593,           11P   2748
-205.854905918,34.7090416388,-249.788470843,-205.856091731,           11P   2749
34.7649075559,-249.721997294,-205.855789849,34.819180773,             11P   2750
-249.654082032,-205.853953503,34.8716731776,-249.584848829,           11P   2751
-205.850674891,34.9223902858,-249.514421457,-205.84604621,            11P   2752
34.9713376136,-249.442923689,-205.840159658,35.0185206771,            11P   2753
-249.370479296,-205.83310743,35.0639449923,-249.297172679,            11P   2754
-205.82496285,35.1077446109,-249.223088237,-205.815799239,            11P   2755
35.1500535846,-249.148310371,-205.805689919,35.1910059653,            11P   2756
-249.072923481,-205.79470821,35.2307358045,-248.996927506,            11P   2757
-205.78275691,35.2689837819,-248.920322386,-205.769738813,            11P   2758
35.3054905768,-248.843108061,-205.755556717,35.3399968687,            11P   2759
-248.76528447,-205.740113415,35.3722433371,-248.686716333,            11P   2760
-205.723500033,35.4025446079,-248.607268368,-205.705807692,           11P   2761
35.431215307,-248.553626319,-205.693354241,35.4494518093,             11P   2762
-248.526492754,-205.691974991,35.4555116501,-250.449729836,           11P   2763
-205.732858594,34.1125538491,-250.431345807,-205.737331398,           11P   2764
34.1340758523,-250.394754174,-205.744860603,34.1775876459,            11P   2765
-250.339704305,-205.755951055,34.2427399512,-250.284113913,           11P   2766
-205.766500877,34.3074896775,-250.227361772,-205.776010966,           11P   2767
34.3713535581,-250.16902332,-205.784119718,34.4339921951,             11P   2768
-250.109463951,-205.791022611,34.4956734566,-250.049155001,           11P   2769
-205.796955413,34.5567610164,-249.988145223,-205.801862763,           11P   2770
34.6172376285,-249.926044917,-205.805443638,34.6766566482,            11P   2771
-249.862550243,-205.807502126,34.7346258255,-249.7975546,             11P   2772
-205.807940359,34.7909246314,-249.730937904,-205.806660537,           11P   2773
34.8453045724,-249.662784028,-205.803799125,34.8977639186,            11P   2774
-249.593492925,-205.79974677,34.9487043306,-249.523252178,            11P   2775
-205.794656877,34.9982201507,-249.451840629,-205.78830056,            11P   2776
35.0458135583,-249.379177592,-205.780610602,35.0912476537,            11P   2777
-249.305602955,-205.771915735,35.1350395066,-249.231381853,           11P   2778
-205.762451305,35.1775816316,-249.156547605,-205.752199773,           11P   2779
35.2188358233,-249.081078456,-205.741092582,35.2586634882,            11P   2780
-249.004961185,-205.729072657,35.2969111581,-248.928166553,           11P   2781
-205.716051732,35.3333548404,-248.850607656,-205.701811553,           11P   2782
35.3675726047,-248.772316301,-205.686298984,35.39945078,              11P   2783
-248.693420416,-205.669643223,35.4291999139,-248.614033405,           11P   2784
-205.651998044,35.4570657234,-248.560906103,-205.639804217,           11P   2785
35.4748115942,-248.533904795,-205.638369709,35.4808220602,            11P   2786
-250.460500651,-205.672767755,34.1431600016,-250.442184979,           11P   2787
-205.676878276,34.164889709,-250.405741806,-205.683655045,            11P   2788
34.2088230681,-250.350973275,-205.69364099,34.274652977,              11P   2789
-250.295710874,-205.703097415,34.3401118561,-250.239215606,           11P   2790
-205.711449295,34.4046203906,-250.180982143,-205.718282335,           11P   2791
34.4677747776,-250.121552082,-205.72390846,34.5300009712,             11P   2792
-250.061550728,-205.728672011,34.5917999971,-250.00101431,            11P   2793
-205.732530125,34.6531426367,-249.939381194,-205.735082178,           11P   2794
34.7134176082,-249.876157213,-205.735999319,34.7720438729,            11P   2795
-249.811306945,-205.735241469,34.828887069,-249.744896084,            11P   2796
-205.732872898,34.8839063046,-249.67696605,-205.729012748,            11P   2797
34.9370300667,-249.607822448,-205.723991005,34.9885430275,            11P   2798
-249.537644692,-205.717957096,35.0385174385,-249.466182942,           11P   2799
-205.710677108,35.0863948781,-249.393368324,-205.702130994,           11P   2800
35.1319562697,-249.319623327,-205.692742771,35.1758520998,            11P   2801
-249.245208843,-205.682724397,35.218450237,-249.170159057,            11P   2802
-205.672048515,35.2597080938,-249.094469074,-205.660659217,           11P   2803
35.2995113279,-249.01808541,-205.648450814,35.3376219932,             11P   2804
-248.940966946,-205.635322421,35.3737918979,-248.863023458,           11P   2805
-205.621026806,35.407568145,-248.784295391,-205.605492479,            11P   2806
35.4388348049,-248.704942743,-205.588862596,35.4678798978,            11P   2807
-248.625101728,-205.571301228,35.4950168243,-248.571683228,           11P   2808
-205.559204393,35.5123117092,-248.544962816,-205.557710657,           11P   2809
35.5182735105,-250.471845911,-205.612906071,34.1739916608,            11P   2810
-250.453659099,-205.616692603,34.1959775173,-250.417536261,           11P   2811
-205.62282042,34.240463548,-250.363261302,-205.631832965,             11P   2812
34.3071365048,-250.308489464,-205.64030312,34.3734412626,             11P   2813
-250.25241337,-205.647610226,34.4387442889,-250.194476268,            11P   2814
-205.653302141,34.5025959106,-250.135225961,-205.657688752,           11P   2815
34.5654180257,-250.075307503,-205.661130806,34.6277190414,            11P   2816
-250.014802676,-205.66363225,34.6895026279,-249.953171212,            11P   2817
-205.664821946,34.7501723431,-249.889931165,-205.664391929,           11P   2818
34.8091702653,-249.825221345,-205.662446083,34.8665751336,            11P   2819
-249.759163827,-205.659118852,34.9224249196,-249.691654854,           11P   2820
-205.654442869,34.9764856451,-249.622825811,-205.648619171,           11P   2821
35.028823997,-249.552751152,-205.641699329,35.079347371,              11P   2822
-249.481210402,-205.633491963,35.1275106571,-249.408192643,           11P   2823
-205.624050247,35.1731449883,-249.334133419,-205.61381306,            11P   2824
35.2168993798,-249.259322814,-205.603012146,35.2591805525,            11P   2825
-249.183872515,-205.591702659,35.3000949652,-249.107796925,           11P   2826
-205.579843939,35.3395590547,-249.031015331,-205.567298677,           11P   2827
35.3772822406,-248.953493496,-205.55398335,35.4130483611,             11P   2828
-248.875145254,-205.539641857,35.4464104831,-248.796005031,           11P   2829
-205.524169172,35.4772266045,-248.716238808,-205.507683926,           11P   2830
35.5057929792,-248.635968162,-205.490291037,35.5323599755,            11P   2831
-248.582261022,-205.478319474,35.5492574113,-248.555828087,           11P   2832
-205.476781933,35.5552031114,-250.483981032,-205.553304701,           11P   2833
34.2050119317,-250.465982127,-205.556805649,34.227300999,             11P   2834
-250.430318754,-205.562375843,34.2724509939,-250.376655981,           11P   2835
-205.570499154,34.3400709035,-250.322413662,-205.578021925,           11P   2836
34.4072755362,-250.266809847,-205.584337611,34.4734518272,            11P   2837
-250.2093237,-205.589011535,34.538168651,-250.150381408,              11P   2838
-205.592263738,34.601724094,-250.090489547,-205.594358062,            11P   2839
34.6644896753,-250.029781191,-205.595345562,34.726506782,             11P   2840
-249.967883441,-205.594987846,34.7873314524,-249.904482768,           11P   2841
-205.593112983,34.8465803808,-249.839829099,-205.58992176,            11P   2842
34.9044732593,-249.773995068,-205.585540601,34.9610162229,            11P   2843
-249.706813936,-205.579989299,35.0159313907,-249.638285052,           11P   2844
-205.573376958,35.0691227894,-249.568306395,-205.565591772,           11P   2845
35.1202329663,-249.496680564,-205.556476223,35.1687188552,            11P   2846
-249.423421031,-205.546114244,35.2143946161,-249.348939879,           11P   2847
-205.534919651,35.2578398808,-249.273602094,-205.523200918,           11P   2848
35.2995888506,-249.197629529,-205.5111355,35.3399637672,              11P   2849
-249.121047944,-205.498688566,35.3788974693,-249.043790162,           11P   2850
-205.485744624,35.4161429325,-248.965833708,-205.472245439,           11P   2851
35.4515317931,-248.887078743,-205.457906613,35.4845857233,            11P   2852
-248.8075352,-205.442563615,35.5150874808,-248.727348825,             11P   2853
-205.426265443,35.5432557366,-248.646625831,-205.409055178,           11P   2854
35.56927576,-248.592609398,-205.397207292,35.5857696169,              11P   2855
-248.566458292,-205.3956153,35.5916771351,-250.496934698,             11P   2856
-205.493895009,34.2360644557,-250.479145855,-205.497126506,           11P   2857
34.2586755034,-250.443959075,-205.502162336,34.3045118622,            11P   2858
-250.390874139,-205.509393092,34.3730702906,-250.337071599,           11P   2859
-205.51592752,34.4411290642,-250.28187136,-205.521222245,             11P   2860
34.5081531146,-250.224854556,-205.524905167,34.5737812793,            11P   2861
-250.166312889,-205.527103914,34.6381785046,-250.1065273,             11P   2862
-205.527922993,34.701504194,-250.045636031,-205.527425109,            11P   2863
34.7637971546,-249.983470199,-205.525530837,34.824801056,             11P   2864
-249.919891223,-205.522204677,34.8843037652,-249.85515201,            11P   2865
-205.517659823,34.9425342403,-249.789284247,-205.5120218,             11P   2866
34.9994761412,-249.722196377,-205.505410481,35.0549799051,            11P   2867
-249.653825629,-205.497907256,35.1088805055,-249.583892724,           11P   2868
-205.489239784,35.1605568393,-249.512165564,-205.479224542,           11P   2869
35.2093844848,-249.43863622,-205.467933382,35.2550979794,             11P   2870
-249.363706673,-205.455776479,35.2982377345,-249.287834902,           11P   2871
-205.443162968,35.3395069925,-249.211330172,-205.430364561,           11P   2872
35.3793989434,-249.134227157,-205.41735073,35.4178596915,             11P   2873
-249.056488963,-205.404049164,35.4547225243,-248.978091771,           11P   2874
-205.390406238,35.4898270224,-248.898915915,-205.376098712,           11P   2875
35.5226400867,-248.81893496,-205.36087961,35.5528212527,              11P   2876
-248.738267652,-205.344714856,35.5804852933,-248.65703451,            11P   2877
-205.327640578,35.6058628946,-248.602674595,-205.315893408,           11P   2878
35.6219038538,-248.576791254,-205.314215472,35.6277077528,            11P   2879
-250.510511469,-205.434571871,34.2670210714,-250.492930391,           11P   2880
-205.437532854,34.2899527119,-250.458183014,-205.442019213,           11P   2881
34.3364536659,-250.405593786,-205.448318209,34.4058984611,            11P   2882
-250.352108721,-205.453797577,34.4747285316,-250.297199416,           11P   2883
-205.458006836,34.5425217624,-250.240562076,-205.460644619,           11P   2884
34.6089972266,-250.182380659,-205.461771002,34.6742168296,            11P   2885
-250.122765441,-205.461373502,34.7381804166,-250.061811134,           11P   2886
-205.459490138,34.800879445,-249.999486821,-205.456149067,            11P   2887
34.8621825207,-249.935770742,-205.451404222,34.9219848537,            11P   2888
-249.870852306,-205.445429504,34.9804410132,-249.804781488,           11P   2889
-205.438396785,35.0375768835,-249.73759249,-205.430562794,            11P   2890
35.0934278145,-249.669156713,-205.421981379,35.1477559372,            11P   2891
-249.599112393,-205.412310442,35.1998104877,-249.527209504,           11P   2892
-205.401348844,35.2489126643,-249.453400954,-205.389146371,           11P   2893
35.2947083805,-249.378075493,-205.376116625,35.3377052418,            11P   2894
-249.301762162,-205.362749809,35.3787501381,-249.224819689,           11P   2895
-205.349367885,35.4184358898,-249.147275888,-205.335925682,           11P   2896
35.4566848456,-249.069097389,-205.322355768,35.493335903,             11P   2897
-248.990248293,-205.308587138,35.5281920083,-248.910601565,           11P   2898
-205.29426913,35.5606831946,-248.830114597,-205.279096819,            11P   2899
35.5903904056,-248.748896661,-205.262983629,35.6173870996,            11P   2900
-248.667114207,-205.246022657,35.6420785918,-248.612396369,           11P   2901
-205.234382334,35.6576796698,-248.586767828,-205.232585438,           11P   2902
35.6633123129,-250.524648739,-205.375336804,34.2979034817,            11P   2903
-250.507251794,-205.378012582,34.3211378522,-250.472836121,           11P   2904
-205.381887705,34.3682256636,-250.420586817,-205.387164764,           11P   2905
34.4384435796,-250.367279257,-205.391507521,34.5079401651,            11P   2906
-250.312570491,-205.394578211,34.5764299475,-250.256229887,           11P   2907
-205.396117591,34.6436807514,-250.198322818,-205.396115789,           11P   2908
34.7096516445,-250.138902463,-205.394527645,34.7742863761,            11P   2909
-250.077978957,-205.391335072,34.8374883048,-250.015582498,           11P   2910
-205.386615548,34.8991790902,-249.95178293,-205.380493475,            11P   2911
34.9593347777,-249.886678388,-205.373081492,35.0179986295,            11P   2912
-249.820365533,-205.364617445,35.075264733,-249.752931476,            11P   2913
-205.355426636,35.1312515739,-249.684149395,-205.345510539,           11P   2914
35.1856035584,-249.613720528,-205.334595941,35.2376526819,            11P   2915
-249.541522677,-205.322599582,35.2868970678,-249.467472442,           11P   2916
-205.309557164,35.3329153595,-249.391876999,-205.295825321,           11P   2917
35.3760773262,-249.315278103,-205.28191569,35.41727763,               11P   2918
-249.238035537,-205.268144608,35.4571124647,-249.160147742,           11P   2919
-205.25442207,35.4954215025,-249.081548221,-205.240630215,            11P   2920
35.5319409545,-249.002188759,-205.226672986,35.5664184705,            11P   2921
-248.921982239,-205.21223728,35.5983696741,-248.840918871,            11P   2922
-205.197032441,35.627439029,-248.759122033,-205.180960651,            11P   2923
35.6537472026,-248.676790748,-205.164151267,35.677830105,             11P   2924
-248.621715984,-205.152640549,35.6930344006,-248.596334051,           11P   2925
-205.150702122,35.6984488494,-250.53918447,-205.316153182,            11P   2926
34.3287058154,-250.521928931,-205.318519627,34.352213551,             11P   2927
-250.487740099,-205.321726178,34.3998128521,-250.435700845,           11P   2928
-205.325908223,34.4707087948,-250.382481846,-205.32906344,            11P   2929
34.5408021096,-250.327929662,-205.330968848,34.6099463398,            11P   2930
-250.271830579,-205.331370683,34.6779154298,-250.214111412,           11P   2931
-205.330178287,34.744554288,-250.154832841,-205.327362242,            11P   2932
34.8098097208,-250.093944049,-205.322866002,34.8735195412,            11P   2933
-250.031520714,-205.316805397,34.9356470831,-249.967698241,           11P   2934
-205.309357239,34.996225362,-249.902492481,-205.300579554,            11P   2935
35.0551952656,-249.835992235,-205.290724711,35.1126430076,            11P   2936
-249.76822353,-205.280085501,35.1686161889,-249.698894816,            11P   2937
-205.268644144,35.2226846678,-249.627884514,-205.256306184,           11P   2938
35.2744362302,-249.555298091,-205.243205547,35.3237177001,            11P   2939
-249.481050449,-205.229397501,35.3701049783,-249.405296758,           11P   2940
-205.215114287,35.4137117185,-249.328522776,-205.200811655,           11P   2941
35.4553452831,-249.251034429,-205.186732814,35.4954816179,            11P   2942
-249.172795687,-205.172734074,35.5338562978,-249.093711357,           11P   2943
-205.158648386,35.5700995544,-249.013750706,-205.144395098,           11P   2944
35.6039795985,-248.932912541,-205.129767522,35.6352346211,            11P   2945
-248.851245122,-205.114534306,35.6636687663,-248.768896406,           11P   2946
-205.098603661,35.6894909975,-248.686048387,-205.08204645,            11P   2947
35.7131702665,-248.630630262,-205.070713994,35.7280741012,            11P   2948
-248.605495413,-205.068637036,35.7332775391,-250.553929168,           11P   2949
-205.256932894,34.3593385372,-250.536783568,-205.258974115,           11P   2950
34.3831008181,-250.502804029,-205.261511016,34.431203798,             11P   2951
-250.450978853,-205.264612054,34.5027859586,-250.397871166,           11P   2952
-205.266601644,34.5734934804,-250.343447909,-205.267326683,           11P   2953
34.6432664591,-250.28749924,-205.266531185,34.711874838,              11P   2954
-250.229856079,-205.264071212,34.7790819189,-250.170584047,           11P   2955
-205.259932755,34.8448365762,-250.109668629,-205.254093771,           11P   2956
34.9090058521,-250.04723153,-205.246708727,34.9715958533,             11P   2957
-249.983409965,-205.23796088,35.032636588,-249.918197971,             11P   2958
-205.227903043,35.0920393715,-249.851581039,-205.216717482,           11P   2959
35.1497586137,-249.783451888,-205.204604232,35.2056800729,            11P   2960
-249.713553442,-205.191616352,35.2594366192,-249.641948994,           11P   2961
-205.17784437,35.3108805484,-249.56892227,-205.163599729,             11P   2962
35.3601377121,-249.494436563,-205.14900558,35.4068674323,             11P   2963
-249.418521711,-205.134194416,35.450972503,-249.34156937,             11P   2964
-205.119516938,35.4930828306,-249.263785205,-205.105085386,           11P   2965
35.5334444481,-249.185105456,-205.090714061,35.5717049801,            11P   2966
-249.105450044,-205.076246354,35.6074982332,-249.024844081,           11P   2967
-205.061673031,35.6407261381,-248.943367973,-205.046889153,           11P   2968
35.6713488419,-248.861117259,-205.031712305,35.6993177754,            11P   2969
-248.778247999,-205.016029223,35.724871168,-248.694901543,            11P   2970
-204.9998103,35.7483249862,-248.639154007,-204.988722409,             11P   2971
35.7630700826,-248.614269036,-204.986525552,35.768106972,             11P   2972
-250.568892342,-205.19768168,34.3898028183,-250.551848264,            11P   2973
-205.199395444,34.4138190982,-250.51810999,-205.201291332,            11P   2974
34.4624598474,-250.466610168,-205.203393898,34.5348214751,            11P   2975
-250.413706489,-205.204286657,34.6062175122,-250.359348887,           11P   2976
-205.203797211,34.6765713733,-250.303387398,-205.201703594,           11P   2977
34.7456909189,-250.24565618,-205.197870423,34.8133310677,             11P   2978
-250.186214901,-205.192290715,34.879431786,-250.125177439,            11P   2979
-205.185046194,34.9439792063,-250.062680715,-205.176306446,           11P   2980
35.0069898567,-249.998815501,-205.166227331,35.0684478213,            11P   2981
-249.933612847,-205.1549065,35.1283100258,-249.86690932,              11P   2982
-205.142420386,35.1863488655,-249.798473198,-205.128890131,           11P   2983
35.2423141504,-249.72814651,-205.114496243,35.2959985662,             11P   2984
-249.656094417,-205.099431693,35.347385273,-249.582642233,            11P   2985
-205.084057468,35.3966482292,-249.507794354,-205.068560777,           11P   2986
35.443515488,-249.431596126,-205.053113566,35.4879307072,             11P   2987
-249.354372682,-205.037980544,35.5303794175,-249.27620438,            11P   2988
-205.023112666,35.5708180647,-249.197002713,-205.008295249,           11P   2989
35.6088276158,-249.116739836,-204.99343777,35.6441550856,             11P   2990
-249.035502017,-204.978611464,35.6768605811,-248.953416499,           11P   2991
-204.963762919,35.7070319329,-248.870612098,-204.948735652,           11P   2992
35.7347245628,-248.787221521,-204.933336536,35.7600759737,            11P   2993
-248.703347716,-204.917441006,35.7832621542,-248.647253306,           11P   2994
-204.906596647,35.7978432639,-248.622615029,-204.904290814,           11P   2995
35.8027463808,-250.584105518,-205.138450276,34.4201762081,            11P   2996
-250.567160367,-205.139837114,34.4444500504,-250.533672107,           11P   2997
-205.141102604,34.4936429539,-250.482559773,-205.142253943,           11P   2998
34.566836748,-250.429899439,-205.142081611,34.6389512867,             11P   2999
-250.375522838,-205.14032877,34.7098177238,-250.319403824,            11P   3000
-205.1368486,34.7793307737,-250.261452283,-205.131558695,             11P   3001
34.8472919626,-250.201742676,-205.124471111,34.9136473603,            11P   3002
-250.140503712,-205.115763074,34.9784890979,-250.077855162,           11P   3003
-205.105597079,35.0418137339,-250.013877026,-205.094130159,           11P   3004
35.1036033445,-249.948633663,-205.081504796,35.1638622389,            11P   3005
-249.881828154,-205.067712233,35.2222133411,-249.813168113,           11P   3006
-205.052853999,35.2783679171,-249.74258882,-205.037230477,            11P   3007
35.3322794619,-249.670263068,-205.021042413,35.3839051467,            11P   3008
-249.596417631,-205.004564122,35.4332182017,-249.521083771,           11P   3009
-204.988036207,35.4799874761,-249.444453248,-204.971803509,           11P   3010
35.5244410281,-249.366839438,-204.956098793,35.5670179988,            11P   3011
-249.288219145,-204.940738169,35.607431837,-249.208472872,            11P   3012
-204.925477178,35.645197633,-249.127627969,-204.910303036,            11P   3013
35.6802081802,-249.045812043,-204.895340134,35.7126307433,            11P   3014
-248.963163016,-204.880531646,35.7425679531,-248.879815116,           11P   3015
-204.865694542,35.770064021,-248.795859971,-204.850520217,            11P   3016
35.7950716504,-248.711392091,-204.834842626,35.817739955,             11P   3017
-248.654904336,-204.824169364,35.8319825807,-248.630502451,           11P   3018
-204.821750757,35.8367495257,-250.599589908,-205.079308204,           11P   3019
34.4505764801,-250.582735444,-205.080365015,34.4751067601,            11P   3020
-250.549448349,-205.080973954,34.5248217459,-250.498654681,           11P   3021
-205.081136724,34.5988029304,-250.446187056,-205.079872023,           11P   3022
34.6715986507,-250.391730409,-205.076821284,34.7429265438,            11P   3023
-250.335371934,-205.071905954,34.8127628366,-250.277152453,           11P   3024
-205.065132808,34.8810050363,-250.217193315,-205.056551668,           11P   3025
34.9476290073,-250.155711665,-205.046344933,35.0127089257,            11P   3026
-250.092828531,-205.034685987,35.0762465931,-250.028703852,           11P   3027
-205.021800931,35.1383203353,-249.963365723,-205.007821876,           11P   3028
35.1988991219,-249.896394882,-204.992672212,35.2574811811,            11P   3029
-249.827532003,-204.976516813,35.3138732291,-249.756808498,           11P   3030
-204.959776883,35.368203596,-249.684337537,-204.94259355,             11P   3031
35.4202905523,-249.610141681,-204.925053255,35.4697218862,            11P   3032
-249.534290347,-204.907464156,35.5163299064,-249.457153101,           11P   3033
-204.890372726,35.5606831811,-249.379046385,-204.873993345,           11P   3034
35.6031950247,-249.299889132,-204.858060773,35.6434309551,            11P   3035
-249.219560112,-204.842337692,35.6809165323,-249.13815687,            11P   3036
-204.826912026,35.7157494951,-249.055818903,-204.811920121,           11P   3037
35.7481216572,-248.972651095,-204.797237271,35.7780109594,            11P   3038
-248.888756184,-204.782588736,35.8053049404,-248.804185522,           11P   3039
-204.767548565,35.8297604841,-248.719059362,-204.751968072,           11P   3040
35.8516223065,-248.662128538,-204.741368859,35.8652879367,            11P   3041
-248.637949304,-204.738822132,35.8698876687,-250.615410796,           11P   3042
-205.020340259,34.481128779,-250.59864045,-205.021065244,             11P   3043
34.5059158175,-250.565460339,-205.020965058,34.5560953347,            11P   3044
-250.514814263,-205.020040652,34.6307550122,-250.462406337,           11P   3045
-205.017607973,34.7041460718,-250.407800733,-205.013223313,           11P   3046
34.7758882479,-250.351147212,-205.006844096,34.8460052827,            11P   3047
-250.292678997,-204.998608413,34.9145508911,-250.232552224,           11P   3048
-204.988592097,34.9815171317,-250.170848548,-204.976896048,           11P   3049
35.0468415419,-250.107740497,-204.963745883,35.1105904604,            11P   3050
-250.043487572,-204.949449354,35.1729551768,-249.978022633,           11P   3051
-204.934081139,35.2337958075,-249.910835044,-204.91752804,            11P   3052
35.2925301822,-249.841779939,-204.900091103,35.3491789744,            11P   3053
-249.770955918,-204.88228695,35.4040103142,-249.698367792,            11P   3054
-204.86415261,35.4566313296,-249.623851645,-204.845604848,            11P   3055
35.5062739973,-249.547524489,-204.827023043,35.5528406744,            11P   3056
-249.469855955,-204.809062821,35.5970716666,-249.391157888,           11P   3057
-204.791909946,35.6393294711,-249.311343652,-204.775280162,           11P   3058
35.6791418641,-249.230353781,-204.75902104,35.7162013052,             11P   3059
-249.148375713,-204.743346523,35.7508733177,-249.065527894,           11P   3060
-204.728359561,35.7832797764,-248.981847267,-204.713818163,           11P   3061
35.8131621593,-248.897381093,-204.699315875,35.8401624537,            11P   3062
-248.812157267,-204.684337142,35.8639005281,-248.726335526,           11P   3063
-204.668769434,35.8847564288,-248.668926229,-204.658156167,           11P   3064
35.8976316822,-248.644954564,-204.655460127,35.9020244386,            11P   3065
-250.63158432,-204.961579924,34.5118887252,-250.614889316,            11P   3066
-204.961970394,34.5369327862,-250.581713808,-204.961106397,           11P   3067
34.5875208918,-250.531009446,-204.958979894,34.6627381795,            11P   3068
-250.47850415,-204.955294962,34.736635892,-250.423684438,             11P   3069
-204.949549209,34.8087625481,-250.366733896,-204.941717873,           11P   3070
34.8791725717,-250.308069598,-204.932063111,34.9480746617,            11P   3071
-250.247839941,-204.920658319,35.0154437493,-250.186003151,           11P   3072
-204.90753646,35.0811001042,-250.122779411,-204.892972784,            11P   3073
35.145173258,-250.058452769,-204.877299298,35.2078822547,             11P   3074
-249.992867039,-204.860541067,35.2689880025,-249.92550927,            11P   3075
-204.842624754,35.3279441159,-249.85634852,-204.823989122,            11P   3076
35.3849867236,-249.785421038,-204.80513541,35.4403387745,             11P   3077
-249.712609333,-204.78598597,35.493384145,-249.637739749,             11P   3078
-204.766453892,35.5432921411,-249.560982492,-204.746976418,           11P   3079
35.5900070382,-249.482762186,-204.728151317,35.6341309642,            11P   3080
-249.403369104,-204.710119464,35.6759421375,-249.322770417,           11P   3081
-204.692653977,35.7150681577,-249.241030552,-204.675763047,           11P   3082
35.7515183671,-249.15840545,-204.659755227,35.785866086,              11P   3083
-249.074969263,-204.644668864,35.8180942499,-248.990692089,           11P   3084
-204.630148709,35.8477095749,-248.905582611,-204.61568484,            11P   3085
35.8741727295,-248.819669123,-204.600715665,35.8970697118,            11P   3086
-248.733150877,-204.585170688,35.9169463114,-248.675274523,           11P   3087
-204.574567277,35.9290957292,-248.651503613,-204.571722567,           11P   3088
35.9332989091,-250.648096682,-204.903031286,34.5428723371,            11P   3089
-250.631438474,-204.903066054,34.5681545146,-250.598123789,           11P   3090
-204.901355908,34.6190678727,-250.547177995,-204.897926819,           11P   3091
34.6947405675,-250.494489015,-204.892952375,34.7691121142,            11P   3092
-250.439473362,-204.885876688,34.8416682144,-250.382330703,           11P   3093
-204.876679099,34.9124823697,-250.323525354,-204.865648295,           11P   3094
34.9817991215,-250.263182939,-204.852851224,35.0495714821,            11P   3095
-250.201287584,-204.838364728,35.1156549178,-250.138039375,           11P   3096
-204.822457306,35.1801623874,-250.073658869,-204.805420087,           11P   3097
35.2432460717,-250.007961691,-204.787283484,35.3046511041,            11P   3098
-249.940536503,-204.768100073,35.3639995634,-249.871364426,           11P   3099
-204.748356375,35.4215934674,-249.800280401,-204.72842139,            11P   3100
35.4774129261,-249.727095257,-204.708153866,35.5307087948,            11P   3101
-249.65181941,-204.687642036,35.5809064323,-249.574658463,            11P   3102
-204.667345416,35.627929979,-249.495884227,-204.647682587,            11P   3103
35.6720161446,-249.415742342,-204.628727285,35.713314958,             11P   3104
-249.334300316,-204.61037251,35.7516685377,-249.251750424,            11P   3105
-204.592784362,35.7873932192,-249.168371442,-204.576299075,           11P   3106
35.8211268966,-249.084202674,-204.560905424,35.8527367829,            11P   3107
-248.999194826,-204.546209741,35.8816499274,-248.913353386,           11P   3108
-204.5316583,35.9072816606,-248.826717579,-204.516672449,             11P   3109
35.9292627258,-248.739517026,-204.501223149,35.9483294503,            11P   3110
-248.681203589,-204.490724077,35.9599881668,-248.657633591,           11P   3111
-204.487747408,35.9640526859,-250.664800619,-204.84461363,            11P   3112
34.5740059278,-250.648129316,-204.844264557,34.5995005681,            11P   3113
-250.614589963,-204.841659539,34.6506931532,-250.563342304,           11P   3114
-204.836900743,34.7268009849,-250.510431542,-204.830626556,           11P   3115
34.8016456175,-250.455250804,-204.822258488,34.8746874838,            11P   3116
-250.39798801,-204.811753759,34.9459848265,-250.33897473,             11P   3117
-204.799299459,35.0156562533,-250.278415617,-204.78503851,            11P   3118
35.0837411999,-250.21647533,-204.769205149,35.1502874877,             11P   3119
-250.153255537,-204.751996745,35.2153010059,-250.088824656,           11P   3120
-204.733599006,35.278772173,-250.023028107,-204.714101135,            11P   3121
35.3405140676,-249.955634444,-204.693745588,35.4004212059,            11P   3122
-249.886532388,-204.672973986,35.4587076246,-249.815281052,           11P   3123
-204.651964332,35.5150049403,-249.741679949,-204.630566905,           11P   3124
35.568524701,-249.66595408,-204.609056013,35.6189794466,              11P   3125
-249.588316018,-204.587879746,35.6662161616,-249.508932446,           11P   3126
-204.567340801,35.7102114389,-249.428034216,-204.547485537,           11P   3127
35.7510596513,-249.345798222,-204.528337159,35.7888460637,            11P   3128
-249.262466196,-204.510105969,35.8239695473,-249.178278436,           11P   3129
-204.493065123,35.8569337515,-249.093260126,-204.47718717,            11P   3130
35.8875474265,-249.007410321,-204.462149015,35.9153859722,            11P   3131
-248.920759075,-204.447401392,35.9399258611,-248.83336885,            11P   3132
-204.432381471,35.9609325157,-248.745491325,-204.417096687,           11P   3133
35.9793443622,-248.686758749,-204.406783081,35.9907098773,            11P   3134
-248.663388278,-204.403684659,35.9946641469,-250.681461406,           11P   3135
-204.78619906,34.605173459,-250.664754173,-204.785454512,             11P   3136
34.6308718089,-250.631014043,-204.781972163,34.682367634,             11P   3137
-250.579481108,-204.775895723,34.7589285774,-250.526247264,           11P   3138
-204.768256745,34.8341736576,-250.470793757,-204.75852901,            11P   3139
34.9076238272,-250.413336427,-204.746669353,34.9793432905,            11P   3140
-250.354024348,-204.732728368,35.0492798167,-250.293207322,           11P   3141
-204.716976202,35.1176344421,-250.231238348,-204.699809854,           11P   3142
35.1846643315,-250.168128408,-204.681363788,35.2502810819,            11P   3143
-250.103739198,-204.661680509,35.314252713,-250.037953385,            11P   3144
-204.640916877,35.3764771846,-249.970704565,-204.619488217,           11P   3145
35.4371047035,-249.901709939,-204.597723658,35.4961501474,            11P   3146
-249.830285313,-204.575646097,35.5529418476,-249.756257201,           11P   3147
-204.553121613,35.6066879114,-249.6799825,-204.53051177,              11P   3148
35.6572224685,-249.601718553,-204.50830027,35.7043965835,             11P   3149
-249.521643663,-204.486812663,35.7481750938,-249.440004035,           11P   3150
-204.466107314,35.7886743505,-249.357045703,-204.446284984,           11P   3151
35.8261349182,-249.272985705,-204.427498777,35.8608402302,            11P   3152
-249.188000479,-204.4099214,35.8930730676,-249.102109481,             11P   3153
-204.393522787,35.9226063635,-249.015375109,-204.378080485,           11P   3154
35.9492253407,-248.927869776,-204.363086473,35.9725456476,            11P   3155
-248.839709775,-204.348049208,35.9926051718,-248.751153343,           11P   3156
-204.332972288,36.0104533841,-248.692001364,-204.322873436,           11P   3157
36.0215867394,-248.668825539,-204.319651269,36.0254254512,            11P   3158
-250.697859426,-204.727681549,34.6362855255,-250.681117705,           11P   3159
-204.726543596,34.6621909222,-250.647241045,-204.722221453,           11P   3160
34.714028149,-250.595428736,-204.714821766,34.7910290311,             11P   3161
-250.541748477,-204.705727233,34.8665609737,-250.485894829,           11P   3162
-204.694549373,34.9403060379,-250.42815066,-204.681273081,            11P   3163
35.0123682009,-250.368556881,-204.665865735,35.0825909031,            11P   3164
-250.307571553,-204.648692586,35.1513025214,-250.245663145,           11P   3165
-204.630260059,35.2189073922,-250.182796328,-204.610680336,           11P   3166
35.2852818031,-250.118631591,-204.589862025,35.3499792337,            11P   3167
-250.053041179,-204.567985555,35.4129162536,-249.985960362,           11P   3168
-204.545489097,35.4742677805,-249.91689919,-204.522558336,            11P   3169
35.5337962939,-249.845101146,-204.499217359,35.5907686335,            11P   3170
-249.770509569,-204.475426436,35.6445102834,-249.69358107,            11P   3171
-204.451604972,35.6949240324,-249.61464082,-204.428305335,            11P   3172
35.741930878,-249.533892452,-204.405893104,35.7855293907,             11P   3173
-249.451578834,-204.384422626,35.8258341244,-249.367957987,           11P   3174
-204.364003508,35.8631136727,-249.283202403,-204.344714179,           11P   3175
35.8974993276,-249.19744051,-204.326650317,35.9290935317,             11P   3176
-249.110697449,-204.309789944,35.9576581275,-249.023083271,           11P   3177
-204.293980475,35.9831243236,-248.93471943,-204.278772603,            11P   3178
36.0052856595,-248.845791047,-204.263767348,36.0245009798,            11P   3179
-248.756534091,-204.248877938,36.0417045441,-248.696934206,           11P   3180
-204.238936228,36.0524320848,-248.673944949,-204.235582687,           11P   3181
36.0561363592,-250.713839271,-204.669006868,34.6673141198,            11P   3182
-250.69707171,-204.667481124,34.6934319718,-250.663100074,            11P   3183
-204.66233929,34.7456230941,-250.610986037,-204.653589309,            11P   3184
34.8230208088,-250.556819336,-204.643002581,34.898789423,             11P   3185
-250.500590455,-204.630384538,34.9728425768,-250.442607392,           11P   3186
-204.615724762,35.0452957143,-250.382890372,-204.598972058,           11P   3187
35.1159697417,-250.321945553,-204.580534673,35.185253834,             11P   3188
-250.260242028,-204.560940817,35.2535811698,-250.197677424,           11P   3189
-204.540268827,35.3207717383,-250.133779489,-204.51834609,            11P   3190
35.3862369406,-250.068364229,-204.495325914,35.4498315156,            11P   3191
-250.001245877,-204.4715576,35.511577518,-249.931838344,              11P   3192
-204.447186037,35.5711411526,-249.859463928,-204.422373459,           11P   3193
35.6279479062,-249.784238048,-204.397228102,35.6815357768,            11P   3194
-249.706683237,-204.372198888,35.7318280865,-249.627133741,           11P   3195
-204.347849734,35.7787233081,-249.54579344,-204.324563898,            11P   3196
35.8222245068,-249.462883372,-204.302378042,35.8624191069,            11P   3197
-249.378640412,-204.28138053,35.8995425883,-249.29319686,             11P   3198
-204.261600349,35.9336183318,-249.206649298,-204.24308018,            11P   3199
35.9646128442,-249.119047357,-204.225818647,35.992309117,             11P   3200
-249.030545546,-204.209705761,36.0167332618,-248.941320162,           11P   3201
-204.194353073,36.0378668444,-248.851607145,-204.179411364,           11P   3202
36.0562809557,-248.761607244,-204.164665902,36.07268385,              11P   3203
-248.701525247,-204.154831959,36.082841743,-248.67871198,             11P   3204
-204.151341355,36.0863953585,-250.729355639,-204.6101712,             11P   3205
34.6982680972,-250.712552776,-204.608253652,34.7245935397,            11P   3206
-250.678485249,-204.602289654,34.7771246152,-250.626053781,           11P   3207
-204.592174247,34.8548896537,-250.571500481,-204.580153776,           11P   3208
34.9309617179,-250.515078116,-204.566207298,35.0054691077,            11P   3209
-250.457065519,-204.550301538,35.0785033662,-250.397507094,           11P   3210
-204.532402881,35.1499057642,-250.336825643,-204.512857434,           11P   3211
35.2199799061,-250.275349322,-204.49210373,35.2890266986,             11P   3212
-250.212914179,-204.470189041,35.3568070857,-250.14905699,            11P   3213
-204.446964891,35.4227401852,-250.083574914,-204.422580241,           11P   3214
35.4866469207,-250.016185049,-204.397320223,35.5484281856,            11P   3215
-249.946299847,-204.371373972,35.6077915124,-249.873334727,           11P   3216
-204.345047212,35.6643483059,-249.797565267,-204.31858524,            11P   3217
35.7178425144,-249.719510662,-204.292403161,35.7681037052,            11P   3218
-249.639468301,-204.267036308,35.814934648,-249.557627919,            11P   3219
-204.242878919,35.8583328985,-249.474197198,-204.219971472,           11P   3220
35.8983970233,-249.389370454,-204.198372579,35.935305435,             11P   3221
-249.303228058,-204.178075437,35.9689926914,-249.215851923,           11P   3222
-204.159099326,35.9993497789,-249.127338493,-204.141468027,           11P   3223
36.0261962043,-249.037889338,-204.12508515,36.0496000752,             11P   3224
-248.947747552,-204.109629014,36.0697545228,-248.857183123,           11P   3225
-204.094750538,36.0873171452,-248.766367865,-204.080119149,           11P   3226
36.1027822362,-248.705758497,-204.070373493,36.1122702188,            11P   3227
-248.683105484,-204.066738765,36.1156460413,-250.744450556,           11P   3228
-204.551197634,34.7291642706,-250.727596941,-204.548884363,           11P   3229
34.7556939878,-250.693465948,-204.542128531,34.8085935349,            11P   3230
-250.64079689,-204.530710092,34.8867921607,-250.586062008,            11P   3231
-204.517386258,34.9633276966,-250.529631547,-204.502214917,           11P   3232
35.0384286204,-250.471746387,-204.485146576,35.1121653212,            11P   3233
-250.412513654,-204.466198582,35.1844338819,-250.352146241,           11P   3234
-204.445558265,35.2553142124,-250.290778819,-204.423531051,           11P   3235
35.3249110979,-250.228240264,-204.400173249,35.3929784241,            11P   3236
-250.16418212,-204.375439577,35.4590577464,-250.098419666,            11P   3237
-204.349502003,35.5229745617,-250.030634455,-204.322637853,           11P   3238
35.5845945907,-249.960278613,-204.295109605,35.6437242561,            11P   3239
-249.886838936,-204.267332883,35.7001261532,-249.810665201,           11P   3240
-204.239610258,35.753618063,-249.732235885,-204.212302086,            11P   3241
35.8038929525,-249.651803304,-204.185918967,35.8506578717,            11P   3242
-249.569540654,-204.160871193,35.8939116718,-249.485648957,           11P   3243
-204.137215399,35.9337835744,-249.400264146,-204.114974203,           11P   3244
35.970375048,-249.313407886,-204.094124067,36.0035651132,             11P   3245
-249.225167786,-204.074696739,36.0332506502,-249.135695701,           11P   3246
-204.056721688,36.059248782,-249.045236417,-204.040081599,            11P   3247
36.0816022347,-248.954108748,-204.024531073,36.1007453741,            11P   3248
-248.862606861,-204.00969058,36.1173372771,-248.770883106,            11P   3249
-203.99512645,36.1316664599,-248.709681561,-203.985426963,            11P   3250
36.1403053792,-248.687166792,-203.981636283,36.1434561028,            11P   3251
-250.759245906,-204.492174045,34.7601025656,-250.742356869,           11P   3252
-204.489479781,34.7868558336,-250.708243203,-204.481997059,           11P   3253
34.8402005377,-250.655526073,-204.469412157,34.918993312,             11P   3254
-250.600797436,-204.454900414,34.996133528,-250.544394206,            11P   3255
-204.438499871,35.0718259733,-250.486622727,-204.420224601,           11P   3256
35.1462150626,-250.427676256,-204.400164408,35.2192708933,            11P   3257
-250.367538375,-204.378338595,35.2908297149,-250.306150823,           11P   3258
-204.354919002,35.3607972188,-250.243359356,-204.329987667,           11P   3259
35.4289448829,-250.17897234,-204.303633917,35.494986888,              11P   3260
-250.112835825,-204.276062459,35.5587703473,-250.044629368,           11P   3261
-204.247570733,35.6201713771,-249.973856186,-204.218495399,           11P   3262
35.679108303,-249.900069751,-204.189344069,35.7354779645,             11P   3263
-249.823605883,-204.160398322,35.7890333588,-249.744882226,           11P   3264
-204.131963907,35.8393219242,-249.664122953,-204.104560264,           11P   3265
35.8860097374,-249.581478597,-204.078610049,35.9290857438,            11P   3266
-249.497139979,-204.054174915,35.9686854199,-249.411192084,           11P   3267
-204.031251382,36.0048500732,-249.323605794,-204.009822027,           11P   3268
36.0374505985,-249.234496554,-203.989968035,36.0664829058,            11P   3269
-249.144066638,-203.971698529,36.0917081153,-249.052596368,           11P   3270
-203.954855224,36.1131070704,-248.960468316,-203.939245001,           11P   3271
36.1312949848,-248.867980025,-203.924407123,36.146786493,             11P   3272
-248.775276584,-203.90983403,36.1597171159,-248.713427976,            11P   3273
-203.900124181,36.1673003285,-248.691027978,-203.896156451,           11P   3274
36.170150039,-250.773777648,-204.433157657,34.791169188,              11P   3275
-250.756891143,-204.430105064,34.8181767828,-250.722857502,           11P   3276
-204.421936823,34.8720269767,-250.670274714,-204.408303514,           11P   3277
34.9515647772,-250.615661245,-204.392664155,35.0293855293,            11P   3278
-250.559289079,-204.375018289,35.1056482509,-250.501598998,           11P   3279
-204.355488017,35.180626844,-250.442800423,-204.334185863,            11P   3280
35.2542956737,-250.382717144,-204.31102224,35.3263199753,             11P   3281
-250.321177863,-204.286097209,35.3964886926,-250.258077637,           11P   3282
-204.259542932,35.464629341,-250.193340423,-204.231547346,            11P   3283
35.530582187,-250.12682337,-204.202333895,35.5941996895,              11P   3284
-250.058216352,-204.172228747,35.6553855589,-249.987094678,           11P   3285
-204.141650051,35.7141923855,-249.913070443,-204.111173561,           11P   3286
35.7706167035,-249.836425459,-204.081030569,35.8242882968,            11P   3287
-249.757480905,-204.051464954,35.8745826968,-249.676441397,           11P   3288
-204.023041029,35.9211848561,-249.593414963,-203.996177766,           11P   3289
35.9640397457,-249.508595316,-203.970937729,36.0032844989,            11P   3290
-249.422046981,-203.947308928,36.0389389699,-249.333717959,           11P   3291
-203.925307373,36.0709307109,-249.243765282,-203.905083341,           11P   3292
36.0994135502,-249.152421591,-203.886598349,36.1240352371,            11P   3293
-249.059989145,-203.869640996,36.1446905665,-248.966880385,           11P   3294
-203.85400693,36.1620067413,-248.873384315,-203.839122548,            11P   3295
36.1762538796,-248.779659115,-203.824457071,36.1875306541,            11P   3296
-248.717129498,-203.814680246,36.1938716688,-248.694825519,           11P   3297
-203.810515061,36.1963493495,-250.788227298,-204.374277527,           11P   3298
34.8225252655,-250.771350024,-204.370865637,34.8497905685,            11P   3299
-250.737312225,-204.361945846,34.9040870296,-250.684864206,           11P   3300
-204.347250968,34.9843737227,-250.630428933,-204.330519258,           11P   3301
35.0629257007,-250.57418116,-204.311685559,35.1398271678,             11P   3302
-250.516564546,-204.290876304,35.21535548,-250.457739853,             11P   3303
-204.268182296,35.2894298246,-250.397509964,-204.243515685,           11P   3304
35.3616870376,-250.335714844,-204.217000188,35.431928927,             11P   3305
-250.272321544,-204.188833897,35.5000664954,-250.20728216,            11P   3306
-204.159230839,35.5659659172,-250.140425248,-204.128404143,           11P   3307
35.6294447198,-250.071477505,-204.096729619,35.6904747313,            11P   3308
-250.000113772,-204.064707462,35.7492512084,-249.925979544,           11P   3309
-204.032932179,35.8057861729,-249.849288967,-204.00159482,            11P   3310
35.8595911878,-249.770222243,-203.970886061,35.9098686173,            11P   3311
-249.688933674,-203.941427356,35.9563361459,-249.605480775,           11P   3312
-203.913636731,35.9989033982,-249.520109345,-203.88760003,            11P   3313
36.0377701231,-249.43291428,-203.863311145,36.072976733,              11P   3314
-249.343849062,-203.840809791,36.1044944213,-249.253090988,           11P   3315
-203.820270246,36.1325364816,-249.160879766,-203.801602072,           11P   3316
36.1566261864,-249.067530641,-203.784556894,36.1766074793,            11P   3317
-248.973451506,-203.768872784,36.1929904229,-248.87893463,            11P   3318
-203.753914641,36.2059310122,-248.78416967,-203.739170343,            11P   3319
36.2156050497,-248.720941543,-203.729327216,36.2207073343,            11P   3320
-248.698717127,-203.72496544,36.2228147533,-250.802692146,            11P   3321
-204.315593593,34.8542463146,-250.78578835,-204.311795657,            11P   3322
34.881741552,-250.751628223,-204.302026152,34.9363852848,             11P   3323
-250.69918864,-204.286162762,35.0173133935,-250.644899954,            11P   3324
-204.268311367,35.0965716286,-250.588827137,-204.248321048,           11P   3325
35.1741452793,-250.531258754,-204.226200822,35.2501670176,            11P   3326
-250.472288795,-204.202012542,35.3244940623,-250.41180966,            11P   3327
-204.175758324,35.3968539917,-250.349745571,-204.147639604,           11P   3328
35.4671380957,-250.286118285,-204.117904121,35.5353214422,            11P   3329
-250.220855643,-204.086751534,35.6012414051,-250.153732854,           11P   3330
-204.054368626,35.6646587524,-250.084561433,-204.021215737,           11P   3331
35.7256766393,-250.0131106,-203.987831812,35.7845647561,              11P   3332
-249.939030043,-203.954772298,35.8412470807,-249.862421834,           11P   3333
-203.922195677,35.8951132631,-249.783314566,-203.890302151,           11P   3334
35.9452906919,-249.701776496,-203.859770622,35.991520434,             11P   3335
-249.617837548,-203.83104222,36.0337332446,-249.531838465,            11P   3336
-203.804238226,36.0722384166,-249.443942454,-203.779351911,           11P   3337
36.1070982867,-249.354139761,-203.756419888,36.1382750587,            11P   3338
-249.262601451,-203.735574572,36.1658845904,-249.169551982,           11P   3339
-203.716683203,36.1893384473,-249.075312327,-203.699487828,           11P   3340
36.2084881695,-248.980271566,-203.683677225,36.2237405692,            11P   3341
-248.884742096,-203.668659973,36.23542526,-248.788944845,             11P   3342
-203.653968813,36.2438962075,-248.725018627,-203.644180742,           11P   3343
36.2481391818,-248.702858176,-203.639658678,36.2499976474,            11P   3344
-250.817025895,-204.256963875,34.8861366989,-250.800068376,           11P   3345
-204.252758864,34.9138391665,-250.765801645,-204.242126979,           11P   3346
34.9688186339,-250.713258245,-204.224996022,35.0502778883,            11P   3347
-250.658995766,-204.205936355,35.1301373308,-250.603034536,           11P   3348
-204.18474343,35.208320325,-250.545488568,-204.161287782,             11P   3349
35.2847892202,-250.486358667,-204.135589479,35.359328803,             11P   3350
-250.425651554,-204.107764068,35.4317976867,-250.363383888,           11P   3351
-204.078093746,35.5021843791,-250.299596173,-204.046845998,           11P   3352
35.5704862638,-250.234187099,-204.014208055,35.6365190666,            11P   3353
-250.166909563,-203.980368316,35.7000325105,-250.097646342,           11P   3354
-203.945841583,35.7612089799,-250.026224093,-203.911135648,           11P   3355
35.8202722755,-249.952283836,-203.876735782,35.8769982685,            11P   3356
-249.87579938,-203.842814547,35.9307289436,-249.796683297,            11P   3357
-203.809675822,35.9806842339,-249.714901301,-203.778055194,           11P   3358
36.0266231998,-249.630474522,-203.748415664,36.0685021815,            11P   3359
-249.543819022,-203.720875412,36.106675717,-249.455172417,            11P   3360
-203.695407113,36.1411934952,-249.364602555,-203.672040528,           11P   3361
36.1720016593,-249.27226955,-203.650833083,36.1990320471,             11P   3362
-249.178378783,-203.631653175,36.2216790328,-249.083256025,           11P   3363
-203.614256123,36.2398552875,-248.98727325,-203.598288473,            11P   3364
36.2538832105,-248.890759885,-203.583237547,36.2643710877,            11P   3365
-248.793952781,-203.568675225,36.2718592434,-248.729341102,           11P   3366
-203.559033944,36.2755301454,-248.70723573,-203.554374311,            11P   3367
36.277230723,-250.831217679,-204.198323432,34.9180791984,             11P   3368
-250.814214017,-204.193710845,34.9459901686,-250.779855285,           11P   3369
-204.182207696,35.0012957881,-250.727124068,-204.163736797,           11P   3370
35.0832018229,-250.672797072,-204.143403255,35.1635803086,            11P   3371
-250.61685772,-204.120944313,35.2422851399,-250.559296067,            11P   3372
-204.096122721,35.3191470715,-250.50004609,-204.068945303,            11P   3373
35.3939243684,-250.439201846,-204.039624833,35.4665952679,            11P   3374
-250.376826538,-204.008483556,35.5371902119,-250.312945908,           11P   3375
-203.975779992,35.6056853559,-250.247429267,-203.941696602,           11P   3376
35.6718897961,-250.180079206,-203.906480811,35.7356319942,            11P   3377
-250.110787469,-203.870621703,35.7970302921,-250.03941578,            11P   3378
-203.834551511,35.8561813151,-249.965626623,-203.798710797,           11P   3379
35.9127541332,-249.889270171,-203.763346459,35.966154029,             11P   3380
-249.810167584,-203.72892925,36.0158178198,-249.728174899,            11P   3381
-203.696247934,36.0615160753,-249.64331808,-203.665760906,            11P   3382
36.1031744801,-249.55602239,-203.637508877,36.1410424723,             11P   3383
-249.46658817,-203.611428241,36.1751262394,-249.375204295,            11P   3384
-203.587562464,36.2054001882,-249.282036182,-203.565899326,           11P   3385
36.2316139145,-249.187286844,-203.54638344,36.2533222405,             11P   3386
-249.091282932,-203.528784045,36.270505819,-248.994384593,            11P   3387
-203.512690792,36.2833717023,-248.896919961,-203.497630208,           11P   3388
36.2927073067,-248.79912952,-203.483194851,36.2991955893,             11P   3389
-248.733852591,-203.473715667,36.3023466343,-248.711802578,           11P   3390
-203.468902632,36.303872364,-250.840551271,-204.159169968,            11P   3391
34.9393223539,-250.823525765,-204.154289198,34.9673807502,            11P   3392
-250.789122877,-204.142209775,35.0229078417,-250.73626775,            11P   3393
-204.122841981,35.105106919,-250.681895211,-204.101657404,            11P   3394
35.185828644,-250.625952336,-204.078341887,35.2648631347,             11P   3395
-250.568366112,-204.052597332,35.3419656125,-250.509063856,           11P   3396
-204.024456458,35.4169273347,-250.44818006,-203.994184524,            11P   3397
35.4897931535,-250.385765868,-203.962092449,35.5605659578,            11P   3398
-250.321833161,-203.928427154,35.6291967042,-250.256235565,           11P   3399
-203.893376907,35.6955067768,-250.188856089,-203.85726658,            11P   3400
35.7594392268,-250.119559866,-203.820525163,35.8209922551,            11P   3401
-250.048221157,-203.783516293,35.8801434104,-249.974533606,           11P   3402
-203.746670824,35.9365249403,-249.89826456,-203.710311742,            11P   3403
35.9896373011,-249.819183325,-203.675042944,36.0391089896,            11P   3404
-249.737059245,-203.641670926,36.0846824211,-249.651945995,           11P   3405
-203.61064834,36.1262500971,-249.564234992,-203.581922922,            11P   3406
36.1639051831,-249.474263219,-203.555410705,36.1976359744,            11P   3407
-249.382312973,-203.531174146,36.227458157,-249.288568386,            11P   3408
-203.509169882,36.2530308179,-249.193242568,-203.489425883,           11P   3409
36.2740963893,-249.096655581,-203.471704531,36.2906436016,            11P   3410
-248.999161974,-203.455547032,36.3027760985,-248.901077741,           11P   3411
-203.440473498,36.311310802,-248.802644388,-203.426084854,            11P   3412
36.3170100871,-248.736935974,-203.416686928,36.3197336247,            11P   3413
-248.714879987,-203.411743748,36.3211083355,-250.842832013,           11P   3414
-204.140956685,34.9520785658,-250.825724488,-204.136041273,           11P   3415
34.9801485966,-250.791171503,-204.123853233,35.0355726101,            11P   3416
-250.738124485,-204.104388461,35.1176284209,-250.683602087,           11P   3417
-204.08315015,35.1982414623,-250.627505397,-204.059791814,            11P   3418
35.277159146,-250.569741788,-204.033996937,35.3541159642,             11P   3419
-250.510250206,-204.005791917,35.4289055406,-250.449188804,           11P   3420
-203.975452918,35.5015928219,-250.386599419,-203.943289088,           11P   3421
35.572171963,-250.322478141,-203.909539476,35.6405757712,             11P   3422
-250.256699547,-203.874410743,35.7066566915,-250.189179486,           11P   3423
-203.838255996,35.7704038523,-250.119765817,-203.801483863,           11P   3424
35.8317762388,-250.048324117,-203.764432592,35.8907019733,            11P   3425
-249.974553477,-203.72751101,35.9467767491,-249.898218734,            11P   3426
-203.691045967,35.9995287627,-249.819096128,-203.655687637,           11P   3427
36.0486775258,-249.736923632,-203.622254807,36.0939666291,            11P   3428
-249.651735537,-203.59122387,36.1352899063,-249.563924694,            11P   3429
-203.5624878,36.1726728873,-249.473855089,-203.535949731,             11P   3430
36.2061149518,-249.381829462,-203.511668584,36.2356229892,            11P   3431
-249.288016244,-203.489603249,36.2608137139,-249.192622912,           11P   3432
-203.469833397,36.2815237687,-249.095971697,-203.452105567,           11P   3433
36.2977330668,-248.998435148,-203.435937461,36.3095403646,            11P   3434
-248.900319753,-203.420839146,36.3177288169,-248.801854448,           11P   3435
-203.406425237,36.3230712409,-248.736121715,-203.397004609,           11P   3436
36.3256097578,-248.72135437,-203.401736068,36.3241279776,0.,1.,       11P   3437
0.,1.;                                                                11P   3438
128,11,11,3,3,0,0,0,0,0,0.,0.,0.,0.,0.0357142857143,                  13P   3439
0.142857142857,0.285714285714,0.428571428571,0.571428571429,          13P   3440
0.714285714286,0.857142857143,0.964285714286,1.,1.,1.,1.,0.,0.,       13P   3441
0.,0.,0.0357142857143,0.142857142857,0.285714285714,                  13P   3442
0.428571428571,0.571428571429,0.714285714286,0.857142857143,          13P   3443
0.964285714286,1.,1.,1.,1.,1.,1.,1.,1.,1.,1.,1.,1.,1.,1.,1.,1.,       13P   3444
1.,1.,1.,1.,1.,1.,1.,1.,1.,1.,1.,1.,1.,1.,1.,1.,1.,1.,1.,1.,1.,       13P   3445
1.,1.,1.,1.,1.,1.,1.,1.,1.,1.,1.,1.,1.,1.,1.,1.,1.,1.,1.,1.,1.,       13P   3446
1.,1.,1.,1.,1.,1.,1.,1.,1.,1.,1.,1.,1.,1.,1.,1.,1.,1.,1.,1.,1.,       13P   3447
1.,1.,1.,1.,1.,1.,1.,1.,1.,1.,1.,1.,1.,1.,1.,1.,1.,1.,1.,1.,1.,       13P   3448
1.,1.,1.,1.,1.,1.,1.,1.,1.,1.,1.,1.,1.,1.,1.,1.,1.,1.,1.,1.,1.,       13P   3449
1.,1.,1.,1.,1.,1.,1.,1.,1.,1.,1.,1.,1.,1.,1.,1.,1.,1.,1.,1.,1.,       13P   3450
1.,1.,1.,1.,1.,1.,-249.041211951,-202.255857866,36.6025148083,        13P   3451
-249.029710393,-202.249647526,36.6025249997,-248.995082564,           13P   3452
-202.228529192,36.6026690089,-248.922210874,-202.183212506,           13P   3453
36.599262023,-248.824879638,-202.120678919,36.5882722378,             13P   3454
-248.717485202,-202.052768102,36.5763675492,-248.612907336,           13P   3455
-201.983653074,36.5544971444,-248.508374162,-201.914996556,           13P   3456
36.5302280257,-248.414442735,-201.853406773,36.4982970091,            13P   3457
-248.346738041,-201.808221346,36.4743577095,-248.313111411,           13P   3458
-201.785639055,36.4617100248,-248.304653799,-201.780177347,           13P   3459
36.4584001347,-249.050892188,-202.249301168,36.6049637787,            13P   3460
-249.039336036,-202.243088618,36.6050001194,-249.003137407,           13P   3461
-202.220967369,36.6051640275,-248.93117462,-202.176107848,            13P   3462
36.6021471131,-248.833453139,-202.113056844,36.5915703432,            13P   3463
-248.726522196,-202.045071309,36.5790707654,-248.621755955,           13P   3464
-201.975828673,36.557667504,-248.517412682,-201.907120681,            13P   3465
36.5331763743,-248.423425973,-201.845469232,36.5013389206,            13P   3466
-248.355718794,-201.80027371,36.4773524171,-248.322062137,            13P   3467
-201.777731269,36.4646820692,-248.313599988,-201.772256219,           13P   3468
36.4613807892,-249.089579773,-202.222921859,36.614797022,             13P   3469
-249.077803651,-202.216943897,36.6148446621,-249.041486299,           13P   3470
-202.194664644,36.6152742702,-248.969264105,-202.149498306,           13P   3471
36.6128303272,-248.870889717,-202.086218519,36.6044470841,            13P   3472
-248.764162769,-202.017262756,36.5899869647,-248.658769348,           13P   3473
-201.947534717,36.5703019391,-248.554381142,-201.878090621,           13P   3474
36.5451076164,-248.46007943,-201.815586724,36.5137386829,             13P   3475
-248.392302812,-201.769862385,36.4895844399,-248.358638269,           13P   3476
-201.747048051,36.476746811,-248.350154207,-201.741506511,            13P   3477
36.4734852532,-249.16697848,-202.170244462,36.6345361597,             13P   3478
-249.154753413,-202.164689466,36.6345880415,-249.118182093,           13P   3479
-202.142128494,36.6357343057,-249.045573597,-202.096297217,           13P   3480
36.633928017,-248.946174994,-202.032350088,36.6286218266,             13P   3481
-248.839374354,-201.961848947,36.6127393757,-248.733111967,           13P   3482
-201.89100146,36.5949746488,-248.628644629,-201.820057526,            13P   3483
36.5682871954,-248.533317326,-201.756024954,36.5393346341,            13P   3484
-248.465703055,-201.709228079,36.5138667142,-248.431894979,           13P   3485
-201.685878659,36.5010624649,-248.423378597,-201.680207303,           13P   3486
36.4978801375,-249.273351808,-202.09727052,36.659777987,              13P   3487
-249.260696161,-202.09223397,36.6594604514,-249.224002385,            13P   3488
-202.068827404,36.6592565803,-249.150101992,-202.022635045,           13P   3489
36.6622640275,-249.050554057,-201.957141131,36.6556374785,            13P   3490
-248.941761424,-201.88515385,36.645165105,-248.835633175,             13P   3491
-201.81221765,36.6245663879,-248.730157286,-201.739364204,            13P   3492
36.5986392378,-248.633178478,-201.673114491,36.5739397088,            13P   3493
-248.565137189,-201.624673655,36.5485971982,-248.531126418,           13P   3494
-201.600511219,36.5358207057,-248.522587316,-201.594685888,           13P   3495
36.5326815175,-249.389690993,-202.018785298,36.6901405713,            13P   3496
-249.37625897,-202.014624745,36.6903702785,-249.339076632,            13P   3497
-201.991322383,36.6932412701,-249.265069506,-201.94404632,            13P   3498
36.6958406078,-249.164858058,-201.876705173,36.6894965198,            13P   3499
-249.055627929,-201.803322872,36.6805426934,-248.948999453,           13P   3500
-201.728410038,36.6597167502,-248.842662932,-201.65386432,            13P   3501
36.6360249228,-248.747029434,-201.585691176,36.6059204593,            13P   3502
-248.677044262,-201.536085962,36.5857141678,-248.642409266,           13P   3503
-201.511327925,36.5744324211,-248.633920055,-201.505322137,           13P   3504
36.5711530835,-249.505842399,-201.939708221,36.7180241126,            13P   3505
-249.492191391,-201.936114428,36.7176673353,-249.454965444,           13P   3506
-201.912025205,36.7191755116,-249.380172126,-201.864545524,           13P   3507
36.725344257,-249.278858593,-201.796845402,36.7242504848,             13P   3508
-249.169977786,-201.721293573,36.7116393891,-249.060602106,           13P   3509
-201.645750995,36.7012421056,-248.955369527,-201.569162925,           13P   3510
36.6726102511,-248.857184355,-201.49947489,36.6505763178,             13P   3511
-248.788645224,-201.448560259,36.6257976945,-248.754660376,           13P   3512
-201.423131562,36.612436891,-248.746135287,-201.416912007,            13P   3513
36.6092330816,-249.622733586,-201.860941342,36.7470427695,            13P   3514
-249.608216867,-201.858584303,36.7470235442,-249.570676906,           13P   3515
-201.834509992,36.7505254186,-249.495868635,-201.785554152,           13P   3516
36.7541831701,-249.393442455,-201.717412702,36.7580755615,            13P   3517
-249.284159216,-201.640281837,36.7459751996,-249.1758127,             13P   3518
-201.56259408,36.7303588945,-249.067033578,-201.485220645,            13P   3519
36.7140186655,-248.971855451,-201.413322532,36.682191289,             13P   3520
-248.901954685,-201.36122404,36.6613793681,-248.867247813,            13P   3521
-201.335186965,36.6501329341,-248.858645589,-201.328788908,           13P   3522
36.6471370595,-249.730035458,-201.789838623,36.7693767417,            13P   3523
-249.716007751,-201.788049143,36.7695828154,-249.678257304,           13P   3524
-201.763980854,36.7750946773,-249.603042371,-201.715191192,           13P   3525
36.782814011,-249.500418659,-201.645199706,36.7851055192,             13P   3526
-249.389648318,-201.56838863,36.7819698979,-249.282092234,            13P   3527
-201.488489162,36.7609597631,-249.17187082,-201.410331237,            13P   3528
36.7503771268,-249.076269257,-201.337046593,36.7194544182,            13P   3529
-249.006877269,-201.283980592,36.69715732,-248.971872834,             13P   3530
-201.257477623,36.6867335014,-248.963176692,-201.250887939,           13P   3531
36.6840107977,-249.80961294,-201.736538142,36.7870280283,             13P   3532
-249.794088365,-201.736533131,36.786629555,-249.756249534,            13P   3533
-201.712097914,36.7920275373,-249.680430982,-201.663424644,           13P   3534
36.8034421725,-249.578013393,-201.592424219,36.8043448151,            13P   3535
-249.465823532,-201.515163371,36.8069614937,-249.356847947,           13P   3536
-201.435140662,36.7918683117,-249.249218327,-201.354672446,           13P   3537
36.7699775095,-249.150048371,-201.281222478,36.7514760591,            13P   3538
-249.080815935,-201.227232544,36.7284827586,-249.046477758,           13P   3539
-201.200264022,36.7161233301,-249.037935924,-201.193534148,           13P   3540
36.7129583199,-249.846124148,-201.712173383,36.7946833401,            13P   3541
-249.833177585,-201.710721908,36.794790748,-249.795293506,            13P   3542
-201.686117182,36.8002230316,-249.719230041,-201.637499334,           13P   3543
36.8133250632,-249.616616459,-201.566492095,36.8157813499,            13P   3544
-249.504301924,-201.488302556,36.8177316947,-249.394678323,           13P   3545
-201.408420533,36.8059927118,-249.28785254,-201.326928517,            13P   3546
36.7801918745,-249.187692225,-201.253219509,36.7653083462,            13P   3547
-249.118231746,-201.198890877,36.7430311774,-249.084101255,           13P   3548
-201.171715211,36.7300796563,-249.075587411,-201.164913027,           13P   3549
36.7268158852,-249.857559436,-201.699097656,36.7986899105,            13P   3550
-249.844597864,-201.69764819,36.7988573588,-249.807299085,            13P   3551
-201.673344645,36.8040710052,-249.730928397,-201.624660796,           13P   3552
36.8176959489,-249.628380929,-201.553732617,36.8204439634,            13P   3553
-249.516096844,-201.47557223,36.8226258799,-249.406315336,            13P   3554
-201.395655124,36.8113280468,-249.299528099,-201.314175077,           13P   3555
36.7856566534,-249.199613648,-201.240368241,36.7703110563,            13P   3556
-249.130096816,-201.185939808,36.7480988638,-249.096008455,           13P   3557
-201.158766849,36.7351245061,-249.087501364,-201.151964762,           13P   3558
36.7318780797,0.,1.,0.,1.;                                            13P   3559
128,18,11,3,3,0,0,0,0,0,0.,0.,0.,0.,0.0357142857143,                  15P   3560
0.0714285714286,0.142857142857,0.214285714286,0.285714285714,         15P   3561
0.357142857143,0.428571428571,0.5,0.571428571429,0.642857142857,      15P   3562
0.714285714286,0.785714285714,0.857142857143,0.928571428571,          15P   3563
0.964285714286,1.,1.,1.,1.,0.,0.,0.,0.,0.0357142857143,               15P   3564
0.142857142857,0.285714285714,0.428571428571,0.571428571429,          15P   3565
0.714285714286,0.857142857143,0.964285714286,1.,1.,1.,1.,1.,1.,       15P   3566
1.,1.,1.,1.,1.,1.,1.,1.,1.,1.,1.,1.,1.,1.,1.,1.,1.,1.,1.,1.,1.,       15P   3567
1.,1.,1.,1.,1.,1.,1.,1.,1.,1.,1.,1.,1.,1.,1.,1.,1.,1.,1.,1.,1.,       15P   3568
1.,1.,1.,1.,1.,1.,1.,1.,1.,1.,1.,1.,1.,1.,1.,1.,1.,1.,1.,1.,1.,       15P   3569
1.,1.,1.,1.,1.,1.,1.,1.,1.,1.,1.,1.,1.,1.,1.,1.,1.,1.,1.,1.,1.,       15P   3570
1.,1.,1.,1.,1.,1.,1.,1.,1.,1.,1.,1.,1.,1.,1.,1.,1.,1.,1.,1.,1.,       15P   3571
1.,1.,1.,1.,1.,1.,1.,1.,1.,1.,1.,1.,1.,1.,1.,1.,1.,1.,1.,1.,1.,       15P   3572
1.,1.,1.,1.,1.,1.,1.,1.,1.,1.,1.,1.,1.,1.,1.,1.,1.,1.,1.,1.,1.,       15P   3573
1.,1.,1.,1.,1.,1.,1.,1.,1.,1.,1.,1.,1.,1.,1.,1.,1.,1.,1.,1.,1.,       15P   3574
1.,1.,1.,1.,1.,1.,1.,1.,1.,1.,1.,1.,1.,1.,1.,1.,1.,1.,1.,1.,1.,       15P   3575
1.,1.,1.,1.,1.,1.,1.,1.,1.,1.,1.,1.,1.,1.,1.,1.,1.,1.,1.,1.,1.,       15P   3576
1.,1.,1.,1.,1.,1.,1.,1.,1.,1.,1.,1.,1.,1.,1.,1.,-248.304653799,       15P   3577
-201.780177347,36.4584001347,-248.313111411,-201.785639055,           15P   3578
36.4617100248,-248.329924726,-201.796930201,36.4680338672,            15P   3579
-248.363664214,-201.819517703,36.4803425344,-248.406034029,           15P   3580
-201.847723518,36.4952406018,-248.457138838,-201.881402129,           15P   3581
36.5128111076,-248.508631977,-201.915180014,36.528907436,             15P   3582
-248.560640749,-201.949324815,36.5423625851,-248.612912923,           15P   3583
-201.983710388,36.5541973052,-248.665196269,-202.018210588,           15P   3584
36.5654323468,-248.717837273,-202.052617576,36.5751218347,            15P   3585
-248.77118242,-202.086723511,36.5823198935,-248.824727775,            15P   3586
-202.120717374,36.5882827588,-248.877969403,-202.154788148,           15P   3587
36.5942666661,-248.931506026,-202.188862602,36.599278469,             15P   3588
-248.976864641,-202.217200021,36.6018172624,-249.012396479,           15P   3589
-202.239088359,36.6025970043,-249.029710393,-202.249647526,           15P   3590
36.6025249997,-249.041211951,-202.255857866,36.6025148083,            15P   3591
-248.294334694,-201.789314082,36.4549620576,-248.302787072,           15P   3592
-201.794760401,36.4582818791,-248.319669906,-201.805997682,           15P   3593
36.4646216073,-248.353520207,-201.828491348,36.476946998,             15P   3594
-248.395985124,-201.85659779,36.4918571013,-248.44716502,             15P   3595
-201.890159818,36.5094897704,-248.498745261,-201.923827074,           15P   3596
36.5256271056,-248.550904192,-201.957870485,36.5390332281,            15P   3597
-248.603306372,-201.992149934,36.5508662021,-248.655616357,           15P   3598
-202.026525302,36.5622840919,-248.708317775,-202.060806058,           15P   3599
36.5721076821,-248.761894253,-202.094801673,36.5791577574,            15P   3600
-248.815640999,-202.128629488,36.5849690579,-248.868853222,           15P   3601
-202.162406849,36.591076324,-248.922513801,-202.196302128,            15P   3602
36.5963688273,-248.968423645,-202.224786771,36.5991746707,            15P   3603
-249.003495795,-202.246205465,36.6000932138,-249.020084739,           15P   3604
-202.256206443,36.600049877,-249.031531702,-202.262414572,            15P   3605
36.600065835,-248.253868568,-201.826739185,36.4411554358,             15P   3606
-248.26229813,-201.832128569,36.4444906116,-248.279073694,            15P   3607
-201.843164462,36.4508295554,-248.312707142,-201.865249278,           15P   3608
36.4632471762,-248.355025598,-201.89286409,36.4780103912,             15P   3609
-248.405912459,-201.925933297,36.495687974,-248.457200548,            15P   3610
-201.958994519,36.5119315977,-248.50933854,-201.992235177,            15P   3611
36.5247342672,-248.561596287,-202.025757543,36.5366189118,            15P   3612
-248.613728557,-202.059377281,36.548703753,-248.666254436,            15P   3613
-202.092867486,36.5590515878,-248.719691701,-202.1259091,             15P   3614
36.5657638652,-248.773690206,-202.158494033,36.5714750464,            15P   3615
-248.827776558,-202.190985815,36.5775023196,-248.881748347,           15P   3616
-202.223599462,36.5837906465,-248.926864168,-202.250658227,           15P   3617
36.5882900958,-248.963260016,-202.271972052,36.5899016317,            15P   3618
-248.981518099,-202.282561075,36.5902968386,-248.993138528,           15P   3619
-202.288850333,36.5904580028,-248.173342736,-201.901554525,           15P   3620
36.4122843234,-248.181767918,-201.906836818,36.4155780981,            15P   3621
-248.19839912,-201.917553537,36.4221683323,-248.231686528,            15P   3622
-201.938994306,36.4352533417,-248.273445219,-201.965797987,           15P   3623
36.4512109567,-248.324170543,-201.997918226,36.4688010381,            15P   3624
-248.375692134,-202.030040382,36.4838070622,-248.427629401,           15P   3625
-202.06217459,36.4972364923,-248.479936115,-202.094232435,            15P   3626
36.5095096498,-248.532318175,-202.12635397,36.5213664812,             15P   3627
-248.584574661,-202.158595239,36.5334753178,-248.637794759,           15P   3628
-202.190342087,36.5421383951,-248.692571663,-202.220730046,           15P   3629
36.5483788331,-248.747764619,-202.250588686,36.5553382184,            15P   3630
-248.80281609,-202.280632936,36.5624175869,-248.848788516,            15P   3631
-202.305669321,36.5676019804,-248.885723981,-202.325588409,           15P   3632
36.5707991898,-248.904223224,-202.335527299,36.5722165776,            15P   3633
-248.915704502,-202.341697058,36.5726129334,-248.06244133,            15P   3634
-202.00475386,36.3739233641,-248.070813928,-202.009896056,            15P   3635
36.377295306,-248.087296058,-202.020216367,36.3841408585,             15P   3636
-248.120283832,-202.04085667,36.3977315891,-248.161692495,            15P   3637
-202.066636133,36.4142417232,-248.212547604,-202.09751319,            15P   3638
36.4308795041,-248.264045853,-202.128360421,36.4454354281,            15P   3639
-248.315706308,-202.158975544,36.4598974922,-248.367730316,           15P   3640
-202.189189757,36.4742351671,-248.420374429,-202.219286714,           15P   3641
36.4861880783,-248.473223227,-202.24945356,36.4969041672,             15P   3642
-248.525766806,-202.279470534,36.5096750731,-248.580549058,           15P   3643
-202.307212937,36.5212214528,-248.637229284,-202.333452506,           15P   3644
36.5294087158,-248.693968436,-202.359786718,36.5362073365,            15P   3645
-248.741286135,-202.381801399,36.5409687684,-248.779140084,           15P   3646
-202.399438022,36.5446855555,-248.798063116,-202.408266288,           15P   3647
36.5465366986,-248.80911726,-202.414124885,36.5472682553,             15P   3648
-247.942480123,-202.118925402,36.3335662631,-247.950778867,           15P   3649
-202.123886504,36.3370388734,-247.967356248,-202.13362379,            15P   3650
36.3432981418,-248.000660014,-202.153106799,36.3553607335,            15P   3651
-248.042755216,-202.177479082,36.3690989123,-248.092934789,           15P   3652
-202.206672129,36.3866136412,-248.142937053,-202.235837308,           15P   3653
36.4045301469,-248.193955454,-202.264416959,36.4206112919,            15P   3654
-248.246216714,-202.29220513,36.4347490706,-248.298785206,            15P   3655
-202.320058263,36.4478209632,-248.351234385,-202.348210226,           15P   3656
36.4606553188,-248.404508479,-202.37571272,36.4715990278,             15P   3657
-248.46076546,-202.399701824,36.4818401889,-248.518645132,            15P   3658
-202.422026064,36.4918054656,-248.576545413,-202.444681068,           15P   3659
36.5006943476,-248.624737025,-202.463805343,36.507600519,             15P   3660
-248.663439619,-202.479061308,36.5120619828,-248.682818208,           15P   3661
-202.486687722,36.5140717368,-248.69332944,-202.492104997,            15P   3662
36.5149038872,-247.822706233,-202.232557881,36.2910706769,            15P   3663
-247.831099466,-202.237413558,36.2942999731,-247.84764821,            15P   3664
-202.246833083,36.3006422597,-247.880748746,-202.265675928,           15P   3665
36.313297078,-247.92218112,-202.289238069,36.328920045,               15P   3666
-247.972457527,-202.317513796,36.3460706946,-248.02325384,            15P   3667
-202.345786337,36.3615796481,-248.074773922,-202.373276961,           15P   3668
36.3768642028,-248.126951455,-202.399728044,36.3930321563,            15P   3669
-248.179111605,-202.425676314,36.4087125538,-248.231728724,           15P   3670
-202.45119465,36.4211714149,-248.285240556,-202.475705318,            15P   3671
36.4315626903,-248.342204085,-202.495592548,36.4425854516,            15P   3672
-248.400951537,-202.513404458,36.4548691459,-248.459546587,           15P   3673
-202.531625878,36.4664652954,-248.508644239,-202.54695137,            15P   3674
36.4739639461,-248.547930654,-202.5593208,36.4796917749,              15P   3675
-248.567565678,-202.565540379,36.482528089,-248.577411467,            15P   3676
-202.570412078,36.4837112069,-247.704568959,-202.346396435,           15P   3677
36.2446073506,-247.712775976,-202.351115697,36.2482778607,            15P   3678
-247.729044558,-202.360242376,36.2554533871,-247.761676015,           15P   3679
-202.378510379,36.2695423446,-247.802820651,-202.401391875,           15P   3680
36.2862033625,-247.852793245,-202.428928764,36.3045459394,            15P   3681
-247.903265389,-202.456528362,36.3214331045,-247.954753765,           15P   3682
-202.48310442,36.3378766967,-248.00763545,-202.508219973,             15P   3683
36.3537909191,-248.060797176,-202.531953154,36.3674027334,            15P   3684
-248.113396537,-202.554462062,36.379758899,-248.166243046,            15P   3685
-202.576076026,36.3928002638,-248.223067726,-202.591494081,           15P   3686
36.4066314255,-248.282872272,-202.604059173,36.4186652858,            15P   3687
-248.3429592,-202.617400605,36.4290537792,-248.392988784,             15P   3688
-202.628985275,36.4369650142,-248.433027223,-202.638426196,           15P   3689
36.4428508031,-248.45304294,-202.643196989,36.44571075,               15P   3690
-248.462232234,-202.647369949,36.4467585833,-247.594115794,           15P   3691
-202.450244664,36.206746195,-247.602375731,-202.454874392,            15P   3692
36.2102949337,-247.618947342,-202.463854765,36.2169551511,            15P   3693
-247.652240138,-202.481830285,36.229878231,-247.694298429,            15P   3694
-202.504344605,36.2448486912,-247.744549781,-202.531324718,           15P   3695
36.2631579539,-247.794293558,-202.558161486,36.2824929948,            15P   3696
-247.845432984,-202.583774991,36.3008798804,-247.899274385,           15P   3697
-202.607642597,36.3157547822,-247.953120616,-202.630099897,           15P   3698
36.3291676685,-248.005866522,-202.65153875,36.3430292594,             15P   3699
-248.059140491,-202.672122858,36.3565896403,-248.117329366,           15P   3700
-202.686029529,36.3705546409,-248.177504855,-202.694104393,           15P   3701
36.3847686965,-248.237017671,-202.701049797,36.3977347501,            15P   3702
-248.286682446,-202.707306688,36.4077615351,-248.326485551,           15P   3703
-202.712488979,36.4153667014,-248.346402924,-202.715125047,           15P   3704
36.4190803017,-248.354843611,-202.718417047,36.4203167792,            15P   3705
-247.514379294,-202.525774431,36.1775459312,-247.52266016,            15P   3706
-202.530342673,36.1810880466,-247.539321841,-202.539276309,           15P   3707
36.1879123897,-247.5727183,-202.557151448,36.2013680237,              15P   3708
-247.614706871,-202.579525923,36.2175389163,-247.665211683,           15P   3709
-202.606429391,36.236433612,-247.715821634,-202.633313156,            15P   3710
36.2548094172,-247.76796765,-202.658467047,36.2717111621,             15P   3711
-247.821741058,-202.681145557,36.2881195645,-247.875637689,           15P   3712
-202.703186718,36.3036412824,-247.929479269,-202.725170388,           15P   3713
36.3175715489,-247.983790888,-202.74588328,36.3307068134,             15P   3714
-248.042056703,-202.756601681,36.3440691083,-248.101902096,           15P   3715
-202.759671904,36.3583121062,-248.160962167,-202.762009514,           15P   3716
36.3726467354,-248.210288016,-202.76431287,36.3837607871,             15P   3717
-248.249841329,-202.766238317,36.3922203922,-248.269632883,           15P   3718
-202.76722006,36.3963813971,-248.277564708,-202.769812126,            15P   3719
36.3978158674,-247.474961636,-202.56358978,36.1618695628,             15P   3720
-247.483265491,-202.568130733,36.1653869666,-247.499927486,           15P   3721
-202.577047593,36.1724581952,-247.533295179,-202.594888676,           15P   3722
36.186484461,-247.575183856,-202.617222562,36.2035372343,             15P   3723
-247.625860485,-202.644149454,36.222795017,-247.677004371,            15P   3724
-202.67112544,36.2406141756,-247.729644713,-202.696079336,            15P   3725
36.2569583214,-247.783559602,-202.71812845,36.273663885,              15P   3726
-247.837524445,-202.739997543,36.2902920045,-247.891771541,           15P   3727
-202.762415292,36.3050602212,-247.946831278,-202.783755553,           15P   3728
36.317958645,-248.004631571,-202.792687374,36.3317506223,             15P   3729
-248.063972662,-202.792522134,36.3457859276,-248.123022699,           15P   3730
-202.792430183,36.3598498733,-248.172131806,-202.792779884,           15P   3731
36.3716645648,-248.211519668,-202.79308722,36.3806403575,             15P   3732
-248.231235631,-202.793242134,36.3850278805,-248.239155708,           15P   3733
-202.795511291,36.386531478,-247.463144044,-202.574773342,            15P   3734
36.1572230759,-247.471426365,-202.579331808,36.1607398172,            15P   3735
-247.488019543,-202.58825885,36.1678295083,-247.521248154,            15P   3736
-202.60612021,36.1818962493,-247.562958443,-202.628480117,            15P   3737
36.1990116719,-247.613450233,-202.655441294,36.2182773639,            15P   3738
-247.664444447,-202.682436508,36.2359979673,-247.71691606,            15P   3739
-202.707397748,36.2522974843,-247.77067903,-202.72949732,             15P   3740
36.268937735,-247.824498308,-202.751467004,36.2855413071,             15P   3741
-247.878520097,-202.773865309,36.3004689771,-247.933342412,           15P   3742
-202.795027557,36.3135002714,-247.990975741,-202.803977655,           15P   3743
36.3273309514,-248.050248914,-202.804114438,36.341331186,             15P   3744
-248.109298182,-202.80438113,36.3553123146,-248.15839169,             15P   3745
-202.804990937,36.3671025931,-248.197767196,-202.805484324,           15P   3746
36.3760508135,-248.217477388,-202.805726677,36.3804212675,            15P   3747
-248.225368037,-202.808031261,36.3818980077,0.,1.,0.,1.;              15P   3748
128,30,30,3,3,0,0,0,0,0,0.,0.,0.,0.,0.0357142857143,                  17P   3749
0.0714285714286,0.107142857143,0.142857142857,0.178571428571,         17P   3750
0.214285714286,0.25,0.285714285714,0.321428571429,                    17P   3751
0.357142857143,0.392857142857,0.428571428571,0.464285714286,0.5,      17P   3752
0.535714285714,0.571428571429,0.607142857143,0.642857142857,          17P   3753
0.678571428571,0.714285714286,0.75,0.785714285714,                    17P   3754
0.821428571429,0.857142857143,0.892857142857,0.928571428571,          17P   3755
0.964285714286,1.,1.,1.,1.,0.,0.,0.,0.,0.0357142857143,               17P   3756
0.0714285714286,0.107142857143,0.142857142857,0.178571428571,         17P   3757
0.214285714286,0.25,0.285714285714,0.321428571429,                    17P   3758
0.357142857143,0.392857142857,0.428571428571,0.464285714286,0.5,      17P   3759
0.535714285714,0.571428571429,0.607142857143,0.642857142857,          17P   3760
0.678571428571,0.714285714286,0.75,0.785714285714,                    17P   3761
0.821428571429,0.857142857143,0.892857142857,0.928571428571,          17P   3762
0.964285714286,1.,1.,1.,1.,1.,1.,1.,1.,1.,1.,1.,1.,1.,1.,1.,1.,       17P   3763
1.,1.,1.,1.,1.,1.,1.,1.,1.,1.,1.,1.,1.,1.,1.,1.,1.,1.,1.,1.,1.,       17P   3764
1.,1.,1.,1.,1.,1.,1.,1.,1.,1.,1.,1.,1.,1.,1.,1.,1.,1.,1.,1.,1.,       17P   3765
1.,1.,1.,1.,1.,1.,1.,1.,1.,1.,1.,1.,1.,1.,1.,1.,1.,1.,1.,1.,1.,       17P   3766
1.,1.,1.,1.,1.,1.,1.,1.,1.,1.,1.,1.,1.,1.,1.,1.,1.,1.,1.,1.,1.,       17P   3767
1.,1.,1.,1.,1.,1.,1.,1.,1.,1.,1.,1.,1.,1.,1.,1.,1.,1.,1.,1.,1.,       17P   3768
1.,1.,1.,1.,1.,1.,1.,1.,1.,1.,1.,1.,1.,1.,1.,1.,1.,1.,1.,1.,1.,       17P   3769
1.,1.,1.,1.,1.,1.,1.,1.,1.,1.,1.,1.,1.,1.,1.,1.,1.,1.,1.,1.,1.,       17P   3770
1.,1.,1.,1.,1.,1.,1.,1.,1.,1.,1.,1.,1.,1.,1.,1.,1.,1.,1.,1.,1.,       17P   3771
1.,1.,1.,1.,1.,1.,1.,1.,1.,1.,1.,1.,1.,1.,1.,1.,1.,1.,1.,1.,1.,       17P   3772
1.,1.,1.,1.,1.,1.,1.,1.,1.,1.,1.,1.,1.,1.,1.,1.,1.,1.,1.,1.,1.,       17P   3773
1.,1.,1.,1.,1.,1.,1.,1.,1.,1.,1.,1.,1.,1.,1.,1.,1.,1.,1.,1.,1.,       17P   3774
1.,1.,1.,1.,1.,1.,1.,1.,1.,1.,1.,1.,1.,1.,1.,1.,1.,1.,1.,1.,1.,       17P   3775
1.,1.,1.,1.,1.,1.,1.,1.,1.,1.,1.,1.,1.,1.,1.,1.,1.,1.,1.,1.,1.,       17P   3776
1.,1.,1.,1.,1.,1.,1.,1.,1.,1.,1.,1.,1.,1.,1.,1.,1.,1.,1.,1.,1.,       17P   3777
1.,1.,1.,1.,1.,1.,1.,1.,1.,1.,1.,1.,1.,1.,1.,1.,1.,1.,1.,1.,1.,       17P   3778
1.,1.,1.,1.,1.,1.,1.,1.,1.,1.,1.,1.,1.,1.,1.,1.,1.,1.,1.,1.,1.,       17P   3779
1.,1.,1.,1.,1.,1.,1.,1.,1.,1.,1.,1.,1.,1.,1.,1.,1.,1.,1.,1.,1.,       17P   3780
1.,1.,1.,1.,1.,1.,1.,1.,1.,1.,1.,1.,1.,1.,1.,1.,1.,1.,1.,1.,1.,       17P   3781
1.,1.,1.,1.,1.,1.,1.,1.,1.,1.,1.,1.,1.,1.,1.,1.,1.,1.,1.,1.,1.,       17P   3782
1.,1.,1.,1.,1.,1.,1.,1.,1.,1.,1.,1.,1.,1.,1.,1.,1.,1.,1.,1.,1.,       17P   3783
1.,1.,1.,1.,1.,1.,1.,1.,1.,1.,1.,1.,1.,1.,1.,1.,1.,1.,1.,1.,1.,       17P   3784
1.,1.,1.,1.,1.,1.,1.,1.,1.,1.,1.,1.,1.,1.,1.,1.,1.,1.,1.,1.,1.,       17P   3785
1.,1.,1.,1.,1.,1.,1.,1.,1.,1.,1.,1.,1.,1.,1.,1.,1.,1.,1.,1.,1.,       17P   3786
1.,1.,1.,1.,1.,1.,1.,1.,1.,1.,1.,1.,1.,1.,1.,1.,1.,1.,1.,1.,1.,       17P   3787
1.,1.,1.,1.,1.,1.,1.,1.,1.,1.,1.,1.,1.,1.,1.,1.,1.,1.,1.,1.,1.,       17P   3788
1.,1.,1.,1.,1.,1.,1.,1.,1.,1.,1.,1.,1.,1.,1.,1.,1.,1.,1.,1.,1.,       17P   3789
1.,1.,1.,1.,1.,1.,1.,1.,1.,1.,1.,1.,1.,1.,1.,1.,1.,1.,1.,1.,1.,       17P   3790
1.,1.,1.,1.,1.,1.,1.,1.,1.,1.,1.,1.,1.,1.,1.,1.,1.,1.,1.,1.,1.,       17P   3791
1.,1.,1.,1.,1.,1.,1.,1.,1.,1.,1.,1.,1.,1.,1.,1.,1.,1.,1.,1.,1.,       17P   3792
1.,1.,1.,1.,1.,1.,1.,1.,1.,1.,1.,1.,1.,1.,1.,1.,1.,1.,1.,1.,1.,       17P   3793
1.,1.,1.,1.,1.,1.,1.,1.,1.,1.,1.,1.,1.,1.,1.,1.,1.,1.,1.,1.,1.,       17P   3794
1.,1.,1.,1.,1.,1.,1.,1.,1.,1.,1.,1.,1.,1.,1.,1.,1.,1.,1.,1.,1.,       17P   3795
1.,1.,1.,1.,1.,1.,1.,1.,1.,1.,1.,1.,1.,1.,1.,1.,1.,1.,1.,1.,1.,       17P   3796
1.,1.,1.,1.,1.,1.,1.,1.,1.,1.,1.,1.,1.,1.,1.,1.,1.,1.,1.,1.,1.,       17P   3797
1.,1.,1.,1.,1.,1.,1.,1.,1.,1.,1.,1.,1.,1.,1.,1.,1.,1.,1.,1.,1.,       17P   3798
1.,1.,1.,1.,1.,1.,1.,1.,1.,1.,1.,1.,1.,1.,1.,1.,1.,1.,1.,1.,1.,       17P   3799
1.,1.,1.,1.,1.,1.,1.,1.,1.,1.,1.,1.,1.,1.,1.,1.,1.,1.,1.,1.,1.,       17P   3800
1.,1.,1.,1.,1.,1.,1.,1.,1.,1.,1.,1.,1.,1.,1.,1.,1.,1.,1.,1.,1.,       17P   3801
1.,1.,1.,1.,1.,1.,1.,1.,1.,1.,1.,1.,1.,1.,1.,1.,1.,1.,1.,1.,1.,       17P   3802
1.,1.,1.,1.,1.,1.,1.,1.,1.,1.,1.,1.,1.,1.,1.,1.,1.,1.,1.,1.,1.,       17P   3803
1.,1.,1.,1.,1.,1.,1.,1.,1.,1.,1.,1.,1.,1.,1.,1.,1.,1.,1.,1.,1.,       17P   3804
1.,1.,1.,1.,1.,1.,1.,1.,1.,1.,1.,1.,1.,1.,1.,1.,1.,1.,1.,1.,1.,       17P   3805
1.,1.,1.,1.,1.,1.,1.,1.,1.,1.,1.,1.,1.,1.,1.,1.,1.,1.,1.,1.,1.,       17P   3806
1.,1.,1.,1.,1.,1.,1.,1.,1.,1.,1.,1.,1.,1.,1.,1.,1.,1.,1.,1.,1.,       17P   3807
1.,1.,1.,1.,1.,1.,1.,1.,1.,1.,1.,1.,1.,1.,1.,1.,1.,1.,1.,1.,1.,       17P   3808
1.,1.,1.,1.,-242.861663516,-191.770446387,19.4423305832,              17P   3809
-242.864647599,-191.767568467,19.4503005834,-242.866419831,           17P   3810
-191.757548318,19.4675285588,-242.86884132,-191.741125355,            17P   3811
19.4948664517,-242.870958414,-191.723833951,19.5231312534,            17P   3812
-242.872703575,-191.706198407,19.5517539432,-242.874009268,           17P   3813
-191.688743024,19.5801655003,-242.875164658,-191.67152103,            17P   3814
19.608489809,-242.876458909,-191.654585649,19.6368507537,             17P   3815
-242.878181186,-191.63799011,19.6653722186,-242.880620652,            17P   3816
-191.621787637,19.6941780881,-242.883627829,-191.605976593,           17P   3817
19.7232250424,-242.887053237,-191.590555338,19.7524697617,            17P   3818
-242.890747395,-191.575522233,19.7818689261,-242.894560824,           17P   3819
-191.560875639,19.8113792158,-242.898357227,-191.546567744,           17P   3820
19.8410181923,-242.902000309,-191.532550738,19.8708034169,            17P   3821
-242.905353771,-191.518776809,19.9007524513,-242.908281319,           17P   3822
-191.505198146,19.9308828567,-242.91091247,-191.491742182,            17P   3823
19.9611323317,-242.913376745,-191.478336346,19.9914385749,            17P   3824
-242.915803661,-191.464908071,20.0217392849,-242.918322737,           17P   3825
-191.451384788,20.0519721601,-242.920847185,-191.437843742,           17P   3826
20.082188482,-242.923290213,-191.42436218,20.1124395318,              17P   3827
-242.925565032,-191.411017345,20.142776591,-242.927584853,            17P   3828
-191.397886483,20.1732509409,-242.929403596,-191.384880175,           17P   3829
20.2038227019,-242.931075181,-191.371909,20.2344519946,               17P   3830
-242.932127414,-191.363225359,20.2548832911,-242.932689476,           17P   3831
-191.358936434,20.2650536651,-242.839901361,-191.757486676,           17P   3832
19.432222706,-242.835235589,-191.744600721,19.444351441,              17P   3833
-242.836251192,-191.735566397,19.4590682326,-242.838383083,           17P   3834
-191.719584671,19.4851928198,-242.840734297,-191.70211493,            17P   3835
19.51380953,-242.842915677,-191.684099397,19.5433610864,              17P   3836
-242.844538061,-191.666480297,19.5722902122,-242.845922519,           17P   3837
-191.649239629,19.6008610607,-242.84739012,-191.632359393,            17P   3838
19.6293377856,-242.849261933,-191.615821588,19.6579845401,            17P   3839
-242.851859027,-191.599608212,19.6870654778,-242.855031031,           17P   3840
-191.583748671,19.7164857209,-242.858627572,-191.568272368,           17P   3841
19.7461503917,-242.862498279,-191.553208708,19.7759646124,            17P   3842
-242.866492779,-191.538587095,19.8058335053,-242.870469872,           17P   3843
-191.524340763,19.8357940232,-242.874288358,-191.510402943,           17P   3844
19.8658831187,-242.877807038,-191.49670687,19.8961377447,             17P   3845
-242.88088471,-191.483185775,19.9265948539,-242.883659363,            17P   3846
-191.469774347,19.9571801938,-242.886268986,-191.456407274,           17P   3847
19.987819512,-242.888851566,-191.443019243,20.018438556,              17P   3848
-242.891545092,-191.429544942,20.0489630734,-242.894256333,           17P   3849
-191.416064629,20.0794550171,-242.896892059,-191.402658565,           17P   3850
20.1099763399,-242.89935904,-191.389407008,20.1405889948,             17P   3851
-242.901564046,-191.376390218,20.1713549345,-242.903592776,           17P   3852
-191.363550671,20.2022358322,-242.90553093,-191.350830846,            17P   3853
20.2331933608,-242.906819782,-191.342392428,20.2538572492,            17P   3854
-242.90737256,-191.338127215,20.2640529638,-242.764154166,            17P   3855
-191.733199918,19.3675155199,-242.759712228,-191.720019789,           17P   3856
19.37999223,-242.76191711,-191.708238041,19.3994269064,               17P   3857
-242.765249628,-191.69058888,19.4286106971,-242.76850373,             17P   3858
-191.672983052,19.4578261162,-242.771554501,-191.655458058,           17P   3859
19.4870859561,-242.774275578,-191.638047267,19.5163993302,            17P   3860
-242.776799993,-191.620778067,19.5458184773,-242.779335619,           17P   3861
-191.603661345,19.5753735703,-242.78211125,-191.586802778,            17P   3862
19.6051386785,-242.785397523,-191.570399695,19.6352246376,            17P   3863
-242.789270604,-191.554569063,19.6656396479,-242.793588784,           17P   3864
-191.539217587,19.6963227615,-242.79812624,-191.52418763,             17P   3865
19.7271974672,-242.802689931,-191.509394046,19.7582154105,            17P   3866
-242.807142955,-191.494816591,19.7893580524,-242.811398619,           17P   3867
-191.480468248,19.8206258366,-242.815407197,-191.466340929,           17P   3868
19.8520040298,-242.819116055,-191.452418181,19.8834734168,            17P   3869
-242.822567677,-191.438668437,19.9150239498,-242.825821569,           17P   3870
-191.425028671,19.946628832,-242.828966529,-191.41141866,             17P   3871
19.9782488715,-242.83209369,-191.397783242,20.0098548257,             17P   3872
-242.835197151,-191.384146705,20.041455736,-242.838226504,            17P   3873
-191.370575938,20.0730827426,-242.841104724,-191.357158379,           17P   3874
20.1047779052,-242.843756352,-191.343974194,20.1365795904,            17P   3875
-242.846199091,-191.331008618,20.1684798923,-242.848486796,           17P   3876
-191.318209382,20.2004531565,-242.849958548,-191.30973603,            17P   3877
20.2217932665,-242.850579173,-191.305413862,20.2324684415,            17P   3878
-242.65165304,-191.700076913,19.2682322502,-242.647579259,            17P   3879
-191.686462468,19.2811653968,-242.650814087,-191.67426414,            17P   3880
19.3016303578,-242.655638284,-191.656012367,19.3323910344,            17P   3881
-242.660323674,-191.637849171,19.3632187854,-242.664751233,           17P   3882
-191.619823794,19.3941219335,-242.668831878,-191.601945458,           17P   3883
19.4250784993,-242.672722527,-191.584188968,19.456136394,             17P   3884
-242.676620969,-191.566548042,19.4873443233,-242.680701749,           17P   3885
-191.549151845,19.5188221847,-242.685155371,-191.532235334,           17P   3886
19.5507362356,-242.690009914,-191.515918831,19.5830869543,            17P   3887
-242.695155199,-191.500081786,19.6157787657,-242.700448516,           17P   3888
-191.484539874,19.648691358,-242.705764695,-191.469180293,            17P   3889
19.6817358711,-242.7110254,-191.453956509,19.7148613195,              17P   3890
-242.716191502,-191.438853119,19.7480430057,-242.721201431,           17P   3891
-191.423886666,19.7812736563,-242.725946822,-191.409108891,           17P   3892
19.8145661171,-242.730387226,-191.394573532,19.8479629744,            17P   3893
-242.734532155,-191.380270144,19.8814690932,-242.738467978,           17P   3894
-191.366113399,19.915044218,-242.742299574,-191.352020655,            17P   3895
19.9486470064,-242.74606045,-191.337969087,19.9822615314,             17P   3896
-242.749723577,-191.323997752,20.0159039806,-242.753238353,           17P   3897
-191.310161276,20.0495991676,-242.756554922,-191.296506588,           17P   3898
20.0833678998,-242.759654072,-191.283061696,20.1172237412,            17P   3899
-242.762553531,-191.269821152,20.1511645159,-242.75977692,            17P   3900
-191.258402855,20.1711950727,-242.762873385,-191.25533072,            17P   3901
20.1838786161,-242.540331337,-191.673036742,19.1658827699,            17P   3902
-242.536612713,-191.658964119,19.1792606348,-242.540745055,           17P   3903
-191.6461427,19.2008327813,-242.546851576,-191.627001237,             17P   3904
19.2332960513,-242.552732968,-191.608024776,19.2658882955,            17P   3905
-242.558276993,-191.589265688,19.298616012,-242.563437442,            17P   3906
-191.570696085,19.3314245288,-242.568397921,-191.552251662,           17P   3907
19.3643469016,-242.573361721,-191.533904688,19.3974293115,            17P   3908
-242.578490294,-191.515773092,19.4307992291,-242.583939685,           17P   3909
-191.498088656,19.4646417322,-242.589707096,-191.480981228,           17P   3910
19.4989671073,-242.595702403,-191.4643385,19.5336730666,              17P   3911
-242.601837074,-191.447963576,19.5686112456,-242.608021255,           17P   3912
-191.431738162,19.6036747969,-242.614194195,-191.415618035,           17P   3913
19.6388059135,-242.620320106,-191.399588577,19.6739753349,            17P   3914
-242.626323238,-191.383678789,19.7091799261,-242.632071162,           17P   3915
-191.367962361,19.7444429172,-242.637489296,-191.352524585,           17P   3916
19.7798256181,-242.642543074,-191.337404014,19.8153588323,            17P   3917
-242.64728836,-191.32254654,19.8510169502,-242.651831348,             17P   3918
-191.307862741,19.8867541371,-242.656240309,-191.293288146,           17P   3919
19.9225328776,-242.660520154,-191.278821609,19.958349148,             17P   3920
-242.664655514,-191.264473146,19.9942056489,-242.66863353,            17P   3921
-191.250241449,20.0300996706,-242.67243366,-191.236153238,            17P   3922
20.0660453062,-242.676047298,-191.222236612,20.1020574962,            17P   3923
-242.673813478,-191.210570632,20.1236272647,-242.677033724,           17P   3924
-191.207227155,20.1369244304,-242.429332665,-191.651899378,           17P   3925
19.0616105199,-242.425930339,-191.637375281,19.0754473995,            17P   3926
-242.430870607,-191.623718902,19.0981641526,-242.438148097,           17P   3927
-191.603353519,19.1323717474,-242.445134075,-191.583210331,           17P   3928
19.1667606598,-242.451695684,-191.563366835,19.2013572886,            17P   3929
-242.457773454,-191.543814336,19.2361186643,-242.463557316,           17P   3930
-191.524486725,19.2710752824,-242.469299135,-191.505306619,           17P   3931
19.306235678,-242.475224426,-191.48631772,19.3416771611,              17P   3932
-242.48153618,-191.467679396,19.3775448047,-242.488235182,            17P   3933
-191.44950455,19.4138438841,-242.495196664,-191.431737213,            17P   3934
19.4505072263,-242.50230449,-191.414232902,19.4874146448,             17P   3935
-242.509465971,-191.396896107,19.5244700319,-242.516620096,           17P   3936
-191.379694672,19.5616215861,-242.523718926,-191.362623693,           17P   3937
19.5988416371,-242.530677098,-191.345714995,19.6361252724,            17P   3938
-242.537363909,-191.329031329,19.6734876152,-242.54371133,            17P   3939
-191.312642935,19.710979398,-242.549666316,-191.296607078,            17P   3940
19.7486390397,-242.555231747,-191.280929096,19.786470054,             17P   3941
-242.560493351,-191.265543115,19.8244372372,-242.565554569,           17P   3942
-191.250342605,19.8624815041,-242.570458715,-191.235276391,           17P   3943
19.9005737161,-242.575218478,-191.220317931,19.9386985963,            17P   3944
-242.579851577,-191.205426137,19.9768346205,-242.584366,              17P   3945
-191.190591302,20.0149796135,-242.588765303,-191.175828986,           17P   3946
20.0531437165,-242.588760208,-191.164570347,20.0770783246,            17P   3947
-242.59137877,-191.160440795,20.09055237,-242.318183491,              17P   3948
-191.635363844,18.9564715374,-242.315103655,-191.620362998,           17P   3949
18.9707522205,-242.320801006,-191.605738921,18.9946263387,            17P   3950
-242.329177157,-191.583953141,19.0306024505,-242.337212763,           17P   3951
-191.562431089,19.0668063575,-242.344766923,-191.541255479,           17P   3952
19.1032692717,-242.351740322,-191.520464465,19.1399794386,            17P   3953
-242.358300755,-191.500030589,19.1769876256,-242.364744286,           17P   3954
-191.479841572,19.2142695414,-242.371375015,-191.45986409,            17P   3955
19.2518445574,-242.378469144,-191.440172816,19.2898009383,            17P   3956
-242.386060452,-191.420838406,19.3281170462,-242.394009678,           17P   3957
-191.401821613,19.3667406017,-242.402152325,-191.383031252,           17P   3958
19.4055910812,-242.410356257,-191.364421514,19.4446087119,            17P   3959
-242.418527413,-191.346005228,19.4837734039,-242.426584127,           17P   3960
-191.327814676,19.5230762711,-242.434428386,-191.309892097,           17P   3961
19.5625138639,-242.441957345,-191.29226081,19.6020748658,             17P   3962
-242.44915389,-191.274923142,19.6417664591,-242.455977416,            17P   3963
-191.257916168,19.6816122753,-242.462369574,-191.241313958,           17P   3964
19.7216514458,-242.468365282,-191.225113111,19.7618812791,            17P   3965
-242.474093759,-191.20917756,19.8022277304,-242.479647402,            17P   3966
-191.193392975,19.8426294507,-242.485067615,-191.177695037,           17P   3967
19.8830520672,-242.490383628,-191.162027151,19.9234667531,            17P   3968
-242.495617228,-191.146362665,19.9638641535,-242.50078692,            17P   3969
-191.130701668,20.004247746,-242.501309099,-191.118732982,            17P   3970
20.0295367342,-242.504227106,-191.114309266,20.0437089204,            17P   3971
-242.20632187,-191.62239876,18.8514987687,-242.203592778,             17P   3972
-191.606889269,18.8661960406,-242.210121778,-191.591167695,           17P   3973
18.8911499488,-242.219646516,-191.567837442,18.9288414088,            17P   3974
-242.228702597,-191.544899819,18.9668843666,-242.237195578,           17P   3975
-191.522379993,19.0052606655,-242.24506933,-191.500270661,            17P   3976
19.0439153313,-242.252505811,-191.47854624,19.0828910379,             17P   3977
-242.259800961,-191.457113533,19.1221709666,-242.267284209,           17P   3978
-191.43592635,19.1617634133,-242.275266648,-191.415022575,            17P   3979
19.2017317908,-242.283789817,-191.394456378,19.2420427947,            17P   3980
-242.292708697,-191.374184549,19.2826466964,-242.301847701,           17P   3981
-191.354115417,19.3234702543,-242.311064608,-191.33420747,            17P   3982
19.3644630948,-242.320241235,-191.314505386,19.4056301702,            17P   3983
-242.329251711,-191.295101483,19.4469951906,-242.337969541,           17P   3984
-191.276077399,19.4885729675,-242.34631056,-191.257433106,            17P   3985
19.5303342377,-242.354299621,-191.239112812,19.5722473696,            17P   3986
-242.361927994,-191.221108906,19.6143073789,-242.369123393,           17P   3987
-191.203507375,19.6565587555,-242.375881652,-191.186353018,           17P   3988
19.6990238491,-242.382325103,-191.16952173,19.7416343814,             17P   3989
-242.388572587,-191.152866269,19.7843119076,-242.394695618,           17P   3990
-191.136283009,19.8270020287,-242.40072088,-191.119717269,            17P   3991
19.8696769585,-242.406646092,-191.103171849,19.9123429463,            17P   3992
-242.412480239,-191.086658437,19.9550100115,-242.412860653,           17P   3993
-191.073868282,19.9815489327,-242.416294475,-191.069288851,           17P   3994
19.9965723467,-242.093678207,-191.612127167,18.7470562088,            17P   3995
-242.091305789,-191.596108782,18.7621665805,-242.098659837,           17P   3996
-191.579307543,18.7882033031,-242.109301357,-191.554482404,           17P   3997
18.8276370008,-242.119329488,-191.530198391,18.8675650358,            17P   3998
-242.128741997,-191.50637554,18.9078758782,-242.137571367,            17P   3999
-191.482908273,18.948428964,-242.146022401,-191.45975387,             17P   4000
18.9892511218,-242.154369456,-191.436859731,19.0303558571,            17P   4001
-242.162935942,-191.414204728,19.0717703341,-242.172024829,           17P   4002
-191.391841953,19.1135685298,-242.181629351,-191.369872631,           17P   4003
19.1557481885,-242.191567265,-191.348283206,19.1982850525,            17P   4004
-242.201666167,-191.326962168,19.2410995147,-242.211819907,           17P   4005
-191.305809927,19.2841084118,-242.221949147,-191.284824103,           17P   4006
19.3272891561,-242.231928404,-191.264112172,19.3706684444,            17P   4007
-242.241596533,-191.243812075,19.4142906475,-242.250823914,           17P   4008
-191.223983167,19.458159973,-242.259607184,-191.204595199,            17P   4009
19.5022553305,-242.267957329,-191.18561166,19.5465511448,             17P   4010
-242.275843065,-191.167066144,19.5910605377,-242.283302928,           17P   4011
-191.148948249,19.6357731824,-242.290462742,-191.131131264,           17P   4012
19.6806177963,-242.297427826,-191.11348742,19.7255258838,             17P   4013
-242.304267435,-191.095916574,19.7704450345,-242.310982288,           17P   4014
-191.078397851,19.8153649193,-242.317528871,-191.060988089,           17P   4015
19.8603195153,-242.323901994,-191.043717944,19.9053283472,            17P   4016
-242.324815376,-191.030785993,19.9336613589,-242.328296622,           17P   4017
-191.025835833,19.9493209137,-241.980233622,-191.604078492,           17P   4018
18.6433319648,-241.978231901,-191.587539539,18.6588464488,            17P   4019
-241.986423439,-191.569626056,18.68594002,-241.998258292,             17P   4020
-191.543196301,18.7270231295,-242.009372169,-191.517423171,           17P   4021
18.7687128062,-242.019804557,-191.492180996,18.8108511667,            17P   4022
-242.029635759,-191.467309984,18.853247916,-242.039086787,            17P   4023
-191.442748452,18.8959177061,-242.048454232,-191.41842915,            17P   4024
18.9388659438,-242.058112161,-191.394286569,18.9820860228,            17P   4025
-242.068384817,-191.370353408,19.0256346735,-242.079193196,           17P   4026
-191.34681012,19.0695641348,-242.090260373,-191.323743826,            17P   4027
19.1139268837,-242.101371403,-191.301078755,19.1586752589,            17P   4028
-242.112448455,-191.278665081,19.2036964131,-242.123481314,           17P   4029
-191.256416654,19.2489125867,-242.134393498,-191.23439929,            17P   4030
19.2943153798,-242.145014219,-191.212779294,19.3399613817,            17P   4031
-242.155141542,-191.191709092,19.3859105324,-242.164717571,           17P   4032
-191.171212682,19.4321698384,-242.173768032,-191.151232007,           17P   4033
19.4786967312,-242.182314376,-191.131737571,19.5254667366,            17P   4034
-242.190457179,-191.11263772,19.5724232246,-242.198339509,            17P   4035
-191.093782849,19.6194818081,-242.206034909,-191.075087765,           17P   4036
19.6665956533,-242.213568682,-191.056509679,19.7137416353,            17P   4037
-242.22089708,-191.038086233,19.7609399684,-242.227975887,            17P   4038
-191.019878203,19.8082268457,-242.23483336,-191.001875202,            17P   4039
19.8556005346,-242.236600802,-190.988733682,19.8857505321,            17P   4040
-242.240005645,-190.983372757,19.9020028042,-241.86553787,            17P   4041
-191.598730582,18.5408572732,-241.863893193,-191.58169158,            17P   4042
18.5567953952,-241.872924276,-191.562638711,18.5849236177,            17P   4043
-241.886023886,-191.534487828,18.627556278,-241.89837689,             17P   4044
-191.507013345,18.6708299333,-241.910015419,-191.480095356,           17P   4045
18.7145881329,-241.921015141,-191.453578626,18.758640921,             17P   4046
-241.931588365,-191.427410518,18.8030143706,-241.942047972,           17P   4047
-191.401520619,18.8477126035,-241.952815234,-191.375805826,           17P   4048
18.8926952423,-241.964239495,-191.350273919,18.9379962758,            17P   4049
-241.976229878,-191.32511302,18.9836700775,-241.988467863,            17P   4050
-191.300450539,19.0298010281,-242.000664931,-191.276290044,           17P   4051
19.0764026671,-242.012708593,-191.252514724,19.1233867512,            17P   4052
-242.024620914,-191.229002905,19.170649256,-242.036369284,            17P   4053
-191.205778742,19.2181477838,-242.047792887,-191.183006488,           17P   4054
19.2659329473,-242.058688632,-191.160842486,19.3140638847,            17P   4055
-242.06903412,-191.139253037,19.3625060548,-242.078868722,            17P   4056
-191.118157976,19.4112015994,-242.088191629,-191.097558628,           17P   4057
19.4601453202,-242.097085566,-191.077383354,19.5092938812,            17P   4058
-242.10570426,-191.057466999,19.5585553727,-242.114131354,            17P   4059
-191.037709055,19.6078736988,-242.122368607,-191.01809336,            17P   4060
19.6572388236,-242.130331544,-190.998708598,19.7066984573,            17P   4061
-242.137982953,-190.979611206,19.7562861991,-242.145380097,           17P   4062
-190.96075699,19.805981553,-242.147644466,-190.946958918,             17P   4063
19.8376929713,-242.151193644,-190.941322168,19.8546662011,            17P   4064
-241.7497278,-191.596274655,18.43949859,-241.748434195,               17P   4065
-191.578748044,18.4558696811,-241.758269084,-191.558561463,           17P   4066
18.4850415624,-241.772579888,-191.528693254,18.5292355789,            17P   4067
-241.786155113,-191.499470719,18.5740659967,-241.799039723,           17P   4068
-191.470753159,18.6193595506,-241.811324322,-191.442361254,           17P   4069
18.6649070206,-241.823214277,-191.414248119,18.7107462094,            17P   4070
-241.834973027,-191.386425011,18.7569469504,-241.846965646,           17P   4071
-191.358883076,18.8035340217,-241.85952879,-191.33165174,             17P   4072
18.8505527442,-241.872622354,-191.30485123,18.8980010145,             17P   4073
-241.885981038,-191.278541014,18.9459097706,-241.899289221,           17P   4074
-191.252757902,18.994314938,-241.912355694,-191.227485006,            17P   4075
19.0431958116,-241.925172365,-191.202645517,19.0924758757,            17P   4076
-241.937725767,-191.178237484,19.1420935501,-241.949881306,           17P   4077
-191.154390089,19.1920740578,-241.961479889,-191.131207341,           17P   4078
19.2424387639,-241.97256696,-191.108562236,19.2930901998,             17P   4079
-241.983209566,-191.086330563,19.3439442321,-241.99337921,            17P   4080
-191.064544866,19.3950158537,-242.003090608,-191.043218847,           17P   4081
19.4463124742,-242.012473162,-191.022218691,19.4977619941,            17P   4082
-242.021636458,-191.001403841,19.5492878545,-242.030602075,           17P   4083
-190.980721728,19.6008619904,-242.039286213,-190.960253881,           17P   4084
19.6525299464,-242.047630544,-190.940095986,19.7043433314,            17P   4085
-242.055669721,-190.920248362,19.7563003088,-242.058266685,           17P   4086
-190.905864535,19.7895351142,-242.062034955,-190.899945116,           17P   4087
19.8072517448,-241.63331483,-191.596446219,18.3387444545,             17P   4088
-241.632390333,-191.578405212,18.3555291548,-241.643020677,           17P   4089
-191.557000243,18.3857019815,-241.658517379,-191.525301755,           17P   4090
18.4314065916,-241.673262663,-191.494253499,18.4777736852,            17P   4091
-241.687299356,-191.463716652,18.5246322577,-241.700758948,           17P   4092
-191.433457486,18.5717255715,-241.713876351,-191.403391217,           17P   4093
18.6190634879,-241.726898717,-191.373564079,18.6667450107,            17P   4094
-241.740124891,-191.344070064,18.7148714381,-241.753837151,           17P   4095
-191.315011802,18.7635438602,-241.768025528,-191.286468815,           17P   4096
18.8127247422,-241.7824863,-191.258429537,18.862385421,               17P   4097
-241.796911743,-191.230929685,18.9125544236,-241.811053634,           17P   4098
-191.204037658,18.9632643075,-241.824839582,-191.177765811,           17P   4099
19.0144980605,-241.83825088,-191.152099682,19.0661883498,             17P   4100
-241.851193277,-191.127100927,19.1183152413,-241.863556936,           17P   4101
-191.102814468,19.1708582921,-241.875419269,-191.079072656,           17P   4102
19.2236919414,-241.88687907,-191.055701493,19.2767026756,             17P   4103
-241.897930492,-191.032692977,19.3298815403,-241.908544913,           17P   4104
-191.010112768,19.3832656648,-241.918783367,-190.987920019,           17P   4105
19.4368376137,-241.92872921,-190.966005069,19.4905414213,             17P   4106
-241.938415957,-190.944290187,19.5443387533,-241.947807745,           17P   4107
-190.922785304,19.5982377016,-241.956872146,-190.901558427,           17P   4108
19.6522722183,-241.965631586,-190.880639381,19.7064510538,            17P   4109
-241.968787777,-190.865853366,19.7413233985,-241.972703917,           17P   4110
-190.859502646,19.7597000757,-241.516553235,-191.599202325,           17P   4111
18.2383912755,-241.516026175,-191.580592626,18.2555506379,            17P   4112
-241.527389897,-191.557891938,18.2867187624,-241.544007812,           17P   4113
-191.52422173,18.333895094,-241.559878712,-191.491199237,             17P   4114
18.3817423031,-241.574980758,-191.458767696,18.430166286,             17P   4115
-241.589460931,-191.426674946,18.4788911896,-241.603597104,           17P   4116
-191.394785203,18.5278802292,-241.617665718,-191.363113691,           17P   4117
18.5772054011,-241.63196108,-191.331767339,18.6269782134,             17P   4118
-241.646738242,-191.300883704,18.6773313952,-241.662000123,           17P   4119
-191.270525388,18.7282113672,-241.677569336,-191.240660338,           17P   4120
18.7795664538,-241.693126562,-191.211354801,18.8314399095,            17P   4121
-241.70836777,-191.182770259,18.8839248587,-241.723163665,            17P   4122
-191.155000088,18.9370625215,-241.737515028,-191.127974603,           17P   4123
18.9907495817,-241.751392927,-191.101641416,19.0448896571,            17P   4124
-241.764706881,-191.076017788,19.0994462481,-241.777486399,           17P   4125
-191.051002618,19.1543379151,-241.789833411,-191.026412802,           17P   4126
19.2094456351,-241.801815783,-191.002129638,19.2646910203,            17P   4127
-241.813447453,-190.978153859,19.3200693396,-241.824725039,           17P   4128
-190.954534941,19.3756161052,-241.835616494,-190.931321385,           17P   4129
19.4313699604,-241.846091592,-190.908521919,19.4873442112,            17P   4130
-241.856172581,-190.886064505,19.5434994187,-241.865921658,           17P   4131
-190.863881114,19.5997934232,-241.875422157,-190.841912565,           17P   4132
19.6561853559,-241.879413832,-190.826403794,19.6926160292,            17P   4133
-241.883444741,-190.819597861,19.7116486185,-241.399146093,           17P   4134
-191.604862559,18.1389117263,-241.399036358,-191.585630388,           17P   4135
18.1564019063,-241.41108541,-191.561566062,18.1885425342,             17P   4136
-241.428752608,-191.525831866,18.2371619151,-241.445694038,           17P   4137
-191.490735033,18.2864484403,-241.461809534,-191.456314946,           17P   4138
18.3364026391,-241.477234777,-191.42233526,18.3867592371,             17P   4139
-241.49229195,-191.388606426,18.4374277675,-241.507286133,            17P   4140
-191.35510797,18.4884482188,-241.522520727,-191.321937864,            17P   4141
18.539927196,-241.538251769,-191.289232699,18.5920017888,             17P   4142
-241.554506257,-191.257027826,18.6445913517,-241.571135051,           17P   4143
-191.225276937,18.6976205591,-241.587810186,-191.19408389,            17P   4144
18.7511498661,-241.6041656,-191.163719076,18.805349465,               17P   4145
-241.620015362,-191.134360296,18.8603284555,-241.635400813,           17P   4146
-191.105857351,18.9159219357,-241.650361364,-191.07802808,            17P   4147
18.9719439504,-241.66479995,-191.050871508,19.0283596314,             17P   4148
-241.678658452,-191.024396474,19.0851670726,-241.691997946,           17P   4149
-190.998474256,19.1422795363,-241.704971464,-190.972863488,           17P   4150
19.1995367841,-241.717715775,-190.947391308,19.2568231027,            17P   4151
-241.730233734,-190.922099579,19.3141715965,-241.742334518,           17P   4152
-190.897256546,19.3717598726,-241.753820697,-190.873106496,           17P   4153
19.429741805,-241.76473876,-190.849547402,19.4880524169,              17P   4154
-241.775260139,-190.826350778,19.5465529744,-241.785538624,           17P   4155
-190.803349999,19.6051384115,-241.790350943,-190.786994201,           17P   4156
19.6429712113,-241.794501641,-190.779833862,19.6627347979,            17P   4157
-241.280906799,-191.613625703,18.040666946,-241.281249854,            17P   4158
-191.593689746,18.0584074136,-241.29405395,-191.568092973,            17P   4159
18.0913642368,-241.312824817,-191.530100746,18.1412611191,            17P   4160
-241.330822678,-191.492813049,18.1919123232,-241.347906158,           17P   4161
-191.456320643,18.2433680857,-241.364212426,-191.42038944,            17P   4162
18.2953558261,-241.380122725,-191.384754193,18.3477081007,            17P   4163
-241.395985785,-191.349336499,18.4004103613,-241.412116933,           17P   4164
-191.314225279,18.4535625217,-241.428769898,-191.279566403,           17P   4165
18.5073142024,-241.445979995,-191.245394644,18.5615775835,            17P   4166
-241.463615103,-191.211671941,18.6162683026,-241.481353012,           17P   4167
-191.178529525,18.6714537394,-241.498819395,-191.146283451,           17P   4168
18.7273334761,-241.515791539,-191.115178302,18.7840731392,            17P   4169
-241.532290471,-191.085078463,18.8415028301,-241.548362484,           17P   4170
-191.05574746,18.8993959674,-241.563914385,-191.027122787,            17P   4171
18.9577010691,-241.578886838,-190.999182764,19.0164104292,            17P   4172
-241.593318216,-190.971825216,19.0754526072,-241.607398916,           17P   4173
-190.944759153,19.134628687,-241.621374811,-190.917662462,            17P   4174
19.1937244932,-241.635289556,-190.890519884,19.2527442855,            17P   4175
-241.648825117,-190.863772324,19.3119894347,-241.661602567,           17P   4176
-190.837919101,19.3717749074,-241.673624861,-190.812920252,           17P   4177
19.4320575188,-241.685090862,-190.788496557,19.4926530378,            17P   4178
-241.696151066,-190.764471552,19.5534381266,-241.701354889,           17P   4179
-190.747803095,19.5929444225,-241.705619022,-190.740318143,           17P   4180
19.6134666659,-241.161539593,-191.625557806,17.9441531574,            17P   4181
-241.162400671,-191.604804603,17.9620213563,-241.176129924,           17P   4182
-191.57738456,17.9954942034,-241.196201704,-191.536763861,            17P   4183
18.0463054471,-241.21535684,-191.497023127,18.0980953809,             17P   4184
-241.23345159,-191.458261873,18.1509143082,-241.250638286,            17P   4185
-191.420241202,18.2044634196,-241.267346118,-191.382639564,           17P   4186
18.2585075965,-241.283992877,-191.345285781,18.3129402403,            17P   4187
-241.300946141,-191.308203935,18.3678019634,-241.318479239,           17P   4188
-191.271519891,18.4232280707,-241.336617541,-191.235292881,           17P   4189
18.479145186,-241.3552161,-191.199534823,18.5354954999,               17P   4190
-241.373940381,-191.16443188,18.5923769273,-241.392442007,            17P   4191
-191.130311002,18.6499893599,-241.410520909,-191.097423826,           17P   4192
18.7085006707,-241.428153204,-191.065687304,18.7677560685,            17P   4193
-241.44534591,-191.034861905,18.8275265151,-241.462019168,            17P   4194
-191.004790275,18.8877306278,-241.478179362,-190.975307904,           17P   4195
18.9482866455,-241.49388454,-190.946274118,19.0090998056,             17P   4196
-241.509295764,-190.917448297,19.0699982363,-241.524636759,           17P   4197
-190.888550305,19.1307904486,-241.539921239,-190.859606828,           17P   4198
19.1915122237,-241.554777383,-190.831128454,19.2525223332,            17P   4199
-241.568799134,-190.803655025,19.3141644283,-241.581978839,           17P   4200
-190.7771567,19.3763915059,-241.594495668,-190.751359477,             17P   4201
19.4390116482,-241.606437463,-190.726145163,19.5019283377,            17P   4202
-241.612181448,-190.70900898,19.5430911405,-241.61654129,             17P   4203
-190.701158196,19.5643522743,-241.040820712,-191.640756869,           17P   4204
17.8497887961,-241.042247259,-191.619104704,17.8676907974,            17P   4205
-241.056986599,-191.589666502,17.9014719126,-241.078508128,           17P   4206
-191.546097045,17.9528688647,-241.098977946,-191.503569174,           17P   4207
18.0054769504,-241.118246348,-191.462198095,18.0593541885,            17P   4208
-241.136464316,-191.421768197,18.1141977832,-241.154057385,           17P   4209
-191.381976343,18.1697678741,-241.171492381,-191.342585582,           17P   4210
18.2258823754,-241.189204251,-191.303529116,18.2824942447,            17P   4211
-241.207515176,-191.264867278,18.3396823864,-241.226459401,           17P   4212
-191.226649802,18.3973613781,-241.245893385,-191.188914494,           17P   4213
18.4554831595,-241.26547235,-191.151903988,18.5141751859,             17P   4214
-241.284876534,-191.115987143,18.5736409687,-241.303996621,           17P   4215
-191.081391331,18.6339843001,-241.322759895,-191.048047506,           17P   4216
18.6950709745,-241.341088819,-191.015732496,18.7567155926,            17P   4217
-241.358927143,-190.984173393,18.8187892126,-241.376386132,           17P   4218
-190.953000175,18.8810893267,-241.393587431,-190.92196709,            17P   4219
18.9434536335,-241.410595116,-190.890985505,19.0058120592,            17P   4220
-241.427405662,-190.86011472,19.0681975352,-241.44391719,             17P   4221
-190.82954779,19.1307510847,-241.459833334,-190.79968885,             17P   4222
19.1937593053,-241.474863077,-190.770915179,19.2574596603,            17P   4223
-241.489025389,-190.743145548,19.3217747967,-241.502520673,           17P   4224
-190.716050872,19.3864834741,-241.515450731,-190.689464832,           17P   4225
19.4514670102,-241.52217562,-190.671267983,19.4940056863,             17P   4226
-241.526670278,-190.662971344,19.515975358,-240.918813706,            17P   4227
-191.659014368,17.7576098819,-240.920805742,-191.636449395,           17P   4228
[truncated: 14,634,028 more chars]
